# Supplementary material for: Multi-omics data elucidate parasite-host-microbiota interactions and resistance to Haemonchus contortus in sheep
Source: Parasit Vectors. 2024 Mar 1;17:102. doi: 10.1186/s13071-024-06205-9 (PMC10908167; doi:10.1186/s13071-024-06205-9)
Supplement: Supplementary file 1 — Additional file 1: Table S1. edgeR analysis of differential gene expression in the abomasum between H. contortus-susceptible and H. contortus-resistant Morada Nova sheep. Table S2. DESeq2 analysis of differential gene expression in the abomasum between H. contortus-susceptible and H. contortus-resistant Morada Nova sheep. Table S3. DESeq2 analysis of differential transcript expression in the abomasum between H. contortus-susceptible and H. contortus-resistant Morada Nova sheep. Table S4. Ballgown analysis of differential transcript expression in the abomasum between H. contortus-susceptible and H. contortus-resistant Morada Nova sheep. Table S5. Annotation and impact of homozygous SNPs between resistant and susceptible Morada Nova sheep detected after case-control variant calling of RNA-seq data. Table S6. Genes located in the +/- 1 Mbp window of each significant SNP by GWAS for EPG in Morada Nova sheep. Table S11. DESeq2 analysis of differential gene expression in H. contortus recovered from resistant and susceptible Morada Nova sheep. Table S12. edgeR analysis of differential gene expression in H. contortus recovered from resistant and susceptible Morada Nova sheep. Table S13. DESeq2 analysis of differential transcript expression in H. contortus recovered from resistant and susceptible Morada Nova sheep. Table S14. Ballgown analysis of differential transcript expression in H. contortus recovered from resistant and susceptible Morada Nova sheep. Table S15. Genes expressed in H. contortus recovered from resistant and susceptible Morada Nova sheep. Table S16. Gene-level features and ASV modules associated with resistance to H. contortus. Table S17. ASV taxonomy of gene co-expression modules from sheep feces and rumen content associated with resistance to H. contortus. Table S18. Gene-level relevant pathways and ASV modules in H. contortus-resistant and H. contortus-susceptible Morada Nova sheep. Table S19. Transcript-level features and ASV modules associated with res [file 13071_2024_6205_MOESM1_ESM.xlsx]

## Sheet: TableS1
Table S1. edgeR analysis of differential gene expression in the abomasum between H. contortus-susceptible and H. contortus-resistant Morada Nova sheep.
Gene	logFC	logCPM	PValue	FDR
gene-LOC114116426|LOC114116426	7.33683	-0.385654	2.05664e-08	0.000386566
gene-CCDC85B|CCDC85B	-8.95351	1.11375	1.11354e-07	0.00104651
gene-LOC101116991|LOC101116991	2.1652	3.45861	1.29864e-06	0.00598194
gene-LOC101104728|LOC101104728	8.3578	0.546014	1.49988e-06	0.00598194
gene-LOC121819799|LOC121819799	-6.6703	-0.881446	1.59128e-06	0.00598194
gene-LOC101107420|LOC101107420	3.98347	5.55563	2.34999e-06	0.00736173
gene-GNLY|GNLY	3.45234	6.08458	5.2542e-06	0.0141083
gene-GAST|GAST	-13.4274	5.49929	6.71239e-06	0.0157708
gene-GRP|GRP	9.08931	1.1636	1.11213e-05	0.0232262
gene-LOC101121371|LOC101121371	-3.14511	4.2795	1.36874e-05	0.0257267
gene-IL13|IL13	2.09831	1.16958	2.77317e-05	0.0473859
gene-LOC101106468|LOC101106468	-6.51604	-0.952806	3.43167e-05	0.0537514
gene-LOC121818086|LOC121818086	-3.48128	-0.617841	4.96637e-05	0.0718061
gene-LOC121818812|LOC121818812	2.67206	0.495259	5.8714e-05	0.0747321
gene-LOC105605770|LOC105605770	-1.31581	6.86683	5.96394e-05	0.0747321
gene-NKX6-3|NKX6-3	-10.4421	2.5669	9.297e-05	0.106426
gene-ONECUT3|ONECUT3	-10.3704	2.49805	9.62565e-05	0.106426
gene-LOC121818163|LOC121818163	1.82587	2.179	0.000198529	0.207309
gene-LOC121816030|LOC121816030	-1.97666	1.80751	0.000232002	0.223297
gene-TCAF2|TCAF2	1.2582	6.68895	0.000239673	0.223297
gene-LOC101107809|LOC101107809	1.65463	4.53316	0.000249481	0.223297
gene-LOC101110202|LOC101110202	-2.69752	3.55732	0.000279001	0.229099
gene-LOC121818066|LOC121818066	-7.138	-0.526165	0.000285642	0.229099
gene-KIAA0895|KIAA0895	1.65278	1.72681	0.000296664	0.229099
gene-LOC101106720|LOC101106720	1.57144	3.64048	0.000304718	0.229099
gene-RCAN1|RCAN1	0.998965	6.62908	0.000319504	0.230977
gene-PTN|PTN	-1.17611	3.8462	0.000348666	0.242723
gene-SPINK1|SPINK1	-8.65615	0.897651	0.000383421	0.257385
gene-ALPL|ALPL	0.998554	8.5998	0.000459725	0.297965
gene-TFF3|TFF3	2.23397	10.0536	0.000495419	0.309638
gene-LOC114118882|LOC114118882	0.861168	7.97967	0.000510682	0.309638
gene-GNGT1|GNGT1	6.53788	-1.05035	0.000610956	0.348066
gene-LOC105605766|LOC105605766	-1.06709	7.53203	0.000631785	0.348066
gene-LOC121816881|LOC121816881	0.80571	6.50686	0.000643306	0.348066
gene-NOX5|NOX5	0.957682	4.96262	0.000664414	0.348066
gene-TP53INP1|TP53INP1	0.749564	8.51912	0.000680959	0.348066
gene-PDX1|PDX1	-7.12224	2.2075	0.00068517	0.348066
gene-CLCA2|CLCA2	3.1076	0.402305	0.000712362	0.352357
gene-CLDN7|CLDN7	-2.34952	2.45738	0.000764778	0.368584
gene-LOC121816514|LOC121816514	1.25042	5.47723	0.000821263	0.385912
gene-CLEC4F|CLEC4F	-1.99417	0.148187	0.000864962	0.389785
gene-C2CD4D|C2CD4D	2.35564	-1.03084	0.00087098	0.389785
gene-TPSB2|TPSB2	1.98225	1.17134	0.00105155	0.456725
gene-LOC105609193|LOC105609193	-7.53337	-0.0795229	0.00114252	0.456725
gene-IGSF5|IGSF5	-0.544298	6.58851	0.0011615	0.456725
gene-LOC114109518|LOC114109518	-1.05291	4.48222	0.00118965	0.456725
gene-LOC121816515|LOC121816515	1.38339	8.90753	0.00121279	0.456725
gene-LOC101109915|LOC101109915	-1.70011	4.10915	0.00122166	0.456725
gene-DUOX1|DUOX1	1.47719	2.18642	0.00122785	0.456725
gene-LOC101110181|LOC101110181	-2.06665	4.88157	0.00122857	0.456725
gene-LOC101104401|LOC101104401	-2.94811	4.3771	0.00125338	0.456725
gene-LOC114112500|LOC114112500	-1.43646	1.90507	0.00127756	0.456725
gene-LOC101106610|LOC101106610	2.14631	6.23111	0.00128785	0.456725
gene-LOC121816554|LOC121816554	-2.53034	0.15312	0.00135061	0.470113
gene-CALN1|CALN1	-2.72638	1.94922	0.00138583	0.473603
gene-LOC121819086|LOC121819086	2.19306	-0.595326	0.00148241	0.484596
gene-LOC105616741|LOC105616741	2.86168	2.05865	0.00152483	0.484596
gene-LOC114108618|LOC114108618	-1.33234	7.29486	0.00155988	0.484596
gene-EPSTI1|EPSTI1	-1.30197	4.9318	0.0016313	0.484596
gene-LOC121817120|LOC121817120	-0.71308	4.83035	0.00163707	0.484596
gene-LOC121816895|LOC121816895	-1.93887	4.84602	0.00174872	0.484596
gene-KRT12|KRT12	-7.09106	-0.441491	0.0017561	0.484596
gene-CFTR|CFTR	1.20986	6.76987	0.00176433	0.484596
gene-ST3GAL1|ST3GAL1	0.90214	7.17132	0.0017866	0.484596
gene-IFIT2|IFIT2	-1.61999	5.47904	0.00179368	0.484596
gene-ABCC11|ABCC11	-6.09623	-1.19727	0.00182423	0.484596
gene-CRHBP|CRHBP	-7.03399	-0.487031	0.00184534	0.484596
gene-TPPP3|TPPP3	-1.45882	3.64052	0.00186714	0.484596
gene-LOC121818069|LOC121818069	-7.01936	-0.498658	0.00187759	0.484596
gene-LOC101111396|LOC101111396	-0.615635	4.50514	0.00190359	0.484596
gene-CBLN4|CBLN4	2.73922	-0.422864	0.0019122	0.484596
gene-LOC101123533|LOC101123533	-1.05399	4.43206	0.00191646	0.484596
gene-RSAD2|RSAD2	-2.39647	6.83308	0.00195856	0.484596
gene-FAM149A|FAM149A	0.577402	6.14873	0.00197371	0.484596
gene-OLFM4|OLFM4	-1.9834	9.80354	0.00201422	0.484596
gene-LOC101108705|LOC101108705	-3.34396	-0.726087	0.00202904	0.484596
gene-SLITRK6|SLITRK6	-1.22824	2.01727	0.00204617	0.484596
gene-LOC105605863|LOC105605863	-0.901217	4.30935	0.00204985	0.484596
gene-DUOX2|DUOX2	1.22248	7.73659	0.00205679	0.484596
gene-LOC114108712|LOC114108712	-1.9377	3.79449	0.00206255	0.484596
gene-HES6|HES6	1.48647	3.35579	0.0020948	0.486098
gene-DUOXA2|DUOXA2	1.47302	6.16379	0.00231844	0.527969
gene-CD7|CD7	-1.20604	2.81516	0.00233142	0.527969
gene-TFF1|TFF1	-0.978816	11.4165	0.00236209	0.528546
gene-B3GNT3|B3GNT3	-1.14635	4.024	0.00240307	0.53139
gene-LOC101107675|LOC101107675	2.66187	1.96855	0.00250131	0.541877
gene-LOC121816011|LOC121816011	-1.97063	4.6338	0.00250816	0.541877
gene-LOC101108669|LOC101108669	-0.872729	5.56188	0.00264421	0.555621
gene-LOC443162|LOC443162	1.34365	3.71166	0.00264684	0.555621
gene-TMEM72|TMEM72	1.25417	0.670001	0.002697	0.555621
gene-CYP2C18|CYP2C18	0.968345	2.73162	0.00271907	0.555621
gene-SFTPD|SFTPD	1.57625	3.64443	0.00271957	0.555621
gene-LOC101120875|LOC101120875	-0.892819	5.15028	0.0027733	0.560505
gene-LOC114116220|LOC114116220	-2.35404	1.12297	0.0028091	0.561701
gene-LOC121818758|LOC121818758	-6.63402	-0.797744	0.00287652	0.569127
gene-FMNL3|FMNL3	-0.525174	4.86888	0.00306653	0.581338
gene-SLC28A2|SLC28A2	4.24487	-0.0359148	0.00307613	0.581338
gene-LOC101107436|LOC101107436	-1.04545	1.82809	0.00311164	0.581338
gene-DCDC2|DCDC2	1.47703	0.480974	0.00312976	0.581338
gene-LOC105605118|LOC105605118	4.05331	-0.936744	0.00314113	0.581338
gene-LOC121816967|LOC121816967	-1.98275	2.82596	0.00318168	0.581338
gene-LOC101114456|LOC101114456	1.52711	3.83095	0.0032085	0.581338
gene-LOC101119588|LOC101119588	-1.27507	0.375159	0.003213	0.581338
gene-LOC121816966|LOC121816966	-1.87851	3.74511	0.0032166	0.581338
gene-LOC114114527|LOC114114527	-1.89327	-0.635162	0.00328486	0.585091
gene-NKAIN1|NKAIN1	0.99923	3.1009	0.00332941	0.585091
gene-MCP1|MCP1	1.39331	3.84105	0.00333075	0.585091
gene-SIX2|SIX2	-3.88486	-0.132519	0.00341442	0.58628
gene-RTP4|RTP4	-0.817614	5.16224	0.00341675	0.58628
gene-AXL|AXL	-0.562396	5.12556	0.00343109	0.58628
gene-FZD10|FZD10	-1.70759	0.595885	0.00354123	0.599649
gene-LOC101117021|LOC101117021	-1.03173	1.70781	0.00359683	0.603625
gene-CFD|CFD	-0.647952	5.23088	0.00365969	0.608739
gene-LOC101108297|LOC101108297	1.52182	9.70706	0.00379685	0.621164
gene-RGS6|RGS6	-0.929473	2.03758	0.00383174	0.621164
gene-PAPSS1|PAPSS1	0.498657	6.59376	0.00383353	0.621164
gene-DIO2|DIO2	1.51916	4.73169	0.00387379	0.622323
gene-LOC105604766|LOC105604766	1.68928	-0.652741	0.00403009	0.641936
gene-KBTBD11|KBTBD11	0.661533	6.11468	0.00406418	0.641936
gene-ASTN2|ASTN2	-1.87829	0.263129	0.00410761	0.642089
gene-LOC105606856|LOC105606856	-1.26683	2.84108	0.00413348	0.642089
gene-LOC114109533|LOC114109533	2.24144	-1.02936	0.00424503	0.652914
gene-LOC101103396|LOC101103396	-1.81225	3.01595	0.00427264	0.652914
gene-LOC101112122|LOC101112122	-1.2146	6.20413	0.00451647	0.678241
gene-LOC114118683|LOC114118683	-1.84903	-0.169948	0.00452916	0.678241
gene-CYP3A24|CYP3A24	-3.51441	-0.49212	0.0046236	0.678241
gene-LOC121819404|LOC121819404	1.81183	-0.575079	0.00462514	0.678241
gene-FCER1A|FCER1A	2.00846	0.561351	0.0046822	0.678241
gene-CD274|CD274	-0.980424	2.6798	0.0046876	0.678241
gene-CCL21|CCL21	-0.7722	4.12715	0.00472834	0.678241
gene-SELP|SELP	0.88943	2.55483	0.00473832	0.678241
gene-SLURP1|SLURP1	-2.33924	1.28669	0.00476313	0.678241
gene-SLC5A12|SLC5A12	2.91933	-0.236131	0.00481318	0.680214
gene-RHBDL2|RHBDL2	-1.68493	3.98688	0.00489202	0.685602
gene-INTU|INTU	0.83693	2.5042	0.00492425	0.685602
gene-TF|TF	0.95066	6.61846	0.00529314	0.715181
gene-ZNF831|ZNF831	-0.891497	2.47774	0.00537519	0.715181
gene-CCK|CCK	-4.59597	1.32578	0.00537882	0.715181
gene-CAPN14|CAPN14	1.38318	2.14923	0.00538417	0.715181
gene-LOC114111438|LOC114111438	-1.06047	2.1782	0.00542483	0.715181
gene-HERC5|HERC5	-0.879888	3.85771	0.00543895	0.715181
gene-LOC101117129|LOC101117129	1.51739	2.35604	0.00545869	0.715181
gene-GKN2|GKN2	-1.27429	11.3288	0.0054631	0.715181
gene-GTSF1|GTSF1	-4.40884	0.349603	0.0055037	0.715181
gene-LTBP4|LTBP4	-0.652528	7.35994	0.00557173	0.715181
gene-UNC5B|UNC5B	-0.770234	4.86835	0.00557429	0.715181
gene-EMILIN2|EMILIN2	-0.52104	4.75992	0.00563142	0.715181
gene-IFIT3|IFIT3	-1.51062	6.39662	0.00565905	0.715181
gene-ALOX12|ALOX12	0.6114	5.18507	0.00569969	0.715181
gene-MCTP1|MCTP1	0.70063	3.8298	0.00570745	0.715181
gene-ZFP42|ZFP42	-2.49191	-0.74966	0.00575855	0.716806
gene-ITGBL1|ITGBL1	-1.66217	0.423351	0.00589349	0.724573
gene-CASR|CASR	-1.51649	0.889843	0.00590015	0.724573
gene-KCNN2|KCNN2	-3.23039	-1.09577	0.00601048	0.724573
gene-ABCB9|ABCB9	0.639304	3.49002	0.00603105	0.724573
gene-COLEC10|COLEC10	2.48062	0.0407266	0.00606405	0.724573
gene-LOC114118886|LOC114118886	-0.90665	5.56076	0.00609933	0.724573
gene-SLC24A2|SLC24A2	-1.36824	1.2521	0.0061246	0.724573
gene-NUDT13|NUDT13	0.866959	3.45539	0.00612935	0.724573
gene-LOC105613035|LOC105613035	-2.39494	2.07327	0.0061921	0.727417
gene-FCER2|FCER2	1.02912	3.34951	0.00630601	0.732578
gene-PAX9|PAX9	-2.21276	-0.747968	0.0063468	0.732578
gene-LOC101112843|LOC101112843	-0.794231	4.65715	0.00637867	0.732578
gene-LOC114111046|LOC114111046	0.626986	4.5152	0.00639194	0.732578
gene-LOC101113715|LOC101113715	-3.94041	-0.475885	0.00653515	0.744453
gene-CUX2|CUX2	-2.07703	0.784477	0.00661796	0.749345
gene-SCN2A|SCN2A	-1.09459	1.42914	0.00676025	0.755234
gene-TH|TH	1.35129	2.10223	0.00678454	0.755234
gene-SLC4A4|SLC4A4	0.707068	4.41009	0.00679052	0.755234
gene-LOC121818997|LOC121818997	-0.825931	2.59677	0.0068824	0.760951
gene-AFMID|AFMID	-0.901152	3.5883	0.00703887	0.77318
gene-RET|RET	0.745063	5.71899	0.00710191	0.77318
gene-LOC105605834|LOC105605834	-1.29838	3.44929	0.00711642	0.77318
gene-LOC114116187|LOC114116187	-1.26513	2.16899	0.00729306	0.787818
gene-AHRR|AHRR	-0.918304	1.97023	0.00742095	0.794023
gene-KCNN4|KCNN4	-1.85029	4.04113	0.00747066	0.794023
gene-SOCS3|SOCS3	0.60348	4.83102	0.00747724	0.794023
gene-ZBP1|ZBP1	-0.878072	6.28118	0.00754796	0.795875
gene-NEUROG3|NEUROG3	-2.66683	1.14857	0.00757935	0.795875
gene-DQA|DQA	-0.986487	6.25434	0.00763979	0.797764
gene-PAMR1|PAMR1	-0.918141	2.20742	0.00780364	0.806415
gene-DEPTOR|DEPTOR	0.510437	5.59311	0.0078192	0.806415
gene-LOC101120367|LOC101120367	-0.86725	4.78248	0.00787238	0.806415
gene-PMAIP1|PMAIP1	-0.870453	3.99079	0.00789426	0.806415
gene-LOC101115949|LOC101115949	-1.40423	0.829947	0.00804817	0.817694
gene-BCL2L15|BCL2L15	-0.751353	4.16539	0.00821264	0.826168
gene-AXIN2|AXIN2	-0.527252	5.7206	0.00821948	0.826168
gene-HSPB8|HSPB8	-0.765335	3.86857	0.00847695	0.839769
gene-LOC101121646|LOC101121646	-1.03758	3.85483	0.00847774	0.839769
gene-LOC121816070|LOC121816070	-2.04427	-0.860995	0.00850211	0.839769
gene-HSPA6|HSPA6	-2.00237	3.19062	0.00853351	0.839769
gene-STAT1|STAT1	-0.510543	8.50222	0.00868557	0.847666
gene-CLDN3|CLDN3	-1.97081	0.0215411	0.00874412	0.847666
gene-GSTA1|GSTA1	1.02038	5.04249	0.00874905	0.847666
gene-LOC106991529|LOC106991529	-0.556959	6.84606	0.0088095	0.849146
gene-LOC101121216|LOC101121216	0.539582	4.64593	0.00890639	0.850568
gene-MANBA|MANBA	0.653901	4.61913	0.00891476	0.850568
gene-LOC101114579|LOC101114579	-0.982085	4.66144	0.00896643	0.851176
gene-PLAC8|PLAC8	-1.08255	4.26818	0.00909585	0.854559
gene-CLCA1|CLCA1	1.36014	10.9389	0.00911421	0.854559
gene-TENT5A|TENT5A	-0.728209	7.20451	0.00919201	0.854559
gene-PAX5|PAX5	-1.45679	2.44176	0.00923154	0.854559
gene-LOC101108756|LOC101108756	-1.15086	1.86943	0.00930028	0.854559
gene-LOC121818567|LOC121818567	-2.42958	1.07901	0.00933153	0.854559
gene-JAML|JAML	-0.684311	5.43018	0.00940841	0.854559
gene-NKX3-2|NKX3-2	-2.25999	1.48194	0.00940852	0.854559
gene-LOC101113346|LOC101113346	-1.09973	2.7716	0.0094354	0.854559
gene-HIC1|HIC1	-0.605204	3.54086	0.0095254	0.854559
gene-ARHGEF25|ARHGEF25	-0.493072	4.36015	0.0095591	0.854559
gene-LOC101112936|LOC101112936	-0.597482	4.94374	0.00958993	0.854559
gene-GJA9|GJA9	-1.96908	0.281732	0.00960012	0.854559
gene-C14H19orf54|C14H19orf54	0.55925	4.67085	0.00963856	0.854559
gene-GCNT1|GCNT1	0.587765	7.80012	0.0096961	0.855624
gene-TLL2|TLL2	1.00757	1.75929	0.0098983	0.869385
gene-LOC121817118|LOC121817118	-0.886717	3.30215	0.0101417	0.88608
gene-LOC101111631|LOC101111631	-0.882102	2.52408	0.0101827	0.88608
gene-LOC101113122|LOC101113122	3.20519	0.0773593	0.0102399	0.886956
gene-SCIN|SCIN	-0.754573	4.71602	0.0104936	0.904764
gene-PDE7B|PDE7B	-1.36443	3.6151	0.0106975	0.915492
gene-PLN|PLN	-0.683701	4.11117	0.0107293	0.915492
gene-THNSL1|THNSL1	0.564605	3.6028	0.0108126	0.915492
gene-LOC101106326|LOC101106326	1.60056	0.403087	0.0109129	0.915492
gene-LOC101121923|LOC101121923	-2.84139	-0.749743	0.0109901	0.915492
gene-IL1RL1|IL1RL1	1.02804	2.61903	0.0110255	0.915492
gene-ST3GAL4|ST3GAL4	1.06806	3.89393	0.0110312	0.915492
gene-PDZK1IP1|PDZK1IP1	0.681662	6.25306	0.0110493	0.915492
gene-CXCL10|CXCL10	-0.900253	6.27992	0.0110564	0.915492
gene-EPHA6|EPHA6	1.47351	0.319646	0.0111232	0.916984
gene-SGCD|SGCD	-0.837441	2.53745	0.011311	0.924518
gene-HCN3|HCN3	-0.987591	1.53828	0.0113821	0.924518
gene-TIFAB|TIFAB	-1.63768	-0.443697	0.0113985	0.924518
gene-STC2|STC2	1.25552	3.82729	0.0114301	0.924518
gene-LOC114115761|LOC114115761	-1.78043	-0.123378	0.0114634	0.924518
gene-DPYSL3|DPYSL3	-0.516178	5.48167	0.0115097	0.924518
gene-LOC101119509|LOC101119509	3.36487	-0.490519	0.0116372	0.930774
gene-SLC22A5|SLC22A5	0.640581	4.57772	0.0117649	0.936337
gene-HTR1B|HTR1B	1.42664	2.28627	0.0118199	0.936337
gene-MEIS2|MEIS2	-1.32547	4.02236	0.0119374	0.936337
gene-IGF2|IGF2	-0.427773	5.81595	0.0119551	0.936337
gene-DPT|DPT	-0.8505	5.33801	0.0119653	0.936337
gene-RTP3|RTP3	-1.53595	1.61771	0.0121195	0.936337
gene-SLC12A8|SLC12A8	0.568076	3.80598	0.0121724	0.936337
gene-FABP5|FABP5	-0.481904	7.53478	0.0121762	0.936337
gene-C21H11orf54|C21H11orf54	0.526939	6.11414	0.0121951	0.936337
gene-LOC105605720|LOC105605720	-1.23994	-0.0791958	0.0122345	0.936337
gene-LOC101117112|LOC101117112	-0.87733	8.28506	0.0122547	0.936337
gene-LOC121816974|LOC121816974	1.13144	0.689766	0.0123627	0.93644
gene-NRXN2|NRXN2	-1.55849	-0.0938659	0.0123795	0.93644
gene-LOC101106528|LOC101106528	-0.608104	5.73507	0.0124055	0.93644
gene-CLGN|CLGN	0.905469	2.73985	0.0125341	0.942364
gene-FAM174B|FAM174B	0.52568	7.30647	0.012683	0.949758
gene-LOC105604827|LOC105604827	0.959217	3.70782	0.0127389	0.950157
gene-LOC101113516|LOC101113516	1.64556	0.620142	0.0128742	0.956189
gene-IFI44L|IFI44L	-0.916335	5.70558	0.0129215	0.956189
gene-GKN1|GKN1	-0.972586	11.9797	0.0129824	0.956356
gene-LOC105612361|LOC105612361	-1.55929	5.64546	0.0130255	0.956356
gene-MAP7D2|MAP7D2	2.05098	0.636668	0.0131071	0.958604
gene-LOC121816487|LOC121816487	-2.01194	-0.979085	0.0132697	0.965908
gene-CXCL14|CXCL14	-0.63431	7.56492	0.0133846	0.965908
gene-RIIAD1|RIIAD1	1.11562	0.407961	0.0133914	0.965908
gene-IDO1|IDO1	-1.34837	4.63075	0.0134125	0.965908
gene-RNASE9|RNASE9	-2.23989	3.08514	0.0135578	0.972641
gene-C1QTNF9|C1QTNF9	-2.07679	-0.994835	0.0138557	0.990236
gene-C11H17orf67|C11H17orf67	-2.80798	-1.08259	0.0139174	0.990879
gene-LOC121817476|LOC121817476	-2.1337	-1.06601	0.014105	1
gene-LOC443027|LOC443027	-0.986069	3.3992	0.0142342	1
gene-TRPV4|TRPV4	-0.703792	4.00655	0.0142992	1
gene-ACE|ACE	-0.571107	4.89993	0.0145246	1
gene-FFAR2|FFAR2	1.10224	0.302833	0.0145846	1
gene-LOC121819455|LOC121819455	-1.81251	-0.62059	0.0148209	1
gene-LOC105602107|LOC105602107	-1.75537	-0.343974	0.0148311	1
gene-LOC105608356|LOC105608356	-0.81146	1.29939	0.0149348	1
gene-NUMBL|NUMBL	-0.689567	2.51571	0.015193	1
gene-LOC114113859|LOC114113859	-0.61228	4.42766	0.0152057	1
gene-LOC101102194|LOC101102194	-1.58437	6.05237	0.015291	1
gene-LOC101115905|LOC101115905	-0.425686	6.85904	0.0153162	1
gene-CDH2|CDH2	0.815405	3.03283	0.0153376	1
gene-PDK4|PDK4	0.992471	7.47985	0.0153816	1
gene-LOC101108803|LOC101108803	-0.475671	5.16201	0.0156844	1
gene-ADGRF4|ADGRF4	-1.09192	1.64038	0.0157489	1
gene-RAMP1|RAMP1	-1.09462	3.16798	0.0158221	1
gene-FITM2|FITM2	0.425816	5.14756	0.0158228	1
gene-DGKB|DGKB	1.49101	1.82736	0.0158317	1
gene-IL22RA1|IL22RA1	-0.763019	5.36369	0.0158419	1
gene-CADM1|CADM1	-0.973215	4.52968	0.015864	1
gene-TBX1|TBX1	-1.06809	0.675399	0.016727	1
gene-CD3D|CD3D	-0.611768	4.92407	0.0168099	1
gene-ME2|ME2	0.418894	6.33504	0.0169555	1
gene-GRIN1|GRIN1	0.515248	4.99065	0.0169564	1
gene-FGF13|FGF13	-1.22394	0.959995	0.0172795	1
gene-LOC101114663|LOC101114663	1.0933	1.80741	0.0173998	1
gene-GLI2|GLI2	0.778105	4.21817	0.0174533	1
gene-PLSCR1|PLSCR1	-0.74055	5.65187	0.01754	1
gene-CRISP2|CRISP2	1.3673	4.3271	0.0176385	1
gene-SSTR2|SSTR2	0.81926	3.15115	0.0178985	1
gene-GPR55|GPR55	-0.997	2.90724	0.0180224	1
gene-NPNT|NPNT	-0.63063	4.67674	0.0180547	1
gene-CPVL|CPVL	1.24652	0.499341	0.0180592	1
gene-GPR34|GPR34	-0.727911	2.424	0.0181262	1
gene-ZNF23|ZNF23	-0.48082	4.43643	0.0184597	1
gene-OXER1|OXER1	1.60311	-0.389997	0.0186584	1
gene-SFTPB|SFTPB	1.15007	2.70099	0.0186601	1
gene-PTPRH|PTPRH	-0.611537	5.41655	0.0187051	1
gene-ODF2L|ODF2L	0.481641	3.99265	0.018759	1
gene-LOC114109662|LOC114109662	0.564815	5.41106	0.0189559	1
gene-HCRTR1|HCRTR1	-0.81195	1.34378	0.0193781	1
gene-LOC101111303|LOC101111303	1.16654	-0.0595535	0.0194509	1
gene-MAPK13|MAPK13	0.524146	5.26926	0.0194621	1
gene-EVA1C|EVA1C	0.929671	2.21916	0.0194671	1
gene-GPR31|GPR31	-1.16163	1.73815	0.019491	1
gene-SGK1|SGK1	0.656726	7.00032	0.0195819	1
gene-CD8A|CD8A	-0.836435	4.67591	0.019672	1
gene-MUCL3|MUCL3	-1.07012	11.1694	0.0197255	1
gene-FNIP2|FNIP2	0.714038	6.55431	0.0198261	1
gene-ILDR1|ILDR1	-2.26761	0.533639	0.0199127	1
gene-MFSD9|MFSD9	-0.40444	5.74113	0.0200403	1
gene-LOC101117691|LOC101117691	-1.47856	1.82106	0.020288	1
gene-LOC114110138|LOC114110138	-0.593189	4.98766	0.0202898	1
gene-APOBEC3A|APOBEC3A	-0.74324	5.15739	0.0204129	1
gene-LOC101114747|LOC101114747	-1.03244	1.6865	0.0205936	1
gene-LOC114111465|LOC114111465	-0.862681	0.874602	0.0206225	1
gene-KRT20|KRT20	-1.37299	6.90232	0.0207857	1
gene-GNAI1|GNAI1	-0.563732	4.55686	0.0208012	1
gene-TRIM14|TRIM14	-0.503561	6.01516	0.020806	1
gene-LOC101122319|LOC101122319	-0.7789	2.62462	0.0211388	1
gene-CD244|CD244	-0.743874	5.3855	0.0212852	1
gene-ALOX5|ALOX5	0.599163	5.21221	0.0214354	1
gene-BZW2|BZW2	0.401129	7.31267	0.0214553	1
gene-HRH4|HRH4	1.64972	-0.577294	0.0215117	1
gene-XAF1|XAF1	-0.681333	4.97698	0.0215279	1
gene-LOC114116813|LOC114116813	-3.44765	-0.0434172	0.021551	1
gene-LOC101117763|LOC101117763	-0.62538	3.3484	0.0216825	1
gene-LOC114113630|LOC114113630	-2.34305	3.90373	0.0217106	1
gene-TRPC5|TRPC5	0.949313	0.749249	0.0217542	1
gene-CD6|CD6	-0.717873	5.40632	0.0217767	1
gene-LOC114117238|LOC114117238	-0.981648	3.11862	0.0218074	1
gene-LOC121818836|LOC121818836	-1.22542	-0.25914	0.0219158	1
gene-LOC101104006|LOC101104006	-1.42963	0.387929	0.0222377	1
gene-LOC101114032|LOC101114032	2.09054	1.13568	0.0222386	1
gene-LOC121818288|LOC121818288	-1.35273	0.228867	0.02224	1
gene-LURAP1L|LURAP1L	-0.655542	3.74154	0.0223319	1
gene-PARP9|PARP9	-0.507657	6.25701	0.022445	1
gene-LOC121820478|LOC121820478	-0.654833	2.98569	0.0224725	1
gene-RHEX|RHEX	0.955406	2.51836	0.0226394	1
gene-HTATIP2|HTATIP2	0.44402	4.86466	0.0227783	1
gene-SLCO2B1|SLCO2B1	-0.458646	5.37405	0.022835	1
gene-LOC101113672|LOC101113672	-1.72278	2.78342	0.022929	1
gene-MUC2|MUC2	-0.795182	5.82523	0.0229846	1
gene-CCL28|CCL28	0.944823	1.54411	0.0230507	1
gene-IFIT5|IFIT5	-0.63586	6.0041	0.0230552	1
gene-DPP4|DPP4	0.465933	6.40092	0.0231442	1
gene-ABHD1|ABHD1	-0.60618	3.83624	0.0232537	1
gene-CLDN4|CLDN4	-0.946487	4.71411	0.0234015	1
gene-PARP14|PARP14	-0.541345	7.36363	0.0234105	1
gene-LOC121818518|LOC121818518	-0.964858	1.43227	0.0235876	1
gene-GPT2|GPT2	0.52143	8.19342	0.0236295	1
gene-LOC105610529|LOC105610529	-2.37272	-0.880021	0.0237054	1
gene-IFI44|IFI44	-0.534537	5.70428	0.0238877	1
gene-SYT2|SYT2	-1.15518	1.96542	0.0239117	1
gene-LOC105602911|LOC105602911	-0.906111	7.87519	0.0239145	1
gene-AIF1L|AIF1L	0.665061	6.09096	0.0239763	1
gene-ATP1A1|ATP1A1	0.444139	9.67369	0.0240397	1
gene-GSPT2|GSPT2	-0.736396	2.02185	0.0240808	1
gene-PLD4|PLD4	-0.699847	3.38697	0.0241875	1
gene-LOC114113831|LOC114113831	1.64696	-0.979308	0.0242125	1
gene-FHL1|FHL1	-0.541505	7.33238	0.0242207	1
gene-LOC101102057|LOC101102057	1.25154	2.02179	0.0243104	1
gene-C2H9orf64|C2H9orf64	-0.471269	4.41268	0.02435	1
gene-CTSW|CTSW	-0.619836	4.73759	0.0243821	1
gene-C26H8orf48|C26H8orf48	0.865125	1.42704	0.024702	1
gene-MSX2|MSX2	-1.18389	3.91939	0.024848	1
gene-NEIL2|NEIL2	0.643393	4.28093	0.0248534	1
gene-F2RL1|F2RL1	-0.741435	4.22411	0.0250741	1
gene-CCL5|CCL5	-0.826062	5.9086	0.0250923	1
gene-LOC101121256|LOC101121256	-0.693104	3.79528	0.0251022	1
gene-MEIS1|MEIS1	-1.24499	3.05744	0.0251092	1
gene-ASPG|ASPG	-2.02509	-0.415707	0.025123	1
gene-SYT1|SYT1	-1.49531	-0.486301	0.0253229	1
gene-CMTR2|CMTR2	-0.648825	4.74324	0.0253535	1
gene-TFF2|TFF2	-1.57783	7.89121	0.0253904	1
gene-TPH1|TPH1	0.844119	2.53063	0.0254229	1
gene-MGAT3|MGAT3	0.737216	3.75246	0.0254339	1
gene-LOC101111695|LOC101111695	-1.26961	-0.510104	0.0254592	1
gene-CARD11|CARD11	-0.372759	5.41929	0.0257849	1
gene-SPG21|SPG21	0.404245	5.45404	0.0259439	1
gene-LOC105613401|LOC105613401	-4.78676	1.18523	0.0259908	1
gene-LOC101106134|LOC101106134	-1.26457	1.72891	0.0262016	1
gene-ZNF19|ZNF19	0.496267	3.66115	0.0262737	1
gene-IRS2|IRS2	0.484074	5.74835	0.0264109	1
gene-AMN|AMN	-1.81273	-0.871055	0.0264359	1
gene-CELF2|CELF2	-0.42429	5.61543	0.0266932	1
gene-PRTFDC1|PRTFDC1	0.568202	3.63133	0.0267223	1
gene-SH3D21|SH3D21	0.4569	4.7925	0.0267434	1
gene-B3GNT6|B3GNT6	-0.686414	3.77833	0.026971	1
gene-KL|KL	-1.37202	1.71408	0.0270129	1
gene-MELTF|MELTF	-1.49345	2.67598	0.0270795	1
gene-XCL1|XCL1	-0.754158	2.79755	0.0270995	1
gene-KITLG|KITLG	0.501295	6.26309	0.0272214	1
gene-ANKRD6|ANKRD6	-0.586856	3.52602	0.0272459	1
gene-IRF9|IRF9	-0.378523	7.18795	0.027331	1
gene-LOC121816568|LOC121816568	-0.517741	4.48026	0.027336	1
gene-LOC101105069|LOC101105069	1.8604	-1.02288	0.0274819	1
gene-TSEN2|TSEN2	-0.370625	5.42102	0.0275387	1
gene-P2RY6|P2RY6	-0.951857	1.33574	0.027548	1
gene-LOC105603225|LOC105603225	-0.52941	9.07787	0.0275627	1
gene-ABCA13|ABCA13	-1.33454	0.571209	0.0275639	1
gene-TSPYL2|TSPYL2	0.358767	4.97482	0.0277268	1
gene-DUOXA1|DUOXA1	1.22117	2.23144	0.0277977	1
gene-WNT5A|WNT5A	-0.554678	4.85627	0.0278412	1
gene-CTSO|CTSO	-0.426374	5.29975	0.0278641	1
gene-CDKN1A|CDKN1A	-0.506351	6.43225	0.0280019	1
gene-LOC101123113|LOC101123113	-1.19287	0.799305	0.028333	1
gene-CD79A|CD79A	-0.432792	4.23036	0.0284813	1
gene-PDE6C|PDE6C	1.19143	0.400706	0.0287478	1
gene-HBB|HBB	4.2347	0.593802	0.0288937	1
gene-TRPS1|TRPS1	-0.459028	4.04788	0.0289253	1
gene-LOC121820316|LOC121820316	0.818829	1.9739	0.0291973	1
gene-LOC114109611|LOC114109611	-0.960582	7.15228	0.029202	1
gene-MSMB|MSMB	-2.30034	5.39356	0.0292643	1
gene-C24H16orf89|C24H16orf89	-2.36517	-1.11163	0.0294423	1
gene-IGFBP3|IGFBP3	-0.546278	7.53989	0.0297321	1
gene-ANK2|ANK2	-0.626547	4.02272	0.029768	1
gene-TNFRSF11B|TNFRSF11B	1.69364	1.30493	0.0300889	1
gene-SCRG1|SCRG1	1.51838	0.938108	0.0301731	1
gene-LOC121819150|LOC121819150	1.26047	2.04652	0.0302741	1
gene-KIF16B|KIF16B	0.534069	4.70655	0.0303797	1
gene-LOC121817874|LOC121817874	-1.22106	1.63894	0.0304397	1
gene-LOC121817863|LOC121817863	0.726743	4.95297	0.0305668	1
gene-LOC101108901|LOC101108901	1.33667	5.68842	0.0306264	1
gene-FOLH1B|FOLH1B	-1.37485	1.58372	0.0306649	1
gene-MZB1|MZB1	0.557552	5.73592	0.0308385	1
gene-RGS16|RGS16	0.970812	2.31608	0.0309998	1
gene-LOC105604785|LOC105604785	-1.69655	1.41584	0.0310611	1
gene-BMP5|BMP5	-0.613847	3.79891	0.0312149	1
gene-FHIP1A|FHIP1A	0.350517	5.11576	0.0314698	1
gene-LOC114113923|LOC114113923	0.892153	0.654803	0.0315517	1
gene-FOXI1|FOXI1	-1.35885	0.0441138	0.0319354	1
gene-LOC114118858|LOC114118858	-1.8294	0.976223	0.0319665	1
gene-DDX58|DDX58	-0.774112	5.62132	0.0320813	1
gene-LOC101121062|LOC101121062	-0.581391	3.88576	0.0321134	1
gene-TACSTD2|TACSTD2	-0.774427	6.15364	0.0323218	1
gene-SLC35A2|SLC35A2	-0.615032	4.90648	0.032369	1
gene-ZNFX1|ZNFX1	-0.583872	7.34403	0.0324289	1
gene-LOC105613000|LOC105613000	-1.57392	-0.111879	0.0325509	1
gene-LOC121820552|LOC121820552	-1.07758	1.91476	0.0325887	1
gene-CD96|CD96	-0.770477	4.10418	0.0326576	1
gene-RELN|RELN	-0.951384	2.19256	0.0327444	1
gene-LOC114108767|LOC114108767	-1.18509	0.668557	0.032748	1
gene-CIART|CIART	0.722154	2.19502	0.0327996	1
gene-NIPSNAP1|NIPSNAP1	0.431621	6.27429	0.0328559	1
gene-TMEM176A|TMEM176A	-0.379807	5.49739	0.0329718	1
gene-IKZF3|IKZF3	-0.427311	6.13541	0.0332093	1
gene-LOC105605833|LOC105605833	-2.65154	0.492061	0.033245	1
gene-CXCL16|CXCL16	-0.448085	4.9274	0.0332696	1
gene-RAB3B|RAB3B	-0.565167	3.86614	0.0333767	1
gene-LOC121817987|LOC121817987	-1.34104	0.189943	0.033429	1
gene-LOC105605321|LOC105605321	-2.03498	-0.919837	0.0337005	1
gene-LAMA3|LAMA3	-0.644487	5.16727	0.033794	1
gene-CD40|CD40	-0.624343	2.64857	0.0338722	1
gene-SPP1|SPP1	0.820273	2.21614	0.0340143	1
gene-TLN2|TLN2	-0.429847	4.75622	0.0340798	1
gene-LAYN|LAYN	-0.495002	3.68401	0.0341457	1
gene-LOC121816557|LOC121816557	-0.892279	3.25472	0.0341927	1
gene-LOC101122689|LOC101122689	-0.691512	4.76199	0.0342358	1
gene-IL13RA2|IL13RA2	3.10051	-0.355515	0.0342912	1
gene-AGT|AGT	-1.07175	3.05047	0.0343117	1
gene-CREM|CREM	0.526706	4.55717	0.0344262	1
gene-MX2|MX2	-1.15282	7.18259	0.0344714	1
gene-LOC121820167|LOC121820167	-0.937067	0.99866	0.0346973	1
gene-LOC101120993|LOC101120993	-0.670973	3.30891	0.0348417	1
gene-MATN2|MATN2	-0.554036	3.85664	0.0352916	1
gene-LOC114109333|LOC114109333	-1.13294	1.52551	0.0354647	1
gene-LOC121816516|LOC121816516	1.43515	2.87046	0.0355109	1
gene-OVOL1|OVOL1	-0.740945	4.09699	0.0356027	1
gene-LOC121815985|LOC121815985	1.47971	2.90618	0.0356635	1
gene-LOC114116989|LOC114116989	2.87396	0.080068	0.0357905	1
gene-COLEC12|COLEC12	-0.532139	4.42932	0.0358027	1
gene-MERTK|MERTK	-0.486609	4.14079	0.0358189	1
gene-BMP4|BMP4	-0.418061	4.92276	0.0359148	1
gene-APOB|APOB	1.56255	3.62936	0.0360823	1
gene-LOC101102227|LOC101102227	-1.68327	-0.332506	0.0361407	1
gene-LOC101107541|LOC101107541	2.17478	2.21725	0.036197	1
gene-LOC101115820|LOC101115820	1.04177	0.29876	0.036205	1
gene-AKAP8L|AKAP8L	-0.316388	5.62526	0.0362379	1
gene-SLAMF8|SLAMF8	-0.718343	2.50633	0.0362865	1
gene-XBP1|XBP1	0.366192	9.36713	0.0362895	1
gene-TMEM150C|TMEM150C	-0.507515	3.65932	0.0363724	1
gene-CD5|CD5	-0.72689	4.12764	0.0365358	1
gene-SLC1A4|SLC1A4	0.685943	7.29092	0.0365387	1
gene-FKBP5|FKBP5	0.621792	6.61967	0.0366201	1
gene-DPYS|DPYS	-1.20671	2.32445	0.0366551	1
gene-C9H8orf34|C9H8orf34	-3.96701	-0.807522	0.0367139	1
gene-GRAMD2A|GRAMD2A	-0.735821	2.07183	0.0368987	1
gene-LGI4|LGI4	-0.69579	2.97245	0.0369551	1
gene-LOC121820458|LOC121820458	0.997169	3.12058	0.0372425	1
gene-LAMP3|LAMP3	-0.540555	4.47327	0.0372648	1
gene-LOC101103878|LOC101103878	-1.23432	0.494676	0.0374167	1
gene-LOC101121244|LOC101121244	-0.442648	6.0609	0.0377306	1
gene-ICOSLG|ICOSLG	-0.373637	5.14763	0.0377566	1
gene-LYPD1|LYPD1	-1.00835	2.74597	0.0377795	1
gene-LOC101113965|LOC101113965	-1.41757	5.52019	0.0379241	1
gene-LOC105609642|LOC105609642	1.47558	-0.671317	0.0379246	1
gene-ACAD10|ACAD10	0.456346	5.98189	0.0380432	1
gene-LOC105614340|LOC105614340	-0.591067	4.00559	0.0382009	1
gene-ITIH4|ITIH4	0.813832	5.68513	0.0382666	1
gene-KLHL14|KLHL14	-1.43615	-0.322269	0.0384371	1
gene-POSTN|POSTN	0.574754	7.77014	0.0386143	1
gene-LOC101115509|LOC101115509	-0.469581	4.15459	0.0389957	1
gene-LOC114113967|LOC114113967	0.991289	0.316555	0.0393635	1
gene-LOC101109219|LOC101109219	-0.689927	2.11668	0.0394499	1
gene-PGM5|PGM5	-0.36853	5.67099	0.0394736	1
gene-SPOCK1|SPOCK1	-0.535747	2.59398	0.0395585	1
gene-PTCH2|PTCH2	-0.571793	3.26493	0.0397018	1
gene-SPNS3|SPNS3	-2.8332	-0.821106	0.0397429	1
gene-TNFRSF18|TNFRSF18	0.578191	2.6612	0.0397452	1
gene-GOLT1A|GOLT1A	0.437396	4.61822	0.0397654	1
gene-PROSER2|PROSER2	-0.448111	5.1368	0.0398782	1
gene-ALOX15|ALOX15	1.0158	3.56441	0.0399204	1
gene-HERC6|HERC6	-0.695751	7.25377	0.0399398	1
gene-COL26A1|COL26A1	-0.952099	0.673667	0.0401421	1
gene-PLPP5|PLPP5	0.379171	4.93079	0.0402687	1
gene-NLRC5|NLRC5	-0.416315	7.67707	0.040272	1
gene-CORIN|CORIN	-1.03977	0.205466	0.0403266	1
gene-EMB|EMB	-0.785974	3.66478	0.0407112	1
gene-LOC101115982|LOC101115982	-0.660899	4.23352	0.0412108	1
gene-LOC105606212|LOC105606212	-0.864184	1.25871	0.0412108	1
gene-DTX3L|DTX3L	-0.466846	6.74451	0.0413142	1
gene-LOC121819157|LOC121819157	1.45482	-0.710907	0.041412	1
gene-C1QA|C1QA	-0.510637	6.48118	0.0415925	1
gene-CASQ1|CASQ1	-1.37919	-0.0641478	0.0416542	1
gene-RNF213|RNF213	-0.566799	8.63784	0.0417952	1
gene-LOC114111206|LOC114111206	0.71856	2.29294	0.041937	1
gene-KCNK16|KCNK16	-0.641304	1.73559	0.0419901	1
gene-CHST4|CHST4	-0.721743	6.70324	0.0420099	1
gene-SLCO4C1|SLCO4C1	0.811485	0.723415	0.0420195	1
gene-LOC121818987|LOC121818987	1.38459	0.0340662	0.042066	1
gene-GPR82|GPR82	-0.818948	2.08641	0.0423804	1
gene-STX6|STX6	-0.303942	5.65855	0.0425595	1
gene-LOC105603510|LOC105603510	-1.01817	0.473282	0.0428252	1
gene-LOC105607019|LOC105607019	-0.752921	5.14799	0.0428541	1
gene-ADGRE1|ADGRE1	1.27636	0.650815	0.0428655	1
gene-LOC105605854|LOC105605854	-1.15313	1.02557	0.0428969	1
gene-ARID5B|ARID5B	0.440972	6.78659	0.0429128	1
gene-LUZP6|LUZP6	3.33707	-1.09964	0.0430344	1
gene-LOC101117107|LOC101117107	-0.675816	5.05321	0.0430466	1
gene-CXCL11|CXCL11	-0.994804	2.53302	0.0430568	1
gene-LOC114108595|LOC114108595	0.832549	3.99557	0.043457	1
gene-SH3D19|SH3D19	-0.387614	5.79717	0.0436468	1
gene-CS|CS	0.318059	8.1261	0.0437103	1
gene-LOC105613374|LOC105613374	-0.499433	6.20966	0.043991	1
gene-CEBPD|CEBPD	0.359979	6.18764	0.0440364	1
gene-LOC114117577|LOC114117577	0.756858	0.921995	0.0441259	1
gene-ITGAE|ITGAE	-0.590896	5.16838	0.0441781	1
gene-STRIP2|STRIP2	0.632366	3.97807	0.0442312	1
gene-LOC121817417|LOC121817417	-0.679416	5.23291	0.044313	1
gene-COL7A1|COL7A1	-0.552079	3.14748	0.0443841	1
gene-LOC106990106|LOC106990106	-0.388188	4.52253	0.044442	1
gene-ATP6AP1|ATP6AP1	0.370697	7.73109	0.0444546	1
gene-PML|PML	-0.397492	6.45657	0.0445102	1
gene-LOC105611518|LOC105611518	0.598172	1.84832	0.0447318	1
gene-NTM|NTM	-1.63231	-0.581238	0.0449094	1
gene-LOC121818926|LOC121818926	1.02722	1.49025	0.0450003	1
gene-LOC101115927|LOC101115927	-0.672973	2.69972	0.045064	1
gene-LOC101116972|LOC101116972	-0.724766	1.32165	0.0450643	1
gene-NCALD|NCALD	-0.435252	3.84443	0.0451076	1
gene-LOC101109262|LOC101109262	-0.884531	1.79656	0.0452441	1
gene-MRPS15|MRPS15	0.342199	5.66894	0.045256	1
gene-ZCWPW1|ZCWPW1	2.43491	-0.244071	0.0453504	1
gene-FOXF2|FOXF2	-0.577755	3.33646	0.0456643	1
gene-OVAR-DRB1|OVAR-DRB1	-0.540767	7.175	0.0457136	1
gene-QPCT|QPCT	-1.94014	-1.1489	0.0457296	1
gene-ADGRG3|ADGRG3	2.43477	-1.00611	0.0457572	1
gene-LOC106990700|LOC106990700	0.952527	0.470633	0.0459112	1
gene-APOBR|APOBR	-0.455738	5.59048	0.0459642	1
gene-LOC101119517|LOC101119517	-0.876759	5.73307	0.0459729	1
gene-IFIH1|IFIH1	-0.526233	6.38656	0.0460375	1
gene-SPTSSB|SPTSSB	-0.483627	6.05728	0.046252	1
gene-TPH2|TPH2	1.39663	-0.441452	0.0464499	1
gene-TMCC3|TMCC3	-0.476202	4.07669	0.0465198	1
gene-LAT|LAT	-0.563879	4.93209	0.0465224	1
gene-LOC105606285|LOC105606285	-1.78705	-1.08301	0.046539	1
gene-TMC6|TMC6	0.388043	6.60869	0.0466412	1
gene-CYGB|CYGB	-0.53254	2.71788	0.0468156	1
gene-AOC1|AOC1	0.839293	2.97238	0.0469946	1
gene-NT5C3A|NT5C3A	-0.644542	5.26425	0.0472051	1
gene-GPX2|GPX2	0.62773	7.54036	0.0472059	1
gene-LOC121818504|LOC121818504	-1.63328	-0.593118	0.0472428	1
gene-LOC105611708|LOC105611708	1.70778	-1.02295	0.0473064	1
gene-LOC101103965|LOC101103965	-0.711867	5.89058	0.047457	1
gene-LOC121818599|LOC121818599	0.795647	1.06714	0.0474619	1
gene-GPR35|GPR35	-0.719726	2.26043	0.0475382	1
gene-CAPS|CAPS	0.813763	0.533974	0.0477062	1
gene-LOC114114157|LOC114114157	-1.96571	-0.643453	0.0477482	1
gene-CD2|CD2	-0.577392	5.30742	0.0478345	1
gene-LOC101122983|LOC101122983	-0.373397	5.60104	0.0479363	1
gene-LRRC34|LRRC34	-1.70162	-1.09765	0.0479368	1
gene-LOC101122142|LOC101122142	-0.644183	6.27162	0.0479881	1
gene-TUBB4A|TUBB4A	0.531845	5.21596	0.048114	1
gene-LOC114117557|LOC114117557	1.08174	-0.471245	0.0481381	1
gene-LOC101110277|LOC101110277	-1.53611	4.20213	0.0481753	1
gene-GNG2|GNG2	-0.447628	3.96387	0.0482027	1
gene-MUC6|MUC6	0.917251	10.8298	0.0482101	1
gene-LOC101119773|LOC101119773	-0.924898	5.02939	0.0486977	1
gene-LOC114118887|LOC114118887	1.44779	-0.906592	0.0488006	1
gene-PIK3CD|PIK3CD	-0.451247	5.32858	0.0490459	1
gene-LOC121816892|LOC121816892	0.747831	0.748013	0.0493446	1
gene-SLC23A1|SLC23A1	0.506505	4.26785	0.0493556	1
gene-ALDH1L2|ALDH1L2	0.677578	6.09386	0.0494096	1
gene-CFAP61|CFAP61	2.73188	-1.02401	0.049436	1
gene-LOC101111543|LOC101111543	-0.645163	2.94357	0.0495197	1
gene-LOC101105876|LOC101105876	0.889149	3.14514	0.0496802	1
gene-TNFAIP6|TNFAIP6	-1.52158	-0.041427	0.0497094	1
gene-CXCR6|CXCR6	-0.603219	4.66353	0.049754	1
gene-LOC101111470|LOC101111470	-0.408595	4.89097	0.0499335	1
gene-LIPG|LIPG	-1.53008	2.4876	0.0500387	1
gene-TNFRSF19|TNFRSF19	0.603589	4.70043	0.0501903	1
gene-RRP1B|RRP1B	0.469748	6.0185	0.0502441	1
gene-WARS1|WARS1	-0.686891	8.42858	0.0502669	1
gene-TCP10L|TCP10L	-1.16493	0.356361	0.0503249	1
gene-IRF7|IRF7	-0.661546	5.41455	0.0503421	1
gene-LOC114116738|LOC114116738	1.87437	-0.862845	0.0505192	1
gene-LOC101104700|LOC101104700	-0.53496	5.49001	0.0505287	1
gene-GLI3|GLI3	-0.500268	3.21606	0.0506873	1
gene-ISG15|ISG15	-1.23552	6.45183	0.0508282	1
gene-NEK5|NEK5	0.859114	1.70257	0.0508675	1
gene-LOC114117945|LOC114117945	-0.957786	-0.186717	0.050976	1
gene-TNXB|TNXB	-0.75816	5.59573	0.051018	1
gene-UBA7|UBA7	-0.483978	6.00084	0.0510788	1
gene-LOC121816090|LOC121816090	0.94107	0.272364	0.0511735	1
gene-LOC114111361|LOC114111361	0.696721	1.55531	0.0512039	1
gene-CCR10|CCR10	0.655073	2.76935	0.0512269	1
gene-LOC121817487|LOC121817487	-2.64634	-1.14081	0.0514769	1
gene-CCDC181|CCDC181	0.916713	-0.127274	0.0514945	1
gene-SAXO2|SAXO2	-0.991764	-0.315677	0.0515392	1
gene-LOC101118213|LOC101118213	0.726951	10.978	0.0515801	1
gene-B4GALT6|B4GALT6	-0.778051	1.34792	0.0520301	1
gene-LOC101123029|LOC101123029	-1.38841	-0.012363	0.0520313	1
gene-SFXN5|SFXN5	0.330286	5.05426	0.0520872	1
gene-ITPRIPL1|ITPRIPL1	-0.358879	4.70153	0.052105	1
gene-SLC1A5|SLC1A5	0.389211	7.04195	0.0522281	1
gene-LOC114118884|LOC114118884	-0.57857	7.05023	0.0522973	1
gene-HESX1|HESX1	0.816389	1.34684	0.0524136	1
gene-CSF1R|CSF1R	-0.448472	5.39666	0.0524372	1
gene-LOC114109597|LOC114109597	0.431964	5.7877	0.052554	1
gene-RIPPLY1|RIPPLY1	-3.11958	-0.848227	0.0525546	1
gene-SIK1|SIK1	0.355074	6.71396	0.0525864	1
gene-LOC114118595|LOC114118595	1.24688	-0.965414	0.05271	1
gene-FBXO40|FBXO40	-0.751713	1.19415	0.0528078	1
gene-HOXA4|HOXA4	-0.65353	1.73022	0.0530916	1
gene-STMN2|STMN2	-0.965765	1.46419	0.053404	1
gene-GPI|GPI	0.348325	7.68816	0.0535348	1
gene-CAPN8|CAPN8	-0.417458	9.17824	0.0535904	1
gene-LOC121816682|LOC121816682	0.402337	7.95298	0.0536173	1
gene-LOC105603365|LOC105603365	1.14759	-0.834459	0.0537678	1
gene-FHL5|FHL5	-0.785719	0.420713	0.053828	1
gene-COL6A5|COL6A5	0.881466	5.89838	0.0538456	1
gene-LOC121818289|LOC121818289	-1.23788	-0.603387	0.0539371	1
gene-LOC106990117|LOC106990117	-0.899332	6.70063	0.053968	1
gene-LOC101116099|LOC101116099	-0.629883	4.9611	0.0540055	1
gene-LOC114109557|LOC114109557	2.17899	-0.441388	0.0540177	1
gene-KCNC3|KCNC3	0.493861	3.60088	0.0542401	1
gene-ADD2|ADD2	-0.867979	1.83682	0.0542532	1
gene-LIFR|LIFR	0.406243	6.48068	0.0543075	1
gene-LOC114116436|LOC114116436	-1.13758	-0.300213	0.054344	1
gene-AKR1B1|AKR1B1	-0.499073	3.19628	0.0544427	1
gene-ACP5|ACP5	-0.435099	5.71855	0.0544478	1
gene-ARHGAP33|ARHGAP33	-0.401745	4.03499	0.0546166	1
gene-LOC114118416|LOC114118416	-0.455713	6.84608	0.0546499	1
gene-LOC121816994|LOC121816994	-0.507096	7.26549	0.0547522	1
gene-ZDHHC2|ZDHHC2	-0.501367	3.07181	0.054781	1
gene-LOC101120395|LOC101120395	-1.03548	5.4522	0.0548792	1
gene-FLT4|FLT4	-0.518103	3.04796	0.0548837	1
gene-ATF3|ATF3	-0.640404	4.60865	0.0549849	1
gene-DPYSL2|DPYSL2	-0.330877	5.56742	0.0550115	1
gene-LOC114110105|LOC114110105	-0.617473	2.46998	0.055046	1
gene-VIPR1|VIPR1	0.781676	1.77614	0.0550801	1
gene-FBN3|FBN3	1.13219	2.15032	0.055097	1
gene-DOC2B|DOC2B	0.483966	3.44323	0.0551998	1
gene-BDKRB2|BDKRB2	-0.604388	3.10748	0.0552435	1
gene-LOC101114790|LOC101114790	0.563187	5.18893	0.0552568	1
gene-C24H16orf96|C24H16orf96	-2.00757	-0.94968	0.0552602	1
gene-MCTP2|MCTP2	-1.05705	3.63547	0.0556346	1
gene-LOC101119545|LOC101119545	-0.681641	6.20796	0.0558845	1
gene-PPEF2|PPEF2	-0.611117	2.19322	0.0560242	1
gene-LOC121820680|LOC121820680	-0.843833	0.957432	0.0561926	1
gene-LOC121817949|LOC121817949	-0.976739	1.64486	0.0561999	1
gene-TMEM176B|TMEM176B	-0.298842	6.18515	0.0563458	1
gene-LOC114113867|LOC114113867	0.876802	0.209958	0.0564432	1
gene-DEFB109B|DEFB109B	-1.09808	-0.00129102	0.056489	1
gene-LOC101116575|LOC101116575	1.33559	2.71891	0.0566189	1
gene-CD101|CD101	-0.566488	3.87507	0.0566725	1
gene-LOC101105020|LOC101105020	-1.03694	0.0567597	0.0567399	1
gene-HES4|HES4	-0.808018	2.00295	0.0568451	1
gene-PER3|PER3	0.645327	3.5787	0.0568461	1
gene-GTPBP4|GTPBP4	0.307606	6.36286	0.0569729	1
gene-LOXL2|LOXL2	-0.461953	4.33124	0.0571357	1
gene-ARHGAP9|ARHGAP9	-0.566907	4.3831	0.0571813	1
gene-RGS4|RGS4	-2.74841	-0.926122	0.0574194	1
gene-EFCAB5|EFCAB5	0.941152	0.831287	0.0575299	1
gene-LOC101109907|LOC101109907	-0.585384	6.1872	0.0578565	1
gene-HMCN1|HMCN1	-0.940284	2.16643	0.0579369	1
gene-LOC105601854|LOC105601854	-0.510721	2.96995	0.0580302	1
gene-AMOT|AMOT	0.309558	7.66169	0.058037	1
gene-LOC101108647|LOC101108647	-0.83972	4.45091	0.0580517	1
gene-SGPP2|SGPP2	0.322866	5.38001	0.0580618	1
gene-COL11A2|COL11A2	-1.10186	2.60925	0.0582509	1
gene-GPRASP1|GPRASP1	0.877211	2.84832	0.0582618	1
gene-LOC121817862|LOC121817862	-1.07521	1.35958	0.0582949	1
gene-MMP19|MMP19	-0.615023	3.19272	0.0589314	1
gene-PDE8B|PDE8B	-0.559941	2.72045	0.0589846	1
gene-SCUBE1|SCUBE1	-0.503768	3.15989	0.0591559	1
gene-LOC114116172|LOC114116172	-0.679163	3.11922	0.0592237	1
gene-PRMT2|PRMT2	-0.349659	4.25852	0.0592678	1
gene-APOBEC1|APOBEC1	-0.945742	4.36289	0.0593374	1
gene-OSCP1|OSCP1	0.558417	2.62408	0.0594065	1
gene-SOX5|SOX5	-0.651062	2.0356	0.0594422	1
gene-LOC121819958|LOC121819958	-1.07052	2.04141	0.0595243	1
gene-MGAT5|MGAT5	0.34701	5.92694	0.0600006	1
gene-SNRPD1|SNRPD1	-0.310859	5.47857	0.0600049	1
gene-LOC105601949|LOC105601949	-1.19773	-0.324965	0.0600239	1
gene-ANGPTL1|ANGPTL1	-0.818487	0.912555	0.0600513	1
gene-LOC121818712|LOC121818712	0.723367	1.33536	0.0600713	1
gene-ADRA2A|ADRA2A	0.562733	4.03956	0.0601349	1
gene-LOC114117619|LOC114117619	0.839226	3.49172	0.0603859	1
gene-FABP3|FABP3	-0.493007	5.16566	0.0604645	1
gene-DSCC1|DSCC1	0.382311	4.17438	0.0605051	1
gene-BACH2|BACH2	-0.747073	2.03344	0.0605398	1
gene-C1QTNF3|C1QTNF3	-0.998048	1.71052	0.0606144	1
gene-MEOX1|MEOX1	-0.617452	1.84308	0.0608238	1
gene-LOC121819166|LOC121819166	-1.14666	-0.127319	0.0608482	1
gene-EPPK1|EPPK1	0.340512	5.52017	0.0608532	1
gene-LOC105606280|LOC105606280	1.57044	-0.472738	0.0608557	1
gene-ABCA2|ABCA2	0.398601	6.19283	0.061096	1
gene-CACNA1H|CACNA1H	-0.318704	5.79967	0.0611118	1
gene-LOC114110280|LOC114110280	0.997892	0.0581652	0.061161	1
gene-LOC121817825|LOC121817825	-1.67143	-0.744089	0.0611632	1
gene-GP2|GP2	-2.14884	-1.13808	0.0613612	1
gene-BBOX1|BBOX1	2.05114	-0.917439	0.0615747	1
gene-DNASE1L1|DNASE1L1	0.30111	6.50171	0.0616191	1
gene-LOC121815993|LOC121815993	-0.761614	0.827385	0.0616311	1
gene-CAVIN2|CAVIN2	-0.408238	4.49073	0.0617933	1
gene-GATM|GATM	0.3265	6.6512	0.0619756	1
gene-LOC114114996|LOC114114996	-0.346251	6.96758	0.0620056	1
gene-KCNG3|KCNG3	1.22457	-0.783638	0.0620575	1
gene-LOC101117955|LOC101117955	-0.763409	1.83283	0.0620664	1
gene-GNPDA1|GNPDA1	-0.415114	4.12685	0.062322	1
gene-LOC105614110|LOC105614110	-0.832622	0.151794	0.06237	1
gene-EHF|EHF	0.307546	7.97319	0.0626267	1
gene-LOC121818767|LOC121818767	-0.686934	0.79053	0.0627308	1
gene-LOC101113472|LOC101113472	-0.796344	0.353213	0.0628178	1
gene-INHA|INHA	1.02592	-0.0877971	0.0629425	1
gene-LOC114111441|LOC114111441	-1.39655	-0.502065	0.0629927	1
gene-ENO4|ENO4	0.73647	2.99918	0.063132	1
gene-RAI2|RAI2	-0.718606	2.05478	0.0634067	1
gene-TRIM15|TRIM15	-1.21231	1.5177	0.063681	1
gene-TMC8|TMC8	0.437101	5.26992	0.0636836	1
gene-LMO7|LMO7	-0.386202	7.22195	0.063997	1
gene-GCNT4|GCNT4	0.353784	6.75471	0.0642089	1
gene-FAM189A1|FAM189A1	-1.40442	-0.934692	0.0646085	1
gene-CA4|CA4	0.620272	3.4761	0.064629	1
gene-LOC443326|LOC443326	0.633102	3.07834	0.0646535	1
gene-ANKRD1|ANKRD1	1.09186	5.08022	0.0647599	1
gene-BTNL9|BTNL9	0.833856	2.98689	0.0650408	1
gene-MMP13|MMP13	-1.25012	1.19965	0.0653664	1
gene-DNAJB1|DNAJB1	-0.439029	6.39617	0.0654728	1
gene-LOC121818948|LOC121818948	1.96091	-1.1288	0.065628	1
gene-HMGCS2|HMGCS2	-0.920408	7.06664	0.0656581	1
gene-SERPIND1|SERPIND1	-1.27434	-0.238528	0.0656697	1
gene-DRAXIN|DRAXIN	0.619378	1.41397	0.0657276	1
gene-ZFPM2|ZFPM2	0.57029	2.59233	0.0658038	1
gene-PDHX|PDHX	0.299505	5.14343	0.0658117	1
gene-PKLR|PKLR	-1.07794	2.65602	0.066059	1
gene-LOC101119218|LOC101119218	-0.751749	2.65253	0.0660622	1
gene-LOC101117181|LOC101117181	0.842004	1.8136	0.0660762	1
gene-PRG4|PRG4	1.15155	2.88307	0.0660996	1
gene-GPR160|GPR160	-0.376465	5.35159	0.0661272	1
gene-CD28|CD28	0.807541	1.14724	0.0661287	1
gene-LOC101103752|LOC101103752	-1.66658	2.02363	0.0661654	1
gene-ZBED2|ZBED2	1.49496	1.44904	0.0663113	1
gene-ARHGAP17|ARHGAP17	-0.272359	6.37739	0.066318	1
gene-ARRDC4|ARRDC4	0.33901	5.44682	0.0664373	1
gene-C1QC|C1QC	-0.437493	6.54674	0.0664439	1
gene-LOC101118856|LOC101118856	-1.35993	-0.68409	0.0668193	1
gene-SP110|SP110	-0.32401	5.18208	0.0668304	1
gene-GFRA2|GFRA2	-0.586579	1.8216	0.0668818	1
gene-SIPA1|SIPA1	-0.342101	5.52827	0.066884	1
gene-PPP1R16B|PPP1R16B	-0.418822	5.39603	0.0670775	1
gene-ETV5|ETV5	-0.476832	4.48962	0.0672241	1
gene-SLC7A1|SLC7A1	0.336747	6.25025	0.0672445	1
gene-CRHR1|CRHR1	-1.95327	-1.12932	0.0675559	1
gene-MRGPRG|MRGPRG	1.66926	1.2817	0.0676118	1
gene-CMPK2|CMPK2	-0.72141	5.90842	0.0676896	1
gene-WDFY2|WDFY2	0.300869	4.89173	0.067693	1
gene-SGSM1|SGSM1	-0.309732	5.01894	0.0677333	1
gene-LOC121820778|LOC121820778	-0.835512	2.10931	0.0677761	1
gene-LOC101116867|LOC101116867	-0.614897	6.39406	0.0677991	1
gene-FCGR3A|FCGR3A	-0.434914	5.21518	0.0679882	1
gene-SOX21|SOX21	-0.455073	5.51837	0.068067	1
gene-ITPK1|ITPK1	-0.315445	5.5246	0.0682629	1
gene-LOC105613002|LOC105613002	-0.687916	4.03794	0.0682708	1
gene-LOC101122940|LOC101122940	-0.452947	7.90127	0.0683201	1
gene-HOXC4|HOXC4	-0.74709	0.994953	0.0683943	1
gene-LOC101104705|LOC101104705	-0.855196	1.05102	0.068421	1
gene-MYBPH|MYBPH	0.781993	1.35274	0.0684626	1
gene-AKAP12|AKAP12	-0.384225	5.1866	0.068578	1
gene-DHX58|DHX58	-0.372503	5.33782	0.0686881	1
gene-DOCK10|DOCK10	-0.466991	5.138	0.0688317	1
gene-LOC106992013|LOC106992013	-0.977779	-0.388468	0.0688694	1
gene-LOC105611014|LOC105611014	-1.92308	-0.761877	0.068908	1
gene-SOD3|SOD3	-0.416303	4.12263	0.0689127	1
gene-PTPN22|PTPN22	-0.56381	3.80499	0.0689495	1
gene-IL1RN|IL1RN	0.408709	4.92759	0.0690209	1
gene-LCA5|LCA5	-0.653019	1.26411	0.0691999	1
gene-ISG20|ISG20	-0.91185	3.14111	0.0692669	1
gene-LOC105605201|LOC105605201	0.455827	3.87915	0.069395	1
gene-C1QL2|C1QL2	-1.81	-0.972513	0.0695129	1
gene-LOC121819934|LOC121819934	1.85239	-1.03387	0.0695216	1
gene-LCK|LCK	-0.463699	5.01291	0.0695455	1
gene-LOC114109097|LOC114109097	1.56532	0.844895	0.069547	1
gene-NFATC4|NFATC4	-0.486112	3.3	0.069561	1
gene-LOC114113892|LOC114113892	-0.9442	-0.232394	0.0696273	1
gene-LOC121816724|LOC121816724	1.21568	4.14041	0.0697389	1
gene-FN3K|FN3K	-0.670189	0.973232	0.0697666	1
gene-LOC101111190|LOC101111190	1.23102	4.16552	0.0698583	1
gene-LOC101105132|LOC101105132	-0.435826	5.00317	0.0699408	1
gene-LOC101106844|LOC101106844	1.04862	0.690188	0.0700466	1
gene-L3MBTL1|L3MBTL1	0.450198	3.48044	0.0700879	1
gene-CEBPE|CEBPE	1.82709	-1.08003	0.0700884	1
gene-MEGF6|MEGF6	-0.455178	4.69925	0.0702526	1
gene-LOC101119393|LOC101119393	-0.688805	6.47721	0.0702839	1
gene-LOC114117505|LOC114117505	1.68998	-0.522207	0.0703056	1
gene-LOC121819518|LOC121819518	1.43665	-0.0739273	0.0703865	1
gene-ITIH5|ITIH5	-0.482186	4.49715	0.0704598	1
gene-CHRM5|CHRM5	-1.93425	-1.05789	0.0704964	1
gene-ZCCHC18|ZCCHC18	0.793493	2.14526	0.0705186	1
gene-DAPK2|DAPK2	-0.507378	3.74323	0.0705826	1
gene-JAKMIP3|JAKMIP3	-0.645655	1.09708	0.070805	1
gene-ADAMTSL3|ADAMTSL3	-0.375016	4.72335	0.0708348	1
gene-IRF8|IRF8	-0.383432	5.20351	0.0710152	1
gene-ARHGEF26|ARHGEF26	0.413826	5.13715	0.0711895	1
gene-LOC105604792|LOC105604792	1.45127	-0.0201357	0.0713926	1
gene-CALY|CALY	-1.77763	-0.990879	0.0714338	1
gene-IFNLR1|IFNLR1	-0.414417	4.00959	0.0714568	1
gene-BPIFB1|BPIFB1	-1.13515	6.33411	0.0717276	1
gene-IL5RA|IL5RA	1.36811	2.21387	0.0717455	1
gene-SLC16A10|SLC16A10	0.48689	6.84194	0.072161	1
gene-LRRC55|LRRC55	-0.604658	3.03437	0.0721903	1
gene-LOC114115689|LOC114115689	1.13617	1.2105	0.0723721	1
gene-SCN5A|SCN5A	0.704893	5.97547	0.0723898	1
gene-SLC31A2|SLC31A2	0.584836	3.874	0.0723948	1
gene-PROM1|PROM1	0.588485	7.35028	0.0724243	1
gene-FBN2|FBN2	0.333929	5.51411	0.0729172	1
gene-NLGN3|NLGN3	-0.575837	1.44995	0.0729672	1
gene-LOC105603269|LOC105603269	-1.12625	-0.675159	0.0729896	1
gene-GLI1|GLI1	-0.437889	3.55738	0.0729972	1
gene-LOC101102967|LOC101102967	-1.06859	0.564086	0.0730891	1
gene-STAT2|STAT2	-0.307122	7.32991	0.0731388	1
gene-LOC101120997|LOC101120997	0.58728	2.33208	0.0731482	1
gene-RTN1|RTN1	-0.56108	1.74399	0.0731509	1
gene-UGT1A3|UGT1A3	1.17015	1.71179	0.0732199	1
gene-LOC121820538|LOC121820538	-0.810601	0.0789199	0.0732847	1
gene-CA8|CA8	-0.730997	6.17846	0.0734924	1
gene-SYNGAP1|SYNGAP1	-0.331961	4.42412	0.0736015	1
gene-LOC114113675|LOC114113675	-0.934335	1.55891	0.0736227	1
gene-CDHR5|CDHR5	-0.447542	4.2966	0.0736513	1
gene-CEACAM16|CEACAM16	-0.470558	2.83907	0.0737035	1
gene-CD8B|CD8B	-0.665847	3.7863	0.0737755	1
gene-SLC25A42|SLC25A42	0.450429	4.36759	0.0738188	1
gene-PURG|PURG	0.720146	1.30481	0.0738262	1
gene-MYOC|MYOC	-0.690153	2.56575	0.0739035	1
gene-FCAMR|FCAMR	-1.63378	0.868971	0.0740363	1
gene-ZNF696|ZNF696	-0.54872	1.836	0.0742083	1
gene-NID2|NID2	0.371716	4.76646	0.0745581	1
gene-LOC121818287|LOC121818287	-1.62334	-0.676291	0.0746418	1
gene-HECA|HECA	-0.295452	6.24484	0.074705	1
gene-JADE1|JADE1	0.290104	6.30005	0.0748149	1
gene-LOC114109358|LOC114109358	0.68406	2.51402	0.0749727	1
gene-SLITRK2|SLITRK2	-0.728899	3.00231	0.0750241	1
gene-LOC121817091|LOC121817091	-1.87626	1.54112	0.0750621	1
gene-SOX9|SOX9	0.269822	5.97947	0.0750787	1
gene-CASP6|CASP6	0.302382	6.10737	0.0752334	1
gene-LOC121816908|LOC121816908	1.66832	-1.05013	0.0752465	1
gene-MTUS1|MTUS1	0.28703	7.77317	0.0756033	1
gene-NAGK|NAGK	-0.309508	4.82305	0.0756409	1
gene-FOXD1|FOXD1	-0.868088	0.731984	0.0756908	1
gene-SAMSN1|SAMSN1	0.5245	3.55814	0.075735	1
gene-LOC101110848|LOC101110848	-0.570789	5.8322	0.0758735	1
gene-MST1R|MST1R	-0.286443	6.22837	0.0759425	1
gene-CHGB|CHGB	-1.0347	1.867	0.0760795	1
gene-LIMK1|LIMK1	-0.453773	3.99532	0.0761076	1
gene-EHBP1L1|EHBP1L1	-0.402297	7.69501	0.0762489	1
gene-RIPK3|RIPK3	-0.343279	5.433	0.0763878	1
gene-DCN|DCN	-0.394527	7.4111	0.0765368	1
gene-GPR37|GPR37	-0.63793	1.23747	0.0767268	1
gene-NEK10|NEK10	0.621669	1.23112	0.0767496	1
gene-LOC114109030|LOC114109030	-0.549084	4.17303	0.0770315	1
gene-LOC654331|LOC654331	1.00059	0.509689	0.0770788	1
gene-LOC114110792|LOC114110792	1.31481	2.7421	0.0770901	1
gene-ADAM28|ADAM28	0.53317	8.53582	0.0771655	1
gene-RGL3|RGL3	0.422637	5.04671	0.0771722	1
gene-KIF7|KIF7	-0.421793	4.1086	0.0771742	1
gene-CHRNA5|CHRNA5	1.11935	0.638632	0.0772576	1
gene-RHPN2|RHPN2	-0.328875	5.90779	0.0775299	1
gene-SLC27A1|SLC27A1	0.490726	5.48412	0.0775928	1
gene-SLC6A19|SLC6A19	-1.15434	0.184024	0.0778319	1
gene-MX1|MX1	-0.858029	7.80201	0.0779994	1
gene-NPL|NPL	0.421698	3.53282	0.0780032	1
gene-HOXA5|HOXA5	-0.581735	2.27541	0.0780086	1
gene-LOC121820756|LOC121820756	-0.524341	2.73964	0.0780232	1
gene-CNTNAP1|CNTNAP1	0.474164	4.36418	0.0780815	1
gene-PPARGC1B|PPARGC1B	0.392811	6.91926	0.0782892	1
gene-PROCR|PROCR	0.479424	4.07974	0.0783835	1
gene-LOC121819211|LOC121819211	-0.687311	1.04194	0.0784229	1
gene-SLC16A6|SLC16A6	0.495804	2.76078	0.0784842	1
gene-RERG|RERG	-0.656707	1.30194	0.0785473	1
gene-ARHGAP31|ARHGAP31	0.330637	5.12823	0.0786207	1
gene-LOC114113988|LOC114113988	-1.00261	-0.83456	0.0786307	1
gene-SCG2|SCG2	-0.56591	3.31246	0.0786602	1
gene-C2H9orf152|C2H9orf152	-0.346603	4.73483	0.0787123	1
gene-KCNC1|KCNC1	-1.39704	-1.00582	0.078822	1
gene-AP3M2|AP3M2	0.464214	3.16878	0.0788269	1
gene-USH1C|USH1C	-0.650591	4.2922	0.0788287	1
gene-DNAH12|DNAH12	1.08282	-0.811879	0.0789873	1
gene-LOC101110090|LOC101110090	-0.376621	6.38616	0.079017	1
gene-LOC101112761|LOC101112761	-0.545181	2.65737	0.0791045	1
gene-ESAM|ESAM	0.332848	5.14613	0.0793065	1
gene-NLRC3|NLRC3	-0.438074	4.99615	0.0797339	1
gene-LOC105616883|LOC105616883	-1.06572	0.147851	0.0799065	1
gene-LOC114118741|LOC114118741	-1.00347	1.42346	0.0799192	1
gene-MMP3|MMP3	1.75965	2.19138	0.0802236	1
gene-LOC114110794|LOC114110794	1.86274	4.6582	0.0803287	1
gene-ATRNL1|ATRNL1	-0.491383	3.30545	0.0804683	1
gene-SRPX2|SRPX2	-0.577534	2.81163	0.0806357	1
gene-CCL24|CCL24	1.25783	0.568729	0.080682	1
gene-BATF2|BATF2	-0.75064	3.74472	0.0807775	1
gene-LOC121819608|LOC121819608	0.656506	1.26924	0.0808568	1
gene-FOLR2|FOLR2	-0.483842	3.22936	0.080899	1
gene-LOC114115224|LOC114115224	-0.346406	6.10179	0.080958	1
gene-LOC105609731|LOC105609731	-1.0087	1.03952	0.0810502	1
gene-LOC101118825|LOC101118825	-0.416049	3.96181	0.0810827	1
gene-NCAM1|NCAM1	-0.581611	2.9236	0.0813957	1
gene-LOC114115251|LOC114115251	0.794705	0.225495	0.0815918	1
gene-CAPNS2|CAPNS2	1.31435	0.0946426	0.0816028	1
gene-FER1L5|FER1L5	1.52568	-0.311324	0.0816334	1
gene-PRRT4|PRRT4	-1.12887	-0.325948	0.081771	1
gene-SST|SST	-0.562443	6.49212	0.081819	1
gene-WDR83OS|WDR83OS	-0.258743	5.54177	0.0819065	1
gene-IL1R2|IL1R2	-0.450593	4.59693	0.0819211	1
gene-TRANK1|TRANK1	-0.323777	7.92581	0.0821045	1
gene-ENPP2|ENPP2	-0.372209	6.05953	0.0822672	1
gene-HAUS3|HAUS3	-0.411177	3.95251	0.0822743	1
gene-SMOC1|SMOC1	0.444515	4.22724	0.0822943	1
gene-KDM6A|KDM6A	-0.315066	6.25827	0.0825479	1
gene-WNT4|WNT4	-0.460397	2.94242	0.0827015	1
gene-ZMYND12|ZMYND12	1.58594	-0.842566	0.0828552	1
gene-LOC121820175|LOC121820175	0.905802	0.505266	0.0831308	1
gene-ALDOC|ALDOC	0.439756	5.71585	0.0833443	1
gene-LOC105604300|LOC105604300	0.695089	3.4162	0.0834792	1
gene-LOC114113856|LOC114113856	0.71623	0.833163	0.0834893	1
gene-ACADSB|ACADSB	0.392595	6.76879	0.083492	1
gene-TMPRSS2|TMPRSS2	0.317348	9.20269	0.0835672	1
gene-LOC101104050|LOC101104050	0.324644	4.82564	0.0835711	1
gene-ABCB1|ABCB1	-0.500981	4.44726	0.0838073	1
gene-LOC101109747|LOC101109747	-0.520842	8.59112	0.0838077	1
gene-LOC114114485|LOC114114485	-0.532956	8.01433	0.083812	1
gene-PIGQ|PIGQ	0.300297	6.81387	0.0839615	1
gene-TENM3|TENM3	0.479123	3.3265	0.0841399	1
gene-TMEM106A|TMEM106A	-0.517331	4.37611	0.0841696	1
gene-LOC114118375|LOC114118375	-0.52857	3.09251	0.0842494	1
gene-CPQ|CPQ	-0.496903	2.32678	0.084323	1
gene-TKT|TKT	0.335764	7.98106	0.0844671	1
gene-SPATS2L|SPATS2L	-0.343392	7.48124	0.084533	1
gene-DIRAS2|DIRAS2	0.702756	1.20118	0.0846145	1
gene-FOXF1|FOXF1	-0.351279	4.54827	0.0847041	1
gene-KCNE1|KCNE1	0.613415	3.73131	0.0847058	1
gene-LOC101123625|LOC101123625	-0.609287	2.63822	0.0848546	1
gene-EDNRA|EDNRA	-0.37911	3.81518	0.0849912	1
gene-SIGLEC5|SIGLEC5	0.696941	1.79183	0.0853152	1
gene-HPRT1|HPRT1	0.372019	5.8378	0.0853442	1
gene-OAZ3|OAZ3	-1.22125	-0.964538	0.0853678	1
gene-CXCL9|CXCL9	-0.957289	4.0784	0.0853846	1
gene-CALHM2|CALHM2	-0.487224	3.40627	0.0854726	1
gene-ITGB7|ITGB7	-0.398806	5.54769	0.0854861	1
gene-NFE2L3|NFE2L3	-0.395991	6.51491	0.0855164	1
gene-LOC121816991|LOC121816991	-0.514225	7.56927	0.0855197	1
gene-TESC|TESC	0.326271	5.95525	0.0855686	1
gene-TRAM2|TRAM2	0.307867	7.34154	0.0856133	1
gene-DNAJA4|DNAJA4	-0.460543	4.99202	0.0858217	1
gene-B3GALNT2|B3GALNT2	0.268548	5.77124	0.0858341	1
gene-PHOSPHO1|PHOSPHO1	0.820407	0.796189	0.0859938	1
gene-NDRG2|NDRG2	0.312063	7.52074	0.0860357	1
gene-LOC114109054|LOC114109054	-0.84375	4.10388	0.0860728	1
gene-CREB3L3|CREB3L3	0.79534	3.88033	0.0861096	1
gene-P2RX1|P2RX1	0.714716	2.40618	0.0861717	1
gene-DGKG|DGKG	-1.31708	-0.151725	0.0861887	1
gene-LOC105614852|LOC105614852	-0.48951	4.7775	0.0862587	1
gene-LOC105611558|LOC105611558	-1.05512	-0.802829	0.0869317	1
gene-LIPA|LIPA	-0.345643	6.42357	0.0870265	1
gene-SCG3|SCG3	0.359897	4.10124	0.0871024	1
gene-JUN|JUN	-0.351771	7.65703	0.087108	1
gene-LOC101120084|LOC101120084	-0.508982	2.1125	0.0871463	1
gene-LOC114117957|LOC114117957	-0.495562	3.50268	0.0872176	1
gene-RNASEH2B|RNASEH2B	0.312155	5.20353	0.0875274	1
gene-TRPM2|TRPM2	-0.450894	7.06313	0.087584	1
gene-HAS3|HAS3	0.590729	1.74656	0.088022	1
gene-LOC101108819|LOC101108819	-0.785909	1.22459	0.0885147	1
gene-CPSF6|CPSF6	-0.409439	8.20798	0.0886375	1
gene-DOC2A|DOC2A	2.56337	-0.484632	0.0887743	1
gene-LOC121820620|LOC121820620	2.4467	0.518011	0.0887765	1
gene-ZDHHC22|ZDHHC22	-1.83188	-0.851625	0.0888544	1
gene-LOC121819417|LOC121819417	-1.08547	1.31849	0.0889973	1
gene-CPA3|CPA3	2.22782	-0.385457	0.08901	1
gene-LOC101122753|LOC101122753	-2.94935	0.848165	0.0891703	1
gene-TRIM10|TRIM10	-0.720689	1.11115	0.0891899	1
gene-MARCKSL1|MARCKSL1	-0.305712	7.19837	0.0892533	1
gene-CRLF2|CRLF2	0.748947	0.633404	0.0892851	1
gene-KCNK15|KCNK15	-0.537397	2.9672	0.0893053	1
gene-PAK6|PAK6	-0.410767	3.39749	0.0896919	1
gene-LOC121820546|LOC121820546	0.725905	0.0238812	0.0898276	1
gene-ENPP5|ENPP5	0.347052	5.70242	0.0899098	1
gene-LPAR1|LPAR1	-0.405279	4.09749	0.0899642	1
gene-FBXL3|FBXL3	-0.280016	5.43799	0.0900159	1
gene-LOC101103658|LOC101103658	0.789544	0.877623	0.090125	1
gene-DDC|DDC	0.269894	5.99542	0.090305	1
gene-FNDC3B|FNDC3B	0.305903	7.50113	0.0903825	1
gene-CD4|CD4	0.479925	4.35216	0.0904296	1
gene-PPM1L|PPM1L	0.452813	6.42005	0.0905062	1
gene-CSRP1|CSRP1	-0.311671	6.96835	0.0907302	1
gene-SCEL|SCEL	-1.28149	0.805269	0.0907517	1
gene-NPPC|NPPC	-0.742253	1.5964	0.0907814	1
gene-LOC121816970|LOC121816970	1.07066	-0.530411	0.0908456	1
gene-ASB8|ASB8	0.288599	5.05596	0.090898	1
gene-LOC101106970|LOC101106970	0.968264	6.63768	0.0909114	1
gene-SLC27A6|SLC27A6	-0.63182	1.39105	0.0909291	1
gene-DEDD2|DEDD2	-0.331024	4.51149	0.0909854	1
gene-LOC121820675|LOC121820675	0.772707	0.311631	0.0910575	1
gene-LOC101122496|LOC101122496	-0.559204	1.31351	0.0917886	1
gene-LOC114118420|LOC114118420	-0.471082	4.1283	0.0919317	1
gene-SLC37A4|SLC37A4	0.312791	4.46286	0.0919459	1
gene-LOC114110984|LOC114110984	1.50322	-1.10211	0.0919791	1
gene-SUSD3|SUSD3	-0.429028	4.07941	0.0920574	1
gene-STK32A|STK32A	-0.657376	0.955211	0.0922314	1
gene-FRMD4B|FRMD4B	-0.277025	5.60615	0.0922854	1
gene-CD3E|CD3E	-0.478893	6.16668	0.0923504	1
gene-LOC121818742|LOC121818742	-2.27732	-1.04699	0.0925749	1
gene-PABPC4|PABPC4	0.310969	7.37587	0.0927097	1
gene-LOC114116649|LOC114116649	0.7027	1.90446	0.0927593	1
gene-LOC101111456|LOC101111456	0.63006	0.878684	0.0927908	1
gene-MFHAS1|MFHAS1	-0.278028	5.70924	0.0928288	1
gene-CYS1|CYS1	-0.38901	3.74329	0.0928609	1
gene-LOC114118740|LOC114118740	0.503754	2.67143	0.0928662	1
gene-LOC101116622|LOC101116622	-0.366347	6.06658	0.0928976	1
gene-C1QB|C1QB	-0.434188	6.64416	0.0930279	1
gene-KCNT2|KCNT2	-1.00548	-0.410694	0.0930346	1
gene-LOC114109080|LOC114109080	-0.397702	3.62794	0.0931219	1
gene-TUB|TUB	-0.457825	2.77435	0.0932427	1
gene-DCK|DCK	-0.424968	5.4492	0.0932539	1
gene-CRYBG2|CRYBG2	-0.399365	4.52762	0.0933678	1
gene-TWIST1|TWIST1	1.11043	-0.826623	0.0933827	1
gene-ADAMTS19|ADAMTS19	0.633383	2.83914	0.0934119	1
gene-GPC3|GPC3	-0.566326	2.15366	0.093427	1
gene-CLIP2|CLIP2	-0.361713	3.86832	0.0938049	1
gene-FRMD1|FRMD1	-1.13481	0.609503	0.0938121	1
gene-HTD2|HTD2	1.09681	2.1264	0.0938843	1
gene-BNC1|BNC1	-3.17941	-0.912683	0.0941036	1
gene-SMCO3|SMCO3	-1.56411	-1.10811	0.0941815	1
gene-LOC114109630|LOC114109630	-0.533929	8.03521	0.0942335	1
gene-LOC105605755|LOC105605755	1.34583	2.61519	0.0944831	1
gene-LOC101107504|LOC101107504	-0.447274	4.8612	0.0945095	1
gene-BCL2L11|BCL2L11	0.336254	4.67526	0.0945246	1
gene-PALB2|PALB2	-0.292734	5.08783	0.0947648	1
gene-LBH|LBH	-0.418161	6.77449	0.0947687	1
gene-LOC114112881|LOC114112881	0.688099	0.566695	0.0949121	1
gene-C5AR2|C5AR2	0.670638	2.31643	0.0949257	1
gene-SPATA2L|SPATA2L	0.467746	2.308	0.0950871	1
gene-LOC101104028|LOC101104028	-0.595047	1.93212	0.0951335	1
gene-PLEKHG5|PLEKHG5	-0.433081	3.00459	0.095158	1
gene-PLEK2|PLEK2	-0.557798	4.9241	0.0953976	1
gene-NAA35|NAA35	0.243772	5.93265	0.0954086	1
gene-SIDT2|SIDT2	0.370019	6.86674	0.0954632	1
gene-LOC101121414|LOC101121414	-0.351332	5.22237	0.0956203	1
gene-TRIM36|TRIM36	0.528769	3.6405	0.0956438	1
gene-LOC101111847|LOC101111847	-0.536712	1.73451	0.0956456	1
gene-FGGY|FGGY	0.470047	2.86043	0.0958575	1
gene-ABHD16B|ABHD16B	0.613252	1.5912	0.0958958	1
gene-GIMAP6|GIMAP6	-0.393608	5.84277	0.0960041	1
gene-CD247|CD247	-0.416162	3.87634	0.0961496	1
gene-ZEB2|ZEB2	-0.316483	5.2444	0.0961577	1
gene-LOC101114535|LOC101114535	-0.819923	0.718064	0.0964596	1
gene-SEMA3D|SEMA3D	-0.612414	2.07408	0.0966251	1
gene-ADAM8|ADAM8	0.528929	2.6106	0.0966869	1
gene-GGT5|GGT5	0.385032	5.54915	0.0967458	1
gene-LOC121818047|LOC121818047	-1.39913	0.791632	0.0967503	1
gene-FAXC|FAXC	0.311452	5.01844	0.0967598	1
gene-LOC121818600|LOC121818600	1.06346	-0.747619	0.0967858	1
gene-TPPP2|TPPP2	0.430178	2.76751	0.0968411	1
gene-PDE10A|PDE10A	0.463051	3.86264	0.0969655	1
gene-ANKMY2|ANKMY2	0.259984	5.96599	0.0969718	1
gene-SLC15A3|SLC15A3	-0.429281	3.31669	0.097215	1
gene-IFT140|IFT140	0.336992	3.91037	0.0974195	1
gene-APOLD1|APOLD1	0.544032	3.19014	0.0974892	1
gene-TAGLN|TAGLN	-0.413194	7.15678	0.0975465	1
gene-TMEM211|TMEM211	0.924487	0.746727	0.0977005	1
gene-RASGEF1B|RASGEF1B	-0.296099	6.03316	0.0977152	1
gene-LOC121817830|LOC121817830	0.488799	2.31	0.0977969	1
gene-ELL2|ELL2	0.341414	7.11101	0.0978745	1
gene-LOC121817705|LOC121817705	-0.885653	0.356974	0.0978787	1
gene-SESN3|SESN3	-0.303718	6.0647	0.0981266	1
gene-LOC105603808|LOC105603808	0.66793	2.36326	0.0982351	1
gene-SLC3A2|SLC3A2	0.258566	5.9467	0.0984261	1
gene-LOC105605968|LOC105605968	-0.51771	3.20309	0.0985139	1
gene-LOC121817238|LOC121817238	-0.743867	0.825404	0.0987944	1
gene-LOC114116588|LOC114116588	0.681689	1.27345	0.0989267	1
gene-LOC101111628|LOC101111628	-0.798575	2.60191	0.0990482	1
gene-ANO1|ANO1	-0.451872	5.38369	0.0991463	1
gene-RAB8B|RAB8B	-0.306745	5.70405	0.0991522	1
gene-FBXO39|FBXO39	-1.19292	-0.0495266	0.0992189	1
gene-DNAH11|DNAH11	0.556489	2.09511	0.099253	1
gene-TMEM267|TMEM267	0.310166	4.38519	0.0994427	1
gene-ABCC5|ABCC5	0.27528	7.27223	0.099458	1
gene-KIF24|KIF24	0.368839	4.67862	0.099497	1
gene-LOC114108809|LOC114108809	-0.343317	5.78117	0.0995677	1
gene-TPM2|TPM2	-0.327098	6.13271	0.0997183	1
gene-CLSTN2|CLSTN2	-0.774885	2.06359	0.0997189	1
gene-IQCG|IQCG	0.492362	2.20202	0.0997674	1
gene-SLC7A5|SLC7A5	0.355709	5.87777	0.0998305	1
gene-SEPTIN1|SEPTIN1	-0.428842	4.36791	0.0999165	1
gene-CDH20|CDH20	-0.678543	1.68437	0.099988	1
gene-LOC114110434|LOC114110434	-1.10183	-0.180067	0.100258	1
gene-LOC101113328|LOC101113328	1.38476	-0.542982	0.100364	1
gene-LOC114117645|LOC114117645	1.01438	-1.01801	0.100462	1
gene-MAMDC2|MAMDC2	-0.471263	2.231	0.100501	1
gene-LOC114113989|LOC114113989	-1.30489	0.991249	0.100746	1
gene-LOC121816481|LOC121816481	-0.530139	1.37652	0.100756	1
gene-SLC9A2|SLC9A2	0.305463	8.02309	0.100776	1
gene-HHLA2|HHLA2	0.919161	4.00153	0.100794	1
gene-LOC114111821|LOC114111821	0.948854	-0.656965	0.100925	1
gene-SRM|SRM	0.301139	5.34685	0.101009	1
gene-LOC101119068|LOC101119068	0.753443	-0.27507	0.101114	1
gene-ADGRG5|ADGRG5	-0.507278	4.27422	0.101494	1
gene-PCP4|PCP4	-1.94165	-1.06023	0.101606	1
gene-TCF3|TCF3	-0.296234	4.87675	0.10161	1
gene-SCN11A|SCN11A	1.00253	0.221944	0.101679	1
gene-LOC114110520|LOC114110520	0.966145	-0.734664	0.101679	1
gene-CBLN2|CBLN2	-0.7234	0.941245	0.101756	1
gene-GGT6|GGT6	-0.524195	2.29329	0.101777	1
gene-BSPRY|BSPRY	0.281067	5.32074	0.101942	1
gene-LOC121817718|LOC121817718	2.59507	0.601457	0.101958	1
gene-LOC114116957|LOC114116957	0.927011	1.42551	0.101978	1
gene-STOX2|STOX2	0.307286	5.35011	0.101982	1
gene-CDH17|CDH17	-0.561891	7.35331	0.102059	1
gene-WDR7|WDR7	0.259019	5.30535	0.102212	1
gene-CARTPT|CARTPT	0.992346	1.77607	0.102221	1
gene-NCR3|NCR3	-0.578626	2.23132	0.10223	1
gene-GTL2|GTL2	-0.429319	7.17551	0.102278	1
gene-LOC101115753|LOC101115753	-0.966817	-0.759425	0.102477	1
gene-LOC121816696|LOC121816696	-0.503859	2.10738	0.102558	1
gene-EZR|EZR	-0.290374	9.12217	0.10259	1
gene-PLEKHG1|PLEKHG1	-0.504317	3.04709	0.102753	1
gene-LOC101102490|LOC101102490	0.615079	3.38592	0.103083	1
gene-LOC114110572|LOC114110572	-1.54615	-0.634499	0.103119	1
gene-RERGL|RERGL	-0.64584	1.33899	0.103358	1
gene-LOC121816542|LOC121816542	1.41094	-0.749786	0.103364	1
gene-EIF2AK2|EIF2AK2	-0.476799	6.06347	0.103365	1
gene-SEMA4F|SEMA4F	0.420617	3.30398	0.103411	1
gene-LOC121820433|LOC121820433	0.465963	5.57696	0.103494	1
gene-LOC121816458|LOC121816458	0.632475	0.605799	0.104104	1
gene-LOC121816790|LOC121816790	0.846631	0.186626	0.104131	1
gene-LOC101123627|LOC101123627	1.38135	0.598154	0.104136	1
gene-PSCA|PSCA	-0.409465	5.26885	0.104211	1
gene-MTUS2|MTUS2	-0.851249	-0.267479	0.104244	1
gene-LOC101109425|LOC101109425	-0.466393	5.30828	0.104263	1
gene-ABI3|ABI3	-0.484373	3.70752	0.104277	1
gene-LOC114110969|LOC114110969	-0.67296	1.06369	0.104292	1
gene-LOC101108190|LOC101108190	-0.347632	4.91052	0.104353	1
gene-PADI4|PADI4	1.69044	-0.419132	0.104404	1
gene-LOC121818481|LOC121818481	0.313001	5.24714	0.104471	1
gene-FAR2|FAR2	0.699339	0.952305	0.104546	1
gene-RNF43|RNF43	0.236283	5.68336	0.104732	1
gene-MGST2|MGST2	-0.42815	4.4718	0.104876	1
gene-SDC3|SDC3	-0.294483	5.5876	0.104895	1
gene-LOC101102078|LOC101102078	-0.340915	5.38611	0.10497	1
gene-CD86|CD86	-0.408245	4.01097	0.105256	1
gene-LOC105603000|LOC105603000	0.32388	4.96788	0.105472	1
gene-ADAR|ADAR	-0.30383	7.45109	0.105624	1
gene-LOC106990702|LOC106990702	-0.886533	-0.488538	0.105659	1
gene-LOC105606919|LOC105606919	-0.681796	2.14236	0.10568	1
gene-MCCC2|MCCC2	0.248738	5.68455	0.105793	1
gene-PC|PC	0.379584	5.8755	0.105822	1
gene-CD3G|CD3G	-0.511303	4.57123	0.106173	1
gene-LOC121816476|LOC121816476	-1.24515	-0.911984	0.10628	1
gene-CILP2|CILP2	0.848019	-0.368343	0.106455	1
gene-LOC105604036|LOC105604036	0.527439	2.50524	0.106535	1
gene-LOC101105425|LOC101105425	0.2972	4.70463	0.106637	1
gene-NKX2-2|NKX2-2	-0.734251	1.23242	0.106669	1
gene-VILL|VILL	0.854556	3.69463	0.106779	1
gene-COLQ|COLQ	1.49251	-0.541003	0.106863	1
gene-NCS1|NCS1	-0.486009	2.39082	0.106875	1
gene-PTPRG|PTPRG	0.264954	5.5592	0.106954	1
gene-LOC114115891|LOC114115891	-1.1805	-0.158504	0.106985	1
gene-FIGNL2|FIGNL2	-0.705909	1.87576	0.107015	1
gene-TFCP2L1|TFCP2L1	0.340151	5.65683	0.107149	1
gene-OPALIN|OPALIN	1.85206	-0.45228	0.10716	1
gene-LOC121819235|LOC121819235	-1.45951	-0.658278	0.107347	1
gene-PIK3R6|PIK3R6	0.569417	2.86989	0.107441	1
gene-STK38L|STK38L	-0.339669	6.3271	0.107471	1
gene-MYO1G|MYO1G	-0.38447	4.51503	0.107528	1
gene-ADAM33|ADAM33	-0.415196	5.12796	0.107624	1
gene-SULT6B1|SULT6B1	0.620824	0.508868	0.107637	1
gene-THUMPD2|THUMPD2	-0.387766	3.29737	0.107729	1
gene-HMBOX1|HMBOX1	0.293856	5.17634	0.107749	1
gene-LOC105605390|LOC105605390	0.597039	2.52899	0.108024	1
gene-CISH|CISH	0.352045	5.11324	0.108182	1
gene-LOC121816015|LOC121816015	-1.08729	-0.230932	0.108216	1
gene-ECM2|ECM2	-0.414207	4.81073	0.108286	1
gene-SPON1|SPON1	0.340189	5.02122	0.108298	1
gene-LOC121820677|LOC121820677	-1.48368	0.478447	0.108515	1
gene-ANK1|ANK1	-0.821025	1.19763	0.108539	1
gene-LOC101112084|LOC101112084	-0.365005	4.71606	0.108848	1
gene-LAMA2|LAMA2	-0.283369	5.22008	0.108908	1
gene-LOC105610401|LOC105610401	-0.804165	0.400959	0.108988	1
gene-TNFSF13|TNFSF13	0.383195	5.03101	0.109115	1
gene-LOC101114865|LOC101114865	-0.486137	6.13583	0.109198	1
gene-PUSL1|PUSL1	0.458154	1.94305	0.109276	1
gene-LOC101106752|LOC101106752	-1.69527	-0.71581	0.109475	1
gene-IL17RB|IL17RB	0.54855	6.06875	0.109522	1
gene-LOC121820444|LOC121820444	0.818465	-0.43353	0.109622	1
gene-FCSK|FCSK	0.353626	5.82056	0.109641	1
gene-LOC121818564|LOC121818564	-1.24865	-0.274979	0.109704	1
gene-ITPRID1|ITPRID1	0.655033	2.43748	0.109753	1
gene-C1H3orf80|C1H3orf80	0.930026	-0.598427	0.109759	1
gene-LOC105610545|LOC105610545	1.398	-0.923425	0.109805	1
gene-FGFR1|FGFR1	0.292918	6.36176	0.109829	1
gene-LOC114114036|LOC114114036	0.262491	5.34653	0.109862	1
gene-LOC101120455|LOC101120455	0.611249	1.22435	0.109876	1
gene-PTPRC|PTPRC	-0.371685	7.36399	0.109907	1
gene-AQP3|AQP3	0.399527	6.093	0.110071	1
gene-STAP1|STAP1	0.467763	2.45041	0.110098	1
gene-ADCY5|ADCY5	-0.489003	2.82868	0.110152	1
gene-CRTAM|CRTAM	-0.635747	1.97906	0.110155	1
gene-GFUS|GFUS	0.250341	5.74026	0.110199	1
gene-LOC121819156|LOC121819156	-0.615751	1.51334	0.110236	1
gene-CAMKK2|CAMKK2	0.286122	5.97986	0.110255	1
gene-LOC121817758|LOC121817758	1.1962	-0.529209	0.110496	1
gene-LOC121816556|LOC121816556	-0.747371	1.40461	0.110508	1
gene-LOC101110727|LOC101110727	-3.07025	-1.04944	0.110534	1
gene-LOC100144429|LOC100144429	0.636478	3.12404	0.110702	1
gene-LOC121817360|LOC121817360	-0.897215	0.196901	0.110702	1
gene-TNFRSF13B|TNFRSF13B	0.461063	2.89756	0.110785	1
gene-SYCP3|SYCP3	-0.485406	2.50308	0.110812	1
gene-TUBAL3|TUBAL3	0.925927	1.21725	0.110942	1
gene-CHDH|CHDH	0.663823	2.89524	0.110982	1
gene-LOC101112109|LOC101112109	-0.295526	4.28872	0.111141	1
gene-LOC105605744|LOC105605744	0.42188	2.85513	0.111254	1
gene-LOC101102155|LOC101102155	-0.363847	5.89712	0.111286	1
gene-SLC2A3|SLC2A3	0.376022	5.18768	0.111293	1
gene-PPA2|PPA2	0.24559	5.33652	0.111359	1
gene-LOC121818376|LOC121818376	-0.660479	0.388038	0.111382	1
gene-PARP3|PARP3	0.481788	3.29728	0.111386	1
gene-RELB|RELB	-0.36981	3.83404	0.111659	1
gene-SFN|SFN	-0.687227	4.34951	0.111744	1
gene-LOC114110633|LOC114110633	-0.347628	6.19489	0.111967	1
gene-GM2A|GM2A	-0.318924	6.05546	0.112074	1
gene-LOC106990140|LOC106990140	-0.820742	0.817861	0.112364	1
gene-LOC114116356|LOC114116356	1.11514	-0.348859	0.112602	1
gene-TTC39C|TTC39C	-0.414733	3.03805	0.1127	1
gene-PLEKHN1|PLEKHN1	-0.497025	3.17535	0.112798	1
gene-TMEM121|TMEM121	-0.945679	-0.858701	0.1129	1
gene-LOC101102142|LOC101102142	-0.462124	4.11939	0.112926	1
gene-TREX1|TREX1	-0.675056	2.6698	0.113018	1
gene-ARMC12|ARMC12	0.483666	3.36969	0.113035	1
gene-LAMC2|LAMC2	-0.337826	6.7237	0.11305	1
gene-IL2RB|IL2RB	-0.37715	6.34976	0.113102	1
gene-CEMIP2|CEMIP2	0.275793	5.22672	0.113108	1
gene-LOC101123446|LOC101123446	-0.727738	1.84454	0.113129	1
gene-LOC101109935|LOC101109935	-0.401376	4.23333	0.113295	1
gene-SBSPON|SBSPON	-0.889011	0.976891	0.113296	1
gene-ACTG2|ACTG2	-0.565604	5.94177	0.113304	1
gene-NKX6-2|NKX6-2	0.500182	4.41043	0.113308	1
gene-DENND6A|DENND6A	-0.271851	5.04026	0.113309	1
gene-LOC101105154|LOC101105154	-0.589977	2.64048	0.113953	1
gene-HSPA12A|HSPA12A	-0.372091	3.08123	0.113968	1
gene-IGSF10|IGSF10	-0.701713	1.27183	0.113979	1
gene-ITGAM|ITGAM	0.575346	2.53881	0.114062	1
gene-LOC101116273|LOC101116273	0.264791	5.99776	0.114328	1
gene-FREM2|FREM2	-0.79492	0.803048	0.114425	1
gene-TRIM58|TRIM58	-0.998945	-0.077235	0.114511	1
gene-AIF1|AIF1	-0.440455	4.03835	0.114775	1
gene-HYKK|HYKK	-0.504339	2.59436	0.114803	1
gene-INSIG1|INSIG1	-0.326293	6.54518	0.114836	1
gene-ARHGDIG|ARHGDIG	0.536694	3.8366	0.115001	1
gene-LOC101110150|LOC101110150	0.523171	1.64785	0.115201	1
gene-CSF3R|CSF3R	0.744402	3.13258	0.115543	1
gene-TXNL4B|TXNL4B	-0.329337	4.50027	0.11556	1
gene-INPP4A|INPP4A	0.321477	6.41562	0.115588	1
gene-ARHGEF38|ARHGEF38	-0.390821	3.94074	0.115776	1
gene-ZSCAN23|ZSCAN23	-1.14041	-0.879424	0.115892	1
gene-LOC121816374|LOC121816374	0.417587	3.47645	0.115904	1
gene-CYSLTR2|CYSLTR2	0.519928	2.76824	0.115929	1
gene-LMO2|LMO2	-0.313803	4.03926	0.116149	1
gene-PLEKHO2|PLEKHO2	-0.328142	4.92274	0.116179	1
gene-LOC101105094|LOC101105094	1.2005	0.0545189	0.116182	1
gene-MXD1|MXD1	-0.411042	6.77831	0.116204	1
gene-RBM38|RBM38	-0.311421	4.25616	0.116235	1
gene-LOC101113398|LOC101113398	2.09358	2.40252	0.116394	1
gene-C14H19orf33|C14H19orf33	-0.305773	6.4404	0.116464	1
gene-CENPL|CENPL	-0.41969	3.77338	0.116526	1
gene-PLIN2|PLIN2	0.412311	4.10345	0.116602	1
gene-LOC101121132|LOC101121132	-0.34614	5.86441	0.116623	1
gene-PSMB9|PSMB9	-0.378468	7.04745	0.116646	1
gene-AK7|AK7	1.44518	-0.187614	0.116659	1
gene-MKRN2|MKRN2	-0.366709	6.16437	0.116775	1
gene-CHGA|CHGA	0.617018	8.62964	0.117008	1
gene-EXO5|EXO5	-0.436735	2.70446	0.11703	1
gene-SGCE|SGCE	-0.406837	2.86673	0.117141	1
gene-YPEL4|YPEL4	-0.578751	0.96074	0.117199	1
gene-SIAE|SIAE	0.269755	4.83122	0.117317	1
gene-LOC101117272|LOC101117272	-0.349055	5.05905	0.117388	1
gene-NFIL3|NFIL3	0.323418	3.91122	0.1174	1
gene-F3|F3	0.599603	5.74872	0.117415	1
gene-FRMPD2|FRMPD2	-1.80829	-0.962229	0.117583	1
gene-ASS1|ASS1	0.518766	2.23875	0.117607	1
gene-AFF1|AFF1	0.262844	6.56224	0.117723	1
gene-LOC101109545|LOC101109545	0.549194	4.86399	0.117741	1
gene-SHFL|SHFL	-0.325017	4.29974	0.117792	1
gene-TM7SF3|TM7SF3	0.279683	5.2831	0.117885	1
gene-PCDH19|PCDH19	-1.01379	0.254513	0.117975	1
gene-TMOD1|TMOD1	-0.768546	2.40022	0.117982	1
gene-LOC114115581|LOC114115581	-1.19361	-0.565789	0.11805	1
gene-LOC105613831|LOC105613831	-0.476426	2.7882	0.118296	1
gene-LOC121817110|LOC121817110	0.798932	-0.359543	0.118306	1
gene-LOC105609231|LOC105609231	1.13083	-0.398014	0.118354	1
gene-ZMAT1|ZMAT1	0.83246	-0.0353615	0.118355	1
gene-TBC1D4|TBC1D4	0.301955	6.33778	0.118377	1
gene-LOC121817258|LOC121817258	0.806489	-0.426457	0.118434	1
gene-SLC39A2|SLC39A2	0.612769	1.3139	0.118447	1
gene-QRICH2|QRICH2	1.06494	-0.0449011	0.118578	1
gene-GSDMB|GSDMB	-1.23062	-0.137612	0.118936	1
gene-LOC105612442|LOC105612442	0.68189	1.1157	0.118943	1
gene-HOMER2|HOMER2	0.276865	5.15295	0.119039	1
gene-LRRC24|LRRC24	0.311862	4.26515	0.119184	1
gene-VPREB3|VPREB3	0.534695	3.19999	0.119353	1
gene-LOC121818693|LOC121818693	-1.32696	-0.746893	0.119451	1
gene-LOC101111587|LOC101111587	-1.5521	-0.706504	0.119557	1
gene-CD74|CD74	-0.521357	9.86384	0.119563	1
gene-CTXN1|CTXN1	0.951828	-0.19864	0.119571	1
gene-ANKRD63|ANKRD63	-0.603568	1.56706	0.11981	1
gene-LOC121816042|LOC121816042	-1.32551	-0.58915	0.119868	1
gene-OVAR|OVAR	-0.6378	10.5779	0.119892	1
gene-TUBGCP3|TUBGCP3	0.261417	6.43832	0.119983	1
gene-LOC101121762|LOC101121762	-1.17311	0.185278	0.120023	1
gene-TREML2|TREML2	0.552645	1.36112	0.120049	1
gene-SLC18A1|SLC18A1	0.61356	1.98309	0.120127	1
gene-EPHB2|EPHB2	-0.588997	3.48083	0.120195	1
gene-TLDC2|TLDC2	-0.507273	1.97443	0.120409	1
gene-LRRC31|LRRC31	-1.0598	0.499601	0.120526	1
gene-SH3BGRL|SH3BGRL	-0.305555	4.42013	0.120534	1
gene-ID4|ID4	-0.423127	2.31459	0.120589	1
gene-LOC101106625|LOC101106625	0.708933	0.639025	0.120688	1
gene-KEF53_p05|ND4L	0.270599	10.3223	0.120739	1
gene-ANKRD50|ANKRD50	-0.243841	5.37246	0.120791	1
gene-SOCS1|SOCS1	0.500668	3.4861	0.120885	1
gene-AP5B1|AP5B1	-0.297354	4.53645	0.121172	1
gene-OSGIN1|OSGIN1	0.356143	3.58424	0.121249	1
gene-HIPK2|HIPK2	0.269138	6.59335	0.121355	1
gene-AOAH|AOAH	-0.571881	4.04732	0.121553	1
gene-LOC114113677|LOC114113677	-1.09719	-1.14172	0.121632	1
gene-LOC114116109|LOC114116109	0.378414	4.31469	0.121813	1
gene-HK1|HK1	0.292835	7.72675	0.121863	1
gene-TINAGL1|TINAGL1	-0.270199	6.78141	0.122015	1
gene-HMCN2|HMCN2	-0.405107	5.33823	0.122017	1
gene-LOC105608584|LOC105608584	-1.1774	-0.80984	0.122104	1
gene-HOXC5|HOXC5	-1.04271	-0.153843	0.122137	1
gene-PLAUR|PLAUR	-0.331528	5.3326	0.122159	1
gene-ZNF629|ZNF629	0.291132	5.40731	0.122336	1
gene-H1-2|H1-2	0.72968	-0.22029	0.12242	1
gene-LOC101105810|LOC101105810	-0.513795	5.79352	0.122433	1
gene-LOC101119153|LOC101119153	1.05285	0.464602	0.122515	1
gene-LOC114110332|LOC114110332	0.454274	6.63025	0.122549	1
gene-LOC121817760|LOC121817760	-0.496884	1.55405	0.122612	1
gene-SEC11C|SEC11C	0.270159	6.3088	0.122773	1
gene-ETV4|ETV4	-0.524975	5.6725	0.122792	1
gene-PKD2|PKD2	-0.275941	4.99261	0.122995	1
gene-LOC121817256|LOC121817256	-0.445677	2.23258	0.123011	1
gene-C2CD4A|C2CD4A	0.619873	1.79132	0.123203	1
gene-ZNF668|ZNF668	0.411243	2.68422	0.123223	1
gene-LOC114114978|LOC114114978	-0.692992	0.484713	0.123497	1
gene-ZNF385B|ZNF385B	-2.04517	-0.656683	0.123593	1
gene-GADD45B|GADD45B	-0.407165	3.41036	0.123724	1
gene-CCPG1|CCPG1	0.288695	7.44039	0.123805	1
gene-PREB|PREB	-0.273124	6.96422	0.123822	1
gene-LDHA|LDHA	0.330871	7.04197	0.123837	1
gene-PGC|PGC	-0.5895	8.82698	0.123839	1
gene-LOC105604896|LOC105604896	-0.776884	0.27822	0.124009	1
gene-LOC121819040|LOC121819040	-0.730179	1.86596	0.124155	1
gene-RGN|RGN	-0.963855	0.14061	0.124173	1
gene-LOC114116600|LOC114116600	0.804902	0.389538	0.124214	1
gene-DSEL|DSEL	0.358309	4.33797	0.124278	1
gene-LOC121819612|LOC121819612	-0.511409	1.22677	0.124419	1
gene-LOC121818802|LOC121818802	-0.847475	-0.381945	0.12471	1
gene-SH3GL2|SH3GL2	-0.548437	4.67152	0.124802	1
gene-LOC101105064|LOC101105064	0.38099	4.59629	0.124843	1
gene-LOC105601912|LOC105601912	-0.721767	-0.0756243	0.124866	1
gene-LOC114112790|LOC114112790	1.1038	-0.93904	0.124915	1
gene-NRG1|NRG1	-0.451179	3.37516	0.125017	1
gene-LOC121819694|LOC121819694	-0.564646	1.08544	0.125033	1
gene-ZMYND8|ZMYND8	0.242178	6.40629	0.12507	1
gene-LOC114113240|LOC114113240	0.52784	2.24261	0.125104	1
gene-STYXL1|STYXL1	1.00787	0.224819	0.125106	1
gene-PER1|PER1	0.35883	6.6159	0.125179	1
gene-CHRD|CHRD	-0.642219	1.42817	0.125232	1
gene-RNF149|RNF149	0.453325	6.18945	0.125242	1
gene-LOC121817420|LOC121817420	-0.582326	3.82632	0.12548	1
gene-CNRIP1|CNRIP1	0.455974	4.29916	0.125503	1
gene-TREM2|TREM2	-1.17856	-0.486208	0.125563	1
gene-RHOD|RHOD	-0.45989	4.41225	0.125605	1
gene-ANGPTL2|ANGPTL2	-0.416371	4.22114	0.125707	1
gene-LOC114114483|LOC114114483	-0.420353	8.02473	0.125826	1
gene-LOC105606886|LOC105606886	-0.435938	2.30721	0.125829	1
gene-MS4A8|MS4A8	-0.678732	4.64577	0.125951	1
gene-C1QL1|C1QL1	-0.727458	0.888154	0.125965	1
gene-KIF26B|KIF26B	-0.607685	2.31535	0.126058	1
gene-LOC121820785|LOC121820785	1.90031	-0.281688	0.126325	1
gene-PTP4A3|PTP4A3	-0.471312	2.08811	0.126657	1
gene-LBR|LBR	-0.264718	5.92521	0.126659	1
gene-LRRC8A|LRRC8A	0.24653	6.2601	0.126712	1
gene-NKPD1|NKPD1	0.752215	0.289616	0.126742	1
gene-VWA5A|VWA5A	0.387364	6.01012	0.126987	1
gene-LOC101109601|LOC101109601	-1.29503	-0.865893	0.127002	1
gene-AMPD3|AMPD3	0.413115	5.64413	0.127067	1
gene-CDH19|CDH19	-0.550995	1.31144	0.127203	1
gene-SLC38A1|SLC38A1	0.334115	4.11458	0.127391	1
gene-LOC101116641|LOC101116641	-1.51222	0.110439	0.127647	1
gene-DLEC1|DLEC1	0.490437	2.74387	0.127675	1
gene-LOC105605487|LOC105605487	-0.364104	3.38994	0.127795	1
gene-MYOM3|MYOM3	-0.611106	0.890742	0.127872	1
gene-LEKR1|LEKR1	0.810648	0.19166	0.127905	1
gene-HSD17B14|HSD17B14	1.17046	-0.309204	0.127959	1
gene-LOC105614607|LOC105614607	-0.504084	4.10534	0.128043	1
gene-TNFRSF9|TNFRSF9	-0.679852	1.72568	0.128098	1
gene-WNK2|WNK2	0.342147	4.72173	0.128101	1
gene-MS4A2|MS4A2	0.980444	1.39837	0.128114	1
gene-LOC114110645|LOC114110645	0.819678	-0.389417	0.128274	1
gene-DAGLA|DAGLA	0.341663	4.85665	0.128491	1
gene-TSPYL5|TSPYL5	-0.412949	2.57318	0.128653	1
gene-CCDC158|CCDC158	0.365803	3.62219	0.128734	1
gene-LOC101105035|LOC101105035	-0.594904	2.58446	0.128795	1
gene-ANKS4B|ANKS4B	-0.443938	5.36224	0.128914	1
gene-LOC101115846|LOC101115846	-0.791055	-0.31438	0.128955	1
gene-PDZRN4|PDZRN4	-0.68335	0.300348	0.129003	1
gene-SEMA4G|SEMA4G	-0.314607	6.76494	0.129015	1
gene-LOC114116188|LOC114116188	-0.781849	0.749767	0.129041	1
gene-SLC41A1|SLC41A1	0.233832	6.25168	0.129093	1
gene-TMEM265|TMEM265	-0.322157	3.8166	0.12913	1
gene-TAP1|TAP1	-0.334892	7.85601	0.12932	1
gene-LOC121819584|LOC121819584	-0.6748	0.571959	0.129336	1
gene-MPL|MPL	0.992108	-0.645948	0.129403	1
gene-ASIC3|ASIC3	-1.0996	-0.459341	0.129508	1
gene-C22H10orf95|C22H10orf95	0.365125	4.0457	0.12953	1
gene-LOC101116441|LOC101116441	-0.472347	3.05671	0.129815	1
gene-MLKL|MLKL	-0.316732	5.05623	0.129975	1
gene-SLC7A14|SLC7A14	-0.943211	0.120051	0.130054	1
gene-LOC101109032|LOC101109032	0.261737	6.79763	0.130085	1
gene-NR4A2|NR4A2	0.303347	5.34573	0.130096	1
gene-LOC121820746|LOC121820746	0.95694	-0.496877	0.1302	1
gene-FAM13A|FAM13A	0.359816	6.78912	0.130473	1
gene-UBE2L6|UBE2L6	-0.271219	5.79759	0.130544	1
gene-LOC114111478|LOC114111478	-0.336418	5.02606	0.13055	1
gene-LOC101112480|LOC101112480	0.315042	5.90751	0.130693	1
gene-LOC101106925|LOC101106925	-0.353053	5.29735	0.130844	1
gene-LOC105613289|LOC105613289	0.285017	4.63027	0.130952	1
gene-VOPP1|VOPP1	-0.562777	2.31439	0.130976	1
gene-KLF10|KLF10	0.28609	6.30621	0.131174	1
gene-LOC101115331|LOC101115331	-0.267544	5.00626	0.13131	1
gene-TCAF1|TCAF1	0.256936	7.31233	0.131645	1
gene-CD9|CD9	-0.359808	8.29046	0.131827	1
gene-BNIPL|BNIPL	0.422202	4.12962	0.131916	1
gene-TUFM|TUFM	0.247263	6.54316	0.131951	1
gene-LOC121817546|LOC121817546	-1.09001	-0.719607	0.131956	1
gene-REG4|REG4	-1.74892	-0.309164	0.13221	1
gene-PIGM|PIGM	-0.471334	4.28883	0.132495	1
gene-B3GNT5|B3GNT5	-0.300443	5.14889	0.132597	1
gene-H1-4|H1-4	0.796174	-0.593996	0.13278	1
gene-G0S2|G0S2	0.501125	2.57241	0.132847	1
gene-FAM131B|FAM131B	0.836791	1.84656	0.133009	1
gene-SALL1|SALL1	-0.486857	2.70403	0.133233	1
gene-TCF21|TCF21	-0.374029	4.21352	0.13327	1
gene-LOC114118012|LOC114118012	0.775984	-0.245626	0.133369	1
gene-LOC105608463|LOC105608463	-0.783125	0.34378	0.133609	1
gene-EDIL3|EDIL3	-0.922181	0.68414	0.133625	1
gene-LOC105608763|LOC105608763	0.80384	0.627259	0.133782	1
gene-LOC105610484|LOC105610484	0.471987	2.30196	0.133786	1
gene-LOC114117536|LOC114117536	-0.686952	0.602405	0.13381	1
gene-LAMA4|LAMA4	-0.27597	6.39969	0.133863	1
gene-SDC2|SDC2	-0.326672	5.30665	0.133933	1
gene-EIF2AK4|EIF2AK4	0.249045	6.36923	0.133937	1
gene-SH2D1A|SH2D1A	0.728704	0.940313	0.134027	1
gene-CCR3|CCR3	1.2461	-0.363465	0.134077	1
gene-LOC121817800|LOC121817800	-0.335414	3.81851	0.134115	1
gene-BARD1|BARD1	-0.464151	2.2318	0.134252	1
gene-LOC114118739|LOC114118739	0.52409	1.41833	0.134255	1
gene-PARP12|PARP12	-0.333486	5.98547	0.134359	1
gene-LOC114114849|LOC114114849	0.747969	0.207128	0.134438	1
gene-LOC114118877|LOC114118877	0.558245	7.75126	0.134445	1
gene-LOC114109592|LOC114109592	0.675491	0.253651	0.134561	1
gene-EMP1|EMP1	-0.435715	7.3349	0.134586	1
gene-TMC1|TMC1	-1.2778	-0.846349	0.134785	1
gene-POF1B|POF1B	-0.376539	5.28954	0.134971	1
gene-SLC26A2|SLC26A2	-0.323688	7.31821	0.134979	1
gene-MMP16|MMP16	-0.454683	3.02471	0.134993	1
gene-LOC114114024|LOC114114024	-1.03226	-0.290216	0.135419	1
gene-ERN2|ERN2	-0.290953	8.05419	0.135553	1
gene-RAB3C|RAB3C	0.350304	4.55989	0.135702	1
gene-LOC105608013|LOC105608013	-0.303538	4.55488	0.135702	1
gene-LOC121818644|LOC121818644	0.712822	0.136203	0.135741	1
gene-AGR3|AGR3	-1.96938	2.27242	0.135976	1
gene-CDX1|CDX1	-1.94536	-0.725538	0.136014	1
gene-PPP2R2B|PPP2R2B	-1.00843	-0.406607	0.136026	1
gene-LOC101119685|LOC101119685	-0.315577	4.73605	0.136074	1
gene-LOC121818700|LOC121818700	-1.15822	-0.100829	0.136155	1
gene-LOC121819868|LOC121819868	-1.15802	-1.10355	0.136171	1
gene-LOC121819520|LOC121819520	-1.50176	-0.894503	0.136335	1
gene-METTL9|METTL9	0.230508	5.76938	0.136354	1
gene-HMGB2|HMGB2	-0.286947	6.58657	0.136354	1
gene-NKG7|NKG7	-0.450354	4.82734	0.136518	1
gene-LOC114111040|LOC114111040	-0.768752	-0.0844809	0.136566	1
gene-LOC114110259|LOC114110259	0.506496	4.04382	0.136616	1
gene-MAP3K10|MAP3K10	0.292468	4.28316	0.136753	1
gene-MAMSTR|MAMSTR	-0.509627	3.47201	0.136793	1
gene-DRC3|DRC3	1.57622	-0.823558	0.137055	1
gene-SLC16A5|SLC16A5	-0.284651	5.1945	0.137087	1
gene-B3GNT7|B3GNT7	-0.555714	5.33239	0.137176	1
gene-KCNK2|KCNK2	-0.871084	2.47235	0.137228	1
gene-ZNF608|ZNF608	0.288957	4.88068	0.137349	1
gene-CIB2|CIB2	0.341776	3.60366	0.137447	1
gene-SUMF2|SUMF2	0.272054	4.86646	0.137466	1
gene-ICOS|ICOS	0.421466	3.73773	0.137539	1
gene-LOC101113060|LOC101113060	-1.73216	-0.48795	0.137604	1
gene-PRTG|PRTG	1.08827	-0.42104	0.137649	1
gene-TBX3|TBX3	-0.432147	2.2804	0.137725	1
gene-LOC101108092|LOC101108092	-0.351243	3.99786	0.137739	1
gene-LPO|LPO	-1.29226	-0.527172	0.137863	1
gene-TAP2|TAP2	-0.317671	7.38925	0.137909	1
gene-YBX3|YBX3	0.266657	7.02656	0.137978	1
gene-TCIM|TCIM	0.259042	6.35153	0.138021	1
gene-STBD1|STBD1	0.485988	2.71696	0.138081	1
gene-MOB3B|MOB3B	-0.588436	2.85028	0.13819	1
gene-LAPTM4B|LAPTM4B	-0.249583	7.32927	0.138305	1
gene-LOC101117153|LOC101117153	0.241293	5.56428	0.138318	1
gene-PKDCC|PKDCC	-0.411257	4.51162	0.138319	1
gene-FAM234B|FAM234B	0.339486	5.8897	0.138393	1
gene-GALNT13|GALNT13	0.757531	0.612704	0.138402	1
gene-ZCCHC2|ZCCHC2	-0.259827	5.01139	0.138414	1
gene-SHOX2|SHOX2	1.4848	-1.02649	0.138503	1
gene-ZNF703|ZNF703	-0.542005	3.57294	0.138536	1
gene-RYR3|RYR3	-0.490808	1.8061	0.138591	1
gene-CCDC141|CCDC141	-0.737508	3.15654	0.138691	1
gene-LOC114108604|LOC114108604	-0.354155	11.6165	0.138805	1
gene-CYP2D6|CYP2D6	0.358366	5.47481	0.139	1
gene-LIMS2|LIMS2	-0.348951	3.66798	0.139236	1
gene-LOC121817059|LOC121817059	0.404842	6.83219	0.13928	1
gene-KEF53_p01|CYTB	0.249329	12.4422	0.139322	1
gene-ARSJ|ARSJ	-0.508849	2.58786	0.139517	1
gene-LOC101106734|LOC101106734	0.574273	2.02908	0.139563	1
gene-BICC1|BICC1	-0.341219	3.23013	0.139707	1
gene-LOC105603384|LOC105603384	0.354904	3.50538	0.139765	1
gene-ROBO2|ROBO2	-0.368884	3.37027	0.139803	1
gene-CPT1B|CPT1B	0.442507	3.24836	0.139885	1
gene-MRPL53|MRPL53	0.222753	5.52871	0.139956	1
gene-FAM43B|FAM43B	-1.12203	-1.06788	0.139978	1
gene-FOSL1|FOSL1	0.83194	2.8604	0.140011	1
gene-LAPTM5|LAPTM5	-0.352573	7.90254	0.140173	1
gene-HPN|HPN	0.365829	6.7175	0.140251	1
gene-CCDC102B|CCDC102B	-0.55466	1.53405	0.140381	1
gene-UBXN10|UBXN10	0.5107	2.85254	0.140423	1
gene-USP13|USP13	-0.345994	4.38107	0.140433	1
gene-ZC3H7B|ZC3H7B	0.258859	6.67807	0.140435	1
gene-LOC114115734|LOC114115734	-0.588195	0.574628	0.140465	1
gene-LOC121816877|LOC121816877	-0.533191	6.59341	0.140545	1
gene-LOC105605640|LOC105605640	2.29439	-0.527202	0.140552	1
gene-TGFB3|TGFB3	-0.438799	2.12501	0.140593	1
gene-LOC105616285|LOC105616285	-0.823717	0.208383	0.14061	1
gene-PPARG|PPARG	-0.261814	5.58336	0.140643	1
gene-UBXN8|UBXN8	0.328596	3.63165	0.140839	1
gene-LOC101111496|LOC101111496	-0.24955	5.94814	0.140849	1
gene-LOC105608876|LOC105608876	-1.31746	-0.0940431	0.140878	1
gene-FSCN1|FSCN1	-0.254065	5.03249	0.140904	1
gene-MUC5B|MUC5B	-1.23284	3.87798	0.140964	1
gene-ITSN1|ITSN1	0.253432	6.59901	0.141164	1
gene-LOC121820694|LOC121820694	-0.887812	2.12245	0.141331	1
gene-MAT1A|MAT1A	0.836827	2.79163	0.141343	1
gene-ERO1B|ERO1B	0.536533	6.64524	0.141472	1
gene-DNM3|DNM3	-0.61339	0.561416	0.141762	1
gene-CHST15|CHST15	-0.371501	3.59047	0.142079	1
gene-RORA|RORA	-0.264679	5.2399	0.142119	1
gene-OLFML2B|OLFML2B	0.512322	2.73959	0.14212	1
gene-LOC121816699|LOC121816699	0.264423	5.10142	0.142244	1
gene-WNT11|WNT11	-0.897996	-0.131558	0.142258	1
gene-RMDN3|RMDN3	-0.251175	4.95658	0.142319	1
gene-LOC101118990|LOC101118990	-0.745385	3.28246	0.142461	1
gene-TCIRG1|TCIRG1	-0.254387	5.78868	0.142603	1
gene-LOC121816913|LOC121816913	-1.15524	-0.968749	0.142608	1
gene-MS4A18|MS4A18	-2.34192	-0.93655	0.14271	1
gene-KEF53_t20	0.46159	3.63421	0.142914	1
gene-MAST4|MAST4	0.268454	5.30817	0.143049	1
gene-AFAP1L2|AFAP1L2	-0.371728	4.7687	0.143073	1
gene-LOC105602261|LOC105602261	-0.885875	-0.226036	0.143132	1
gene-NT5C3B|NT5C3B	0.317687	4.00387	0.143413	1
gene-LOC106991596|LOC106991596	0.578763	1.88225	0.143484	1
gene-NOCT|NOCT	-0.449316	2.89822	0.143568	1
gene-LOC114115676|LOC114115676	-1.1958	-1.09999	0.143578	1
gene-SYTL5|SYTL5	0.41108	4.42817	0.143606	1
gene-ZNF774|ZNF774	0.47647	1.68299	0.143739	1
gene-BTBD19|BTBD19	0.343913	3.2214	0.143961	1
gene-LOC101117706|LOC101117706	0.510268	2.83383	0.143975	1
gene-IGLON5|IGLON5	-0.577157	0.986983	0.144184	1
gene-TCFL5|TCFL5	-0.420516	2.18721	0.144202	1
gene-EZH2|EZH2	-0.3099	5.06063	0.144211	1
gene-MCFD2|MCFD2	0.314293	6.21431	0.144225	1
gene-STEAP1|STEAP1	0.706506	0.13112	0.144299	1
gene-ZNF541|ZNF541	1.05934	-1.06109	0.144316	1
gene-IRAK2|IRAK2	-0.377318	3.67204	0.144492	1
gene-PPCDC|PPCDC	0.26959	4.47728	0.144546	1
gene-LOC121817288|LOC121817288	0.888719	-0.165856	0.144678	1
gene-GPR143|GPR143	2.22144	0.00467753	0.144692	1
gene-FRMD6|FRMD6	-0.294202	4.10868	0.144757	1
gene-TTC9B|TTC9B	0.715728	0.558665	0.144761	1
gene-TFPT|TFPT	0.377458	3.39098	0.144995	1
gene-COQ5|COQ5	0.249067	4.81837	0.145106	1
gene-NFATC2|NFATC2	-0.311229	4.56838	0.145283	1
gene-PRSS33|PRSS33	-0.58329	0.886171	0.145335	1
gene-LOC101110939|LOC101110939	-0.551936	4.42726	0.14601	1
gene-C12H1orf21|C12H1orf21	-0.352535	3.72698	0.146018	1
gene-PER2|PER2	0.328216	6.26429	0.146058	1
gene-ZNF585B|ZNF585B	-0.674436	0.836456	0.146078	1
gene-LOC114112928|LOC114112928	-0.62466	0.78556	0.146109	1
gene-TSC22D3|TSC22D3	0.281873	6.9091	0.146252	1
gene-PIK3R5|PIK3R5	0.318918	5.27873	0.146267	1
gene-FUOM|FUOM	-0.687654	3.21802	0.146329	1
gene-LOC114117860|LOC114117860	-0.427658	3.01515	0.146381	1
gene-LOC114118380|LOC114118380	-0.450714	1.38496	0.146392	1
gene-TBX2|TBX2	-0.305743	4.78601	0.146483	1
gene-LOC121820358|LOC121820358	-1.02246	-0.795943	0.146539	1
gene-RASA4B|RASA4B	0.315437	3.77509	0.146607	1
gene-GPR4|GPR4	0.483883	1.6016	0.146655	1
gene-DGKE|DGKE	-0.268421	4.4795	0.146711	1
gene-ADM2|ADM2	0.367756	4.78234	0.146718	1
gene-ATP8B4|ATP8B4	-0.403878	3.44765	0.146746	1
gene-LOC105610032|LOC105610032	-1.04452	-0.698776	0.146811	1
gene-ASB9|ASB9	-1.23433	-0.750344	0.146853	1
gene-KEL|KEL	-1.32464	0.19577	0.146999	1
gene-REELD1|REELD1	0.663462	0.297214	0.14704	1
gene-TIAM1|TIAM1	0.463876	2.88638	0.147231	1
gene-HUWE1|HUWE1	0.233691	8.99673	0.147247	1
gene-PTGES3L|PTGES3L	0.482648	1.32059	0.147506	1
gene-LOC121817378|LOC121817378	0.478635	1.74131	0.14754	1
gene-EPHA4|EPHA4	-0.416749	3.05167	0.147832	1
gene-LOC101111694|LOC101111694	-0.491984	6.26992	0.147952	1
gene-NKX3-1|NKX3-1	-0.357355	5.10686	0.147982	1
gene-SLC39A8|SLC39A8	0.378388	3.51699	0.148084	1
gene-LOC121816884|LOC121816884	0.672185	6.71575	0.148355	1
gene-POLD3|POLD3	-0.270277	5.55756	0.148579	1
gene-CTSS|CTSS	-0.36935	6.41272	0.148682	1
gene-PDCD1LG2|PDCD1LG2	-0.544033	2.69445	0.148758	1
gene-CCNG1|CCNG1	0.323839	8.94726	0.148777	1
gene-BST-2A|BST-2A	-0.555774	2.1823	0.148846	1
gene-THAP12|THAP12	0.214006	6.00769	0.148942	1
gene-LOC105605139|LOC105605139	-1.15655	-0.751693	0.148947	1
gene-LACC1|LACC1	-0.299334	4.80296	0.148992	1
gene-LOC121820019|LOC121820019	0.617629	0.684617	0.149003	1
gene-LOC105613366|LOC105613366	-1.17737	0.0706494	0.149102	1
gene-ANO9|ANO9	-0.250203	5.31499	0.14912	1
gene-CD180|CD180	-0.636766	2.14814	0.149221	1
gene-LOC101108797|LOC101108797	0.975815	0.756967	0.149311	1
gene-B2M|B2M	-0.34181	11.3373	0.149731	1
gene-LOC121816195|LOC121816195	0.386416	2.96252	0.149812	1
gene-SCN1A|SCN1A	-1.29702	-0.738517	0.149838	1
gene-SARM1|SARM1	-0.264192	5.88775	0.149852	1
gene-LOC114116098|LOC114116098	0.357734	3.19393	0.15009	1
gene-LOC105616860|LOC105616860	0.963937	2.48676	0.150322	1
gene-HAP1|HAP1	-0.502522	5.07068	0.150371	1
gene-LOC114109385|LOC114109385	-0.863817	-0.544521	0.15069	1
gene-DTX4|DTX4	-0.23932	6.86782	0.150837	1
gene-LOC114114576|LOC114114576	-0.354424	5.6434	0.150955	1
gene-IRF4|IRF4	0.336147	5.82858	0.151127	1
gene-ISLR2|ISLR2	-1.07442	-0.449389	0.151275	1
gene-SCN10A|SCN10A	1.56085	-0.913024	0.151303	1
gene-CD55|CD55	-0.398399	6.17658	0.151522	1
gene-LIAS|LIAS	0.293276	3.90847	0.151528	1
gene-LOC101119648|LOC101119648	-0.396962	3.36137	0.151546	1
gene-PDZRN3|PDZRN3	-0.333289	3.8841	0.151651	1
gene-NAAA|NAAA	-0.346656	5.51264	0.151678	1
gene-TLE7|TLE7	-0.656777	0.308518	0.151741	1
gene-ZNF382|ZNF382	-0.401857	2.21206	0.151752	1
gene-FOXH1|FOXH1	-0.605848	0.571032	0.1519	1
gene-PDHB|PDHB	0.225718	6.92547	0.151915	1
gene-LRRC4B|LRRC4B	-0.644456	-0.0500873	0.151985	1
gene-LOC101111664|LOC101111664	-0.671607	1.39859	0.152191	1
gene-DSC2|DSC2	-0.301925	7.54422	0.15225	1
gene-PCSK5|PCSK5	-0.525876	3.52661	0.152276	1
gene-MUC5AC|MUC5AC	-0.697468	12.0514	0.152282	1
gene-NEFM|NEFM	-0.698115	0.0407193	0.152361	1
gene-TEX12|TEX12	-1.26555	-0.590047	0.152408	1
gene-ASB5|ASB5	-0.946034	0.0618046	0.152428	1
gene-AZGP1|AZGP1	-0.777104	3.22336	0.15245	1
gene-ABCA3|ABCA3	0.22448	7.70181	0.152467	1
gene-GPAM|GPAM	0.25233	5.4629	0.152495	1
gene-PSME2|PSME2	-0.253433	7.30639	0.152538	1
gene-BST-2B|BST-2B	-0.708872	4.48067	0.152581	1
gene-LOC443442|LOC443442	1.44932	-0.221061	0.15273	1
gene-LOC121816367|LOC121816367	0.873649	-0.566862	0.152852	1
gene-LOC101108071|LOC101108071	1.71509	2.74942	0.152915	1
gene-ZNF367|ZNF367	-0.358513	3.93129	0.153028	1
gene-SUCO|SUCO	0.235376	6.00638	0.153183	1
gene-AP1S2|AP1S2	-0.284336	4.32321	0.153187	1
gene-PON2|PON2	-0.409165	5.38649	0.153216	1
gene-ACSL1|ACSL1	0.282813	7.92958	0.153293	1
gene-LOC106990092|LOC106990092	0.270474	7.23459	0.153507	1
gene-FOXO3|FOXO3	0.277466	5.29218	0.153528	1
gene-CD37|CD37	-0.359927	4.09046	0.153553	1
gene-LOC114110632|LOC114110632	-1.27598	-0.374876	0.153575	1
gene-PLOD1|PLOD1	0.270781	5.49209	0.153644	1
gene-LOC121820716|LOC121820716	0.476681	1.1042	0.153726	1
gene-COPS9|COPS9	0.252595	4.93631	0.153923	1
gene-LOC121817270|LOC121817270	-0.843292	-0.284827	0.153939	1
gene-CRISPLD1|CRISPLD1	-0.658407	1.10625	0.153968	1
gene-ANKRD44|ANKRD44	-0.254555	5.41203	0.154097	1
gene-KCNH6|KCNH6	0.434893	2.25784	0.154146	1
gene-KDR|KDR	0.245754	6.23056	0.15424	1
gene-LOC114110822|LOC114110822	-0.373292	4.07149	0.154274	1
gene-C2H2orf72|C2H2orf72	0.257009	7.28093	0.154275	1
gene-MMRN1|MMRN1	-0.529723	3.38448	0.154334	1
gene-LOC101105802|LOC101105802	-0.370755	2.44881	0.154375	1
gene-LOC105610709|LOC105610709	-0.641007	0.164364	0.15442	1
gene-FRMD4A|FRMD4A	0.401323	2.62379	0.154458	1
gene-HS3ST6|HS3ST6	0.565239	0.437102	0.154533	1
gene-HOOK1|HOOK1	0.228383	5.84925	0.154605	1
gene-DUSP2|DUSP2	-0.399017	2.39794	0.154684	1
gene-DOP1B|DOP1B	-0.24653	6.03288	0.1548	1
gene-ST6GALNAC3|ST6GALNAC3	0.505278	2.1505	0.154893	1
gene-LOC101111119|LOC101111119	0.292396	4.28169	0.155108	1
gene-MTFR1L|MTFR1L	0.229606	5.01336	0.155172	1
gene-COL5A1|COL5A1	-0.33865	6.75619	0.15522	1
gene-LOC106990841|LOC106990841	0.631422	0.876625	0.155256	1
gene-COBL|COBL	0.278238	5.45696	0.155352	1
gene-LOC101107920|LOC101107920	-0.236812	5.49167	0.155367	1
gene-LOC121817084|LOC121817084	-0.915898	-0.53877	0.155391	1
gene-LOC106991732|LOC106991732	-0.798047	-0.243964	0.155404	1
gene-CCDC115|CCDC115	-0.217847	5.89546	0.155414	1
gene-CHRDL2|CHRDL2	0.679627	2.98333	0.155484	1
gene-LOC121820775|LOC121820775	1.06538	-0.655634	0.155671	1
gene-ALDH18A1|ALDH18A1	0.265477	6.28837	0.155936	1
gene-PDGFD|PDGFD	-0.241063	5.31279	0.155982	1
gene-MGAT4A|MGAT4A	0.257546	7.44817	0.156013	1
gene-ATF5|ATF5	0.434913	5.75739	0.156074	1
gene-PTPMT1|PTPMT1	0.258864	4.23776	0.156085	1
gene-LOC114118046|LOC114118046	0.453966	3.24474	0.156251	1
gene-RASL12|RASL12	-0.531639	1.79559	0.156433	1
gene-MS4A1|MS4A1	-0.578176	2.83765	0.156449	1
gene-DDO|DDO	0.498583	3.26709	0.15652	1
gene-CCDC3|CCDC3	-0.63946	1.75061	0.156543	1
gene-AK4|AK4	0.583834	1.60137	0.156757	1
gene-VCPIP1|VCPIP1	-0.246907	6.17703	0.156773	1
gene-MDK|MDK	-0.454114	2.91298	0.156807	1
gene-LOC114114086|LOC114114086	0.251045	6.96092	0.156813	1
gene-CCNB1IP1|CCNB1IP1	-1.17422	-0.0180148	0.156839	1
gene-RNF19B|RNF19B	-0.296148	5.19344	0.156862	1
gene-LOC101114793|LOC101114793	-0.573716	2.66043	0.157027	1
gene-CLUH|CLUH	0.246968	7.05738	0.157032	1
gene-LOC121818302|LOC121818302	-0.675317	0.100752	0.157049	1
gene-ATXN1|ATXN1	0.229844	6.01638	0.157054	1
gene-LOC105606267|LOC105606267	0.4256	2.57789	0.15708	1
gene-CD84|CD84	-0.441904	3.16571	0.157143	1
gene-MYBL1|MYBL1	-0.370374	3.72492	0.157212	1
gene-KPNA5|KPNA5	0.394943	2.34557	0.157255	1
gene-STAG1|STAG1	-0.215627	5.72767	0.157268	1
gene-PLAC9|PLAC9	0.411853	2.86237	0.15727	1
gene-LOC105613564|LOC105613564	-0.604986	2.34244	0.157454	1
gene-COX5A|COX5A	0.236602	7.55228	0.157495	1
gene-SP4|SP4	-0.307365	3.86141	0.157573	1
gene-NMI|NMI	-0.254963	6.43825	0.15762	1
gene-LYL1|LYL1	-0.413983	2.73859	0.157659	1
gene-LOC114110219|LOC114110219	-0.727707	-0.245537	0.157688	1
gene-LOC121820461|LOC121820461	-0.899161	-0.462305	0.15776	1
gene-LOC101119765|LOC101119765	0.311516	3.38823	0.158047	1
gene-PECR|PECR	0.331981	3.77876	0.158057	1
gene-LOC101123370|LOC101123370	-0.741308	3.07391	0.158122	1
gene-VPS28|VPS28	0.233643	6.26636	0.158178	1
gene-CEP72|CEP72	-0.424027	4.79827	0.158243	1
gene-ARL5C|ARL5C	-0.80154	1.01228	0.158261	1
gene-LOC101102845|LOC101102845	1.07407	-0.0210881	0.158277	1
gene-SMIM24|SMIM24	1.07019	-0.20006	0.158313	1
gene-TMEM254|TMEM254	0.246307	5.49446	0.158505	1
gene-LOC121820615|LOC121820615	-0.653541	1.08799	0.158637	1
gene-SRRM3|SRRM3	0.571548	1.39493	0.158648	1
gene-STK17B|STK17B	-0.302913	6.64841	0.158701	1
gene-PLEKHA4|PLEKHA4	-0.345189	3.69139	0.158756	1
gene-LOC105607801|LOC105607801	-0.739918	1.87129	0.158822	1
gene-PIH1D2|PIH1D2	-0.41888	1.84315	0.158834	1
gene-ACO1|ACO1	0.264668	7.41394	0.158979	1
gene-LOC114114084|LOC114114084	0.338916	4.25482	0.159076	1
gene-CLDN11|CLDN11	-0.679088	0.197752	0.159093	1
gene-LOC105612389|LOC105612389	-0.646349	0.359569	0.159122	1
gene-PLP1|PLP1	-0.731712	-0.181968	0.159192	1
gene-LOC114117838|LOC114117838	-1.29762	-0.866618	0.159381	1
gene-CD40LG|CD40LG	0.576707	0.976604	0.159417	1
gene-KCNIP1|KCNIP1	-0.798638	-0.0722787	0.159471	1
gene-AK8|AK8	0.443638	1.84066	0.159505	1
gene-HSD17B1|HSD17B1	-0.993258	0.743241	0.159516	1
gene-SEMA4D|SEMA4D	-0.230715	5.75387	0.159525	1
gene-LOC114114855|LOC114114855	-0.529757	1.37173	0.159546	1
gene-OVGP1|OVGP1	-0.821528	0.554283	0.159588	1
gene-MAP4K4|MAP4K4	-0.217633	5.85199	0.159627	1
gene-LOC114115613|LOC114115613	-0.577549	0.563298	0.159634	1
gene-PVRIG|PVRIG	-0.502943	2.9484	0.159738	1
gene-TNFSF13B|TNFSF13B	-0.48663	3.04229	0.159763	1
gene-P2RY10|P2RY10	-0.409903	2.51548	0.159848	1
gene-CAPN6|CAPN6	0.762701	2.63527	0.159849	1
gene-ASPRV1|ASPRV1	0.739552	-0.481937	0.159972	1
gene-FAM177B|FAM177B	-0.407511	6.53177	0.159995	1
gene-LOC101120626|LOC101120626	0.849823	0.0373933	0.160184	1
gene-ELAVL3|ELAVL3	1.18835	-1.08987	0.160245	1
gene-HAPLN3|HAPLN3	-0.582593	1.43698	0.160336	1
gene-ADGRV1|ADGRV1	0.485999	2.56897	0.160361	1
gene-LOC101112590|LOC101112590	0.253124	4.78861	0.160444	1
gene-TANC2|TANC2	-0.352114	4.88217	0.160515	1
gene-CCL26|CCL26	0.976955	1.46051	0.160553	1
gene-ATMIN|ATMIN	0.245202	5.73419	0.160604	1
gene-LOC114108708|LOC114108708	-0.387066	2.68774	0.160644	1
gene-ECRG4|ECRG4	-0.259849	4.80534	0.160701	1
gene-LOC101114547|LOC101114547	0.222991	5.08775	0.16088	1
gene-TNFRSF21|TNFRSF21	0.257331	6.8418	0.160968	1
gene-SETD7|SETD7	0.277201	4.94537	0.16097	1
gene-LOC121820070|LOC121820070	-1.04418	-1.00801	0.161021	1
gene-PLD2|PLD2	-0.287994	3.8834	0.161049	1
gene-IFI35|IFI35	-0.276826	6.48814	0.161053	1
gene-SLAMF6|SLAMF6	-0.392996	4.62171	0.161113	1
gene-DLD|DLD	0.253198	6.8256	0.161173	1
gene-ZSWIM6|ZSWIM6	-0.238117	5.0057	0.161176	1
gene-MYRF|MYRF	0.277171	8.6726	0.161285	1
gene-GFOD1|GFOD1	-0.296607	4.33633	0.161355	1
gene-RBMS3|RBMS3	-0.36394	2.81405	0.161405	1
gene-TNFRSF8|TNFRSF8	0.684057	0.00163205	0.161623	1
gene-TM7SF2|TM7SF2	0.317805	3.68475	0.16164	1
gene-CEP41|CEP41	-0.24172	4.86275	0.161658	1
gene-POLD4|POLD4	-0.29186	4.81606	0.161781	1
gene-LOC121817997|LOC121817997	-0.328072	4.1467	0.161825	1
gene-SPACA9|SPACA9	0.497111	1.71426	0.161825	1
gene-SLC9A7|SLC9A7	0.23523	5.21419	0.161907	1
gene-ZNF496|ZNF496	-0.237263	5.03592	0.162079	1
gene-VIM|VIM	-0.397795	8.24518	0.162135	1
gene-C9H8orf82|C9H8orf82	0.318394	3.42248	0.162195	1
gene-VNN2|VNN2	-0.72907	3.91358	0.162387	1
gene-LOC101113476|LOC101113476	-0.875154	0.192637	0.162484	1
gene-OGFR|OGFR	-0.284659	5.65589	0.162493	1
gene-DNAJC6|DNAJC6	-0.778104	0.854256	0.162545	1
gene-PHYH|PHYH	0.262597	6.09713	0.162707	1
gene-SORD|SORD	0.364029	6.33507	0.162732	1
gene-LOC101112076|LOC101112076	0.207924	5.72804	0.1628	1
gene-TCP11L1|TCP11L1	-0.264563	5.55722	0.163065	1
gene-TIMP4|TIMP4	0.509214	2.50387	0.16315	1
gene-LOC101116579|LOC101116579	0.299615	6.06789	0.163351	1
gene-IFNG|IFNG	-0.735101	0.904127	0.163404	1
gene-SFMBT2|SFMBT2	-0.271463	4.29526	0.163706	1
gene-LOC105615131|LOC105615131	-0.347591	4.99208	0.163746	1
gene-HADHB|HADHB	0.218472	6.67963	0.163833	1
gene-DERL3|DERL3	0.284348	5.15058	0.163848	1
gene-BCKDHB|BCKDHB	0.260456	4.83759	0.16415	1
gene-HAND2|HAND2	-1.50251	-0.845708	0.16422	1
gene-LOC101106416|LOC101106416	0.31708	4.02675	0.164363	1
gene-FNDC4|FNDC4	-0.640611	0.588775	0.164421	1
gene-FAM20C|FAM20C	0.494589	8.38455	0.164582	1
gene-SMIM33|SMIM33	-0.662295	1.24901	0.16462	1
gene-MPHOSPH6|MPHOSPH6	-0.311779	3.96227	0.164626	1
gene-GK5|GK5	0.321707	6.9152	0.164788	1
gene-ADGRB2|ADGRB2	-0.877977	0.203681	0.164805	1
gene-LOC101116178|LOC101116178	0.594756	2.55485	0.1649	1
gene-CAPSL|CAPSL	-0.93368	-0.284593	0.165041	1
gene-PPP1R18|PPP1R18	-0.266814	4.99651	0.165127	1
gene-LOC121820221|LOC121820221	-0.527734	2.44006	0.165131	1
gene-GPLD1|GPLD1	0.632381	0.939246	0.165136	1
gene-EFS|EFS	-0.59242	1.47415	0.165289	1
gene-LRRIQ1|LRRIQ1	-0.991265	-0.758788	0.165429	1
gene-AQP8|AQP8	-1.63866	-1.1428	0.165599	1
gene-ALG3|ALG3	0.259148	4.36904	0.165819	1
gene-LOC121816875|LOC121816875	-0.521744	5.32928	0.165829	1
gene-ELK1|ELK1	0.233784	5.16515	0.165916	1
gene-MTMR1|MTMR1	0.216245	5.35212	0.166107	1
gene-AREG|AREG	-0.822121	3.5338	0.166132	1
gene-LOC121817496|LOC121817496	0.733954	0.70746	0.166315	1
gene-CRYGS|CRYGS	-0.358263	3.1505	0.166334	1
gene-APBA1|APBA1	-0.391865	2.56041	0.166339	1
gene-LOC101108522|LOC101108522	-0.420095	8.27526	0.166445	1
gene-PMM2|PMM2	0.209373	5.98635	0.166486	1
gene-BTG2|BTG2	0.576331	7.09806	0.166664	1
gene-LOC121818087|LOC121818087	-0.920387	-0.457516	0.166773	1
gene-GDPD3|GDPD3	-0.358339	4.23784	0.166774	1
gene-AMPH|AMPH	-0.776955	0.491613	0.166842	1
gene-FHDC1|FHDC1	-0.227847	6.05188	0.16686	1
gene-PPIF|PPIF	0.249477	4.91589	0.166884	1
gene-IRF1|IRF1	-0.349206	7.81187	0.16691	1
gene-IER3|IER3	0.357345	6.4056	0.167183	1
gene-RPL36|RPL36	-0.254546	6.7018	0.167542	1
gene-VSIR|VSIR	-0.262255	5.59694	0.167592	1
gene-CAVIN1|CAVIN1	-0.243194	6.69245	0.167948	1
gene-LOC121818740|LOC121818740	0.532181	0.896075	0.168023	1
gene-PSD4|PSD4	-0.259477	5.58026	0.168037	1
gene-KEF53_p02|ND6	0.293571	8.93621	0.168079	1
gene-PROB1|PROB1	0.49066	2.25901	0.168223	1
gene-ADGRF3|ADGRF3	-0.795434	0.613782	0.168229	1
gene-TNRC6C|TNRC6C	-0.321923	4.26247	0.168282	1
gene-SH2D6|SH2D6	0.424484	4.99623	0.168313	1
gene-LOC114118065|LOC114118065	-0.397583	2.53637	0.168317	1
gene-LOC106991925|LOC106991925	-0.582159	0.639521	0.168445	1
gene-CLCN4|CLCN4	0.370409	4.45408	0.168555	1
gene-ABHD12B|ABHD12B	-0.45327	1.39287	0.168574	1
gene-FOXL1|FOXL1	-0.393398	2.63762	0.168577	1
gene-LOC114110521|LOC114110521	0.747799	-0.643228	0.168763	1
gene-LOC101115685|LOC101115685	-0.307759	3.61597	0.168846	1
gene-GJB3|GJB3	0.639987	1.77817	0.168902	1
gene-SSBP2|SSBP2	-0.304495	4.63564	0.168936	1
gene-ZMYND15|ZMYND15	-0.533498	1.8281	0.169276	1
gene-CAMK2N1|CAMK2N1	0.279481	4.51857	0.169439	1
gene-LOC114118018|LOC114118018	0.249831	5.89806	0.169455	1
gene-GALNT16|GALNT16	-0.523788	2.77125	0.16953	1
gene-PIWIL3|PIWIL3	-0.549724	1.36037	0.16969	1
gene-SPIB|SPIB	-0.357651	3.95488	0.169748	1
gene-HSD11B1L|HSD11B1L	0.353325	2.9671	0.169813	1
gene-PEX7|PEX7	0.222032	5.34676	0.169913	1
gene-GYPC|GYPC	-0.30704	3.44637	0.17004	1
gene-LOC101113032|LOC101113032	0.345674	4.15922	0.170052	1
gene-RITA1|RITA1	0.290849	3.87604	0.170087	1
gene-LOC114110140|LOC114110140	-0.45668	5.95933	0.170125	1
gene-LOC121816558|LOC121816558	-0.521641	1.421	0.170132	1
gene-LOC114109014|LOC114109014	-0.615456	1.32501	0.170206	1
gene-LOC121819502|LOC121819502	-0.55819	3.447	0.170419	1
gene-KANK4|KANK4	0.406027	7.32398	0.17043	1
gene-LOC105611446|LOC105611446	-0.843568	0.289753	0.170673	1
gene-COMT|COMT	0.225027	7.24758	0.170779	1
gene-SP5|SP5	-0.612015	1.28232	0.170793	1
gene-ALDH1A2|ALDH1A2	-0.301745	4.94716	0.170859	1
gene-CLDN14|CLDN14	1.13052	-0.0990617	0.171136	1
gene-LOC105603045|LOC105603045	0.812459	-0.544545	0.171177	1
gene-LOC101107644|LOC101107644	-0.228354	5.59187	0.171293	1
gene-PYROXD1|PYROXD1	-0.251744	4.49223	0.171309	1
gene-LOC105610540|LOC105610540	1.07047	-0.317718	0.171374	1
gene-C1H3orf85|C1H3orf85	-0.710283	0.161206	0.171498	1
gene-DCBLD1|DCBLD1	0.226264	5.5146	0.171557	1
gene-FGFR2|FGFR2	0.233997	4.97503	0.171568	1
gene-LOC101105367|LOC101105367	-0.466569	6.30727	0.171575	1
gene-CREB3L2|CREB3L2	0.232614	6.76452	0.171624	1
gene-DNASE1L3|DNASE1L3	-0.340848	4.15784	0.171769	1
gene-SLITRK4|SLITRK4	1.27221	2.56741	0.171882	1
gene-CLSPN|CLSPN	-0.301545	4.98058	0.172113	1
gene-ATXN3|ATXN3	-0.237944	5.31598	0.172575	1
gene-DEGS2|DEGS2	0.331001	4.26413	0.172582	1
gene-SHMT1|SHMT1	-0.484831	2.83342	0.172753	1
gene-PYCR3|PYCR3	0.279912	4.16963	0.172785	1
gene-CMBL|CMBL	0.217211	6.13206	0.172988	1
gene-KEF53_p03|ND5	0.283805	10.9824	0.172994	1
gene-ABHD11|ABHD11	-0.399021	3.11533	0.172995	1
gene-IL32|IL32	-1.0241	5.22693	0.173231	1
gene-SUSD1|SUSD1	0.3603	3.49172	0.173235	1
gene-NLRP6|NLRP6	-0.66207	-0.184539	0.173356	1
gene-MRPS31|MRPS31	0.229374	5.0308	0.173466	1
gene-KLHL41|KLHL41	0.664745	0.623658	0.173546	1
gene-PLS1|PLS1	-0.366734	7.87803	0.173667	1
gene-DZIP1|DZIP1	0.467398	5.17173	0.173677	1
gene-NCKAP1L|NCKAP1L	-0.288439	5.2072	0.173793	1
gene-SPRED1|SPRED1	-0.248329	4.87543	0.173994	1
gene-EIF6|EIF6	-0.278014	6.32327	0.174084	1
gene-LOC101113619|LOC101113619	-0.343665	4.68581	0.174198	1
gene-LOC101109746|LOC101109746	-0.5299	6.36787	0.174235	1
gene-TTC4|TTC4	0.220474	5.06187	0.174483	1
gene-CLEC2D|CLEC2D	-0.331361	3.37473	0.174567	1
gene-LOC105608026|LOC105608026	1.18481	-1.08809	0.174589	1
gene-C1H21orf91|C1H21orf91	-0.258856	4.49072	0.174591	1
gene-GCLM|GCLM	-0.285348	5.37861	0.17471	1
gene-LIMD2|LIMD2	-0.251039	4.99782	0.174782	1
gene-CD226|CD226	-0.632237	1.31505	0.174923	1
gene-COG2|COG2	0.213666	5.79122	0.174945	1
gene-ISLR|ISLR	-0.426036	3.42691	0.17499	1
gene-LOC105615270|LOC105615270	0.206975	6.07693	0.175179	1
gene-FGFBP1|FGFBP1	-1.15232	1.84522	0.175233	1
gene-AGPAT5|AGPAT5	-0.254007	4.59294	0.175265	1
gene-MYORG|MYORG	0.244357	4.99504	0.1754	1
gene-EXTL3|EXTL3	0.242396	5.94688	0.175411	1
gene-CABP1|CABP1	-0.700488	0.321166	0.175578	1
gene-FSD1|FSD1	-0.548837	0.851557	0.175676	1
gene-PPIL6|PPIL6	0.500663	1.92985	0.175684	1
gene-MAPK12|MAPK12	-0.239065	6.00979	0.175942	1
gene-LOC101120322|LOC101120322	-0.377812	4.76319	0.176161	1
gene-ILDR2|ILDR2	0.509215	1.61858	0.176246	1
gene-LOC114115685|LOC114115685	0.349799	2.85528	0.176453	1
gene-TOR2A|TOR2A	0.283115	3.88919	0.176528	1
gene-TBX6|TBX6	0.788272	-0.116881	0.176737	1
gene-MKX|MKX	-1.05681	-0.630236	0.17675	1
gene-EPB41L2|EPB41L2	-0.257079	5.73162	0.176759	1
[truncated: 16,798 more rows]

## Sheet: TableS2
Table S2. DESeq2 analysis of differential gene expression in the abomasum between H. contortus-susceptible and H. contortus-resistant Morada Nova sheep.
Gene	baseMean	log2FoldChange	lfcSE	stat	pvalue	padj
gene-LOC114116426|LOC114116426	9.95527	6.81034	1.45647	4.67593	2.92626e-06	0.0547621
gene-LOC101116991|LOC101116991	164.829	2.16757	0.480161	4.51426	6.35381e-06	0.0594526
gene-IGSF5|IGSF5	1456.03	-0.545372	0.126009	-4.32803	1.50452e-05	0.093852
gene-IL13|IL13	32.1255	2.11013	0.505792	4.17193	3.0203e-05	0.141305
gene-FMNL3|FMNL3	440.759	-0.525919	0.132252	-3.97663	6.98978e-05	0.218011
gene-THNSL1|THNSL1	182.181	0.567207	0.141653	4.00419	6.22313e-05	0.218011
gene-TOMM20|TOMM20	1520.38	0.19875	0.0516713	3.84643	0.000119852	0.219467
gene-ARHGAP17|ARHGAP17	1257.65	-0.27315	0.0713491	-3.82836	0.000129001	0.219467
gene-ABCB9|ABCB9	168.386	0.638628	0.165219	3.86533	0.000110939	0.219467
gene-LOC101107420|LOC101107420	711.206	3.98213	1.03702	3.83998	0.000123046	0.219467
gene-LOC121819799|LOC121819799	6.25715	-6.04763	1.5569	-3.8844	0.000102581	0.219467
gene-LOC101111396|LOC101111396	341.997	-0.616721	0.165545	-3.72539	0.000195017	0.29412
gene-ARHGEF25|ARHGEF25	309.097	-0.49379	0.132967	-3.71362	0.000204316	0.29412
gene-CS|CS	4231.01	0.317807	0.0869232	3.65618	0.000255999	0.342198
gene-LOC105605770|LOC105605770	1767.09	-1.31731	0.365444	-3.6047	0.000312517	0.344026
gene-PAPSS1|PAPSS1	1461.42	0.498258	0.138007	3.61037	0.000305759	0.344026
gene-LOC121818812|LOC121818812	19.7127	2.70414	0.748209	3.61415	0.000301339	0.344026
gene-HIC1|HIC1	174.32	-0.607234	0.170084	-3.57021	0.000356698	0.370847
gene-KIAA0895|KIAA0895	48.3164	1.65841	0.46957	3.53177	0.000412787	0.406574
gene-TP53INP1|TP53INP1	5557.84	0.749573	0.219756	3.41094	0.000647404	0.447527
gene-LOC101121371|LOC101121371	291.567	-3.14884	0.913228	-3.44804	0.000564679	0.447527
gene-STX6|STX6	763.324	-0.30485	0.0908218	-3.35657	0.000789163	0.447527
gene-AKAP8L|AKAP8L	745.832	-0.317372	0.0943183	-3.36491	0.000765695	0.447527
gene-TSPYL2|TSPYL2	474.523	0.356711	0.105607	3.37773	0.000730871	0.447527
gene-EMILIN2|EMILIN2	408.461	-0.52132	0.154714	-3.36956	0.00075288	0.447527
gene-ODF2L|ODF2L	239.234	0.482749	0.141475	3.41224	0.000644303	0.447527
gene-PTN|PTN	215.8	-1.17782	0.349156	-3.37332	0.000742664	0.447527
gene-LOC121816030|LOC121816030	50.8698	-1.98382	0.580984	-3.41459	0.000638791	0.447527
gene-RGS6|RGS6	60.1965	-0.931135	0.273438	-3.40529	0.00066093	0.447527
gene-INTU|INTU	84.0883	0.837844	0.248278	3.37462	0.000739183	0.447527
gene-LOC101119588|LOC101119588	17.6384	-1.28517	0.377234	-3.40682	0.000657242	0.447527
gene-LOC121818163|LOC121818163	66.5013	1.83185	0.527067	3.47555	0.00050981	0.447527
gene-C2CD4D|C2CD4D	5.58192	2.43567	0.718054	3.39204	0.000693744	0.447527
gene-NAA35|NAA35	923.518	0.244334	0.0737413	3.31339	0.000921714	0.471617
gene-LOC101117021|LOC101117021	47.5068	-1.03384	0.312194	-3.31153	0.000927873	0.471617
gene-LOC101107436|LOC101107436	51.6631	-1.0485	0.316754	-3.31015	0.000932448	0.471617
gene-TMEM72|TMEM72	22.2748	1.2591	0.377877	3.33203	0.000862157	0.471617
gene-LOC114118882|LOC114118882	3821.63	0.860013	0.260968	3.29548	0.000982542	0.483876
gene-ALPL|ALPL	5876.73	0.998755	0.308822	3.23408	0.00122037	0.485914
gene-RCAN1|RCAN1	1497.53	0.998686	0.305417	3.26991	0.00107582	0.485914
gene-TCAF2|TCAF2	1561.63	1.25864	0.384829	3.27066	0.00107296	0.485914
gene-WDR83OS|WDR83OS	703.845	-0.259297	0.0801755	-3.23412	0.00122016	0.485914
gene-FAM149A|FAM149A	1073.23	0.577142	0.176854	3.26339	0.00110088	0.485914
gene-ZNF19|ZNF19	189.769	0.496778	0.153139	3.24398	0.00117873	0.485914
gene-LOC101107809|LOC101107809	349.033	1.65631	0.509359	3.25177	0.00114691	0.485914
gene-SLC12A8|SLC12A8	210.012	0.566503	0.174853	3.23989	0.00119578	0.485914
gene-LOC101106720|LOC101106720	187.168	1.57294	0.47949	3.28044	0.00103646	0.485914
gene-RNF43|RNF43	776.655	0.235321	0.0729662	3.22506	0.00125946	0.49103
gene-LOC121816881|LOC121816881	1375.96	0.805225	0.250515	3.21427	0.00130775	0.496293
gene-LOC121818086|LOC121818086	7.65953	-3.63615	1.13265	-3.21029	0.00132599	0.496293
gene-PRMT2|PRMT2	287.979	-0.351178	0.109607	-3.20398	0.00135543	0.497364
gene-NUMBL|NUMBL	84.5706	-0.693119	0.216859	-3.19618	0.00139262	0.501182
gene-CYP2C18|CYP2C18	98.768	0.969207	0.304586	3.18204	0.0014624	0.506801
gene-CLEC4F|CLEC4F	14.7053	-2.01891	0.633792	-3.18544	0.00144533	0.506801
gene-LOC105605766|LOC105605766	2802.68	-1.06824	0.344616	-3.09978	0.00193662	0.552612
gene-LOC121817120|LOC121817120	428.837	-0.713607	0.228185	-3.12733	0.00176404	0.552612
gene-AXL|AXL	526.889	-0.563369	0.179375	-3.14073	0.00168527	0.552612
gene-FHIP1A|FHIP1A	523.437	0.350714	0.113058	3.10208	0.00192168	0.552612
gene-CD79A|CD79A	282.37	-0.432019	0.139394	-3.09926	0.00194005	0.552612
gene-LOC121818997|LOC121818997	89.5913	-0.829036	0.266528	-3.11051	0.00186767	0.552612
gene-ZNF831|ZNF831	82.2757	-0.89316	0.287098	-3.11099	0.00186462	0.552612
gene-SPOCK1|SPOCK1	89.463	-0.53482	0.172259	-3.10475	0.00190442	0.552612
gene-LOC114112500|LOC114112500	54.3215	-1.4407	0.46106	-3.12476	0.00177948	0.552612
gene-SELP|SELP	87.0534	0.890772	0.286705	3.10693	0.0018904	0.552612
gene-LOC105608356|LOC105608356	35.1594	-0.813742	0.261357	-3.11352	0.00184869	0.552612
gene-TPSB2|TPSB2	32.101	1.99313	0.643379	3.09791	0.00194894	0.552612
gene-SLITRK6|SLITRK6	59.1293	-1.23194	0.398939	-3.08804	0.00201481	0.555867
gene-CLDN7|CLDN7	80.2144	-2.35478	0.762731	-3.0873	0.00201982	0.555867
gene-NOX5|NOX5	470.716	0.957679	0.312329	3.06625	0.00216761	0.581285
gene-DCDC2|DCDC2	19.3811	1.48782	0.485369	3.06533	0.00217431	0.581285
gene-DUOX1|DUOX1	67.3075	1.48009	0.48595	3.04576	0.00232092	0.611743
gene-MCTP1|MCTP1	213.549	0.701371	0.230828	3.0385	0.00237757	0.61797
gene-BZW2|BZW2	2406.73	0.400996	0.133509	3.00352	0.00266877	0.684157
gene-LOC101115905|LOC101115905	1756.84	-0.426603	0.142549	-2.99268	0.0027654	0.697984
gene-LOC105604766|LOC105604766	7.69706	1.72111	0.57578	2.98918	0.00279731	0.697984
gene-IGF2|IGF2	851.511	-0.42878	0.144723	-2.96276	0.00304897	0.750769
gene-STAT1|STAT1	5492.33	-0.511287	0.175036	-2.92104	0.00348865	0.752405
gene-AMOT|AMOT	3066.23	0.309121	0.106059	2.91462	0.00356122	0.752405
gene-MTUS1|MTUS1	3312.43	0.286519	0.0984189	2.91121	0.00360027	0.752405
gene-IRF9|IRF9	2207.16	-0.379239	0.129237	-2.93445	0.00334143	0.752405
gene-RCC2|RCC2	1653.64	-0.201102	0.0695378	-2.89198	0.00382821	0.752405
gene-LOC114109518|LOC114109518	336.375	-1.05425	0.361022	-2.92017	0.00349838	0.752405
gene-LOC105605863|LOC105605863	298.484	-0.902822	0.312761	-2.88662	0.00389401	0.752405
gene-FITM2|FITM2	535.177	0.425353	0.146666	2.90015	0.00372979	0.752405
gene-LOC101121216|LOC101121216	377.341	0.539734	0.183566	2.94026	0.00327933	0.752405
gene-LOC121816514|LOC121816514	673.145	1.25099	0.428159	2.92178	0.00348041	0.752405
gene-WDFY2|WDFY2	447.861	0.300483	0.101688	2.95496	0.00312708	0.752405
gene-LOC101109915|LOC101109915	258.674	-1.70173	0.589622	-2.88614	0.00389993	0.752405
gene-CD7|CD7	104.42	-1.20875	0.418384	-2.88909	0.00386355	0.752405
gene-CD274|CD274	94.7152	-0.982364	0.340189	-2.8877	0.00388073	0.752405
gene-NKAIN1|NKAIN1	128.218	0.999696	0.34337	2.91143	0.00359782	0.752405
gene-PAMR1|PAMR1	67.9357	-0.921515	0.318834	-2.89026	0.0038492	0.752405
gene-AHRR|AHRR	57.2651	-0.92225	0.312708	-2.94923	0.00318565	0.752405
gene-HCRTR1|HCRTR1	36.4865	-0.818503	0.282229	-2.90014	0.00372994	0.752405
gene-LOC114111465|LOC114111465	25.7992	-0.871506	0.301341	-2.89209	0.00382686	0.752405
gene-LOC121819086|LOC121819086	8.09949	2.24405	0.76389	2.93766	0.00330695	0.752405
gene-LOC101106468|LOC101106468	5.57984	-5.88597	1.99985	-2.9432	0.00324834	0.752405
gene-CLCA2|CLCA2	18.1758	3.15798	1.09586	2.88172	0.00395506	0.755254
gene-TRPS1|TRPS1	248.529	-0.459292	0.15971	-2.87579	0.00403016	0.761823
gene-ST3GAL1|ST3GAL1	2181.9	0.901879	0.316573	2.84888	0.0043873	0.821039
gene-FABP5|FABP5	2807.24	-0.482795	0.17019	-2.83679	0.00455695	0.824785
gene-TSEN2|TSEN2	647.042	-0.37159	0.131075	-2.83493	0.00458361	0.824785
gene-CARD11|CARD11	646.351	-0.373014	0.131273	-2.84151	0.00449006	0.824785
gene-CYGB|CYGB	97.725	-0.536468	0.189174	-2.83584	0.00457052	0.824785
gene-FZD10|FZD10	20.9436	-1.72082	0.608106	-2.82981	0.00465762	0.830121
gene-ZNF23|ZNF23	325.979	-0.482628	0.171612	-2.81233	0.00491848	0.84573
gene-TPPP3|TPPP3	186.276	-1.46068	0.51855	-2.81685	0.00484974	0.84573
gene-SCN2A|SCN2A	38.7279	-1.09916	0.391143	-2.81014	0.00495207	0.84573
gene-LOC121816554|LOC121816554	14.9371	-2.57125	0.915396	-2.8089	0.00497116	0.84573
gene-LOC114114527|LOC114114527	7.72117	-1.93532	0.687276	-2.81592	0.00486372	0.84573
gene-PPA2|PPA2	610.239	0.243584	0.0869828	2.80037	0.00510441	0.852891
gene-LOC121819404|LOC121819404	8.26265	1.84597	0.658672	2.80257	0.0050697	0.852891
gene-CFD|CFD	567.04	-0.649192	0.232165	-2.79625	0.00516996	0.856201
gene-XBP1|XBP1	10002.7	0.365311	0.131954	2.76848	0.00563185	0.857217
gene-DNASE1L1|DNASE1L1	1370.99	0.300658	0.108473	2.77174	0.00557574	0.857217
gene-SOX9|SOX9	953.992	0.268412	0.0969575	2.76835	0.00563416	0.857217
gene-LOC101123533|LOC101123533	324.795	-1.05536	0.379222	-2.78297	0.00538646	0.857217
gene-LOC114111046|LOC114111046	344.624	0.627045	0.226283	2.77107	0.00558718	0.857217
gene-PTPMT1|PTPMT1	283.893	0.259604	0.0930756	2.78917	0.00528425	0.857217
gene-LAYN|LAYN	192.632	-0.496393	0.178123	-2.78681	0.00532303	0.857217
gene-CCL21|CCL21	262.637	-0.772759	0.278896	-2.77078	0.00559222	0.857217
gene-LOC114111438|LOC114111438	66.4436	-1.06363	0.381342	-2.78916	0.00528446	0.857217
gene-HES6|HES6	153.303	1.4881	0.535115	2.78089	0.00542098	0.857217
gene-CFTR|CFTR	1651.89	1.21009	0.438301	2.76087	0.00576472	0.859735
gene-EPSTI1|EPSTI1	459.827	-1.30277	0.472048	-2.75983	0.00578323	0.859735
gene-C14H19orf54|C14H19orf54	384.089	0.559434	0.202728	2.75953	0.00578854	0.859735
gene-CCDC85B|CCDC85B	30.6292	-8.34092	3.02728	-2.75526	0.00586462	0.864177
gene-EHF|EHF	3805.5	0.307099	0.112062	2.74043	0.0061358	0.878007
gene-EBNA1BP2|EBNA1BP2	788.05	-0.183238	0.0668318	-2.74179	0.00611062	0.878007
gene-NCALD|NCALD	215.664	-0.434703	0.158864	-2.73632	0.00621305	0.878007
gene-B3GNT3|B3GNT3	244.28	-1.14818	0.419599	-2.73637	0.00621218	0.878007
gene-LOC105611518|LOC105611518	52.7556	0.597218	0.21837	2.7349	0.00623998	0.878007
gene-RIIAD1|RIIAD1	18.2994	1.12379	0.409077	2.74713	0.00601187	0.878007
gene-DEPTOR|DEPTOR	729.562	0.509716	0.186953	2.72643	0.00640227	0.881349
gene-SGCD|SGCD	85.7899	-0.839891	0.307594	-2.73052	0.00632343	0.881349
gene-NUDT13|NUDT13	164.479	0.866297	0.317756	2.72629	0.00640502	0.881349
gene-ABCA3|ABCA3	3152.48	0.223608	0.0823252	2.71616	0.00660447	0.902161
gene-TFF3|TFF3	16097	2.23453	0.850275	2.62801	0.00858852	0.910416
gene-MYO10|MYO10	2705.62	0.170097	0.0645032	2.63702	0.00836367	0.910416
gene-LOC106991529|LOC106991529	1741.02	-0.55771	0.21227	-2.62736	0.00860495	0.910416
gene-LTBP4|LTBP4	2486.76	-0.653549	0.243523	-2.68372	0.00728076	0.910416
gene-TAF1D|TAF1D	1483.67	0.203086	0.0769262	2.64001	0.00829032	0.910416
gene-ME2|ME2	1221.29	0.418845	0.155442	2.69455	0.00704842	0.910416
gene-TMEM176B|TMEM176B	1100.45	-0.300054	0.111822	-2.68332	0.00728947	0.910416
gene-KBTBD11|KBTBD11	1048.16	0.661471	0.248833	2.65829	0.00785378	0.910416
gene-AXIN2|AXIN2	796.813	-0.52842	0.199672	-2.64644	0.0081345	0.910416
gene-MFSD9|MFSD9	808.364	-0.405539	0.153916	-2.63481	0.00841834	0.910416
gene-MRPL53|MRPL53	697.45	0.222452	0.0838927	2.65163	0.00801049	0.910416
gene-RTP4|RTP4	540.186	-0.818375	0.311509	-2.62713	0.00861086	0.910416
gene-LOC101120875|LOC101120875	535.889	-0.893909	0.336752	-2.6545	0.00794252	0.910416
gene-LOC101108669|LOC101108669	713.637	-0.874238	0.328788	-2.65897	0.00783789	0.910416
gene-ALOX12|ALOX12	549.347	0.611132	0.228003	2.68037	0.00735407	0.910416
gene-PDHX|PDHX	533.578	0.299882	0.112095	2.67525	0.00746731	0.910416
gene-SOCS3|SOCS3	429.289	0.603061	0.227022	2.6564	0.00789795	0.910416
gene-ARHGAP33|ARHGAP33	246.313	-0.40287	0.152524	-2.64136	0.0082575	0.910416
gene-HERC5|HERC5	217.317	-0.880861	0.332257	-2.65114	0.00802201	0.910416
gene-IFT140|IFT140	225.908	0.337483	0.124967	2.70058	0.00692187	0.910416
gene-LOC121820478|LOC121820478	117.981	-0.656543	0.248941	-2.63735	0.00835576	0.910416
gene-HSPA12A|HSPA12A	126.242	-0.372245	0.13974	-2.66385	0.0077252	0.910416
gene-SFTPD|SFTPD	187.934	1.57622	0.589229	2.67506	0.00747167	0.910416
gene-GPR34|GPR34	79.0986	-0.729215	0.270952	-2.69131	0.00711727	0.910416
gene-LOC101111631|LOC101111631	84.946	-0.882932	0.333964	-2.64379	0.00819829	0.910416
gene-LOC101114456|LOC101114456	213.987	1.52855	0.581329	2.6294	0.00855356	0.910416
gene-TLL2|TLL2	49.3488	1.00965	0.377696	2.67318	0.0075136	0.910416
gene-TNFRSF18|TNFRSF18	93.8342	0.58077	0.220076	2.63895	0.00831638	0.910416
gene-HCN3|HCN3	42.0132	-0.991356	0.372958	-2.65809	0.00785846	0.910416
gene-LOC121816967|LOC121816967	104.422	-1.98651	0.74354	-2.6717	0.0075469	0.910416
gene-KCNK16|KCNK16	48.4368	-0.644922	0.243888	-2.64434	0.0081851	0.910416
gene-LOC443162|LOC443162	196.382	1.34584	0.497243	2.7066	0.00679766	0.910416
gene-TBX1|TBX1	22.253	-1.07781	0.408356	-2.6394	0.00830534	0.910416
gene-ITGBL1|ITGBL1	17.8974	-1.67628	0.630999	-2.65655	0.00789442	0.910416
gene-CASR|CASR	25.7276	-1.5255	0.573777	-2.6587	0.00784421	0.910416
gene-LOC105605720|LOC105605720	12.2682	-1.25273	0.476225	-2.63054	0.00852485	0.910416
gene-ASTN2|ASTN2	15.9068	-1.89686	0.710216	-2.67082	0.00756659	0.910416
gene-FFAR2|FFAR2	16.651	1.11072	0.41503	2.67625	0.00744521	0.910416
gene-LOC121816974|LOC121816974	22.6625	1.13731	0.423181	2.68753	0.00719827	0.910416
gene-LOC114118683|LOC114118683	11.3568	-1.8764	0.700983	-2.67682	0.00743255	0.910416
gene-WDR7|WDR7	597.194	0.258893	0.0989475	2.61647	0.00888448	0.92369
gene-MCP1|MCP1	215.201	1.39483	0.532689	2.61848	0.0088323	0.92369
gene-SLC24A2|SLC24A2	34.0304	-1.37524	0.525466	-2.61719	0.00886579	0.92369
gene-SLC4A4|SLC4A4	320.273	0.707218	0.271891	2.60111	0.00929221	0.946566
gene-TMEM150C|TMEM150C	189.352	-0.509551	0.195869	-2.60149	0.00928211	0.946566
gene-FCER1A|FCER1A	20.1827	2.02673	0.779339	2.60057	0.00930684	0.946566
gene-TRPC5|TRPC5	23.7134	0.951637	0.365906	2.60077	0.00930157	0.946566
gene-UBE2V1|UBE2V1	954.496	0.185524	0.071415	2.59782	0.00938173	0.949026
gene-TAF2|TAF2	1181.86	0.195261	0.0752269	2.59562	0.00944201	0.949988
gene-HSPB8|HSPB8	219.124	-0.765685	0.295454	-2.59155	0.00955448	0.956163
gene-C2H9orf64|C2H9orf64	320.6	-0.471104	0.182235	-2.58515	0.00973371	0.956373
gene-LOC101117763|LOC101117763	152.143	-0.626869	0.242563	-2.58436	0.009756	0.956373
gene-GSPT2|GSPT2	59.3146	-0.737708	0.28547	-2.58418	0.009761	0.956373
gene-LOC101104728|LOC101104728	20.2359	7.83551	3.02794	2.58774	0.00966087	0.956373
gene-AFMID|AFMID	180.069	-0.903234	0.350681	-2.57566	0.010005	0.961281
gene-CAPN14|CAPN14	65.0576	1.38665	0.538244	2.57625	0.00998783	0.961281
gene-LOC101115949|LOC101115949	24.6793	-1.41379	0.548889	-2.57574	0.0100027	0.961281
gene-SLURP1|SLURP1	34.1353	-2.35251	0.913503	-2.57526	0.0100166	0.961281
gene-HTATIP2|HTATIP2	439.475	0.442789	0.172292	2.57	0.01017	0.971026
gene-LOC121816515|LOC121816515	7271.67	1.38387	0.540845	2.55872	0.0105059	0.975954
gene-FAM174B|FAM174B	2396.69	0.52544	0.204973	2.56345	0.0103636	0.975954
gene-GTPBP4|GTPBP4	1244.96	0.30723	0.119891	2.56258	0.0103897	0.975954
gene-ITPRIPL1|ITPRIPL1	392.214	-0.360375	0.140989	-2.55605	0.0105867	0.975954
gene-LOC101112109|LOC101112109	294.13	-0.294293	0.114959	-2.55998	0.0104678	0.975954
gene-BICC1|BICC1	140.193	-0.344221	0.134579	-2.55775	0.010535	0.975954
gene-LOC101103396|LOC101103396	119.886	-1.81562	0.708569	-2.56237	0.010396	0.975954
gene-LOC101108803|LOC101108803	540.408	-0.475858	0.187319	-2.54036	0.011074	0.977541
gene-NAGK|NAGK	426.84	-0.310732	0.121778	-2.55163	0.0107221	0.977541
gene-SYNGAP1|SYNGAP1	323.262	-0.331155	0.130319	-2.54112	0.01105	0.977541
gene-LOC106990106|LOC106990106	346.172	-0.390137	0.153189	-2.54677	0.0108725	0.977541
gene-PRTFDC1|PRTFDC1	185.949	0.567769	0.223385	2.54166	0.0110326	0.977541
gene-LOC101119765|LOC101119765	156.701	0.30857	0.121126	2.54751	0.0108496	0.977541
gene-FCER2|FCER2	152.587	1.03028	0.404337	2.54807	0.0108321	0.977541
gene-CBLN4|CBLN4	9.56183	2.79228	1.09792	2.54324	0.0109828	0.977541
gene-LOC121818066|LOC121818066	8.67485	-6.52029	2.56315	-2.54386	0.0109637	0.977541
gene-GCNT1|GCNT1	3375.37	0.587392	0.231801	2.53403	0.0112758	0.98071
gene-THAP12|THAP12	972.868	0.212682	0.0840289	2.53106	0.0113719	0.98071
gene-DPYSL3|DPYSL3	674.884	-0.517057	0.204145	-2.53279	0.0113158	0.98071
gene-BCL2L15|BCL2L15	269.608	-0.752357	0.297231	-2.53122	0.0113666	0.98071
gene-UNC5B|UNC5B	440.267	-0.771034	0.304266	-2.53408	0.0112743	0.98071
gene-SFXN5|SFXN5	501.509	0.329774	0.130411	2.52873	0.0114475	0.982702
gene-LOC101111303|LOC101111303	12.6364	1.18024	0.467548	2.52432	0.0115923	0.990585
gene-PLN|PLN	259.608	-0.684263	0.271459	-2.52069	0.0117126	0.991809
gene-CD40|CD40	92.8189	-0.62534	0.247954	-2.522	0.011669	0.991809
gene-GLI3|GLI3	138.727	-0.502446	0.199459	-2.51904	0.0117675	0.99197
gene-ATP1A1|ATP1A1	12373.1	0.44394	0.176912	2.50938	0.0120942	0.993259
gene-HUWE1|HUWE1	7738.21	0.233289	0.0929188	2.51068	0.01205	0.993259
gene-PDHB|PDHB	1839.72	0.225766	0.0900276	2.50774	0.0121505	0.993259
gene-MANBA|MANBA	370.488	0.653833	0.25977	2.51696	0.0118371	0.993259
gene-DSCC1|DSCC1	271.625	0.380935	0.151642	2.51207	0.0120027	0.993259
gene-LOC101117129|LOC101117129	75.6261	1.52155	0.605439	2.51313	0.0119664	0.993259
gene-TH|TH	62.948	1.35487	0.540298	2.50763	0.0121543	0.993259
gene-ZMYND8|ZMYND8	1283.2	0.242418	0.0969387	2.50073	0.0123937	0.998383
gene-LOC121816399|LOC121816399	652.915	0.181593	0.0727346	2.49665	0.0125371	0.998383
gene-LOC101112843|LOC101112843	380.149	-0.795404	0.318275	-2.49911	0.0124506	0.998383
gene-ZDHHC2|ZDHHC2	125.368	-0.503653	0.201559	-2.49878	0.0124622	0.998383
gene-TPPP2|TPPP2	101.276	0.432547	0.172945	2.50106	0.0123821	0.998383
gene-LOC101108756|LOC101108756	53.0893	-1.1545	0.462362	-2.49696	0.0125263	0.998383
gene-LOC121819866|LOC121819866	97922.6	0.214198	0.164953	1.29854	0.194101	0.999972
gene-EEF1A1|EEF1A1	82976.5	-0.0015127	0.0922665	-0.0163949	0.986919	0.999972
gene-LOC101113211|LOC101113211	33694	-0.246384	0.53853	-0.457513	0.647302	0.999972
gene-KEF53_p01|CYTB	84315.7	0.248448	0.114671	2.16663	0.0302633	0.999972
gene-MUC5AC|MUC5AC	64298.9	-0.699443	0.626109	-1.11713	0.26394	0.999972
gene-LOC114108604|LOC114108604	47583.5	-0.354752	0.24733	-1.43433	0.151479	0.999972
gene-KEF53_p12|ND2	66669.3	0.213859	0.160557	1.33198	0.182866	0.999972
gene-ATP4A|ATP4A	64327.1	0.128578	1.01943	0.126128	0.899631	0.999972
gene-GKN1|GKN1	61204	-0.973994	0.610461	-1.5955	0.1106	0.999972
gene-ATP4B|ATP4B	65962.3	0.0169049	1.07984	0.0156549	0.98751	0.999972
gene-B2M|B2M	39210.8	-0.342388	0.244509	-1.40031	0.161421	0.999972
gene-ACTG1|ACTG1	45362.4	-0.0449981	0.124166	-0.362403	0.717051	0.999972
gene-LOC106990182|LOC106990182	93923.2	0.124972	0.86774	0.14402	0.885485	0.999972
gene-KEF53_p13|ND1	46365.7	0.158339	0.177491	0.892098	0.37234	0.999972
gene-JCHAIN|JCHAIN	39965.3	0.20273	0.224417	0.903365	0.366332	0.999972
gene-KRT8|KRT8	41421.7	-0.148413	0.191339	-0.775654	0.437953	0.999972
gene-TPT1|TPT1	41814.5	-0.0618216	0.128771	-0.480089	0.631164	0.999972
gene-TMSB10|TMSB10	27828	-0.176404	0.187269	-0.941982	0.346202	0.999972
gene-OVAR|OVAR	23170.3	-0.638849	0.556534	-1.14791	0.251007	0.999972
gene-LOC101118213|LOC101118213	30565.5	0.726647	0.490315	1.482	0.13834	0.999972
gene-CD24|CD24	33754.2	-0.117404	0.145516	-0.806812	0.419775	0.999972
gene-GKN2|GKN2	38977.3	-1.27616	0.696925	-1.83113	0.0670805	0.999972
gene-TFF1|TFF1	41414.5	-0.979889	0.498019	-1.96757	0.049117	0.999972
gene-SRRM2|SRRM2	32120.6	0.0692853	0.0917666	0.755017	0.450239	0.999972
gene-CA2|CA2	24281.1	0.387978	0.387616	1.00093	0.316859	0.999972
gene-LOC101108781|LOC101108781	35890	-0.0905064	0.281122	-0.321947	0.747493	0.999972
gene-CLDN18|CLDN18	26783.5	0.0272257	0.103519	0.263003	0.792548	0.999972
gene-CD74|CD74	14120.3	-0.521718	0.374529	-1.393	0.163621	0.999972
gene-CYM|CYM	27396.5	-0.263732	1.04119	-0.253298	0.800038	0.999972
gene-ACTB|ACTB	23761.1	-0.0792907	0.120261	-0.659324	0.509688	0.999972
gene-KEF53_p03|ND5	30651.3	0.282842	0.197233	1.43405	0.151559	0.999972
gene-RPLP0|RPLP0	23910.1	0.0319718	0.087687	0.364613	0.7154	0.999972
gene-RPS2|RPS2	26568.7	-0.0374553	0.0946813	-0.395593	0.692405	0.999972
gene-KEF53_p09|ATP8	24707.7	0.141467	0.112566	1.25674	0.208848	0.999972
gene-RPSA|RPSA	24384.9	0.0567881	0.107555	0.527991	0.597506	0.999972
gene-EEF2|EEF2	24392.4	0.0746864	0.0723648	1.03208	0.302034	0.999972
gene-TSPAN1|TSPAN1	22005.1	-0.137985	0.141741	-0.973507	0.330301	0.999972
gene-RACK1|RACK1	22393.4	-0.042378	0.0867861	-0.488303	0.625335	0.999972
gene-LOC101106871|LOC101106871	14442.4	-0.0762386	0.211463	-0.36053	0.718451	0.999972
gene-RPL4|RPL4	23234.9	-0.0314402	0.0644173	-0.48807	0.6255	0.999972
gene-PSAP|PSAP	18120.5	0.0424782	0.132844	0.319759	0.749151	0.999972
gene-RPS8|RPS8	20666.4	-0.0625144	0.0959578	-0.651478	0.514738	0.999972
gene-MUCL3|MUCL3	34893.2	-1.07101	0.621297	-1.72383	0.0847389	0.999972
gene-LOC105601979|LOC105601979	20103.4	-0.00706456	0.0919634	-0.0768192	0.938767	0.999972
gene-AHNAK|AHNAK	22465.6	-0.0892027	0.198672	-0.448995	0.653436	0.999972
gene-RPLP1|RPLP1	21492.9	0.0075656	0.113342	0.0667501	0.946781	0.999972
gene-MUC6|MUC6	27567.1	0.916774	0.629678	1.45594	0.145409	0.999972
gene-CPD|CPD	15634.2	0.0344688	0.157956	0.218217	0.82726	0.999972
gene-UBC|UBC	16746.4	0.0250358	0.103291	0.24238	0.808486	0.999972
gene-KEF53_p05|ND4L	19396.2	0.269664	0.130944	2.05938	0.0394577	0.999972
gene-RPL3|RPL3	20487.8	0.0453572	0.102943	0.440604	0.6595	0.999972
gene-RPS11|RPS11	17388	-0.0336662	0.0969419	-0.347282	0.728379	0.999972
gene-KEF53_p06|ND3	17011.6	0.111811	0.166245	0.672566	0.501224	0.999972
gene-TAGLN2|TAGLN2	15641	-0.11373	0.127741	-0.890317	0.373296	0.999972
gene-LOC101112291|LOC101112291	10578	-1.04191	1.7881	-0.582687	0.560104	0.999972
gene-GLUL|GLUL	17226.5	0.165111	0.26924	0.613246	0.539714	0.999972
gene-ATP5F1B|ATP5F1B	17025.1	0.152475	0.119668	1.27415	0.20261	0.999972
gene-ATP5F1A|ATP5F1A	15950.9	0.133867	0.116426	1.1498	0.250224	0.999972
gene-DDX17|DDX17	16525	-0.0283785	0.0538442	-0.527049	0.598159	0.999972
gene-PA2G4|PA2G4	15986.1	0.064143	0.117567	0.545587	0.58535	0.999972
gene-P4HB|P4HB	17877.8	0.0417878	0.117695	0.355051	0.722551	0.999972
gene-HSP90B1|HSP90B1	16932.5	0.00351565	0.168758	0.0208324	0.983379	0.999972
gene-HNRNPA2B1|HNRNPA2B1	16343.8	-0.071087	0.0883908	-0.804235	0.421261	0.999972
gene-PDIA3|PDIA3	14145.9	-0.110252	0.121191	-0.909739	0.36296	0.999972
gene-UBB|UBB	14386.1	-0.0970428	0.0804898	-1.20565	0.227951	0.999972
gene-LOC114109090|LOC114109090	13537.2	0.336309	0.269963	1.24576	0.212853	0.999972
gene-FTH1|FTH1	16675.6	0.0662575	0.117112	0.565763	0.571555	0.999972
gene-LOC114112489|LOC114112489	13052.8	0.0892697	0.19992	0.446526	0.655217	0.999972
gene-RPL13A|RPL13A	14827.2	-0.0555021	0.111806	-0.496415	0.619602	0.999972
gene-LOC121817058|LOC121817058	9889.77	0.199428	0.252727	0.789106	0.43005	0.999972
gene-AGR2|AGR2	26599.3	-0.524392	0.610997	-0.858255	0.390752	0.999972
gene-RPL7A|RPL7A	15465.1	0.0284039	0.10434	0.272224	0.78545	0.999972
gene-WARS1|WARS1	5219.4	-0.687598	0.395	-1.74076	0.0817262	0.999972
gene-LOC101108131|LOC101108131	11867.4	0.00715417	0.362404	0.0197409	0.98425	0.999972
gene-CBLIF|CBLIF	17149.4	0.0304379	0.235913	0.129021	0.897341	0.999972
gene-CFB|CFB	9857.13	0.119792	0.193337	0.619601	0.535521	0.999972
gene-APLP2|APLP2	13345	0.0417592	0.104589	0.399269	0.689695	0.999972
gene-LOC105616742|LOC105616742	15796.3	0.169911	0.0893344	1.90196	0.0571758	0.999972
gene-OLFM4|OLFM4	13540.6	-1.98407	0.858702	-2.31055	0.0208577	0.999972
gene-LOC101107171|LOC101107171	6960.44	0.119269	0.655728	0.181889	0.85567	0.999972
gene-MYH9|MYH9	12573.1	0.030125	0.0916782	0.328595	0.742462	0.999972
gene-GHRL|GHRL	22979.2	0.419998	0.827676	0.507442	0.611845	0.999972
gene-EIF4G2|EIF4G2	12988.7	0.0318093	0.0692201	0.459539	0.645847	0.999972
gene-LOC101110577|LOC101110577	7190.48	-0.280287	0.491169	-0.570653	0.568235	0.999972
gene-LOC121818848|LOC121818848	11382.5	0.0868913	0.199116	0.436385	0.662557	0.999972
gene-CALR|CALR	12877.8	-0.0690912	0.141091	-0.489691	0.624352	0.999972
gene-ANXA10|ANXA10	11369.5	-0.0736678	0.09599	-0.767452	0.442813	0.999972
gene-TMSB4X|TMSB4X	10555.9	-0.146573	0.132711	-1.10445	0.269397	0.999972
gene-RPL19|RPL19	12853.2	-0.0252643	0.0884592	-0.285604	0.775181	0.999972
gene-KNG1|KNG1	5744.3	-0.0648503	0.614759	-0.105489	0.915988	0.999972
gene-RRBP1|RRBP1	13573.4	-0.0243129	0.125409	-0.193869	0.846278	0.999972
gene-LOC114112490|LOC114112490	12426.4	0.0206352	0.179254	0.115117	0.908352	0.999972
gene-ATP1B1|ATP1B1	13326.9	0.24612	0.250707	0.981705	0.326245	0.999972
gene-LOC101113217|LOC101113217	12069.3	-0.0625551	0.280124	-0.223312	0.823293	0.999972
gene-LOC101120236|LOC101120236	12783.8	-0.0174804	0.0920339	-0.189934	0.849361	0.999972
gene-RPL27A|RPL27A	12854.2	0.0196129	0.119571	0.164028	0.869709	0.999972
gene-CA9|CA9	9561.34	-0.0808807	0.377544	-0.214229	0.830369	0.999972
gene-KRT19|KRT19	16640.8	-0.0288283	0.227388	-0.12678	0.899114	0.999972
gene-TMBIM6|TMBIM6	11292.1	-0.061053	0.0789205	-0.773602	0.439166	0.999972
gene-LOC121818849|LOC121818849	11876.5	0.0104704	0.179974	0.0581772	0.953607	0.999972
gene-QSOX1|QSOX1	14872.8	0.191774	0.337733	0.567827	0.570152	0.999972
gene-RPS18|RPS18	13014.5	0.0312123	0.110826	0.281632	0.778225	0.999972
gene-LOC100135455|LOC100135455	12216.8	0.173294	0.138062	1.25519	0.209411	0.999972
gene-DDX5|DDX5	11976.2	0.0139803	0.083725	0.166979	0.867386	0.999972
gene-LOC101110773|LOC101110773	11918.4	-0.0121783	0.0966654	-0.125984	0.899744	0.999972
gene-HSPA8|HSPA8	15930.4	-0.214762	0.250385	-0.857727	0.391043	0.999972
gene-RPL5|RPL5	12231.3	-0.0399451	0.0819723	-0.487299	0.626046	0.999972
gene-RPL10|RPL10	11667.7	0.0178665	0.101424	0.176156	0.860171	0.999972
gene-RPL8|RPL8	12523.4	0.0169594	0.082309	0.206046	0.836755	0.999972
gene-CAPN8|CAPN8	8776.59	-0.418594	0.211325	-1.9808	0.0476132	0.999972
gene-SPTBN1|SPTBN1	10123.3	0.0266405	0.106976	0.249033	0.803336	0.999972
gene-RPS24|RPS24	12034.5	-0.0802386	0.114853	-0.698617	0.484791	0.999972
gene-HNRNPH1|HNRNPH1	11541.3	0.0229839	0.0679045	0.338474	0.735006	0.999972
gene-EEF1G|EEF1G	11915.7	0.0471207	0.0994541	0.473794	0.635647	0.999972
gene-RPL12|RPL12	10939.1	-0.0259662	0.108162	-0.240069	0.810277	0.999972
gene-UBA52|UBA52	10201.3	-0.0342972	0.145147	-0.236292	0.813206	0.999972
gene-LOC114109996|LOC114109996	10809.2	0.208098	0.15109	1.37731	0.168417	0.999972
gene-RPL13|RPL13	11230.3	0.0397124	0.118571	0.334925	0.737682	0.999972
gene-HSPA5|HSPA5	11604.1	-0.0584746	0.192998	-0.302981	0.761904	0.999972
gene-RPL21|RPL21	11711.1	-0.0172917	0.115417	-0.14982	0.880907	0.999972
gene-RPS14|RPS14	10909.4	-0.00585592	0.111752	-0.0524011	0.958209	0.999972
gene-RPS3|RPS3	12023.5	-0.0223674	0.101922	-0.219456	0.826295	0.999972
gene-CYSTM1|CYSTM1	7809.64	-0.143988	0.211324	-0.68136	0.495644	0.999972
gene-RPS27A|RPS27A	11032.5	0.0280862	0.105942	0.265109	0.790926	0.999972
gene-CELA1|CELA1	7635.03	-0.421472	0.659209	-0.63936	0.522589	0.999972
gene-RPS3A|RPS3A	10259.1	-0.00614976	0.0916433	-0.0671055	0.946498	0.999972
gene-LOC101117703|LOC101117703	7372.26	-0.317353	0.341167	-0.930199	0.352268	0.999972
gene-LGALS4|LGALS4	9014.38	-0.154242	0.158084	-0.975697	0.329215	0.999972
gene-PABPC1|PABPC1	9712.74	0.159018	0.125718	1.26487	0.205916	0.999972
gene-SLC9A1|SLC9A1	8406.41	0.0801516	0.138104	0.580373	0.561663	0.999972
gene-LOC101109747|LOC101109747	5842.94	-0.521023	0.332963	-1.56481	0.117628	0.999972
gene-LOC121818850|LOC121818850	9916.38	0.0193679	0.18017	0.107498	0.914394	0.999972
gene-SLC25A6|SLC25A6	9245.87	0.0609434	0.0917737	0.664062	0.50665	0.999972
gene-MYL6|MYL6	10066.5	-0.0563896	0.0509031	-1.10778	0.267956	0.999972
gene-GSN|GSN	11722.5	-0.195491	0.158366	-1.23442	0.217045	0.999972
gene-SPINT2|SPINT2	9831.7	-0.112543	0.125616	-0.895933	0.370288	0.999972
gene-EIF4A2|EIF4A2	9124.19	-0.0831911	0.0984136	-0.845321	0.397932	0.999972
gene-LOC101108520|LOC101108520	8308.34	0.0772126	0.147807	0.522389	0.6014	0.999972
gene-CFI|CFI	5619.5	-0.412185	0.495008	-0.832683	0.405024	0.999972
gene-MUC1|MUC1	8043.05	0.00325692	0.147776	0.0220396	0.982416	0.999972
gene-HSP90AA1|HSP90AA1	11949.8	-0.164544	0.197459	-0.83331	0.40467	0.999972
gene-RPL9|RPL9	10097.3	-0.0193801	0.107564	-0.180172	0.857017	0.999972
gene-LOC101113728|LOC101113728	7475.5	-0.275186	0.251955	-1.0922	0.274743	0.999972
gene-CKB|CKB	9426.62	0.100992	0.257643	0.391982	0.695071	0.999972
gene-LOC101119169|LOC101119169	10014.5	0.0479582	0.0737057	0.650671	0.515259	0.999972
gene-DST|DST	8654.78	0.0652321	0.152554	0.427599	0.668943	0.999972
gene-LOC101109680|LOC101109680	8802.33	0.0372151	0.076493	0.486516	0.626601	0.999972
gene-RPL11|RPL11	9645.66	-0.0233697	0.0880692	-0.265356	0.790735	0.999972
gene-ATP2A3|ATP2A3	8276.31	-0.248547	0.254166	-0.97789	0.328129	0.999972
gene-RPS6|RPS6	10336.3	-0.0428846	0.105677	-0.405808	0.684884	0.999972
gene-RPL14|RPL14	10112.1	-0.00909164	0.0860594	-0.105644	0.915865	0.999972
gene-LOC105603225|LOC105603225	8185.4	-0.529637	0.248951	-2.12748	0.0333804	0.999972
gene-TMPRSS2|TMPRSS2	8926.73	0.316862	0.150984	2.09865	0.035848	0.999972
gene-RPL23A|RPL23A	9194.08	-0.031338	0.0895218	-0.35006	0.726294	0.999972
gene-CDH1|CDH1	7578.9	-0.0376651	0.145913	-0.258134	0.796303	0.999972
gene-COTL1|COTL1	6230.14	-0.00517596	0.291683	-0.0177452	0.985842	0.999972
gene-RPL23|RPL23	10043	-0.0391159	0.0946065	-0.413459	0.67927	0.999972
gene-CPSF6|CPSF6	4478.67	-0.410072	0.252728	-1.62259	0.104678	0.999972
gene-RPL6|RPL6	8789.02	-0.0296825	0.107152	-0.277012	0.781771	0.999972
gene-HSP90AB1|HSP90AB1	9962.21	0.0416334	0.108781	0.382727	0.701922	0.999972
gene-RPS4X|RPS4X	9854.86	-0.0435278	0.105669	-0.411926	0.680393	0.999972
gene-SF3B1|SF3B1	9469.45	0.0235779	0.0600017	0.392953	0.694354	0.999972
gene-FLNB|FLNB	8766.92	-0.103438	0.166901	-0.61976	0.535416	0.999972
gene-RPS12|RPS12	9590.86	-0.026957	0.112796	-0.238989	0.811114	0.999972
gene-PLEC|PLEC	9100.27	-0.139967	0.18343	-0.763054	0.445431	0.999972
gene-CANX|CANX	9032.2	-0.0459922	0.0701796	-0.65535	0.512242	0.999972
gene-CLTC|CLTC	8904.65	0.0559138	0.0692469	0.807455	0.419405	0.999972
gene-ERBB3|ERBB3	6979.47	-0.110406	0.139387	-0.792085	0.428311	0.999972
gene-VSIG1|VSIG1	6335.81	-0.237605	0.167026	-1.42256	0.154863	0.999972
gene-RPS7|RPS7	9423.2	-0.0221292	0.111776	-0.197978	0.843063	0.999972
gene-RPS5|RPS5	8823.64	-0.0449621	0.0744948	-0.603561	0.546136	0.999972
gene-LOC105603415|LOC105603415	8267.03	0.0187268	0.0869028	0.215492	0.829384	0.999972
gene-SYTL2|SYTL2	6678.98	-0.112237	0.130328	-0.861187	0.389135	0.999972
gene-CDC42EP1|CDC42EP1	8639.89	0.0543693	0.249472	0.217937	0.827478	0.999972
gene-LOC121819815|LOC121819815	8909.19	0.136958	0.186238	0.735389	0.462103	0.999972
gene-GOLM1|GOLM1	7842.19	-0.000680893	0.155586	-0.00437632	0.996508	0.999972
gene-RPL31|RPL31	8538	-0.0494855	0.0952372	-0.519602	0.603341	0.999972
gene-LENG8|LENG8	8433.8	-0.054718	0.106155	-0.515456	0.606234	0.999972
gene-HID1|HID1	7597.58	0.119792	0.173829	0.689134	0.490739	0.999972
gene-LOC101115640|LOC101115640	9652.86	0.0263603	0.0667555	0.394879	0.692932	0.999972
gene-DYNC1H1|DYNC1H1	8123.9	0.104744	0.103004	1.01689	0.309204	0.999972
gene-CTSD|CTSD	7420.81	-0.0176271	0.149034	-0.118276	0.905849	0.999972
gene-RPL32|RPL32	8664.55	-0.0878616	0.105669	-0.83148	0.405703	0.999972
gene-GAPDH|GAPDH	7083.38	0.158354	0.162383	0.975186	0.329468	0.999972
gene-MFSD4A|MFSD4A	7303.78	0.210331	0.252594	0.832683	0.405024	0.999972
gene-EZR|EZR	8440.89	-0.29121	0.138792	-2.09818	0.0358892	0.999972
gene-ELAPOR1|ELAPOR1	7284.42	0.216564	0.159088	1.36128	0.173424	0.999972
gene-RPL7|RPL7	8876.69	-0.0174453	0.0892386	-0.195491	0.845009	0.999972
gene-LOC101101945|LOC101101945	9152.26	0.0596997	0.119724	0.498644	0.61803	0.999972
gene-KEF53_r01	7489.22	0.18152	0.275791	0.658179	0.510423	0.999972
gene-RPL35|RPL35	8334.29	-0.0640816	0.107543	-0.595869	0.551262	0.999972
gene-ALDOA|ALDOA	8527.43	0.161351	0.0938408	1.71941	0.0855395	0.999972
gene-KRT18|KRT18	8287.39	-0.195799	0.198616	-0.985817	0.324223	0.999972
gene-S100A2|S100A2	8198.92	-0.0198535	0.195438	-0.101585	0.919086	0.999972
gene-KEF53_t12	8859.17	0.176534	0.116972	1.50919	0.131249	0.999972
gene-LOC121818464|LOC121818464	8667.29	0.266439	0.250597	1.06322	0.287683	0.999972
gene-PFN1|PFN1	7772.19	-0.0604905	0.140021	-0.43201	0.665734	0.999972
gene-CD164|CD164	7846.12	-0.0683449	0.109917	-0.621785	0.534083	0.999972
gene-PSMB8|PSMB8	5619.6	-0.215739	0.220908	-0.976603	0.328766	0.999972
gene-YWHAZ|YWHAZ	7270.25	-0.0653197	0.127041	-0.514164	0.607138	0.999972
gene-RPS10|RPS10	8157.3	-0.0473617	0.0979716	-0.483423	0.628796	0.999972
gene-RPL18|RPL18	8286.25	-0.0730043	0.0852759	-0.856095	0.391945	0.999972
gene-SLC5A5|SLC5A5	6425.92	-0.169646	0.253484	-0.669257	0.503332	0.999972
gene-LASP1|LASP1	7605.23	-0.169327	0.0844014	-2.00621	0.0448336	0.999972
gene-DDX3X|DDX3X	7398.19	0.0423027	0.0834364	0.507006	0.612151	0.999972
gene-LOC101108817|LOC101108817	9655.3	-0.0888974	0.2913	-0.305174	0.760233	0.999972
gene-FOSL2|FOSL2	6204.54	-0.0631152	0.141522	-0.445974	0.655616	0.999972
gene-HNRNPA3|HNRNPA3	8278.62	-0.0803974	0.0893081	-0.900225	0.368001	0.999972
gene-EIF4B|EIF4B	7684.73	0.0709566	0.0871073	0.814589	0.415308	0.999972
gene-ALDH1A1|ALDH1A1	8369	0.0417448	0.112201	0.372055	0.709852	0.999972
gene-TM9SF3|TM9SF3	7352.23	0.0721871	0.0832214	0.867411	0.385717	0.999972
gene-RPS19|RPS19	7770.67	-0.028494	0.0668669	-0.426131	0.670013	0.999972
gene-RPS16|RPS16	8510.14	-0.0223734	0.111514	-0.200634	0.840985	0.999972
gene-TSPAN3|TSPAN3	6616.28	-0.0392255	0.14123	-0.277743	0.78121	0.999972
gene-ADAM28|ADAM28	5624.09	0.533031	0.333887	1.59644	0.11039	0.999972
gene-RPS9|RPS9	7976.25	0.0470032	0.087067	0.539851	0.5893	0.999972
gene-CHGA|CHGA	5998.95	0.615789	0.532315	1.15681	0.247349	0.999972
gene-LOC101111593|LOC101111593	10230.9	-0.0679509	0.224481	-0.302702	0.762117	0.999972
gene-PDIA6|PDIA6	7454.08	-0.270258	0.182257	-1.48284	0.138118	0.999972
gene-HNRNPA1|HNRNPA1	7835.28	0.00678811	0.0743215	0.0913344	0.927227	0.999972
gene-SON|SON	7383.74	0.0162047	0.0766091	0.211524	0.832478	0.999972
gene-ARGLU1|ARGLU1	7685.64	0.0318909	0.127214	0.250687	0.802056	0.999972
gene-H3F3A|H3F3A	6537.3	-0.0509877	0.115625	-0.440974	0.659232	0.999972
gene-LOC654403|LOC654403	10806.9	0.147519	0.192443	0.766557	0.443345	0.999972
gene-PTMA|PTMA	8213.09	-0.0915276	0.101658	-0.90035	0.367934	0.999972
gene-RPL18A|RPL18A	7530.62	-0.0616624	0.0965661	-0.638551	0.523115	0.999972
gene-CTNNB1|CTNNB1	7446.54	0.0311123	0.0661669	0.470209	0.638206	0.999972
gene-B4GALNT2|B4GALNT2	4905.77	0.225991	0.212594	1.06302	0.287775	0.999972
gene-COL3A1|COL3A1	8686.6	-0.341609	0.296155	-1.15348	0.248712	0.999972
gene-LOC101111229|LOC101111229	7404.3	-0.0335782	0.0982908	-0.341621	0.732636	0.999972
gene-LOC101106471|LOC101106471	7359.3	-0.00817204	0.091394	-0.0894154	0.928752	0.999972
gene-MLPH|MLPH	5927.22	-0.132142	0.117979	-1.12005	0.262692	0.999972
gene-RPS20|RPS20	7171.11	-0.113496	0.11729	-0.967659	0.333215	0.999972
gene-HNRNPF|HNRNPF	6867.9	-0.0710147	0.0583071	-1.21794	0.223246	0.999972
gene-CAP1|CAP1	6650.14	-0.0331139	0.10394	-0.318587	0.75004	0.999972
gene-SFPQ|SFPQ	7355.52	0.0250283	0.0727448	0.344056	0.730804	0.999972
gene-IQGAP1|IQGAP1	6731.82	-0.0681284	0.117055	-0.582021	0.560553	0.999972
gene-RNF213|RNF213	6033.09	-0.567299	0.302374	-1.87615	0.0606346	0.999972
gene-RPL10A|RPL10A	7660.87	0.0893555	0.10111	0.883749	0.376832	0.999972
gene-LOC114114600|LOC114114600	5857.69	-0.143653	0.137075	-1.04799	0.294643	0.999972
gene-IDH2|IDH2	7174.41	0.167559	0.289634	0.578519	0.562914	0.999972
gene-ITM2B|ITM2B	6319.28	-0.0176254	0.111357	-0.158279	0.874237	0.999972
gene-EIF4G1|EIF4G1	7240.44	0.137297	0.101828	1.34833	0.177553	0.999972
gene-PDIA4|PDIA4	7383.1	0.056732	0.205872	0.275569	0.782879	0.999972
gene-OGT|OGT	7093.73	0.0345713	0.0891802	0.387656	0.69827	0.999972
gene-IQGAP2|IQGAP2	6750.78	0.044443	0.104305	0.426086	0.670045	0.999972
gene-RPL24|RPL24	6923.16	-0.0250705	0.0966402	-0.259421	0.79531	0.999972
gene-LOC101109582|LOC101109582	7114.74	0.133477	0.11755	1.13548	0.256172	0.999972
gene-LOC121816997|LOC121816997	2454.87	-0.300255	0.567524	-0.529062	0.596762	0.999972
gene-LOC101102156|LOC101102156	6009.02	-0.247528	0.234905	-1.05374	0.292003	0.999972
gene-LAP3|LAP3	4720.49	0.0599521	0.18759	0.319591	0.749278	0.999972
gene-PPIA|PPIA	7396.04	-0.0354406	0.121373	-0.291997	0.770289	0.999972
gene-TLN1|TLN1	5562.91	-0.0710162	0.111945	-0.634387	0.525828	0.999972
gene-CCNG1|CCNG1	7477.78	0.323542	0.225442	1.43515	0.151246	0.999972
gene-CAPN5|CAPN5	5333.4	0.0632364	0.235297	0.268751	0.788121	0.999972
gene-LOC101108522|LOC101108522	4692.86	-0.421343	0.336731	-1.25127	0.210835	0.999972
gene-YWHAB|YWHAB	6125.21	-0.0812564	0.081171	-1.00105	0.316802	0.999972
gene-RPS29|RPS29	6465.11	-0.0338678	0.0865952	-0.391105	0.695719	0.999972
gene-LOC101105179|LOC101105179	6268.81	0.101499	0.167565	0.605729	0.544695	0.999972
gene-RPL29|RPL29	7072.37	-0.011476	0.0864589	-0.132733	0.894404	0.999972
gene-SLC25A3|SLC25A3	6388.09	0.144282	0.148677	0.970438	0.331828	0.999972
gene-CTNND1|CTNND1	5775.21	0.0277706	0.0882465	0.314694	0.752994	0.999972
gene-RPL35A|RPL35A	6388.97	-0.00977767	0.116182	-0.084158	0.932931	0.999972
gene-ACO2|ACO2	6084.4	0.169427	0.166601	1.01696	0.30917	0.999972
gene-DNAJC3|DNAJC3	5555.52	0.0461326	0.132014	0.349451	0.726751	0.999972
gene-HNRNPU|HNRNPU	6454.15	0.0246164	0.0672571	0.366005	0.714361	0.999972
gene-BSG|BSG	6315.2	0.117187	0.0706854	1.65786	0.0973449	0.999972
gene-LARP1|LARP1	5621.52	0.108663	0.0936721	1.16004	0.246034	0.999972
gene-KEF53_p02|ND6	7420.02	0.292483	0.206699	1.41502	0.157064	0.999972
gene-LOC101116085|LOC101116085	3788.17	-0.210352	0.315617	-0.666478	0.505105	0.999972
gene-PRR13|PRR13	5818.12	-0.244987	0.198107	-1.23664	0.216221	0.999972
gene-RPLP2|RPLP2	6510.18	0.0328129	0.0999203	0.32839	0.742617	0.999972
gene-FAU|FAU	6325.07	-0.00853862	0.0661961	-0.12899	0.897366	0.999972
gene-SPTAN1|SPTAN1	6004.61	-0.0698629	0.110145	-0.634283	0.525896	0.999972
gene-CLIC1|CLIC1	6128.94	-0.165119	0.158366	-1.04264	0.297115	0.999972
gene-SDHA|SDHA	5823.19	0.130739	0.129762	1.00753	0.31368	0.999972
gene-ANXA2|ANXA2	7392.74	-0.105863	0.254879	-0.415347	0.677888	0.999972
gene-RPS17|RPS17	6808.12	-0.0558165	0.092781	-0.601595	0.547444	0.999972
gene-RPL37|RPL37	6289.87	-0.0617678	0.103514	-0.59671	0.550701	0.999972
gene-LOC101108931|LOC101108931	6326.16	-0.0775937	0.130034	-0.59672	0.550695	0.999972
gene-ITPR3|ITPR3	5332.21	-0.0545957	0.113857	-0.479512	0.631574	0.999972
gene-LYZ|LYZ	9281.25	0.0265482	0.738001	0.0359731	0.971304	0.999972
gene-FER1L6|FER1L6	4511.84	0.199402	0.190269	1.048	0.29464	0.999972
gene-EIF3A|EIF3A	5672.67	0.0681793	0.061087	1.1161	0.264379	0.999972
gene-LOC101107908|LOC101107908	8135.89	0.166193	0.33929	0.489826	0.624257	0.999972
gene-DDX39B|DDX39B	6958.44	0.020289	0.109685	0.184975	0.853249	0.999972
gene-MYRF|MYRF	6180.1	0.276567	0.180324	1.53372	0.125098	0.999972
gene-PCBP2|PCBP2	5649.33	0.0245921	0.0717608	0.342695	0.731828	0.999972
gene-ACTN4|ACTN4	5926.11	-0.0382722	0.104375	-0.366682	0.713856	0.999972
gene-SREBF2|SREBF2	5920.62	-0.0180913	0.0787896	-0.229616	0.81839	0.999972
gene-SEC61A1|SEC61A1	6269.14	0.0894525	0.113919	0.785232	0.432317	0.999972
gene-TPM4|TPM4	6126.86	0.0138659	0.214506	0.0646408	0.94846	0.999972
gene-ENO1|ENO1	5680.83	0.036784	0.143625	0.256112	0.797864	0.999972
gene-HNRNPL|HNRNPL	5340.39	-0.0176461	0.066202	-0.266549	0.789816	0.999972
gene-IZUMO1|IZUMO1	4785.71	-0.143741	0.332376	-0.432466	0.665403	0.999972
gene-SLC44A4|SLC44A4	4943.37	0.0549032	0.142323	0.385765	0.699671	0.999972
gene-DNM2|DNM2	5149.89	0.0240914	0.107726	0.223637	0.82304	0.999972
gene-GLG1|GLG1	5585.01	0.0909668	0.112019	0.812068	0.416753	0.999972
gene-CGN|CGN	5364.48	0.0231449	0.0648864	0.356699	0.721317	0.999972
gene-LDHB|LDHB	6203.39	0.0682303	0.233712	0.291941	0.770332	0.999972
gene-IRF1|IRF1	3402.94	-0.350064	0.270446	-1.2944	0.195529	0.999972
gene-LOC106990101|LOC106990101	7010.93	-0.243826	0.228777	-1.06578	0.286523	0.999972
gene-EIF5A|EIF5A	5808.24	0.0656134	0.129218	0.507773	0.611613	0.999972
gene-ETNK1|ETNK1	4383.89	-0.228389	0.150859	-1.51392	0.130045	0.999972
gene-CTNNA1|CTNNA1	5237.97	-0.0571899	0.0807416	-0.708308	0.478754	0.999972
gene-TMED10|TMED10	5995.58	-0.0189474	0.114809	-0.165034	0.868918	0.999972
gene-EIF4EBP2|EIF4EBP2	6146.68	0.0229407	0.102457	0.223906	0.82283	0.999972
gene-TGM2|TGM2	5303.47	0.265134	0.195731	1.35458	0.17555	0.999972
gene-ACSS1|ACSS1	5189.06	0.135188	0.225443	0.599656	0.548736	0.999972
gene-SUCLG2|SUCLG2	5139.03	0.0278907	0.116705	0.238985	0.811117	0.999972
gene-MATR3|MATR3	5431.31	-0.0753095	0.0717669	-1.04936	0.294012	0.999972
gene-OGDH|OGDH	5685.53	0.19286	0.184292	1.04649	0.295334	0.999972
gene-MACF1|MACF1	5690.24	0.161155	0.112629	1.43084	0.152476	0.999972
gene-LOC101110095|LOC101110095	5087.96	0.127918	0.147745	0.865806	0.386597	0.999972
gene-RPL15|RPL15	5668.55	-0.0291638	0.0734539	-0.397036	0.691341	0.999972
gene-MAT2A|MAT2A	5690.32	0.0231496	0.101637	0.227768	0.819827	0.999972
gene-TAP1|TAP1	3508.73	-0.335555	0.222029	-1.51131	0.130709	0.999972
gene-RPN1|RPN1	6230.87	0.100325	0.0945238	1.06137	0.288521	0.999972
gene-TUBB|TUBB	6115.31	-0.0874622	0.133055	-0.657338	0.510963	0.999972
gene-SLC9A3R1|SLC9A3R1	4882.59	-0.071664	0.209551	-0.341988	0.73236	0.999972
gene-CALM1|CALM1	5375.16	0.0347772	0.0945136	0.36796	0.712903	0.999972
gene-CD47|CD47	4256.21	0.087005	0.15053	0.577993	0.563269	0.999972
gene-FLNA|FLNA	6963.76	-0.190096	0.217919	-0.872325	0.383031	0.999972
gene-LRP10|LRP10	4791.72	0.0275442	0.0995054	0.276811	0.781925	0.999972
gene-ARPC2|ARPC2	5121.92	-0.0643759	0.11495	-0.560033	0.575457	0.999972
gene-CST3|CST3	6781.86	-0.0468099	0.246466	-0.189924	0.849369	0.999972
gene-PTPRF|PTPRF	4488.8	0.100605	0.176353	0.570474	0.568356	0.999972
gene-EIF4H|EIF4H	5037.45	-0.0843565	0.0724236	-1.16477	0.244114	0.999972
gene-RPS23|RPS23	5438.24	-0.0507737	0.0920862	-0.551371	0.581379	0.999972
gene-PRRC2A|PRRC2A	5419.45	0.0705241	0.0686414	1.02743	0.304219	0.999972
gene-RPL26|RPL26	7037.02	-0.154328	0.189136	-0.815962	0.414522	0.999972
gene-CLSTN1|CLSTN1	4697.62	0.01096	0.0970069	0.112982	0.910045	0.999972
gene-ACSS2|ACSS2	4376.31	-0.295658	0.248725	-1.18869	0.23456	0.999972
gene-TAPBP|TAPBP	4054.32	-0.106572	0.150903	-0.706227	0.480047	0.999972
gene-DDX6|DDX6	5153.25	-0.0595988	0.0824242	-0.723075	0.469634	0.999972
gene-MYH11|MYH11	6200.38	-0.216446	0.177864	-1.21692	0.223635	0.999972
gene-COPA|COPA	5508.56	0.0334887	0.0834354	0.401373	0.688145	0.999972
gene-LOC101117086|LOC101117086	4842.95	-0.0594572	0.0847781	-0.701327	0.483099	0.999972
gene-LOC114109345|LOC114109345	4311.92	0.292557	0.288331	1.01466	0.310268	0.999972
gene-GNB1|GNB1	5316.37	0.129725	0.0846385	1.5327	0.12535	0.999972
gene-YWHAE|YWHAE	5450.14	0.0648015	0.0533809	1.21395	0.224769	0.999972
gene-RBMX|RBMX	5144.93	-0.048392	0.0668522	-0.723866	0.469148	0.999972
gene-RPS26|RPS26	5863.26	-0.0193757	0.105131	-0.1843	0.853778	0.999972
gene-ACIN1|ACIN1	5216.35	0.0618565	0.0698569	0.885474	0.375901	0.999972
gene-EFHD2|EFHD2	4335.15	-0.0052398	0.117152	-0.0447264	0.964325	0.999972
gene-FAM234A|FAM234A	5298.07	-0.0262422	0.104849	-0.250287	0.802366	0.999972
gene-TGOLN2|TGOLN2	5256.81	0.071625	0.0766088	0.934944	0.349817	0.999972
gene-NCOR1|NCOR1	4713.01	0.0212181	0.0931223	0.227852	0.819762	0.999972
gene-ZFP36L2|ZFP36L2	4188.23	-0.0119101	0.130475	-0.0912828	0.927268	0.999972
gene-RETSAT|RETSAT	3920	-0.258821	0.205406	-1.26005	0.207652	0.999972
gene-MRCL3|MRCL3	4749.58	-0.104879	0.103388	-1.01443	0.31038	0.999972
gene-ELF3|ELF3	4053.72	-0.0770776	0.149004	-0.517287	0.604956	0.999972
gene-SRSF1|SRSF1	5223.38	-0.0682511	0.0598611	-1.14016	0.25422	0.999972
gene-LOC101117112|LOC101117112	4723.8	-0.878723	0.392809	-2.23703	0.0252847	0.999972
gene-LOC101103343|LOC101103343	3913.53	-0.106933	0.20584	-0.519497	0.603414	0.999972
gene-LOC114114921|LOC114114921	4394.31	0.0343624	0.355892	0.096553	0.923081	0.999972
gene-KMT2D|KMT2D	5140.12	0.11503	0.130327	0.882625	0.377439	0.999972
gene-RPL39|RPL39	5106.82	-0.0270759	0.13025	-0.207877	0.835325	0.999972
gene-LOC101117673|LOC101117673	5809.51	0.080445	0.124217	0.647619	0.517232	0.999972
gene-ATRN|ATRN	4868.34	0.121796	0.231849	0.525327	0.599356	0.999972
gene-DSTN|DSTN	4868.71	-0.135991	0.121775	-1.11674	0.264107	0.999972
gene-PTBP1|PTBP1	4922.14	-0.0379561	0.0827409	-0.458734	0.646425	0.999972
gene-NNT|NNT	5133.38	0.209703	0.258334	0.811753	0.416933	0.999972
gene-RPS27|RPS27	5051.21	-0.00170957	0.101767	-0.0167988	0.986597	0.999972
gene-RPS25|RPS25	4974.33	-0.0300953	0.107735	-0.279346	0.779979	0.999972
gene-BCAS1|BCAS1	5052.48	-0.0749519	0.151638	-0.494281	0.621108	0.999972
gene-SH3BGRL2|SH3BGRL2	3937.53	-0.0453419	0.18396	-0.246477	0.805313	0.999972
gene-TMED2|TMED2	5617.18	0.0567421	0.0974761	0.582113	0.56049	0.999972
gene-TMBIM1|TMBIM1	4649.85	-0.0574687	0.0950601	-0.604552	0.545477	0.999972
gene-MIA3|MIA3	5054.52	-0.0128431	0.134347	-0.0955963	0.923841	0.999972
gene-LOC101113946|LOC101113946	5009.41	-0.0688902	0.103584	-0.665066	0.506008	0.999972
gene-RPS15|RPS15	5078.21	-0.0888913	0.0930373	-0.955437	0.339357	0.999972
gene-COL17A1|COL17A1	4569.28	0.0666885	0.245156	0.272025	0.785603	0.999972
gene-LOC114108618|LOC114108618	2377.78	-1.33288	0.565971	-2.35504	0.0185206	0.999972
gene-RPN2|RPN2	5491.41	-0.0185285	0.111541	-0.166113	0.868068	0.999972
gene-ATF4|ATF4	5816.75	0.156195	0.147898	1.05611	0.29092	0.999972
gene-SYT8|SYT8	5260.26	-0.272275	0.233481	-1.16615	0.243552	0.999972
gene-ZC3H11A|ZC3H11A	5436.77	0.0123857	0.0871442	0.142129	0.886978	0.999972
gene-PLAAT3|PLAAT3	4731.8	-0.149774	0.118135	-1.26782	0.204863	0.999972
gene-TALDO1|TALDO1	4497.32	-0.0369489	0.123543	-0.299076	0.764882	0.999972
gene-PRPF8|PRPF8	4924.52	0.118602	0.0763575	1.55325	0.120363	0.999972
gene-ARCN1|ARCN1	4945.63	-0.0423442	0.111486	-0.379817	0.704082	0.999972
gene-CFL1|CFL1	4775.04	-0.0566554	0.154404	-0.366929	0.713672	0.999972
gene-NLRC5|NLRC5	3099.24	-0.416981	0.192886	-2.1618	0.0306337	0.999972
gene-MGST3|MGST3	3884.15	-0.0994009	0.135075	-0.735893	0.461796	0.999972
gene-ERMP1|ERMP1	4535	0.0565453	0.126332	0.447594	0.654446	0.999972
gene-HNRNPDL|HNRNPDL	4918.11	-0.0141323	0.119624	-0.118139	0.905958	0.999972
gene-LGR4|LGR4	3838.64	-0.167174	0.207744	-0.804709	0.420988	0.999972
gene-LAPTM5|LAPTM5	3624.46	-0.352737	0.251777	-1.40099	0.161217	0.999972
gene-KARS1|KARS1	4374.39	-0.00834343	0.121336	-0.068763	0.945178	0.999972
gene-ESRP2|ESRP2	4779.42	-0.0416825	0.10946	-0.3808	0.703352	0.999972
gene-LOC101112495|LOC101112495	4014.65	-0.165316	0.167811	-0.98513	0.32456	0.999972
gene-SSR1|SSR1	5309.56	0.0380851	0.0877509	0.434014	0.664278	0.999972
gene-LOC114110433|LOC114110433	5116.63	0.0863265	0.111828	0.77196	0.440138	0.999972
gene-ARFGEF3|ARFGEF3	4488.1	0.188724	0.0874917	2.15705	0.0310016	0.999972
gene-CLCA1|CLCA1	29740.2	1.35994	0.764775	1.77822	0.0753675	0.999972
gene-SRSF6|SRSF6	5408	0.0622437	0.0971958	0.640395	0.521916	0.999972
gene-YBX1|YBX1	5369.51	0.0456421	0.107579	0.424264	0.671373	0.999972
gene-DAG1|DAG1	4284.85	0.0474333	0.122724	0.386504	0.699124	0.999972
gene-LOC114109611|LOC114109611	2154.6	-0.96147	0.598651	-1.60606	0.108261	0.999972
gene-NCL|NCL	5478.96	0.0136848	0.124777	0.109674	0.912668	0.999972
gene-GOLGB1|GOLGB1	4479.44	0.0350364	0.118878	0.294726	0.768203	0.999972
gene-UBR4|UBR4	4419.05	0.140314	0.12735	1.1018	0.270548	0.999972
gene-CD9|CD9	4741.76	-0.360323	0.249628	-1.44344	0.148897	0.999972
gene-BTG1|BTG1	4307.14	-0.156964	0.102793	-1.527	0.126762	0.999972
gene-A4GNT|A4GNT	4302.83	0.246906	0.29822	0.82793	0.40771	0.999972
gene-PKM|PKM	5170.46	0.179285	0.136825	1.31032	0.190087	0.999972
gene-OS9|OS9	4663.88	0.00876321	0.0471924	0.185691	0.852687	0.999972
gene-ARHGDIA|ARHGDIA	4699.79	-0.0271065	0.107664	-0.251768	0.80122	0.999972
gene-ACTR3|ACTR3	4188.24	-0.0853078	0.114253	-0.746658	0.45527	0.999972
gene-ACTR2|ACTR2	3920.97	-0.0737003	0.100404	-0.734039	0.462925	0.999972
gene-ABLIM1|ABLIM1	4418.97	-0.129969	0.119058	-1.09164	0.27499	0.999972
gene-RAB11FIP1|RAB11FIP1	3921.96	-0.0423598	0.134728	-0.314409	0.75321	0.999972
gene-CSDE1|CSDE1	4701.98	0.0355007	0.0456823	0.777121	0.437087	0.999972
gene-HSPA9|HSPA9	4867.57	0.164815	0.0796236	2.06993	0.0384587	0.999972
gene-HADHA|HADHA	4307.5	0.106828	0.0932315	1.14584	0.251862	0.999972
gene-SQSTM1|SQSTM1	4073.2	-0.136649	0.109601	-1.24679	0.212475	0.999972
gene-CAPRIN1|CAPRIN1	4810.22	0.121557	0.0825275	1.47293	0.140769	0.999972
gene-ARF1|ARF1	4428.03	-0.00477666	0.0748554	-0.0638119	0.94912	0.999972
gene-LOC101111547|LOC101111547	4849.88	0.0611596	0.0632812	0.966474	0.333807	0.999972
gene-TRANK1|TRANK1	3682.32	-0.32441	0.160639	-2.0195	0.043435	0.999972
gene-ATP5MC2|ATP5MC2	4363.11	0.030001	0.107187	0.279894	0.779559	0.999972
gene-PRRC2C|PRRC2C	4523.61	0.117944	0.0582929	2.0233	0.0430423	0.999972
gene-CD63|CD63	4962.94	-0.162906	0.0821206	-1.98374	0.0472846	0.999972
gene-CTSC|CTSC	3686.75	-0.0720463	0.152881	-0.471258	0.637457	0.999972
gene-DDB1|DDB1	4277.74	0.084123	0.0815604	1.03142	0.302344	0.999972
gene-ATP9A|ATP9A	4229.5	0.0719234	0.104196	0.690268	0.490026	0.999972
gene-SAT1|SAT1	3687.93	-0.248645	0.194636	-1.27749	0.20143	0.999972
gene-SMG1|SMG1	4159.65	0.0290972	0.108279	0.268726	0.788141	0.999972
gene-COPG1|COPG1	4461.66	0.0310993	0.113719	0.273476	0.784488	0.999972
gene-TNS3|TNS3	4129.79	-0.0253192	0.0908817	-0.278595	0.780556	0.999972
gene-RHOA|RHOA	4261.02	-0.110219	0.11248	-0.979901	0.327135	0.999972
gene-PPIB|PPIB	4584.36	-0.0543428	0.0938837	-0.578831	0.562703	0.999972
gene-PLXNB2|PLXNB2	4206.81	-0.0166009	0.0955824	-0.173681	0.862116	0.999972
gene-SLC9A4|SLC9A4	3564.13	0.172234	0.284632	0.605112	0.545105	0.999972
gene-LOC114110979|LOC114110979	5760.68	-0.230385	0.241314	-0.954712	0.339723	0.999972
gene-SERPING1|SERPING1	2681.81	-0.226424	0.28921	-0.782908	0.433681	0.999972
gene-PCMTD1|PCMTD1	3749.94	-0.031602	0.159154	-0.198562	0.842605	0.999972
gene-ZKSCAN1|ZKSCAN1	4103.34	0.148885	0.0912198	1.63216	0.102647	0.999972
gene-TOP2B|TOP2B	3973.68	0.0310459	0.0826795	0.375497	0.707291	0.999972
gene-LOC101123672|LOC101123672	4169.51	-0.0335368	0.213817	-0.156848	0.875365	0.999972
gene-HMGCS1|HMGCS1	4129.1	-0.290023	0.288233	-1.00621	0.314315	0.999972
gene-ITGB1|ITGB1	5036.96	0.0819879	0.141031	0.581348	0.561006	0.999972
gene-CSNK1A1|CSNK1A1	4525.63	0.0716372	0.0481894	1.48657	0.137127	0.999972
gene-RPL27|RPL27	4510.71	-0.0107413	0.105309	-0.101998	0.918758	0.999972
gene-PAPOLA|PAPOLA	4378.16	-0.004466	0.0687024	-0.065005	0.94817	0.999972
gene-LOC101120392|LOC101120392	1534.98	-0.138945	0.67355	-0.206288	0.836566	0.999972
gene-FUS|FUS	4104.73	-0.0153936	0.108506	-0.141869	0.887184	0.999972
gene-RAC1|RAC1	4245.69	-0.0109326	0.097929	-0.111638	0.911111	0.999972
gene-MCL1|MCL1	4780.85	-0.0210324	0.146469	-0.143596	0.885819	0.999972
gene-ATP5MC3|ATP5MC3	4373.38	0.093809	0.12007	0.781287	0.434633	0.999972
gene-LOC101115527|LOC101115527	4096.22	-0.182348	0.151599	-1.20284	0.22904	0.999972
gene-BRD2|BRD2	4456.64	-0.00527537	0.0568747	-0.0927542	0.926099	0.999972
gene-LOC105615677|LOC105615677	4220.77	0.113592	0.099617	1.14028	0.254168	0.999972
gene-NUMA1|NUMA1	4536.52	-0.0815391	0.0867069	-0.940399	0.347013	0.999972
gene-AKAP13|AKAP13	3788.94	0.0129562	0.137666	0.0941133	0.925019	0.999972
gene-LOC114110488|LOC114110488	3484.55	-0.185117	0.137527	-1.34604	0.178289	0.999972
gene-TRIP12|TRIP12	4138.24	0.0177159	0.0774843	0.228639	0.819149	0.999972
gene-ATP5F1C|ATP5F1C	4188.59	0.0949353	0.141695	0.669999	0.502858	0.999972
gene-AZIN1|AZIN1	4903.8	0.16692	0.160587	1.03943	0.298604	0.999972
gene-NACA|NACA	4469.85	0.0310901	0.0874389	0.355564	0.722167	0.999972
gene-DAZAP2|DAZAP2	3874.13	0.00243261	0.095397	0.0254999	0.979656	0.999972
gene-RBM39|RBM39	4434.87	0.0141437	0.0446961	0.316442	0.751667	0.999972
gene-ITGB4|ITGB4	4610.8	-0.166889	0.216551	-0.770669	0.440903	0.999972
gene-SMIM38|SMIM38	4329.99	0.0025543	0.957933	0.00266647	0.997872	0.999972
gene-KMT2C|KMT2C	4396.28	0.0467995	0.0997363	0.469232	0.638903	0.999972
gene-NBR1|NBR1	3882.28	-0.00902036	0.102017	-0.0884199	0.929543	0.999972
gene-ST14|ST14	4237.12	-0.0835534	0.131832	-0.633787	0.52622	0.999972
gene-MECOM|MECOM	4184.33	0.21304	0.167082	1.27506	0.202287	0.999972
gene-SUCLG1|SUCLG1	4257.93	0.12546	0.104223	1.20377	0.228678	0.999972
gene-SERBP1|SERBP1	4363.9	-0.0938701	0.0983197	-0.954743	0.339707	0.999972
gene-LOC101107641|LOC101107641	4436.85	-0.00538315	0.312072	-0.0172497	0.986237	0.999972
gene-RPL34|RPL34	4468.35	-0.00833168	0.111664	-0.0746136	0.940522	0.999972
gene-EWSR1|EWSR1	4290.47	-0.00541013	0.0683386	-0.0791665	0.9369	0.999972
gene-AHCY|AHCY	4367.5	0.222618	0.193529	1.15031	0.250015	0.999972
gene-HNRNPH3|HNRNPH3	4381.94	-0.0317642	0.0942067	-0.337176	0.735984	0.999972
gene-SNRNP200|SNRNP200	3915.38	0.0618078	0.0952314	0.649028	0.51632	0.999972
gene-LAMP1|LAMP1	3947.23	-0.0527349	0.0941387	-0.560183	0.575355	0.999972
gene-LOC101119435|LOC101119435	3039.59	-0.0237385	0.155508	-0.152651	0.878673	0.999972
gene-FXYD3|FXYD3	3409.48	-0.190854	0.17803	-1.07203	0.283707	0.999972
gene-PGC|PGC	6877.8	-0.590531	0.523454	-1.12814	0.259259	0.999972
gene-PBXIP1|PBXIP1	4408.93	0.146792	0.116748	1.25734	0.208632	0.999972
gene-FAM120A|FAM120A	3951.39	-0.00583597	0.0931587	-0.0626455	0.950049	0.999972
gene-HNF1A|HNF1A	4088.27	0.0708865	0.213856	0.331468	0.740291	0.999972
gene-PCBP1|PCBP1	4146.81	-0.0106737	0.0892739	-0.119561	0.904831	0.999972
gene-CAPNS1|CAPNS1	4210.86	-0.019978	0.0837222	-0.238623	0.811398	0.999972
gene-MKI67|MKI67	4164.39	0.00597137	0.212176	0.0281435	0.977548	0.999972
gene-MDH2|MDH2	4269.53	0.140925	0.109527	1.28666	0.198212	0.999972
gene-PDHA1|PDHA1	4442.59	0.199293	0.127496	1.56312	0.118023	0.999972
gene-PLS1|PLS1	3561.83	-0.36778	0.292456	-1.25756	0.208552	0.999972
gene-KCNQ1|KCNQ1	4669.09	0.201397	0.226027	0.891029	0.372913	0.999972
gene-CAMK2D|CAMK2D	3890.65	0.015913	0.108754	0.146321	0.883668	0.999972
gene-FAT1|FAT1	3472.23	0.106953	0.163761	0.653107	0.513687	0.999972
gene-RPL30|RPL30	4486.3	0.022891	0.0807502	0.28348	0.776809	0.999972
gene-PTP4A2|PTP4A2	3847.75	0.0248381	0.0669387	0.371058	0.710594	0.999972
gene-SLC9A2|SLC9A2	3939.05	0.3045	0.160167	1.90114	0.057284	0.999972
gene-SLC25A5|SLC25A5	3705.02	-0.036053	0.0847655	-0.425326	0.670599	0.999972
gene-MDH1|MDH1	4224.34	0.0994911	0.155591	0.639441	0.522536	0.999972
gene-OAZ1|OAZ1	4440.91	-0.088028	0.0659299	-1.33518	0.181819	0.999972
gene-COL6A1|COL6A1	5662.55	0.273258	0.286746	0.952962	0.340609	0.999972
gene-CNOT1|CNOT1	3922.39	0.000517169	0.0792955	0.00652204	0.994796	0.999972
gene-LOC121817897|LOC121817897	3876.46	0.0412113	0.0789083	0.522268	0.601484	0.999972
gene-LOC114114483|LOC114114483	3943.71	-0.421209	0.299478	-1.40648	0.159582	0.999972
gene-SHROOM3|SHROOM3	3870.97	0.00693826	0.127413	0.0544548	0.956573	0.999972
gene-TRIM25|TRIM25	3245.17	-0.252855	0.162763	-1.55352	0.1203	0.999972
gene-YWHAG|YWHAG	4174.71	0.106822	0.0832651	1.28291	0.199523	0.999972
gene-AFDN|AFDN	4174.91	0.0620451	0.0742075	0.836103	0.403097	0.999972
gene-JAK1|JAK1	4093.9	0.0716306	0.0840268	0.852473	0.393951	0.999972
gene-RPL36AL|RPL36AL	3964.15	-0.0892005	0.0986082	-0.904596	0.36568	0.999972
gene-GANAB|GANAB	4386.44	0.136239	0.0715337	1.90454	0.05684	0.999972
gene-TNS4|TNS4	3331.37	0.0636659	0.23379	0.272321	0.785376	0.999972
gene-TM9SF2|TM9SF2	4078.76	-0.0347132	0.0714857	-0.485596	0.627254	0.999972
gene-PSME1|PSME1	3570.86	-0.139298	0.137654	-1.01194	0.311566	0.999972
gene-ATXN2L|ATXN2L	3800.67	0.0685204	0.0789136	0.868297	0.385232	0.999972
gene-VSIG2|VSIG2	4275	-0.00190752	0.130025	-0.0146704	0.988295	0.999972
gene-PNISR|PNISR	3885.3	-0.0546246	0.0903582	-0.604534	0.545489	0.999972
gene-EIF4A1|EIF4A1	4515.24	0.0439401	0.160693	0.273442	0.784513	0.999972
gene-CTDSP2|CTDSP2	3921.13	-0.0502737	0.0689883	-0.728727	0.466169	0.999972
gene-RPL28|RPL28	3908.12	0.0331401	0.108644	0.305035	0.76034	0.999972
gene-MIGA2|MIGA2	3388.59	0.101446	0.278304	0.364515	0.715474	0.999972
gene-CALCOCO2|CALCOCO2	3638.27	0.0840153	0.098749	0.850797	0.394882	0.999972
gene-LRP1|LRP1	4350.4	-0.0208046	0.201109	-0.10345	0.917606	0.999972
gene-FAM20C|FAM20C	5060.29	0.493411	0.401549	1.22877	0.219158	0.999972
gene-LOC121816987|LOC121816987	4912.91	0.271551	0.216272	1.2556	0.20926	0.999972
gene-HNRNPM|HNRNPM	4180.71	0.0490431	0.077818	0.630229	0.528545	0.999972
gene-UBA1|UBA1	4068.11	0.021756	0.056878	0.382502	0.702089	0.999972
gene-SEL1L|SEL1L	4596.64	0.169386	0.0896681	1.88903	0.0588877	0.999972
gene-SLC4A2|SLC4A2	4165.06	-0.0155312	0.365822	-0.0424556	0.966136	0.999972
gene-COL18A1|COL18A1	3747.83	-0.0420467	0.134531	-0.312544	0.754627	0.999972
gene-NSD1|NSD1	3981.76	0.0621958	0.0622304	0.999444	0.31758	0.999972
gene-CHP1|CHP1	3922.58	0.196704	0.0794247	2.47661	0.0132637	0.999972
gene-LOC114114485|LOC114114485	3915.4	-0.533794	0.342568	-1.55821	0.119183	0.999972
gene-MLEC|MLEC	4386.24	-0.0160142	0.143941	-0.111255	0.911414	0.999972
gene-VDAC1|VDAC1	4093.42	0.12963	0.0720732	1.79859	0.0720833	0.999972
gene-KIF1C|KIF1C	3841.2	-0.0476395	0.0774849	-0.614823	0.538672	0.999972
gene-LOC114108596|LOC114108596	4064.05	0.194731	0.157797	1.23406	0.21718	0.999972
gene-IGFBP5|IGFBP5	5607.58	-0.00320048	0.229279	-0.0139589	0.988863	0.999972
gene-OVAR-DRB1|OVAR-DRB1	2188.19	-0.541067	0.296305	-1.82605	0.0678433	0.999972
gene-PKN1|PKN1	4027.39	-0.0503575	0.0755541	-0.666509	0.505086	0.999972
gene-ERN2|ERN2	4025.26	-0.292046	0.177499	-1.64534	0.0998994	0.999972
gene-SRSF2|SRSF2	4335.3	0.0140032	0.0769741	0.18192	0.855645	0.999972
gene-TPM3|TPM3	3824.87	-0.0842039	0.123411	-0.682303	0.495047	0.999972
gene-LOC121818468|LOC121818468	4548.67	0.241957	0.216623	1.11695	0.264015	0.999972
gene-PGK1|PGK1	3559.99	0.0575254	0.129526	0.444123	0.656954	0.999972
gene-SERF2|SERF2	3955.26	0.0275621	0.0660136	0.417521	0.676297	0.999972
gene-RAC2|RAC2	2950.27	0.00341663	0.154194	0.022158	0.982322	0.999972
gene-RPS15A|RPS15A	4171.6	-0.0173904	0.12932	-0.134476	0.893026	0.999972
gene-RPL22|RPL22	4203.99	-0.0203887	0.108658	-0.187641	0.851158	0.999972
gene-NIBAN2|NIBAN2	3643.37	0.0430366	0.0869843	0.494763	0.620767	0.999972
gene-ELOVL6|ELOVL6	3037.74	-0.230601	0.217939	-1.0581	0.29001	0.999972
gene-LOC101117965|LOC101117965	3755.15	0.11417	0.108235	1.05484	0.2915	0.999972
gene-ERAP1|ERAP1	2838.09	0.0322089	0.227473	0.141594	0.8874	0.999972
gene-LOC101117638|LOC101117638	3889.8	-0.0265284	0.0917324	-0.289193	0.772434	0.999972
gene-AOX1|AOX1	2561.82	-0.143384	0.237644	-0.603358	0.546271	0.999972
gene-CEP295|CEP295	3396.69	-0.201435	0.1131	-1.78103	0.0749068	0.999972
gene-GATA6|GATA6	3884.79	0.0157209	0.16098	0.0976571	0.922205	0.999972
gene-ATP8B1|ATP8B1	3233.4	-0.0177748	0.126779	-0.140204	0.888499	0.999972
gene-RPS28|RPS28	4287.3	0.00323692	0.13008	0.0248841	0.980147	0.999972
gene-ABHD2|ABHD2	4006	0.11311	0.113792	0.99401	0.320218	0.999972
gene-CAPN2|CAPN2	3016.65	-0.161398	0.176988	-0.911916	0.361813	0.999972
gene-CREB3L1|CREB3L1	3573.83	0.203067	0.151054	1.34434	0.17884	0.999972
gene-TLE5|TLE5	3708.32	0.00857187	0.0867006	0.0988675	0.921244	0.999972
gene-MAL2|MAL2	3625.5	0.0189829	0.101534	0.186962	0.851691	0.999972
gene-LOC101102527|LOC101102527	3796.69	0.145226	0.0932539	1.55732	0.119394	0.999972
gene-STT3B|STT3B	3409.86	-0.0868423	0.0820489	-1.05842	0.289863	0.999972
gene-HERPUD1|HERPUD1	4333.17	-0.0614335	0.112276	-0.547164	0.584266	0.999972
gene-AP3D1|AP3D1	3831.96	0.0861569	0.0770951	1.11754	0.263763	0.999972
gene-TMEM248|TMEM248	3601.88	0.169607	0.0844826	2.00759	0.0446865	0.999972
gene-HECTD1|HECTD1	3661.71	0.0517103	0.0764152	0.676702	0.498595	0.999972
gene-PRKAR2A|PRKAR2A	4058.71	0.0637934	0.0964444	0.661452	0.508322	0.999972
gene-CCAR2|CCAR2	3832.75	0.102716	0.07558	1.35903	0.174136	0.999972
gene-LOC101108297|LOC101108297	12663.8	1.52165	0.710966	2.14026	0.0323336	0.999972
gene-USP9X|USP9X	3446.68	-0.132557	0.15311	-0.865763	0.38662	0.999972
gene-AP1G1|AP1G1	3612.86	0.0380947	0.0766138	0.49723	0.619027	0.999972
gene-COL1A1|COL1A1	4605.07	-0.17489	0.28823	-0.606774	0.544001	0.999972
gene-LOC101119486|LOC101119486	3477.51	-0.11326	0.107164	-1.05688	0.290566	0.999972
gene-TPI1|TPI1	3825.44	0.136781	0.0718371	1.90405	0.0569038	0.999972
gene-LOC101113964|LOC101113964	3913.03	0.0400645	0.0683996	0.585741	0.558049	0.999972
gene-KPNB1|KPNB1	3721.3	0.00941146	0.0926008	0.101635	0.919047	0.999972
gene-HIP1R|HIP1R	3382.72	-0.0219135	0.141503	-0.154862	0.87693	0.999972
gene-TMEM59|TMEM59	3645.41	-0.0180414	0.138858	-0.129927	0.896624	0.999972
gene-MYCBP2|MYCBP2	3807.97	0.150879	0.112834	1.33718	0.181162	0.999972
gene-DDR1|DDR1	4269.2	0.15092	0.245734	0.61416	0.539109	0.999972
gene-LOC101118285|LOC101118285	3605.88	-0.038377	0.0765603	-0.501265	0.616184	0.999972
gene-VDAC2|VDAC2	4000.65	0.198119	0.0919632	2.15433	0.0312145	0.999972
gene-RAB27B|RAB27B	3514.37	-0.111007	0.178068	-0.623394	0.533026	0.999972
gene-ALDH2|ALDH2	4296.85	-0.0454765	0.111103	-0.409317	0.682307	0.999972
gene-ARHGEF37|ARHGEF37	2645.67	-0.113185	0.180627	-0.626619	0.530909	0.999972
gene-MROH1|MROH1	3718.87	0.0771465	0.0992251	0.777489	0.43687	0.999972
gene-GFPT1|GFPT1	3787.58	-0.0797197	0.229182	-0.347845	0.727957	0.999972
gene-DSG2|DSG2	3673.38	-0.0816907	0.157481	-0.518733	0.603947	0.999972
gene-ACSL5|ACSL5	2750.15	-0.138125	0.213946	-0.645606	0.518535	0.999972
gene-PRDX1|PRDX1	3905.25	0.11935	0.147844	0.807274	0.419509	0.999972
gene-KHNYN|KHNYN	3185.43	-0.112238	0.124795	-0.899377	0.368452	0.999972
gene-SLC12A2|SLC12A2	3859.11	-0.0739068	0.13185	-0.560538	0.575112	0.999972
gene-EPS8L2|EPS8L2	3579.02	-0.00799076	0.111867	-0.0714311	0.943055	0.999972
gene-NONO|NONO	3732.42	0.0539386	0.0612059	0.881265	0.378175	0.999972
gene-SLC12A7|SLC12A7	3146.01	0.000909589	0.103212	0.00881282	0.992968	0.999972
gene-MORF4L2|MORF4L2	3849.73	-0.0229401	0.117284	-0.195594	0.844928	0.999972
gene-PRDX5|PRDX5	3700.74	0.0238828	0.115839	0.206172	0.836657	0.999972
gene-UBE2D3|UBE2D3	3738	-0.0347296	0.0754866	-0.460077	0.645461	0.999972
gene-THRAP3|THRAP3	3639.44	0.0208515	0.0418934	0.497728	0.618676	0.999972
gene-LOC114113024|LOC114113024	4152.03	-0.0422629	0.114235	-0.369965	0.711409	0.999972
gene-ITGA6|ITGA6	4140.12	0.0704757	0.0991076	0.711103	0.47702	0.999972
gene-SSR2|SSR2	3447.31	-0.0918834	0.0829011	-1.10835	0.267711	0.999972
gene-SENP6|SENP6	2771.76	-0.143272	0.294491	-0.486508	0.626607	0.999972
gene-BZW1|BZW1	3383	0.0274433	0.0919763	0.298373	0.765418	0.999972
gene-COL4A1|COL4A1	3837.39	0.102089	0.199158	0.512606	0.608227	0.999972
gene-NPM1|NPM1	4032.99	-0.066916	0.0945612	-0.707648	0.479164	0.999972
gene-KDELR2|KDELR2	3973.82	-0.163807	0.200208	-0.818184	0.413252	0.999972
gene-SLC25A4|SLC25A4	4005.77	-0.00407279	0.58918	-0.00691264	0.994485	0.999972
gene-ARID1A|ARID1A	3588.92	0.0935055	0.0732108	1.27721	0.201529	0.999972
gene-EIF3E|EIF3E	3318.38	-0.0460154	0.127121	-0.361982	0.717365	0.999972
gene-C7|C7	5736.59	0.382263	0.492594	0.77602	0.437737	0.999972
gene-PATJ|PATJ	3376.23	0.0934878	0.105162	0.888986	0.37401	0.999972
gene-LOC101108390|LOC101108390	3620.06	0.0169802	0.0534509	0.317678	0.750729	0.999972
gene-SDHD|SDHD	3355.51	0.0491167	0.071404	0.687871	0.491534	0.999972
gene-MYO5B|MYO5B	3563.88	0.150388	0.0857188	1.75443	0.0793561	0.999972
gene-LOC101106550|LOC101106550	4036.4	-0.0371491	0.0694216	-0.535122	0.592565	0.999972
gene-STAU1|STAU1	3789.01	0.207663	0.186487	1.11356	0.26547	0.999972
gene-EPN3|EPN3	2989.43	0.232636	0.318657	0.730052	0.465358	0.999972
gene-CD46|CD46	3576.7	0.137979	0.136965	1.00741	0.313739	0.999972
gene-BIRC6|BIRC6	3286.86	0.0713383	0.121384	0.587709	0.556728	0.999972
gene-AKAP9|AKAP9	3531.66	0.0287329	0.133991	0.214439	0.830204	0.999972
gene-PRPF4B|PRPF4B	3735.15	-0.0105101	0.0593893	-0.176969	0.859533	0.999972
gene-KIF5B|KIF5B	3523.99	0.0314685	0.0799588	0.393559	0.693907	0.999972
gene-PNN|PNN	3629.28	-0.0826304	0.0658895	-1.25408	0.209814	0.999972
gene-TACC1|TACC1	3549.05	0.103726	0.188657	0.549811	0.582449	0.999972
gene-LOC121818306|LOC121818306	3605.6	-0.023818	0.09147	-0.260391	0.794562	0.999972
gene-HMGB1|HMGB1	3938.17	-0.152425	0.146206	-1.04254	0.297162	0.999972
gene-NKTR|NKTR	3310.97	-0.00725339	0.079316	-0.0914493	0.927136	0.999972
gene-EIF5|EIF5	3708.67	0.026235	0.0866085	0.302915	0.761955	0.999972
gene-FASN|FASN	3106.13	-0.0464195	0.153149	-0.303101	0.761813	0.999972
gene-COL1A2|COL1A2	4007.64	-0.270939	0.297064	-0.912057	0.361739	0.999972
gene-LOC121816991|LOC121816991	2875.38	-0.51439	0.330707	-1.55543	0.119845	0.999972
gene-ST13|ST13	3298.41	0.00779293	0.0797311	0.0977402	0.922139	0.999972
gene-CHD4|CHD4	3741.01	0.174927	0.0772009	2.26587	0.0234592	0.999972
gene-CPM|CPM	3467.68	0.206351	0.224268	0.920108	0.357516	0.999972
gene-TEX2|TEX2	3097.79	0.0524729	0.0976352	0.537438	0.590965	0.999972
gene-RPL37A|RPL37A	5416.35	0.208939	0.2031	1.02875	0.303597	0.999972
gene-CAPZA1|CAPZA1	3291.24	-0.102729	0.111483	-0.921475	0.356803	0.999972
gene-ALDH9A1|ALDH9A1	2522.54	-0.0825552	0.171393	-0.481673	0.630039	0.999972
gene-PNRC2|PNRC2	3273.99	-0.0911963	0.0966284	-0.943783	0.34528	0.999972
gene-IGF1R|IGF1R	4098.72	0.258633	0.292954	0.882843	0.377321	0.999972
gene-FMN1|FMN1	2590.68	-0.183203	0.124066	-1.47665	0.139769	0.999972
gene-CD81|CD81	3100.49	-0.200368	0.116625	-1.71805	0.085788	0.999972
gene-SPARC|SPARC	4424.06	-0.00135662	0.23531	-0.00576524	0.9954	0.999972
gene-GOLGA4|GOLGA4	3869.6	0.0871524	0.134078	0.650011	0.515685	0.999972
gene-LOC101120595|LOC101120595	2416.09	-0.0911228	0.250616	-0.363595	0.71616	0.999972
gene-LOC101112891|LOC101112891	3395.55	-0.0816231	0.239994	-0.340105	0.733777	0.999972
gene-FUT1|FUT1	2883.24	-0.125239	0.313018	-0.4001	0.689083	0.999972
gene-ERBB2|ERBB2	3361.03	0.131173	0.102445	1.28042	0.200397	0.999972
gene-SEPTIN9|SEPTIN9	3436.27	-0.0140819	0.0773115	-0.182145	0.855469	0.999972
gene-LOC114118884|LOC114118884	2005.85	-0.579762	0.330795	-1.75263	0.0796654	0.999972
gene-EPCAM|EPCAM	3485.71	-0.0081625	0.101755	-0.0802172	0.936065	0.999972
gene-SEC16A|SEC16A	3605.74	0.0864458	0.097212	0.889251	0.373868	0.999972
gene-RBM5|RBM5	3736.26	0.0120248	0.0929134	0.129419	0.897026	0.999972
gene-RPS21|RPS21	3406.06	-0.060976	0.10186	-0.598624	0.549423	0.999972
gene-MYO15B|MYO15B	3167.06	-0.133964	0.196818	-0.680648	0.496094	0.999972
gene-PLXNB1|PLXNB1	3079.92	0.0496212	0.112996	0.439142	0.660559	0.999972
gene-ANXA1|ANXA1	4358.96	-0.297318	0.310922	-0.956247	0.338948	0.999972
gene-WDR1|WDR1	3030.91	-0.059162	0.0832746	-0.710444	0.477429	0.999972
gene-SERINC3|SERINC3	2935.49	-0.00373245	0.162958	-0.0229044	0.981727	0.999972
gene-LOC101113599|LOC101113599	3584.45	0.190657	0.120574	1.58125	0.113821	0.999972
gene-KANK4|KANK4	2426.07	0.405476	0.327759	1.23712	0.216044	0.999972
gene-UTRN|UTRN	3508.71	0.120894	0.148673	0.81315	0.416132	0.999972
gene-TAP2|TAP2	2538.19	-0.318278	0.210905	-1.5091	0.131272	0.999972
gene-FNDC3A|FNDC3A	3677.53	0.125928	0.0730851	1.72303	0.0848825	0.999972
gene-PICALM|PICALM	3242.1	-0.00732482	0.0751533	-0.0974651	0.922357	0.999972
gene-CALM3|CALM3	3101.91	-0.0869268	0.0975108	-0.891458	0.372683	0.999972
gene-SLC38A10|SLC38A10	3211.35	0.0645601	0.111285	0.580133	0.561825	0.999972
gene-SPATS2L|SPATS2L	2705.29	-0.344114	0.184371	-1.86643	0.0619819	0.999972
gene-HNRNPD|HNRNPD	3497.35	0.0415183	0.0831398	0.499379	0.617513	0.999972
gene-SELENOP|SELENOP	3295.18	0.0729112	0.181105	0.40259	0.68725	0.999972
gene-FKBP1A|FKBP1A	3717.48	0.220244	0.150703	1.46145	0.143893	0.999972
gene-LOC101112694|LOC101112694	3509.32	0.0427123	0.0664556	0.642719	0.520407	0.999972
gene-PROM1|PROM1	2470.83	0.587856	0.367492	1.59964	0.109677	0.999972
gene-UPF1|UPF1	3340.91	0.0821674	0.111664	0.735842	0.461827	0.999972
gene-ERBIN|ERBIN	3209.57	-0.0734876	0.0885058	-0.830314	0.406361	0.999972
gene-CERS2|CERS2	3454.73	0.150855	0.0731994	2.06088	0.0393146	0.999972
gene-SF1|SF1	3440.46	0.0427467	0.0651558	0.656069	0.51178	0.999972
gene-CTSA|CTSA	2917.79	-0.0473209	0.129194	-0.366277	0.714159	0.999972
gene-NET1|NET1	3866.38	-0.0363069	0.0748843	-0.48484	0.62779	0.999972
gene-LOC101122940|LOC101122940	3620.68	-0.453309	0.264836	-1.71166	0.0869594	0.999972
gene-ANXA5|ANXA5	3652.4	-0.138887	0.200505	-0.692684	0.488508	0.999972
gene-ATP5PB|ATP5PB	3542.95	0.128853	0.114176	1.12854	0.259091	0.999972
gene-TMEM171|TMEM171	2614.17	0.0621253	0.30286	0.205129	0.837472	0.999972
gene-ATP2A2|ATP2A2	3571.75	0.073261	0.126151	0.580741	0.561415	0.999972
gene-RAB5C|RAB5C	3194.06	-0.00612767	0.123485	-0.0496228	0.960423	0.999972
gene-PTPRC|PTPRC	2494.56	-0.37171	0.24149	-1.53924	0.123746	0.999972
gene-WNK1|WNK1	3002.37	0.08589	0.108636	0.790625	0.429163	0.999972
gene-GCNT3|GCNT3	2244.04	0.216672	0.327082	0.662441	0.507689	0.999972
gene-LOC100125357|LOC100125357	15718.7	-0.146162	0.665777	-0.219536	0.826233	0.999972
gene-C20H6orf132|C20H6orf132	3212.42	-0.0595734	0.07089	-0.840363	0.400705	0.999972
gene-NDUFS2|NDUFS2	3983.64	0.00225238	0.128403	0.0175415	0.986005	0.999972
gene-LOC114112057|LOC114112057	1895.14	-0.250292	0.27353	-0.915043	0.360169	0.999972
gene-LIMA1|LIMA1	3164.69	-0.101263	0.119278	-0.848962	0.395902	0.999972
gene-SARAF|SARAF	3244.44	0.0336697	0.0960595	0.350509	0.725957	0.999972
gene-EPHX1|EPHX1	3023.49	-0.10797	0.121869	-0.88595	0.375644	0.999972
gene-TXNDC5|TXNDC5	3159.67	0.219379	0.214742	1.02159	0.306974	0.999972
gene-TKT|TKT	3826.24	0.335304	0.177181	1.89244	0.0584327	0.999972
gene-BAG6|BAG6	3060.5	0.027317	0.0726958	0.375772	0.707086	0.999972
gene-KDM2A|KDM2A	3116.04	-0.0258623	0.0641143	-0.403378	0.68667	0.999972
gene-HOOK3|HOOK3	3054.46	0.0377275	0.0727072	0.518896	0.603833	0.999972
gene-NUPR1|NUPR1	3473.62	0.111242	0.194718	0.571299	0.567797	0.999972
gene-LOC101113583|LOC101113583	3204.47	-0.289104	0.261744	-1.10453	0.269363	0.999972
gene-EEF1D|EEF1D	3567.63	-0.0142974	0.106216	-0.134607	0.892922	0.999972
gene-COL6A2|COL6A2	4268.22	0.183465	0.300699	0.61013	0.541775	0.999972
gene-RAD21|RAD21	3278.38	-0.112852	0.0683529	-1.65101	0.0987359	0.999972
gene-AAK1|AAK1	3165.05	0.0896082	0.08773	1.02141	0.307061	0.999972
gene-UQCRH|UQCRH	3281.54	0.182674	0.117869	1.5498	0.12119	0.999972
gene-ARF6|ARF6	3410.92	-0.243018	0.187985	-1.29275	0.196097	0.999972
gene-KIAA0100|KIAA0100	3168.31	0.128392	0.0990673	1.29601	0.194972	0.999972
gene-HNRNPUL1|HNRNPUL1	3195.19	-0.0225926	0.0773257	-0.292175	0.770153	0.999972
gene-CLIC6|CLIC6	2734.55	0.184834	1.20173	0.153806	0.877762	0.999972
gene-PARP14|PARP14	2493.23	-0.541868	0.249749	-2.16965	0.0300332	0.999972
gene-DHX9|DHX9	3333.49	-0.0184075	0.0703218	-0.261761	0.793506	0.999972
gene-TSC22D1|TSC22D1	3254.23	-0.184009	0.173781	-1.05886	0.289665	0.999972
gene-LOC101104377|LOC101104377	4416.14	0.119802	0.247385	0.484275	0.628191	0.999972
gene-ATP5PO|ATP5PO	3041.75	0.0705937	0.100679	0.701178	0.483192	0.999972
gene-HNRNPAB|HNRNPAB	3474.78	0.0177414	0.116554	0.152216	0.879017	0.999972
gene-ARRB1|ARRB1	3311.13	-0.0619483	0.124186	-0.498833	0.617897	0.999972
gene-ZNF24|ZNF24	3121.22	-0.000742888	0.100931	-0.00736037	0.994127	0.999972
gene-SRSF3|SRSF3	3114.36	-0.0590027	0.106531	-0.553854	0.579679	0.999972
gene-WASF2|WASF2	3036.49	-0.080574	0.0651535	-1.23668	0.216206	0.999972
gene-NDUFS1|NDUFS1	3245.06	0.160499	0.116649	1.37591	0.16885	0.999972
gene-POLR2A|POLR2A	3005.22	0.136682	0.119058	1.14803	0.250957	0.999972
gene-LOC101121538|LOC101121538	3264.57	0.125346	0.121211	1.03411	0.301084	0.999972
gene-MAP3K1|MAP3K1	2936.25	0.0797376	0.170483	0.467716	0.639988	0.999972
gene-PRRC2B|PRRC2B	3137.89	-0.0174713	0.0685801	-0.254758	0.79891	0.999972
gene-AKAP11|AKAP11	3518.7	0.100576	0.0977442	1.02897	0.303495	0.999972
gene-LOC121816682|LOC121816682	3751.72	0.40173	0.200593	2.00271	0.0452083	0.999972
gene-TMBIM4|TMBIM4	2678.85	-0.0816002	0.11739	-0.695123	0.486978	0.999972
gene-TJP3|TJP3	2669.08	-0.185091	0.101411	-1.82515	0.0679778	0.999972
gene-USP7|USP7	3196.42	0.123721	0.0836282	1.47941	0.13903	0.999972
gene-C1S|C1S	3216.47	-0.199372	0.141844	-1.40557	0.159851	0.999972
gene-LOC101113705|LOC101113705	829.714	-0.581926	0.919639	-0.632776	0.52688	0.999972
gene-PSMB9|PSMB9	2002.38	-0.379274	0.255897	-1.48214	0.138304	0.999972
gene-CDC42BPB|CDC42BPB	2832.62	-0.0274556	0.0827836	-0.331656	0.740149	0.999972
gene-ALAS1|ALAS1	2653.22	0.0626707	0.151324	0.414149	0.678765	0.999972
gene-TMED7|TMED7	2906.12	-0.054682	0.132605	-0.412368	0.680069	0.999972
gene-SLC31A1|SLC31A1	3154.06	0.23184	0.144054	1.6094	0.10753	0.999972
gene-KDM5B|KDM5B	2996.84	0.0765917	0.0721155	1.06207	0.288204	0.999972
gene-SQOR|SQOR	3135.66	-0.0572588	0.172395	-0.332138	0.739785	0.999972
gene-INPPL1|INPPL1	3128.37	0.0669062	0.0925574	0.722862	0.469765	0.999972
gene-SPHK2|SPHK2	2640.9	-0.0348816	0.107063	-0.325805	0.744572	0.999972
gene-RAPGEFL1|RAPGEFL1	3049.11	-0.0408911	0.260915	-0.156722	0.875464	0.999972
gene-RPS6KA1|RPS6KA1	2769.74	-0.0388919	0.102103	-0.380909	0.703271	0.999972
gene-STT3A|STT3A	3280.5	0.0637861	0.102442	0.622654	0.533512	0.999972
gene-MLLT6|MLLT6	3009.82	-0.0780597	0.102574	-0.761006	0.446653	0.999972
gene-SSR4|SSR4	3374.99	-0.0112929	0.11387	-0.0991733	0.921001	0.999972
gene-NCOR2|NCOR2	3435.55	0.127306	0.145887	0.872633	0.382863	0.999972
gene-DLST|DLST	3319.51	0.124183	0.0896314	1.38549	0.165903	0.999972
gene-CDC42SE1|CDC42SE1	2922.11	0.0229563	0.0834775	0.275	0.783316	0.999972
gene-NUCB1|NUCB1	3406.79	0.0301411	0.109768	0.27459	0.783631	0.999972
gene-ANKRD11|ANKRD11	3071.71	0.102256	0.0809803	1.26272	0.206689	0.999972
gene-PTGR1|PTGR1	4209.62	0.138682	0.498131	0.278405	0.780701	0.999972
gene-SULT1C2|SULT1C2	2431.43	-0.177696	0.185883	-0.955957	0.339094	0.999972
gene-LOC101102760|LOC101102760	3129.31	-0.0448615	0.0740275	-0.606012	0.544507	0.999972
gene-FNBP4|FNBP4	2807.35	-0.0330185	0.0859847	-0.384005	0.700975	0.999972
gene-U2AF2|U2AF2	3004.27	0.0122482	0.0740998	0.165293	0.868713	0.999972
gene-VSIG10|VSIG10	2910.72	-0.0528895	0.158519	-0.333648	0.738645	0.999972
gene-MTCH1|MTCH1	3434.42	0.115026	0.111785	1.02899	0.303482	0.999972
gene-GALNT1|GALNT1	2789.32	0.0647365	0.16505	0.392223	0.694894	0.999972
gene-PLEKHA6|PLEKHA6	2937.14	-0.147127	0.130414	-1.12815	0.259257	0.999972
gene-ITGA3|ITGA3	3231.45	-0.0407355	0.179607	-0.226803	0.820577	0.999972
gene-PPP1CB|PPP1CB	3163.51	-0.0579752	0.0871897	-0.664932	0.506094	0.999972
gene-WWC1|WWC1	2652.11	0.186704	0.191167	0.976654	0.32874	0.999972
gene-HMGN2|HMGN2	3232.97	-0.191864	0.150003	-1.27907	0.200874	0.999972
gene-SYNE2|SYNE2	3205.5	0.189481	0.103833	1.82487	0.0680204	0.999972
gene-MAP4|MAP4	2983.98	-0.0122354	0.0853755	-0.143312	0.886044	0.999972
gene-NBEAL2|NBEAL2	2874.22	0.0168592	0.0835722	0.201732	0.840126	0.999972
gene-LOC443456|LOC443456	2119.63	-0.23863	0.151175	-1.5785	0.11445	0.999972
gene-GPI|GPI	3122.9	0.348062	0.149131	2.33393	0.0195992	0.999972
gene-ZDHHC7|ZDHHC7	2851.42	0.0466842	0.1187	0.393295	0.694102	0.999972
gene-LOC101109746|LOC101109746	1249.57	-0.530756	0.450236	-1.17884	0.238462	0.999972
gene-LOC105608566|LOC105608566	3256.7	0.0390319	0.0677248	0.57633	0.564392	0.999972
gene-PRKAR1A|PRKAR1A	3297.8	0.0338074	0.0666341	0.507359	0.611903	0.999972
gene-CTSH|CTSH	2350.44	0.119147	0.276685	0.430621	0.666744	0.999972
gene-GATA5|GATA5	2744.84	-0.0223117	0.140148	-0.159201	0.87351	0.999972
gene-RGL2|RGL2	2926.68	0.00402312	0.0902968	0.0445543	0.964463	0.999972
gene-ITGB6|ITGB6	1791.78	-0.295035	0.24745	-1.1923	0.233143	0.999972
gene-TRAM1|TRAM1	3438.2	0.00496088	0.0892071	0.0556108	0.955652	0.999972
gene-LOC101121541|LOC101121541	2340.51	0.0437084	0.141397	0.309119	0.757231	0.999972
gene-AHCYL1|AHCYL1	3214.24	0.150078	0.193825	0.774299	0.438754	0.999972
gene-YWHAQ|YWHAQ	3366.66	-0.0285908	0.0998146	-0.286439	0.774542	0.999972
gene-HYOU1|HYOU1	3461.06	0.0843408	0.189588	0.444863	0.656419	0.999972
gene-MYLK|MYLK	2838.38	-0.200285	0.160248	-1.24985	0.211355	0.999972
gene-RBM25|RBM25	2969.1	0.135437	0.0880105	1.53887	0.123836	0.999972
gene-EXPH5|EXPH5	2916.24	-0.121291	0.108197	-1.12102	0.262278	0.999972
gene-KMT2E|KMT2E	2712.67	0.0178623	0.0978417	0.182563	0.855141	0.999972
gene-LPIN2|LPIN2	2691.54	-0.0332066	0.158102	-0.210033	0.833642	0.999972
gene-SBDS|SBDS	2771.83	-0.0276362	0.120856	-0.228671	0.819125	0.999972
gene-KCNE3|KCNE3	3368.34	-0.189436	0.273121	-0.693596	0.487936	0.999972
gene-LMAN1|LMAN1	3907.07	0.081496	0.150085	0.542997	0.587132	0.999972
gene-PDXDC1|PDXDC1	2929.89	0.0667535	0.0677314	0.985561	0.324349	0.999972
gene-PDXK|PDXK	2700.86	0.0847881	0.091666	0.924968	0.354983	0.999972
gene-HNRNPUL2|HNRNPUL2	3097.96	0.016496	0.067818	0.243239	0.80782	0.999972
gene-ATP5MG|ATP5MG	2936.56	0.121495	0.12864	0.944453	0.344938	0.999972
gene-LMNA|LMNA	3550.4	-0.237199	0.250019	-0.948723	0.342762	0.999972
gene-PRDX2|PRDX2	3078.01	0.19174	0.143918	1.33229	0.182766	0.999972
gene-ACSM3|ACSM3	2959.8	0.0764821	0.0901071	0.848791	0.395998	0.999972
gene-ITPRID2|ITPRID2	3204.47	0.0985746	0.220447	0.447157	0.654762	0.999972
gene-LAMP2|LAMP2	2681.1	-0.0567531	0.115795	-0.490118	0.62405	0.999972
gene-PSMD2|PSMD2	3201.79	0.0964975	0.0780678	1.23607	0.216431	0.999972
gene-MYOF|MYOF	2725.18	0.0750307	0.175018	0.428702	0.66814	0.999972
gene-SRSF4|SRSF4	2831.23	-0.0282468	0.122648	-0.230308	0.817852	0.999972
gene-RANBP2|RANBP2	2860.88	-0.0553041	0.096601	-0.5725	0.566983	0.999972
gene-LOC114114491|LOC114114491	3359.72	-0.0143796	0.0805161	-0.178593	0.858258	0.999972
gene-ANXA11|ANXA11	2739.58	-0.103345	0.101002	-1.0232	0.306212	0.999972
gene-LOC121816994|LOC121816994	2329.23	-0.507648	0.286012	-1.77492	0.0759115	0.999972
gene-SLC44A2|SLC44A2	3191.39	-0.0935998	0.16155	-0.579385	0.562329	0.999972
gene-MARK2|MARK2	2656.58	-0.0558639	0.0848939	-0.658043	0.51051	0.999972
gene-LGALS3|LGALS3	2683.12	-0.0332247	0.17519	-0.18965	0.849583	0.999972
gene-EPRS1|EPRS1	3356.47	0.0606508	0.154858	0.391653	0.695314	0.999972
gene-PPP2R5C|PPP2R5C	3015.71	0.021699	0.0786017	0.276063	0.7825	0.999972
gene-ACTN1|ACTN1	2921.37	0.0402839	0.139144	0.289512	0.77219	0.999972
gene-VCL|VCL	2811.09	0.0546071	0.10485	0.520812	0.602497	0.999972
gene-GHITM|GHITM	2957.05	0.0608688	0.106526	0.5714	0.567728	0.999972
gene-G3BP1|G3BP1	3069.59	-0.0618709	0.0880067	-0.703025	0.48204	0.999972
gene-EHBP1L1|EHBP1L1	3137.76	-0.402952	0.232333	-1.73437	0.082852	0.999972
gene-SDC1|SDC1	2877.52	0.0720981	0.133035	0.54195	0.587853	0.999972
gene-BCL2L14|BCL2L14	2400.19	-0.152518	0.188863	-0.807558	0.419345	0.999972
gene-SLC35G1|SLC35G1	2719.18	-0.322305	0.269656	-1.19524	0.231991	0.999972
gene-BCLAF1|BCLAF1	2906.87	-0.0653668	0.0923885	-0.707521	0.479243	0.999972
gene-COPB2|COPB2	3088.27	-0.0270458	0.140494	-0.192506	0.847346	0.999972
gene-PEBP1|PEBP1	3145.44	-0.0623233	0.159028	-0.391901	0.695131	0.999972
gene-SMARCC1|SMARCC1	2918.07	-0.0338597	0.107568	-0.314774	0.752933	0.999972
gene-ATP13A3|ATP13A3	2978.91	0.193071	0.129338	1.49277	0.135499	0.999972
gene-UBAP2L|UBAP2L	2889.98	0.0855177	0.0767547	1.11417	0.265207	0.999972
gene-SLC38A2|SLC38A2	3428.99	0.0779129	0.14172	0.549765	0.58248	0.999972
gene-TPM1|TPM1	3751.28	-0.159479	0.154153	-1.03455	0.300879	0.999972
gene-EPB41|EPB41	3032.42	0.0800154	0.104365	0.766685	0.443269	0.999972
gene-IDH1|IDH1	2279.06	-0.117431	0.236785	-0.495937	0.619939	0.999972
gene-OGA|OGA	2939.53	-0.0521902	0.0688066	-0.758505	0.448149	0.999972
gene-ATP5PD|ATP5PD	2964.77	0.127284	0.101608	1.2527	0.210316	0.999972
gene-DCTN1|DCTN1	2679.56	-0.0444324	0.0904754	-0.491099	0.623357	0.999972
gene-ANKRD12|ANKRD12	2875.24	0.011093	0.109683	0.101138	0.919441	0.999972
gene-ANXA7|ANXA7	2776.67	-0.0995821	0.129464	-0.769188	0.441782	0.999972
gene-NDRG1|NDRG1	2924.2	-0.0215898	0.148153	-0.145726	0.884138	0.999972
gene-PGD|PGD	2784.55	0.226642	0.130922	1.73113	0.0834292	0.999972
gene-KIAA1522|KIAA1522	3103.95	0.106313	0.0848011	1.25367	0.209962	0.999972
gene-DDOST|DDOST	3229.83	0.0295571	0.115144	0.256698	0.797412	0.999972
gene-IGFBP3|IGFBP3	2818.45	-0.547518	0.269114	-2.03452	0.0418994	0.999972
gene-STAT3|STAT3	2537.3	0.143141	0.125622	1.13946	0.254513	0.999972
gene-SMC1A|SMC1A	3359.66	-0.0562824	0.111363	-0.505397	0.61328	0.999972
gene-CTSB|CTSB	3294.03	0.0474771	0.144845	0.327778	0.74308	0.999972
gene-ZNF638|ZNF638	3006.48	0.00467562	0.0719371	0.0649959	0.948177	0.999972
gene-HK1|HK1	3207.57	0.292405	0.167061	1.75029	0.0800684	0.999972
gene-ADAR|ADAR	2649.09	-0.30442	0.161734	-1.88223	0.0598051	0.999972
gene-ARPC5|ARPC5	2619.92	-0.107434	0.125655	-0.854992	0.392555	0.999972
gene-LOC101117542|LOC101117542	2927.79	-0.0425462	0.137897	-0.308535	0.757675	0.999972
gene-CDC42|CDC42	2707.27	-0.0534542	0.109749	-0.487057	0.626218	0.999972
gene-USP19|USP19	2696.44	0.0759988	0.111205	0.683412	0.494347	0.999972
gene-STAT2|STAT2	2435.54	-0.307856	0.125547	-2.45211	0.0142021	0.999972
gene-ZNF664|ZNF664	3192.94	0.0810116	0.101464	0.79843	0.424621	0.999972
gene-ADAM10|ADAM10	2692.93	-0.0751649	0.178966	-0.419996	0.674488	0.999972
gene-ABCC3|ABCC3	2848.63	-0.00164512	0.174142	-0.009447	0.992462	0.999972
gene-ARPC1B|ARPC1B	2451.5	-0.198178	0.139762	-1.41797	0.1562	0.999972
gene-LOC106991840|LOC106991840	2722.52	0.0865568	0.128652	0.672795	0.501077	0.999972
gene-TRA2B|TRA2B	3050.83	-0.140555	0.0929136	-1.51275	0.130344	0.999972
gene-DHCR24|DHCR24	2601.11	-0.203998	0.22232	-0.91759	0.358834	0.999972
gene-LOC101110664|LOC101110664	2833.46	0.0411358	0.108579	0.378856	0.704795	0.999972
gene-CUL4A|CUL4A	2636.69	0.0147601	0.0865353	0.170567	0.864564	0.999972
gene-HSPB1|HSPB1	3509.71	-0.00534949	0.12714	-0.0420754	0.966439	0.999972
gene-USP34|USP34	2843.68	0.0790157	0.0786017	1.00527	0.314768	0.999972
gene-PAFAH1B1|PAFAH1B1	2938.21	0.0615733	0.0465255	1.32343	0.185692	0.999972
gene-FOXP4|FOXP4	2917.46	0.0497584	0.111618	0.445792	0.655748	0.999972
gene-GNPTAB|GNPTAB	2870.81	0.176647	0.125563	1.40684	0.159476	0.999972
gene-ABR|ABR	2789.46	0.0786031	0.131969	0.595617	0.551431	0.999972
gene-RIPK1|RIPK1	2437	-0.0827573	0.118	-0.701335	0.483094	0.999972
gene-CASP7|CASP7	2256.65	-0.0973219	0.183858	-0.529332	0.596575	0.999972
gene-GBA2|GBA2	2739.81	-0.0506038	0.0622846	-0.812461	0.416527	0.999972
gene-LOC105602911|LOC105602911	3554.27	-0.905883	0.522399	-1.73408	0.0829033	0.999972
gene-BAZ2A|BAZ2A	2691.55	0.0876673	0.0845193	1.03725	0.299621	0.999972
gene-VIM|VIM	4594.79	-0.398698	0.311824	-1.2786	0.201039	0.999972
gene-RGMB|RGMB	5016.04	0.311234	0.30042	1.036	0.300204	0.999972
gene-C1GALT1|C1GALT1	2322.51	-0.103879	0.244993	-0.424009	0.671559	0.999972
gene-LOC114112702|LOC114112702	2362.09	0.0926408	0.210512	0.440074	0.659884	0.999972
gene-PI4KA|PI4KA	2781.23	0.0758629	0.0958865	0.791174	0.428842	0.999972
gene-SEC24C|SEC24C	2950.88	0.0233175	0.0524999	0.444144	0.656938	0.999972
gene-LRIG1|LRIG1	3078.96	0.144223	0.204352	0.705759	0.480338	0.999972
gene-EPM2AIP1|EPM2AIP1	2934.04	-0.079767	0.106273	-0.750588	0.452901	0.999972
gene-F11R|F11R	2882.98	-0.105434	0.136782	-0.770822	0.440812	0.999972
gene-TCP1|TCP1	3195.32	0.0181706	0.0803716	0.226082	0.821137	0.999972
gene-OSBPL2|OSBPL2	2394.02	-0.0489545	0.113098	-0.432849	0.665124	0.999972
gene-GTF2I|GTF2I	2992.69	0.117036	0.0865129	1.35281	0.176115	0.999972
gene-ATP6AP1|ATP6AP1	3216.99	0.37007	0.156453	2.36537	0.0180122	0.999972
gene-LOC105609918|LOC105609918	2598.13	0.12059	0.145897	0.826539	0.408498	0.999972
gene-PPP2R5A|PPP2R5A	2503.7	-0.00832213	0.140498	-0.0592329	0.952767	0.999972
gene-RNF10|RNF10	3082.54	0.0791921	0.0772012	1.02579	0.304992	0.999972
gene-LOC121816880|LOC121816880	1839.23	0.261908	0.402931	0.650006	0.515688	0.999972
gene-NFE2L1|NFE2L1	3000.13	0.0200413	0.0920622	0.217693	0.827668	0.999972
gene-AK2|AK2	2663.42	0.00814119	0.0786825	0.103469	0.917591	0.999972
gene-SRPRA|SRPRA	3133.02	0.13106	0.0930496	1.4085	0.158983	0.999972
gene-ACTA2|ACTA2	3609.42	-0.239101	0.193793	-1.2338	0.217279	0.999972
gene-SLC26A9|SLC26A9	3440.88	-0.148918	0.158629	-0.93878	0.347844	0.999972
gene-LOC101113683|LOC101113683	2794.55	-0.0176299	0.118984	-0.14817	0.882209	0.999972
gene-ATP5F1D|ATP5F1D	2952.58	0.197423	0.118499	1.66603	0.0957066	0.999972
gene-PIK3R1|PIK3R1	2734.09	-0.0724525	0.114904	-0.630548	0.528336	0.999972
gene-NCOA4|NCOA4	2761.28	-0.0655167	0.132058	-0.496122	0.619808	0.999972
gene-MORF4L1|MORF4L1	3129.91	0.0089598	0.0764504	0.117198	0.906703	0.999972
gene-DEK|DEK	2902.8	-0.0830486	0.0980143	-0.847311	0.396822	0.999972
gene-MARCKS|MARCKS	2455.19	-0.107468	0.109239	-0.983794	0.325217	0.999972
gene-CCNI|CCNI	2567.33	-0.0209598	0.109324	-0.191722	0.84796	0.999972
gene-TPD52|TPD52	2997.38	0.033663	0.0781815	0.430575	0.666778	0.999972
gene-SRSF11|SRSF11	2817.03	0.0177415	0.0710924	0.249556	0.802931	0.999972
gene-LOC101114038|LOC101114038	3028.29	-0.0859693	0.0729643	-1.17824	0.238702	0.999972
gene-LRBA|LRBA	2459.01	0.220376	0.167294	1.3173	0.187739	0.999972
gene-LOC101108592|LOC101108592	2556.44	0.141688	0.177391	0.798733	0.424445	0.999972
gene-PPP1R15B|PPP1R15B	2989.54	-0.0862428	0.131041	-0.658137	0.51045	0.999972
gene-MBTPS1|MBTPS1	2927.34	0.0111138	0.100741	0.110321	0.912155	0.999972
gene-SLC26A2|SLC26A2	2415.84	-0.324719	0.214333	-1.51502	0.129767	0.999972
gene-ACSL1|ACSL1	3692.09	0.282532	0.183225	1.54199	0.123075	0.999972
gene-HNRNPC|HNRNPC	2754.44	-0.0134845	0.1016	-0.132722	0.894413	0.999972
gene-KIAA1217|KIAA1217	2225.85	0.0320591	0.16824	0.190556	0.848874	0.999972
gene-LRRC1|LRRC1	2424.41	-0.0900413	0.113992	-0.789894	0.42959	0.999972
gene-UBP1|UBP1	2549.55	-0.00766153	0.0983057	-0.0779358	0.937879	0.999972
gene-RAB27A|RAB27A	2615.17	-0.250073	0.290289	-0.861462	0.388984	0.999972
gene-TRPM2|TRPM2	2024.73	-0.451131	0.288518	-1.56361	0.117908	0.999972
gene-ELOA|ELOA	2579.95	0.110236	0.130569	0.84428	0.398513	0.999972
gene-CCT3|CCT3	2815.41	-0.0321008	0.0925402	-0.346885	0.728677	0.999972
gene-EIF1|EIF1	2969.95	0.14886	0.0677423	2.19744	0.027989	0.999972
gene-SARS1|SARS1	3011.39	0.00462669	0.147128	0.0314467	0.974913	0.999972
gene-LOC101123290|LOC101123290	1788.99	-0.423189	0.383554	-1.10334	0.269881	0.999972
gene-NUB1|NUB1	2203.94	-0.0877728	0.114192	-0.76864	0.442107	0.999972
gene-TYK2|TYK2	2576.46	-0.0284194	0.08082	-0.351639	0.725109	0.999972
gene-LSP1|LSP1	2500.62	-0.195651	0.174044	-1.12415	0.260949	0.999972
gene-RAB1B|RAB1B	2733.45	0.0427797	0.0493675	0.866555	0.386186	0.999972
gene-CALM2|CALM2	2833.23	-0.14682	0.144633	-1.01512	0.310047	0.999972
gene-LOC101116886|LOC101116886	2673.93	0.0892605	0.117889	0.757158	0.448955	0.999972
gene-COX5A|COX5A	2842.03	0.235988	0.11715	2.01441	0.0439661	0.999972
gene-LOC114118877|LOC114118877	3261.77	0.555974	0.500861	1.11004	0.266983	0.999972
gene-ELOVL1|ELOVL1	2680.52	-0.0649007	0.112812	-0.5753	0.565088	0.999972
gene-JUN|JUN	3055.56	-0.352456	0.196129	-1.79707	0.0723253	0.999972
gene-UBE4A|UBE4A	2778.6	0.0404737	0.0728517	0.555563	0.57851	0.999972
gene-USP22|USP22	2771.65	0.128088	0.11485	1.11526	0.264738	0.999972
gene-NOP53|NOP53	2583.98	-0.0164231	0.0853954	-0.192318	0.847493	0.999972
gene-NFE2L2|NFE2L2	2815.46	-0.0591492	0.138926	-0.425762	0.670281	0.999972
gene-FTL|FTL	2663.76	-0.175639	0.136246	-1.28913	0.197353	0.999972
gene-UBL3|UBL3	2546.01	-0.0139954	0.154199	-0.0907625	0.927681	0.999972
gene-LOC101102809|LOC101102809	2999.93	-0.0330627	0.109403	-0.302211	0.762491	0.999972
gene-GOT2|GOT2	2655.49	0.139039	0.0811766	1.71279	0.0867504	0.999972
gene-ATP5F1E|ATP5F1E	2795.56	0.0474054	0.121275	0.390891	0.695878	0.999972
gene-EEF1B2|EEF1B2	3399	-0.0133437	0.14575	-0.0915521	0.927054	0.999972
gene-C2H2orf72|C2H2orf72	2354.36	0.256085	0.148165	1.72837	0.0839211	0.999972
gene-RPS13|RPS13	4584.19	0.161563	0.249111	0.648558	0.516624	0.999972
gene-LRRC59|LRRC59	3261.95	-0.0067447	0.156871	-0.0429953	0.965705	0.999972
gene-LOC106990117|LOC106990117	1575.36	-0.900243	0.639235	-1.40831	0.159038	0.999972
gene-PGAP6|PGAP6	2645.86	0.141778	0.105556	1.34315	0.179222	0.999972
gene-LOC101115037|LOC101115037	2973.3	-0.0151373	0.0949391	-0.159443	0.87332	0.999972
gene-PCGF5|PCGF5	2437.02	-0.119958	0.0953001	-1.25874	0.208123	0.999972
gene-EFR3A|EFR3A	2410.5	-0.118033	0.0985177	-1.19809	0.230883	0.999972
gene-PSMB10|PSMB10	1960.69	-0.186386	0.185303	-1.00585	0.31449	0.999972
gene-RAD23B|RAD23B	2742.37	0.0602687	0.0935619	0.644158	0.519473	0.999972
gene-TPR|TPR	2695.05	-0.0262948	0.0777971	-0.337992	0.735369	0.999972
gene-CUL7|CUL7	2974.46	0.0124024	0.0988668	0.125446	0.900171	0.999972
gene-HCFC1|HCFC1	2623.52	0.0239805	0.0913072	0.262635	0.792832	0.999972
gene-SPTLC2|SPTLC2	3082.94	0.0262669	0.139472	0.188331	0.850617	0.999972
gene-ZNFX1|ZNFX1	2459.12	-0.584592	0.296717	-1.9702	0.0488154	0.999972
gene-SF3B2|SF3B2	2703.84	-0.0229752	0.064742	-0.354873	0.722685	0.999972
gene-GSE1|GSE1	2486.76	-0.0966378	0.116936	-0.826417	0.408567	0.999972
gene-MGAT4A|MGAT4A	2644.15	0.257354	0.149581	1.7205	0.0853413	0.999972
gene-TES|TES	2463.87	-0.156864	0.151024	-1.03867	0.298958	0.999972
gene-PSME2|PSME2	2396.02	-0.254433	0.139376	-1.82551	0.0679238	0.999972
gene-LOC121816084|LOC121816084	2777.53	-0.02874	0.0813236	-0.353403	0.723787	0.999972
gene-COPZ1|COPZ1	2810.77	-0.0231813	0.115076	-0.201444	0.840352	0.999972
gene-HERC2|HERC2	2591.14	0.129838	0.120644	1.07621	0.281836	0.999972
gene-LAPTM4B|LAPTM4B	2434.77	-0.250343	0.118227	-2.11748	0.0342188	0.999972
gene-RASIP1|RASIP1	2502.52	-0.224038	0.331022	-0.676805	0.49853	0.999972
gene-LAMB1|LAMB1	3407.38	-0.0526138	0.169142	-0.311062	0.755753	0.999972
gene-DIAPH1|DIAPH1	2669.76	0.0213362	0.0652184	0.327149	0.743555	0.999972
gene-ADAM9|ADAM9	1836.16	-0.045876	0.176455	-0.259986	0.794874	0.999972
gene-KIF13B|KIF13B	2497.36	0.0110138	0.0785981	0.140128	0.888559	0.999972
gene-SEPTIN2|SEPTIN2	2891.85	-0.0473979	0.0850715	-0.557154	0.577422	0.999972
gene-LUC7L3|LUC7L3	2772.1	0.00848811	0.0695855	0.121981	0.902914	0.999972
gene-ACOX1|ACOX1	2788.24	0.0759149	0.0774591	0.980065	0.327054	0.999972
gene-SHC1|SHC1	2834.15	0.0361869	0.0706316	0.512332	0.608419	0.999972
gene-KLF5|KLF5	2607.5	-0.132856	0.184289	-0.720916	0.470961	0.999972
gene-KIAA0513|KIAA0513	2155.67	-0.00111788	0.13388	-0.00834989	0.993338	0.999972
gene-SETD5|SETD5	2780.19	0.103684	0.0499279	2.07668	0.0378315	0.999972
gene-PRSS23|PRSS23	3482.21	-0.18987	0.1806	-1.05133	0.293108	0.999972
gene-RAB14|RAB14	2618.32	0.0773396	0.0541813	1.42742	0.153458	0.999972
gene-VIL1|VIL1	2746.74	-0.145651	0.279785	-0.520583	0.602657	0.999972
gene-LOC101123118|LOC101123118	2729.67	-0.0380639	0.0728237	-0.522685	0.601194	0.999972
gene-RERE|RERE	2668	-0.0184242	0.0658488	-0.279795	0.779634	0.999972
gene-CSNK1D|CSNK1D	2600.12	0.0598389	0.0696835	0.858723	0.390493	0.999972
gene-GAN|GAN	2132.56	0.0399469	0.159699	0.250138	0.80248	0.999972
gene-LMO7|LMO7	2259.82	-0.386947	0.202212	-1.91357	0.0556746	0.999972
gene-TRIM2|TRIM2	2839.29	0.071837	0.22483	0.319517	0.749335	0.999972
gene-NDST1|NDST1	3010.98	0.109979	0.26331	0.41768	0.676181	0.999972
gene-ACO1|ACO1	2582.11	0.264017	0.163258	1.61717	0.105841	0.999972
gene-GAK|GAK	2751.91	0.10157	0.0711839	1.42686	0.153619	0.999972
gene-DERL1|DERL1	2684.59	0.168196	0.0859458	1.957	0.0503475	0.999972
gene-ADD1|ADD1	2684.46	0.000907124	0.0626241	0.0144852	0.988443	0.999972
gene-FKBP4|FKBP4	2963.23	0.0257483	0.102242	0.251836	0.801168	0.999972
gene-ECHS1|ECHS1	3084.51	0.0900216	0.0941183	0.956472	0.338834	0.999972
gene-LOC101105982|LOC101105982	2776.83	-0.0919223	0.147684	-0.622423	0.533663	0.999972
gene-EVL|EVL	2580.93	-0.0334798	0.131077	-0.25542	0.798399	0.999972
gene-DSC2|DSC2	2826.05	-0.302521	0.205923	-1.4691	0.141805	0.999972
gene-FUBP1|FUBP1	2823.8	-0.084287	0.0958903	-0.878994	0.379404	0.999972
gene-RALGAPA2|RALGAPA2	2323.13	0.156034	0.253056	0.6166	0.537498	0.999972
gene-TC2N|TC2N	2268.45	0.0064769	0.119602	0.0541538	0.956813	0.999972
gene-CMTM6|CMTM6	2690.47	-0.00316635	0.0948124	-0.0333959	0.973359	0.999972
gene-LOC114109630|LOC114109630	3975.08	-0.535148	0.357347	-1.49756	0.134248	0.999972
gene-LOC101121621|LOC101121621	2728.96	-0.00547034	0.0630534	-0.0867572	0.930865	0.999972
gene-PAK2|PAK2	2537.71	0.0195094	0.105515	0.184897	0.85331	0.999972
gene-MYO5C|MYO5C	2640.11	-0.183525	0.178089	-1.03052	0.302765	0.999972
gene-STAT6|STAT6	2239.96	-0.109256	0.119503	-0.914251	0.360585	0.999972
gene-KLF3|KLF3	2390.27	-0.00922236	0.180828	-0.0510006	0.959325	0.999972
gene-N4BP1|N4BP1	2455.21	-0.0611248	0.114616	-0.533299	0.593827	0.999972
gene-XPO1|XPO1	2735.49	-0.130536	0.111069	-1.17527	0.239888	0.999972
gene-ARL6IP1|ARL6IP1	2311.81	-0.0910619	0.0893819	-1.0188	0.3083	0.999972
gene-MARCKSL1|MARCKSL1	2223.34	-0.306663	0.149292	-2.05412	0.039964	0.999972
gene-TUBB4B|TUBB4B	3288.92	-0.18876	0.202755	-0.930976	0.351866	0.999972
gene-CTSZ|CTSZ	2327.09	-0.282152	0.209695	-1.34554	0.178452	0.999972
gene-SLTM|SLTM	2464.1	-0.0374888	0.0863015	-0.434394	0.664003	0.999972
gene-LITAF|LITAF	2168.84	-0.12158	0.144477	-0.841518	0.400058	0.999972
gene-ARL1|ARL1	2612.22	0.0144896	0.0780095	0.185741	0.852648	0.999972
gene-GMDS|GMDS	2947.63	0.0646465	0.1606	0.402531	0.687294	0.999972
gene-EIF3H|EIF3H	2472.66	-0.0509633	0.0797119	-0.639343	0.5226	0.999972
gene-SET|SET	2910.64	-0.0420658	0.101771	-0.413339	0.679359	0.999972
gene-FLII|FLII	2585.86	-0.00476073	0.071807	-0.066299	0.94714	0.999972
gene-CYFIP1|CYFIP1	2723.3	0.0255729	0.081877	0.312333	0.754787	0.999972
gene-IPO5|IPO5	2826.35	-0.0138178	0.0911339	-0.151621	0.879486	0.999972
gene-NSD3|NSD3	2598.3	0.0268051	0.0830749	0.322661	0.746952	0.999972
gene-HDGF|HDGF	3132.28	-0.0314061	0.128194	-0.244989	0.806465	0.999972
gene-RAB5B|RAB5B	2668.84	0.0986837	0.0908743	1.08594	0.277507	0.999972
gene-OXCT1|OXCT1	2507.4	0.0529115	0.242852	0.217876	0.827526	0.999972
gene-SRRM1|SRRM1	2673.75	0.010869	0.0621118	0.174991	0.861087	0.999972
gene-LETM1|LETM1	2792.19	0.178022	0.128012	1.39067	0.164325	0.999972
gene-CHCHD2|CHCHD2	2480.99	0.159722	0.110196	1.44943	0.147218	0.999972
gene-ARF3|ARF3	2705.49	0.047812	0.103314	0.462782	0.64352	0.999972
gene-VEGFA|VEGFA	3247.26	0.118478	0.189528	0.625118	0.531894	0.999972
gene-SPCS3|SPCS3	2489.81	-0.173565	0.0880191	-1.9719	0.0486213	0.999972
gene-SIDT1|SIDT1	2120.99	0.0654451	0.167867	0.389862	0.696638	0.999972
gene-CAPZB|CAPZB	2210.22	-0.0261127	0.1015	-0.257267	0.796973	0.999972
gene-TMEM63A|TMEM63A	2278.83	-0.0322451	0.119184	-0.27055	0.786737	0.999972
gene-SUGP2|SUGP2	2603.84	0.0123725	0.101282	0.122159	0.902773	0.999972
gene-UBQLN1|UBQLN1	2605.34	0.067127	0.0629382	1.06655	0.286173	0.999972
gene-TFRC|TFRC	2860.37	0.166601	0.213004	0.782149	0.434127	0.999972
gene-C1R|C1R	2624.1	-0.201522	0.163169	-1.23505	0.216812	0.999972
gene-ARFGEF1|ARFGEF1	2366.95	0.0754475	0.0744589	1.01328	0.310928	0.999972
gene-ANXA4|ANXA4	2411.07	-0.0585127	0.207513	-0.281972	0.777965	0.999972
gene-EIF3K|EIF3K	2294.82	-0.00409257	0.133607	-0.0306314	0.975564	0.999972
gene-ATP5PF|ATP5PF	2397.23	0.0421352	0.133292	0.316112	0.751918	0.999972
gene-LOC106990434|LOC106990434	2701.66	-0.0162461	0.124756	-0.130223	0.89639	0.999972
gene-VMP1|VMP1	2185.32	0.212286	0.130825	1.62268	0.104659	0.999972
gene-TMEM259|TMEM259	2548.13	0.0725227	0.0876151	0.827742	0.407817	0.999972
gene-POSTN|POSTN	3307.22	0.575271	0.304427	1.88968	0.0588005	0.999972
gene-DNAJC10|DNAJC10	2592.43	0.0903635	0.111817	0.808135	0.419013	0.999972
gene-ZFP91|ZFP91	2610.72	0.102026	0.0550481	1.85339	0.063826	0.999972
gene-GBF1|GBF1	2542.68	0.0939219	0.0725868	1.29392	0.195692	0.999972
gene-LOC101113616|LOC101113616	2591.94	0.00212029	0.111643	0.0189918	0.984848	0.999972
gene-MKNK2|MKNK2	2762.54	0.0191301	0.116893	0.163655	0.870003	0.999972
gene-CHD3|CHD3	2535.78	-0.00134234	0.0882518	-0.0152104	0.987864	0.999972
gene-PHC3|PHC3	2170.46	-0.0441565	0.115772	-0.38141	0.702899	0.999972
gene-HSPD1|HSPD1	3114.33	0.0274863	0.131104	0.209653	0.833939	0.999972
gene-MYO18A|MYO18A	2412.78	-0.019642	0.0966596	-0.203208	0.838972	0.999972
gene-TJP2|TJP2	1979.72	-0.149743	0.133352	-1.12291	0.261475	0.999972
gene-EIF3M|EIF3M	2491.32	-0.0110083	0.112376	-0.09796	0.921964	0.999972
gene-SDC4|SDC4	2250.53	0.117667	0.149899	0.784977	0.432467	0.999972
gene-LOC114118386|LOC114118386	3170.06	0.192399	0.231762	0.830156	0.406451	0.999972
gene-UBE2J1|UBE2J1	2423.03	-0.00791982	0.131287	-0.0603245	0.951897	0.999972
gene-DDI2|DDI2	2562.18	0.0182886	0.0887593	0.206047	0.836755	0.999972
gene-CCT7|CCT7	2752.37	0.031533	0.0724191	0.435424	0.663255	0.999972
gene-IDUA|IDUA	2846.84	0.118528	0.166326	0.712623	0.476079	0.999972
gene-CLK1|CLK1	2717.59	-0.101411	0.107755	-0.941127	0.34664	0.999972
gene-TIA1|TIA1	2487.78	-0.0935583	0.0794788	-1.17715	0.239136	0.999972
gene-ZYX|ZYX	2623.78	0.0680197	0.157023	0.433183	0.664882	0.999972
gene-PGAM1|PGAM1	2787.54	0.110731	0.0971989	1.13922	0.254613	0.999972
gene-CLPTM1L|CLPTM1L	2700.22	0.0575097	0.0951999	0.604094	0.545781	0.999972
gene-C20H6orf62|C20H6orf62	2621.52	0.0980913	0.0951048	1.0314	0.302352	0.999972
gene-HDAC1|HDAC1	2502.93	0.0220705	0.0633091	0.348615	0.727378	0.999972
gene-LOC101109268|LOC101109268	1844.02	-0.166079	0.162363	-1.02289	0.306361	0.999972
gene-KIDINS220|KIDINS220	2494.98	-0.0143874	0.0761796	-0.188862	0.850201	0.999972
gene-GALNT10|GALNT10	2017.29	0.0549281	0.15948	0.344421	0.73053	0.999972
gene-RASSF6|RASSF6	2139.23	-0.00590313	0.135905	-0.0434356	0.965354	0.999972
gene-RALGAPB|RALGAPB	2402.83	0.117326	0.137049	0.856088	0.391949	0.999972
gene-SOD1|SOD1	2629.32	0.0701263	0.124605	0.562789	0.573579	0.999972
gene-LRPPRC|LRPPRC	2396.07	0.188625	0.141299	1.33493	0.181898	0.999972
gene-ATP5MC1|ATP5MC1	2680.3	0.0359142	0.181895	0.197444	0.84348	0.999972
gene-AFG3L2|AFG3L2	2632.89	0.198664	0.167231	1.18796	0.234851	0.999972
gene-NARS1|NARS1	2496.03	0.0902059	0.109337	0.825029	0.409355	0.999972
gene-GPX2|GPX2	2818.52	0.62751	0.352799	1.77866	0.0752955	0.999972
gene-NPC2|NPC2	2256.72	-0.190458	0.134647	-1.41449	0.157217	0.999972
gene-CLTB|CLTB	2514.38	-0.177133	0.170199	-1.04074	0.297995	0.999972
gene-DRAM2|DRAM2	2088.83	0.053436	0.132703	0.402674	0.687188	0.999972
gene-SLC45A3|SLC45A3	2709.57	-0.266181	0.260913	-1.02019	0.307638	0.999972
gene-CTTN|CTTN	2545.12	-0.0135349	0.14162	-0.0955715	0.923861	0.999972
gene-SF3B3|SF3B3	2654.95	0.0345526	0.0860372	0.401601	0.687978	0.999972
gene-DENND2B|DENND2B	2221.91	-0.0082772	0.164388	-0.0503515	0.959842	0.999972
gene-PTPRJ|PTPRJ	2052.37	-0.076408	0.126625	-0.603419	0.54623	0.999972
gene-GPT2|GPT2	4431.88	0.521035	0.236249	2.20545	0.0274228	0.999972
gene-KMT2A|KMT2A	2441.05	0.100108	0.138679	0.721869	0.470375	0.999972
gene-LOC106990096|LOC106990096	2597.47	0.215436	0.36244	0.594406	0.552241	0.999972
gene-PLCB3|PLCB3	2200.68	0.0892218	0.148433	0.601092	0.547779	0.999972
gene-GDI2|GDI2	2419.02	0.0304136	0.109117	0.278725	0.780456	0.999972
gene-ZMIZ1|ZMIZ1	2212	-0.0949508	0.106882	-0.888374	0.374339	0.999972
gene-RBBP4|RBBP4	2617.87	-0.0141033	0.0667519	-0.21128	0.832669	0.999972
gene-LOC105607169|LOC105607169	2104.51	-0.148746	0.1896	-0.784528	0.43273	0.999972
gene-SUPT5H|SUPT5H	2510.92	0.0767309	0.080447	0.953807	0.340182	0.999972
gene-AKT1|AKT1	2465.01	0.00484533	0.0919299	0.0527068	0.957966	0.999972
gene-BRD8|BRD8	2407.37	0.0742779	0.0781874	0.949999	0.342113	0.999972
gene-LOC101115926|LOC101115926	2741.64	0.022636	0.110163	0.205477	0.837199	0.999972
gene-SGK2|SGK2	2219.99	0.057057	0.264612	0.215625	0.82928	0.999972
gene-LOC101108696|LOC101108696	1502.21	0.0564199	0.551945	0.10222	0.918582	0.999972
gene-BTF3|BTF3	2641.84	0.0209018	0.0822777	0.254039	0.799465	0.999972
gene-SCARB2|SCARB2	2234.26	-0.0236773	0.114596	-0.206615	0.836311	0.999972
gene-KDM5C|KDM5C	2424.76	0.0731025	0.0636945	1.14771	0.25109	0.999972
gene-ADCY6|ADCY6	3150.99	0.161083	0.164227	0.980855	0.326664	0.999972
gene-ASH1L|ASH1L	2440.58	0.075724	0.0744081	1.01768	0.308828	0.999972
gene-YME1L1|YME1L1	2392.19	-0.0207443	0.0662116	-0.313303	0.754051	0.999972
gene-EPS15|EPS15	2093.02	-0.0687052	0.102146	-0.672615	0.501192	0.999972
gene-ASPH|ASPH	2770.79	0.23372	0.189195	1.23534	0.216704	0.999972
gene-ATP11B|ATP11B	2460.84	0.0821591	0.114938	0.714812	0.474725	0.999972
gene-KCNJ15|KCNJ15	2133.77	-0.0296701	0.290014	-0.102306	0.918514	0.999972
gene-ESRP1|ESRP1	2704.46	0.0544598	0.0800087	0.680673	0.496078	0.999972
gene-LAPTM4A|LAPTM4A	2590.51	-0.0496502	0.0638489	-0.77762	0.436793	0.999972
gene-PUM2|PUM2	2390.23	-0.0648529	0.0674917	-0.960902	0.336601	0.999972
gene-SMARCC2|SMARCC2	2430.62	0.0715135	0.071158	1.005	0.314899	0.999972
gene-ADAM15|ADAM15	1957.99	-0.133912	0.129322	-1.0355	0.300436	0.999972
gene-ACADVL|ACADVL	2877.96	0.176525	0.155277	1.13684	0.255605	0.999972
gene-REEP5|REEP5	3047.42	0.0631978	0.109213	0.578663	0.562817	0.999972
gene-BIRC3|BIRC3	1873.34	-0.221625	0.218797	-1.01292	0.311096	0.999972
gene-MARCHF6|MARCHF6	2697.97	0.0767394	0.0708298	1.08343	0.278616	0.999972
gene-LOC101115252|LOC101115252	2250.59	-0.137364	0.114643	-1.19819	0.230841	0.999972
gene-ANK3|ANK3	2476.06	0.15584	0.191099	0.815493	0.41479	0.999972
gene-SMARCA5|SMARCA5	2438.18	0.0538773	0.0995112	0.541419	0.588219	0.999972
gene-EDEM3|EDEM3	2568.22	0.15675	0.107807	1.454	0.145947	0.999972
gene-FLOT2|FLOT2	2148.96	-0.0171019	0.134116	-0.127516	0.898532	0.999972
gene-WAC|WAC	2489.29	-0.0493031	0.0585334	-0.842307	0.399616	0.999972
gene-CBX5|CBX5	2937.71	-0.173271	0.182217	-0.950905	0.341653	0.999972
gene-CLINT1|CLINT1	2385.64	0.0272605	0.0774562	0.351947	0.724878	0.999972
gene-SFT2D2|SFT2D2	2226.29	0.0363361	0.0967386	0.375612	0.707206	0.999972
gene-ETS1|ETS1	2281.22	-0.168887	0.125721	-1.34334	0.179161	0.999972
gene-PPP4R3B|PPP4R3B	2455.61	0.00297695	0.0735913	0.0404525	0.967732	0.999972
gene-ERAP2|ERAP2	1740.46	-0.0858621	0.198803	-0.431895	0.665818	0.999972
gene-NCKAP1|NCKAP1	2366.36	-0.00342912	0.121601	-0.0281997	0.977503	0.999972
gene-LOC101104843|LOC101104843	2478.29	0.0178113	0.0791226	0.22511	0.821894	0.999972
gene-MPZL2|MPZL2	2192.65	0.0927683	0.158955	0.583615	0.559479	0.999972
gene-DCTN2|DCTN2	2375.23	0.0105696	0.0679423	0.155567	0.876374	0.999972
gene-ENPP4|ENPP4	2257.77	0.15258	0.221899	0.687612	0.491697	0.999972
gene-SLC22A23|SLC22A23	2121.6	0.155063	0.12631	1.22764	0.219582	0.999972
gene-RBM47|RBM47	2359.3	0.18572	0.0779357	2.38299	0.0171725	0.999972
gene-VPS13C|VPS13C	2224.68	-0.183215	0.154325	-1.18721	0.235146	0.999972
gene-CCPG1|CCPG1	2629.83	0.288349	0.161743	1.78276	0.0746254	0.999972
gene-IPO7|IPO7	2551.76	-0.00426604	0.1068	-0.0399442	0.968138	0.999972
gene-SPCS2|SPCS2	2565.17	0.0365649	0.0919289	0.397753	0.690813	0.999972
gene-PTGFRN|PTGFRN	2214.34	-0.0477495	0.146041	-0.32696	0.743698	0.999972
gene-PACSIN2|PACSIN2	2554.12	0.0654602	0.127666	0.512747	0.608128	0.999972
gene-SPEN|SPEN	2261.98	-0.000757796	0.0928532	-0.00816122	0.993488	0.999972
gene-SRRT|SRRT	2448.69	0.0296465	0.0927384	0.319679	0.749211	0.999972
gene-TNRC18|TNRC18	2464.4	-0.0880552	0.101203	-0.870089	0.384252	0.999972
gene-SND1|SND1	2509.58	0.0787069	0.0897247	0.877205	0.380375	0.999972
gene-NFKBIZ|NFKBIZ	1732.14	0.0687029	0.285996	0.240223	0.810157	0.999972
gene-GATA4|GATA4	2321.77	0.0909889	0.0965781	0.942127	0.346127	0.999972
gene-GLYR1|GLYR1	2448.14	0.052286	0.0630331	0.8295	0.406822	0.999972
gene-TMC5|TMC5	1081.98	-0.129289	0.39698	-0.325681	0.744666	0.999972
gene-MBNL1|MBNL1	2142.97	-0.220441	0.144919	-1.52114	0.128225	0.999972
gene-SLC25A39|SLC25A39	2428.7	0.140481	0.116794	1.20281	0.229049	0.999972
gene-ERGIC1|ERGIC1	2622.54	0.202308	0.11626	1.74013	0.0818361	0.999972
gene-KIF12|KIF12	2336.6	0.125268	0.177406	0.706109	0.48012	0.999972
gene-SUN1|SUN1	2318.93	-0.0775442	0.0699705	-1.10824	0.267757	0.999972
gene-NFE2L3|NFE2L3	1383.71	-0.397211	0.243472	-1.63145	0.102796	0.999972
gene-GLP1R|GLP1R	1688.46	-0.185548	0.350894	-0.528788	0.596952	0.999972
gene-LOC114113235|LOC114113235	2475.05	-0.0479665	0.892809	-0.0537254	0.957154	0.999972
gene-ERP29|ERP29	2499.85	-0.018145	0.1133	-0.16015	0.872763	0.999972
gene-LOC101109446|LOC101109446	2446.25	0.0699653	0.0733886	0.953354	0.340411	0.999972
gene-DPP8|DPP8	2299.66	-0.0109613	0.0609665	-0.179791	0.857316	0.999972
gene-ZFC3H1|ZFC3H1	2362.74	-0.0376307	0.0826549	-0.455275	0.648911	0.999972
gene-LOC101104594|LOC101104594	2272.61	-0.0485254	0.0778639	-0.623207	0.533148	0.999972
gene-LOC101103232|LOC101103232	2644.3	0.238951	0.185423	1.28868	0.197509	0.999972
gene-VEZF1|VEZF1	2514.73	-0.00491959	0.0717554	-0.0685605	0.945339	0.999972
gene-CXADR|CXADR	2132.38	-0.135017	0.114552	-1.17865	0.238538	0.999972
gene-UBR5|UBR5	2272.33	0.0663403	0.0859494	0.771853	0.440201	0.999972
gene-SMIM6|SMIM6	2119.96	-0.0237239	0.17148	-0.138348	0.889965	0.999972
gene-LOC101113001|LOC101113001	2317.36	0.109948	0.110577	0.99432	0.320067	0.999972
gene-CLIC3|CLIC3	2250.18	-0.250011	0.168945	-1.47983	0.138918	0.999972
gene-TMPRSS4|TMPRSS4	1632.69	-0.128334	0.246595	-0.520423	0.602769	0.999972
gene-WDR82|WDR82	2459.92	-0.0415017	0.0742084	-0.559259	0.575985	0.999972
gene-IMMT|IMMT	2357.9	0.07085	0.0943577	0.750866	0.452733	0.999972
gene-PRSS8|PRSS8	2453.94	0.202385	0.175959	1.15018	0.25007	0.999972
gene-CGNL1|CGNL1	2163.3	0.126115	0.23127	0.545318	0.585535	0.999972
gene-ACTR1A|ACTR1A	2405.21	0.0688466	0.0590385	1.16613	0.243562	0.999972
gene-DBI|DBI	2086.43	-0.0494902	0.10997	-0.450033	0.652687	0.999972
gene-CCNL2|CCNL2	2636.2	0.0875879	0.0767554	1.14113	0.253816	0.999972
gene-DESI1|DESI1	2413.54	0.168294	0.22937	0.73372	0.463119	0.999972
gene-DUOX2|DUOX2	3230.57	1.22321	0.524051	2.33413	0.0195887	0.999972
gene-NADK|NADK	2812.64	0.122096	0.108418	1.12616	0.2601	0.999972
gene-TRAK1|TRAK1	2242.84	0.117441	0.181276	0.647854	0.517079	0.999972
gene-LOC101120423|LOC101120423	1555.19	-0.228157	0.185689	-1.22871	0.219181	0.999972
gene-EDEM1|EDEM1	2087.47	0.0629621	0.125003	0.503684	0.614483	0.999972
gene-PRELID1|PRELID1	2523.71	0.153203	0.0911761	1.6803	0.0928995	0.999972
gene-TBL1XR1|TBL1XR1	2136.78	-0.11388	0.125556	-0.907006	0.364404	0.999972
gene-NEURL3|NEURL3	993.881	-0.32148	0.573633	-0.560428	0.575187	0.999972
gene-LOC101106970|LOC101106970	1507.07	0.968798	0.803376	1.20591	0.227853	0.999972
gene-ABCC5|ABCC5	2340.22	0.27514	0.115679	2.37847	0.0173846	0.999972
gene-MAVS|MAVS	2247.85	0.149591	0.151206	0.989318	0.322508	0.999972
gene-MMP15|MMP15	2392.53	-0.00438933	0.153285	-0.0286351	0.977156	0.999972
gene-MYO1D|MYO1D	2236.1	0.13202	0.139568	0.945917	0.344191	0.999972
gene-CD59|CD59	2535.07	0.231691	0.138582	1.67187	0.0945506	0.999972
gene-LRP5|LRP5	2038.83	-0.072928	0.125648	-0.580415	0.561635	0.999972
gene-GRN|GRN	2115.83	-0.184571	0.174804	-1.05588	0.291024	0.999972
gene-PPP2R1A|PPP2R1A	2253.73	0.0623246	0.077322	0.80604	0.42022	0.999972
gene-TNRC6B|TNRC6B	2171.28	-0.0238777	0.096153	-0.24833	0.803879	0.999972
gene-SULF2|SULF2	2051.9	-0.261536	0.281707	-0.928398	0.353201	0.999972
gene-ATXN10|ATXN10	2341.87	0.119995	0.0676171	1.77462	0.0759599	0.999972
gene-SDHB|SDHB	2471.79	0.151194	0.0942725	1.6038	0.108759	0.999972
gene-DHX15|DHX15	2332.94	-0.0704275	0.079894	-0.881512	0.378041	0.999972
gene-HMGN1|HMGN1	2694.19	-0.0179128	0.125337	-0.142917	0.886356	0.999972
gene-ALDH6A1|ALDH6A1	2175.38	0.168794	0.271399	0.621939	0.533982	0.999972
gene-SEC31A|SEC31A	2500.05	0.0820985	0.145368	0.564763	0.572235	0.999972
gene-SYNGR2|SYNGR2	2090.73	-0.0492573	0.123734	-0.39809	0.690564	0.999972
gene-MINK1|MINK1	2283.68	-0.0270329	0.0620558	-0.435622	0.663111	0.999972
gene-CNDP2|CNDP2	1882.85	-0.158086	0.121097	-1.30545	0.191741	0.999972
gene-ZNF75D|ZNF75D	2698.59	0.124819	0.123263	1.01263	0.311236	0.999972
gene-FGFR3|FGFR3	2365.29	-0.0226467	0.105052	-0.215577	0.829317	0.999972
gene-TENT5C|TENT5C	3494.04	0.127488	0.326396	0.390592	0.696099	0.999972
gene-IGSF9|IGSF9	2258.47	0.299303	0.312355	0.958217	0.337954	0.999972
gene-FHL2|FHL2	1979.35	-0.034276	0.123164	-0.278295	0.780786	0.999972
gene-NFAT5|NFAT5	2236.86	0.00758645	0.099541	0.0762144	0.939249	0.999972
gene-ARHGEF1|ARHGEF1	2213.06	0.00990965	0.10011	0.0989878	0.921148	0.999972
gene-HNF4A|HNF4A	2177.48	-0.0956236	0.135225	-0.707143	0.479478	0.999972
gene-GCN1|GCN1	2467.46	0.0873981	0.0962455	0.908075	0.363839	0.999972
gene-ZBTB7B|ZBTB7B	2547.99	0.0354633	0.11406	0.310917	0.755864	0.999972
gene-LOC101108935|LOC101108935	2500.78	0.0634167	0.102809	0.616839	0.537341	0.999972
gene-LOC101122142|LOC101122142	1168.84	-0.645095	0.373531	-1.72702	0.0841649	0.999972
gene-MFN2|MFN2	2354.28	0.142489	0.0956352	1.48992	0.136245	0.999972
gene-EML4|EML4	2438.04	0.054991	0.137297	0.400525	0.68877	0.999972
gene-PHB|PHB	2599.69	0.0413911	0.107827	0.383867	0.701077	0.999972
gene-UBE2H|UBE2H	2476.5	0.21904	0.123783	1.76954	0.0768032	0.999972
gene-MX1|MX1	3378.06	-0.859103	0.665614	-1.29069	0.19681	0.999972
gene-RPL38|RPL38	2632.45	0.0183789	0.119996	0.153163	0.87827	0.999972
gene-SURF4|SURF4	2326.2	0.025519	0.134817	0.189286	0.849869	0.999972
gene-EP300|EP300	2181.08	0.0337999	0.0803859	0.420471	0.674142	0.999972
gene-IGF2R|IGF2R	2071.01	0.205619	0.148324	1.38629	0.16566	0.999972
gene-SCD|SCD	2452.53	-0.155888	0.2951	-0.528253	0.597324	0.999972
gene-EIF3G|EIF3G	2258.38	-0.032182	0.0816494	-0.394148	0.693472	0.999972
gene-AFF4|AFF4	2310.35	0.0935826	0.107498	0.87055	0.384	0.999972
gene-EFCAB14|EFCAB14	2307.73	-0.145038	0.177377	-0.817679	0.41354	0.999972
gene-LOC101103618|LOC101103618	2242.87	0.0183819	0.0844932	0.217554	0.827776	0.999972
gene-KPNA6|KPNA6	2213.58	0.0889049	0.0835305	1.06434	0.287174	0.999972
gene-ADGRG1|ADGRG1	2229.22	0.0233063	0.0996233	0.233944	0.815028	0.999972
gene-DGKZ|DGKZ	2075.42	-0.170747	0.0811874	-2.10312	0.0354549	0.999972
gene-HTT|HTT	2044.6	-0.0286518	0.126612	-0.226297	0.820971	0.999972
gene-SRC|SRC	2202.91	-0.00637029	0.0733226	-0.0868802	0.930767	0.999972
gene-TJP1|TJP1	2421.55	0.079129	0.0842314	0.939424	0.347513	0.999972
gene-DCN|DCN	2576.83	-0.395345	0.224978	-1.75726	0.0788729	0.999972
gene-LAMA5|LAMA5	2196.47	0.149856	0.110287	1.35878	0.174215	0.999972
gene-ITGAV|ITGAV	2379.02	0.132763	0.115017	1.1543	0.248379	0.999972
gene-SRSF5|SRSF5	2176.87	-0.0871662	0.056955	-1.53044	0.125908	0.999972
gene-ASXL1|ASXL1	2445.37	0.0592445	0.120643	0.491074	0.623374	0.999972
gene-SCAF11|SCAF11	2084.21	-0.0444695	0.0842713	-0.527694	0.597711	0.999972
gene-GOLGA2|GOLGA2	2487.03	0.0467043	0.0799492	0.584174	0.559103	0.999972
gene-LONP2|LONP2	2464.1	0.0686558	0.0556686	1.23329	0.217466	0.999972
gene-LOC101111878|LOC101111878	2864.35	0.116923	0.142711	0.8193	0.412615	0.999972
gene-TMEM131|TMEM131	2190.44	0.071883	0.119597	0.601043	0.547811	0.999972
gene-EPB41L1|EPB41L1	2080.84	0.102891	0.103732	0.991893	0.32125	0.999972
gene-IST1|IST1	2136.81	-0.0853964	0.0742255	-1.1505	0.249938	0.999972
gene-LOC101111888|LOC101111888	2142.5	-0.0544381	0.105846	-0.514312	0.607034	0.999972
gene-KTN1|KTN1	2414.15	0.0951185	0.0794253	1.19758	0.231079	0.999972
gene-CALD1|CALD1	2484.99	-0.113422	0.163027	-0.695728	0.486599	0.999972
gene-CHD2|CHD2	2314.53	0.121606	0.0794908	1.52981	0.126063	0.999972
gene-LOC101114075|LOC101114075	2009.09	-0.286742	0.254781	-1.12544	0.260401	0.999972
gene-ARMCX3|ARMCX3	2462.84	0.113435	0.092533	1.22589	0.22024	0.999972
gene-ANKRD17|ANKRD17	2252.83	0.0930724	0.0842877	1.10422	0.269496	0.999972
gene-POLDIP3|POLDIP3	2390.33	0.0326959	0.0418412	0.781427	0.434551	0.999972
gene-TMPO|TMPO	2337.8	-0.103536	0.122819	-0.842994	0.399232	0.999972
gene-TXN|TXN	2221.26	-0.0448191	0.152565	-0.293772	0.768932	0.999972
gene-LOC114109091|LOC114109091	2307.08	0.00484638	0.302985	0.0159954	0.987238	0.999972
gene-VPS13D|VPS13D	2096.52	0.0997073	0.117455	0.848896	0.395939	0.999972
gene-HNRNPK|HNRNPK	2275.38	-0.131464	0.0745473	-1.7635	0.0778167	0.999972
gene-TENT5A|TENT5A	2232.5	-0.728982	0.30601	-2.38221	0.0172089	0.999972
gene-KEF53_t22	2444.25	0.191485	0.196646	0.973758	0.330177	0.999972
gene-GALNT7|GALNT7	2293.26	-0.11457	0.21351	-0.536599	0.591544	0.999972
gene-SDHC|SDHC	2593.96	0.175603	0.0925133	1.89814	0.0576779	0.999972
gene-CAPN1|CAPN1	2165.51	-0.0188509	0.104467	-0.180448	0.856801	0.999972
gene-RAB7A|RAB7A	2333.01	0.0146803	0.0814357	0.180268	0.856942	0.999972
gene-TET2|TET2	2204.36	0.0121608	0.112577	0.108022	0.913979	0.999972
gene-TOP2A|TOP2A	2368.65	-0.26466	0.251606	-1.05188	0.292854	0.999972
gene-NUMB|NUMB	1895.67	0.0226365	0.133777	0.16921	0.865631	0.999972
gene-EVPL|EVPL	2274.9	-0.12448	0.226859	-0.54871	0.583205	0.999972
gene-STARD10|STARD10	2319.42	0.0587246	0.129793	0.452446	0.650947	0.999972
gene-MYH14|MYH14	2468.71	-0.212623	0.22231	-0.956426	0.338857	0.999972
gene-ARHGEF12|ARHGEF12	2165.09	0.121482	0.0975024	1.24594	0.212787	0.999972
gene-DCAF7|DCAF7	2205.95	0.0598072	0.0947262	0.631369	0.5278	0.999972
gene-LLGL2|LLGL2	2334.66	0.0410941	0.122954	0.334224	0.73821	0.999972
gene-LOC106990092|LOC106990092	2279.89	0.270345	0.167437	1.6146	0.106396	0.999972
gene-TBL1X|TBL1X	2468.21	0.130319	0.0651937	1.99895	0.0456137	0.999972
gene-LOC114117226|LOC114117226	2042.26	-0.0649183	0.165898	-0.391313	0.695566	0.999972
gene-COL4A2|COL4A2	2542.98	0.0497545	0.19204	0.259084	0.795571	0.999972
gene-LOC101118433|LOC101118433	2179.21	-0.106292	0.122863	-0.865126	0.38697	0.999972
gene-ARFGEF2|ARFGEF2	2221.54	0.135752	0.169175	0.802439	0.422299	0.999972
gene-BAK1|BAK1	1870.31	0.0814027	0.134014	0.607419	0.543573	0.999972
gene-HSPG2|HSPG2	3087.11	0.0956328	0.184875	0.517283	0.604959	0.999972
gene-DDX31|DDX31	2143.77	0.0032029	0.0851978	0.0375937	0.970012	0.999972
gene-LOC114114906|LOC114114906	2841.06	0.105054	0.166	0.632856	0.526827	0.999972
gene-ADGRG7|ADGRG7	1626.07	-0.0121132	0.223855	-0.0541119	0.956846	0.999972
gene-SORT1|SORT1	2498.19	0.223758	0.112629	1.98668	0.0469578	0.999972
gene-RALY|RALY	2322.13	-0.0695431	0.0946821	-0.73449	0.46265	0.999972
gene-USO1|USO1	2424.81	-0.0275589	0.118231	-0.233094	0.815689	0.999972
gene-EMP1|EMP1	2443.69	-0.436742	0.320508	-1.36265	0.172992	0.999972
gene-SEC23B|SEC23B	2396.54	0.102744	0.111132	0.924522	0.355215	0.999972
gene-GALNT6|GALNT6	2076.55	-0.00387134	0.308064	-0.0125667	0.989974	0.999972
gene-GCC2|GCC2	1956.74	-0.000527769	0.0930776	-0.00567021	0.995476	0.999972
gene-AMFR|AMFR	2173.76	0.0119701	0.0648276	0.184645	0.853507	0.999972
gene-CDH16|CDH16	3308.27	0.304626	1.20355	0.253107	0.800186	0.999972
gene-RBM10|RBM10	2361.23	0.0224005	0.062287	0.359634	0.719121	0.999972
gene-R3HDM4|R3HDM4	2151.04	-0.0834298	0.109257	-0.763608	0.445101	0.999972
gene-CDH17|CDH17	2475.45	-0.562841	0.387699	-1.45175	0.146572	0.999972
gene-CRAT|CRAT	2016.57	0.105023	0.121493	0.864436	0.387349	0.999972
gene-ECPAS|ECPAS	1964.23	-0.0460045	0.102903	-0.447067	0.654826	0.999972
gene-SP1|SP1	2301.59	-0.0868426	0.0797592	-1.08881	0.276238	0.999972
gene-LOC101111247|LOC101111247	2415.81	0.0550115	0.0755953	0.727711	0.466791	0.999972
gene-NCOA3|NCOA3	1974.79	-0.100561	0.104551	-0.96184	0.33613	0.999972
gene-LOC101122715|LOC101122715	2329.45	0.167213	0.0741412	2.25534	0.0241121	0.999972
gene-PDGFA|PDGFA	2870.25	0.192631	0.276501	0.696674	0.486007	0.999972
gene-SERINC1|SERINC1	2281.38	0.0508773	0.0844599	0.602384	0.546919	0.999972
gene-KLF4|KLF4	2321.1	-0.138853	0.230643	-0.602028	0.547156	0.999972
gene-LMAN2|LMAN2	2235.8	-0.0266572	0.0790317	-0.337297	0.735893	0.999972
gene-SNX5|SNX5	2205.73	0.0610663	0.0730199	0.836297	0.402988	0.999972
gene-TARS1|TARS1	2362.23	-0.0564419	0.153936	-0.366659	0.713873	0.999972
gene-SBF1|SBF1	2211.42	-0.0324701	0.0842054	-0.385606	0.699788	0.999972
gene-LOC101122880|LOC101122880	1878.13	-0.0743089	0.267476	-0.277816	0.781154	0.999972
gene-ZC3HAV1|ZC3HAV1	2026.37	-0.204878	0.157286	-1.30259	0.192716	0.999972
gene-IVD|IVD	1984.91	-0.155368	0.12688	-1.22452	0.220755	0.999972
gene-SBNO2|SBNO2	1805.12	0.0415727	0.123287	0.337203	0.735964	0.999972
gene-RETREG2|RETREG2	2306.44	0.0704802	0.0845974	0.833125	0.404774	0.999972
gene-TNFRSF21|TNFRSF21	1736.09	0.25682	0.160559	1.59954	0.109702	0.999972
gene-ZC3H7A|ZC3H7A	2081.17	-0.086613	0.122042	-0.709701	0.47789	0.999972
gene-CAMTA2|CAMTA2	2148.41	0.0265173	0.0939579	0.282226	0.777771	0.999972
gene-LOC101121602|LOC101121602	2162.96	0.0705772	0.067391	1.04728	0.294971	0.999972
gene-ZDHHC20|ZDHHC20	2092.33	0.0128269	0.115384	0.111168	0.911483	0.999972
gene-MTOR|MTOR	2115.68	0.114742	0.0875009	1.31132	0.189749	0.999972
gene-PLPP2|PLPP2	1774.22	-0.0410521	0.125755	-0.326445	0.744088	0.999972
gene-FAM83H|FAM83H	2146.08	-0.0778574	0.101518	-0.766933	0.443121	0.999972
gene-RNF214|RNF214	2119.71	0.0188528	0.132139	0.142674	0.886548	0.999972
gene-MMUT|MMUT	1815.53	-0.0693512	0.110172	-0.629479	0.529035	0.999972
gene-TRAM2|TRAM2	2455.47	0.307466	0.144566	2.12682	0.0334349	0.999972
gene-LOC114108603|LOC114108603	45132.6	0.911108	1.0035	0.90793	0.363915	0.999972
gene-DBNL|DBNL	2081.62	0.0244019	0.068765	0.354859	0.722695	0.999972
gene-LOC114117878|LOC114117878	1380.06	-0.0993417	0.261701	-0.3796	0.704242	0.999972
gene-PPP2CA|PPP2CA	2176.66	-0.0789522	0.104088	-0.758517	0.448141	0.999972
gene-ARHGAP21|ARHGAP21	2000.68	-0.0741179	0.110759	-0.669179	0.503381	0.999972
gene-GOLGA3|GOLGA3	2338.15	0.15762	0.0965392	1.6327	0.102532	0.999972
gene-PIK3C2B|PIK3C2B	2055.29	-0.0939493	0.15494	-0.606358	0.544277	0.999972
gene-IARS1|IARS1	2170.21	0.146512	0.13923	1.0523	0.292663	0.999972
gene-FNBP1L|FNBP1L	2313.74	0.0446473	0.135792	0.328792	0.742313	0.999972
gene-SNRNP70|SNRNP70	2413.04	0.0414446	0.118576	0.34952	0.726699	0.999972
gene-ACAT1|ACAT1	2310.86	0.112532	0.0808561	1.39175	0.163997	0.999972
gene-PRKCI|PRKCI	1588.9	-0.0694875	0.172017	-0.403958	0.686244	0.999972
gene-LOC101109426|LOC101109426	1896.44	-0.069754	0.0874052	-0.798053	0.42484	0.999972
gene-LOC101117758|LOC101117758	2021.98	-0.0615686	0.117021	-0.52613	0.598798	0.999972
gene-IARS2|IARS2	2227.25	0.0690419	0.0923497	0.747613	0.454694	0.999972
gene-AGRN|AGRN	2438.69	-0.00401082	0.167472	-0.0239491	0.980893	0.999972
gene-NECTIN2|NECTIN2	2091.35	0.0992537	0.0774573	1.2814	0.200054	0.999972
gene-ASXL2|ASXL2	2053.18	0.00265789	0.0724948	0.0366631	0.970754	0.999972
gene-PPDPF|PPDPF	2296.66	-0.053398	0.0848849	-0.629064	0.529307	0.999972
gene-CDK16|CDK16	2261.5	0.128973	0.0717074	1.7986	0.0720812	0.999972
gene-IDH3B|IDH3B	1999.58	0.0566655	0.13594	0.416842	0.676794	0.999972
gene-C2CD5|C2CD5	2030.73	-0.0857185	0.119229	-0.718942	0.472176	0.999972
gene-AP2M1|AP2M1	2354.54	-0.0455179	0.0945273	-0.481532	0.630138	0.999972
gene-CCNY|CCNY	2393.46	0.214525	0.0964098	2.22513	0.0260724	0.999972
gene-TCAF1|TCAF1	2406.26	0.256374	0.123931	2.06869	0.0385753	0.999972
gene-UBE2Z|UBE2Z	1886.5	-0.046482	0.0873182	-0.53233	0.594498	0.999972
gene-KLF6|KLF6	1954.21	-0.151383	0.137958	-1.09731	0.272506	0.999972
gene-MAGT1|MAGT1	2178.33	-0.1411	0.108865	-1.2961	0.19494	0.999972
gene-MOB1A|MOB1A	1989.31	-0.0970859	0.118036	-0.82251	0.410787	0.999972
gene-LOC101110066|LOC101110066	1906.06	0.0896513	0.160432	0.55881	0.576291	0.999972
gene-LCP1|LCP1	1610.1	-0.232245	0.27516	-0.844036	0.39865	0.999972
gene-AK3|AK3	1831.58	0.0470985	0.245975	0.191477	0.848152	0.999972
gene-NPEPPS|NPEPPS	1975.4	-0.0888509	0.0903982	-0.982884	0.325664	0.999972
gene-ARHGEF2|ARHGEF2	2058.07	-0.168636	0.137151	-1.22956	0.218862	0.999972
gene-NIPBL|NIPBL	2072.94	0.0269065	0.0684853	0.39288	0.694408	0.999972
gene-HMGCR|HMGCR	2230.52	-0.245669	0.245963	-0.998805	0.317889	0.999972
gene-IL6ST|IL6ST	2317.79	0.0430197	0.123888	0.347246	0.728407	0.999972
gene-GAPVD1|GAPVD1	1977.52	0.0120003	0.063203	0.189869	0.849412	0.999972
gene-MYO9B|MYO9B	1806.56	-0.0605047	0.117538	-0.514768	0.606715	0.999972
gene-LOC105602066|LOC105602066	1783.06	0.178483	0.196283	0.909318	0.363182	0.999972
gene-SEL1L3|SEL1L3	2364.93	0.183289	0.147816	1.23998	0.214983	0.999972
gene-PRKCSH|PRKCSH	2239.45	0.0112468	0.079076	0.142228	0.8869	0.999972
gene-TMEM30A|TMEM30A	2195.93	0.0144461	0.0642941	0.224688	0.822222	0.999972
gene-FKBP8|FKBP8	2137.51	-0.0283208	0.074824	-0.378498	0.70506	0.999972
gene-ATP7B|ATP7B	1667.03	-0.0625584	0.706346	-0.0885663	0.929427	0.999972
gene-SUSD4|SUSD4	2566.71	-0.294076	0.275021	-1.06928	0.284942	0.999972
gene-USP47|USP47	2082.24	0.0653204	0.0862087	0.7577	0.44863	0.999972
gene-ARPC3|ARPC3	1861.71	-0.0839924	0.120021	-0.699817	0.484042	0.999972
gene-RSRP1|RSRP1	2138.96	-0.0316478	0.0933414	-0.339055	0.734569	0.999972
gene-TUBA1A|TUBA1A	2755.45	-0.243089	0.20463	-1.18794	0.234855	0.999972
gene-USP32|USP32	1778.88	0.165564	0.196762	0.841444	0.400099	0.999972
gene-ZNF207|ZNF207	2087.27	-0.03763	0.0881401	-0.426934	0.669427	0.999972
gene-MAN2B1|MAN2B1	2139.03	-0.148487	0.108157	-1.37288	0.169791	0.999972
gene-PAN3|PAN3	1855.72	-0.0306171	0.102042	-0.300044	0.764143	0.999972
gene-ABHD16A|ABHD16A	1955.61	-0.0561244	0.0987191	-0.568527	0.569677	0.999972
gene-RAB11A|RAB11A	2055.83	0.0632815	0.0698559	0.905887	0.364996	0.999972
gene-PPT1|PPT1	2080.44	-0.0784006	0.0998531	-0.78516	0.43236	0.999972
gene-EIF3D|EIF3D	2011.52	-0.0560634	0.0973089	-0.576138	0.564522	0.999972
gene-LOC121816883|LOC121816883	2997.03	-0.19207	0.589084	-0.326049	0.744388	0.999972
gene-CCND1|CCND1	1929.05	-0.125618	0.105855	-1.1867	0.235347	0.999972
gene-SCNN1A|SCNN1A	2440.37	-0.0268819	0.168204	-0.159817	0.873025	0.999972
gene-MAPK1|MAPK1	2111.46	0.0723262	0.078111	0.925941	0.354477	0.999972
gene-PABPC4|PABPC4	2514.59	0.310495	0.156801	1.98019	0.0476825	0.999972
gene-GLRX|GLRX	2535.01	0.0650528	0.176669	0.368218	0.712711	0.999972
gene-LOC101118481|LOC101118481	2337.17	-0.013852	0.0929695	-0.148995	0.881558	0.999972
gene-RAB3GAP2|RAB3GAP2	2080.39	0.0226802	0.0690737	0.328348	0.742649	0.999972
gene-PLEKHB2|PLEKHB2	1916.88	-0.00500866	0.09543	-0.0524852	0.958142	0.999972
gene-SEC61B|SEC61B	1702.13	-0.0972859	0.132211	-0.735841	0.461828	0.999972
gene-GNS|GNS	1924.89	-0.047062	0.117027	-0.402147	0.687576	0.999972
gene-AARS1|AARS1	2298.07	0.0858192	0.106345	0.806986	0.419675	0.999972
gene-SIK2|SIK2	2176.96	0.0770657	0.0840149	0.917286	0.358993	0.999972
gene-SYNRG|SYNRG	2046.43	0.102318	0.0932267	1.09752	0.272415	0.999972
gene-ZFP36L1|ZFP36L1	2176.18	-0.142338	0.122712	-1.15993	0.246076	0.999972
gene-FDPS|FDPS	1726.16	-0.280286	0.278836	-1.0052	0.314802	0.999972
gene-SUMO2|SUMO2	2172.66	-0.10224	0.0802338	-1.27427	0.202567	0.999972
gene-IHH|IHH	1568.9	-0.198805	0.149805	-1.32709	0.184478	0.999972
gene-ZZEF1|ZZEF1	1917.54	0.148997	0.126414	1.17864	0.238543	0.999972
gene-RAB2A|RAB2A	2252.48	0.0288844	0.0796386	0.362694	0.716834	0.999972
gene-EIF3B|EIF3B	2388.3	0.0548804	0.0974572	0.563123	0.573351	0.999972
gene-ZMYND11|ZMYND11	2090.23	-0.0638975	0.0774451	-0.825069	0.409332	0.999972
gene-ECHDC1|ECHDC1	2180.27	0.0472393	0.0810564	0.582795	0.560031	0.999972
gene-LOC101112441|LOC101112441	1983.16	0.0909176	0.107787	0.843493	0.398953	0.999972
gene-QARS1|QARS1	2137.15	0.0526539	0.0549657	0.95794	0.338093	0.999972
gene-SETD2|SETD2	2026.05	0.0352339	0.0733314	0.480475	0.630889	0.999972
gene-TRAF7|TRAF7	1972.32	0.019053	0.073737	0.258392	0.796104	0.999972
gene-LOC101103351|LOC101103351	2139.76	-0.0204735	0.0942647	-0.217192	0.828059	0.999972
gene-PPP4R3A|PPP4R3A	2207.9	0.00859578	0.0763449	0.112591	0.910354	0.999972
gene-LOC114114996|LOC114114996	1894.15	-0.347426	0.160886	-2.15946	0.0308145	0.999972
gene-MTDH|MTDH	2239.5	0.0657443	0.093599	0.702404	0.482427	0.999972
gene-ETHE1|ETHE1	2176.55	-0.109981	0.162007	-0.678864	0.497224	0.999972
gene-PRKCD|PRKCD	1685.66	-0.0620879	0.115833	-0.536014	0.591949	0.999972
gene-LOC101106288|LOC101106288	2342.83	-0.0744055	0.192431	-0.386662	0.699007	0.999972
gene-GSPT1|GSPT1	2240.7	0.101472	0.0908713	1.11665	0.264142	0.999972
gene-MSN|MSN	2084.29	0.0146436	0.0832005	0.176004	0.860291	0.999972
gene-LOC101104237|LOC101104237	1629.5	0.0891731	0.244903	0.364116	0.715772	0.999972
gene-BANF1|BANF1	2172.87	-0.102711	0.0842014	-1.21983	0.22253	0.999972
gene-PDS5A|PDS5A	2064.8	-0.00501756	0.0636293	-0.0788562	0.937147	0.999972
gene-CCT8|CCT8	2288.4	0.00742737	0.110378	0.0672902	0.946351	0.999972
gene-MDC1|MDC1	1943.18	-0.0126166	0.0856731	-0.147264	0.882924	0.999972
gene-JPT2|JPT2	2160.5	0.00637971	0.108149	0.0589902	0.95296	0.999972
gene-FNDC3B|FNDC3B	2742.62	0.305055	0.147796	2.06403	0.0390153	0.999972
gene-HERC6|HERC6	2309.41	-0.696596	0.380452	-1.83097	0.0671054	0.999972
gene-ELK4|ELK4	1673.3	-0.151616	0.111461	-1.36026	0.173749	0.999972
gene-EP400|EP400	1972.78	0.086994	0.0697003	1.24812	0.211989	0.999972
gene-SUN2|SUN2	1991.13	-0.141048	0.123519	-1.14191	0.253491	0.999972
gene-UBTF|UBTF	2109.52	-0.0198666	0.0568972	-0.349167	0.726964	0.999972
gene-EIF5B|EIF5B	2289.92	0.00587597	0.067356	0.0872375	0.930483	0.999972
gene-COMT|COMT	2300.53	0.224176	0.108089	2.074	0.0380796	0.999972
gene-PPP1CA|PPP1CA	1991.99	-0.0100422	0.0639957	-0.156919	0.875308	0.999972
gene-LOC101123600|LOC101123600	2043.28	0.0909469	0.104291	0.872048	0.383182	0.999972
gene-FRY|FRY	1529.36	-0.0300931	0.152274	-0.197624	0.843339	0.999972
gene-DTX4|DTX4	1767.46	-0.240602	0.119258	-2.0175	0.0436437	0.999972
gene-SUPT6H|SUPT6H	2105.09	0.154277	0.0832814	1.85248	0.063957	0.999972
gene-EXOC3|EXOC3	2219.22	0.0547881	0.089287	0.613617	0.539468	0.999972
gene-GPX1|GPX1	2368.47	-0.188482	0.105533	-1.78601	0.0740973	0.999972
gene-TSPAN15|TSPAN15	1747.87	-0.0128624	0.178709	-0.0719741	0.942622	0.999972
gene-GALNT12|GALNT12	1724.07	-0.0704292	0.135445	-0.519983	0.603076	0.999972
gene-PYGL|PYGL	2221.54	-0.109544	0.126912	-0.863148	0.388056	0.999972
gene-RAP1GAP2|RAP1GAP2	2541.39	0.127071	0.307396	0.41338	0.679328	0.999972
gene-EXOG|EXOG	2054.28	0.0364231	0.115828	0.314459	0.753172	0.999972
gene-NDRG2|NDRG2	2780.5	0.311197	0.150513	2.06757	0.0386806	0.999972
gene-CCT4|CCT4	2236.87	-0.0537939	0.101118	-0.53199	0.594733	0.999972
gene-HSPA4|HSPA4	2402.99	0.0597489	0.122493	0.487773	0.625711	0.999972
gene-ESYT2|ESYT2	2063.44	-0.00582054	0.0853506	-0.0681957	0.94563	0.999972
gene-PPARGC1B|PPARGC1B	1832.2	0.392656	0.229237	1.71289	0.0867335	0.999972
gene-SEMA3C|SEMA3C	1929.94	-0.103963	0.136237	-0.763105	0.445401	0.999972
gene-NUFIP2|NUFIP2	2018.91	-0.156352	0.118396	-1.32059	0.186639	0.999972
gene-GALE|GALE	2256.81	-0.0842182	0.210075	-0.400896	0.688496	0.999972
gene-LAMC2|LAMC2	1599.21	-0.338501	0.213638	-1.58446	0.113089	0.999972
gene-COPB1|COPB1	2263.53	-0.0460215	0.123685	-0.372085	0.70983	0.999972
gene-PIGO|PIGO	1790.84	-0.0156128	0.0959088	-0.162788	0.870685	0.999972
gene-SAFB2|SAFB2	2079.9	0.0340513	0.0719252	0.473427	0.635909	0.999972
gene-GNB2|GNB2	2137.37	-0.00324354	0.0906769	-0.0357702	0.971466	0.999972
gene-TMEM214|TMEM214	2316.82	0.0626768	0.099041	0.632837	0.52684	0.999972
gene-FYCO1|FYCO1	2120.98	0.121433	0.122867	0.988329	0.322992	0.999972
gene-IRF6|IRF6	1897.27	0.0706277	0.0859547	0.821685	0.411256	0.999972
gene-DOCK1|DOCK1	2048.87	-0.135047	0.114627	-1.17814	0.23874	0.999972
gene-TMEM184A|TMEM184A	1870.02	0.0239243	0.11911	0.200858	0.840809	0.999972
gene-NCSTN|NCSTN	2004.59	0.161697	0.0812904	1.98913	0.0466871	0.999972
gene-CLTA|CLTA	2100.19	0.0340371	0.0527902	0.644762	0.519081	0.999972
gene-OTUD5|OTUD5	2130.1	0.0389433	0.0864128	0.450666	0.65223	0.999972
gene-MX2|MX2	2198.04	-1.15445	0.746659	-1.54615	0.122069	0.999972
gene-DENND4C|DENND4C	1832.57	0.0614351	0.116729	0.526307	0.598675	0.999972
gene-UBXN4|UBXN4	2044.39	-0.0279626	0.0448621	-0.6233	0.533087	0.999972
gene-PLEKHB1|PLEKHB1	1781.2	0.272722	0.224038	1.2173	0.22349	0.999972
gene-AKAP1|AKAP1	1920.24	0.0558951	0.122766	0.455298	0.648895	0.999972
gene-CGGBP1|CGGBP1	2029.97	-0.0898945	0.0847237	-1.06103	0.288675	0.999972
gene-AUP1|AUP1	2153.22	0.00915831	0.0720558	0.1271	0.898861	0.999972
gene-LOC121816989|LOC121816989	2149.45	0.145122	0.345369	0.420196	0.674343	0.999972
gene-TFG|TFG	1742.19	-0.0264219	0.130884	-0.201873	0.840016	0.999972
gene-GNA13|GNA13	1931.19	-0.0658058	0.10798	-0.609424	0.542243	0.999972
gene-TASOR2|TASOR2	2040.2	0.028469	0.0810724	0.351155	0.725472	0.999972
gene-LOC101115117|LOC101115117	1881.23	-0.0244434	0.128725	-0.189888	0.849397	0.999972
gene-CASZ1|CASZ1	1716.49	0.113563	0.184353	0.616007	0.53789	0.999972
gene-PTGES3|PTGES3	2353.32	-0.0197005	0.0922891	-0.213466	0.830964	0.999972
gene-S100A14|S100A14	2195.42	-0.111563	0.185679	-0.600841	0.547946	0.999972
gene-PLCG1|PLCG1	1972.34	0.112562	0.131587	0.855417	0.39232	0.999972
gene-SCAMP2|SCAMP2	2180.68	0.00615577	0.122503	0.05025	0.959923	0.999972
gene-CEP350|CEP350	2056.18	0.0406157	0.109449	0.371094	0.710567	0.999972
gene-MGRN1|MGRN1	1783.18	0.0701152	0.12909	0.543148	0.587028	0.999972
gene-CDHR2|CDHR2	1627.68	0.171487	0.282858	0.606265	0.544339	0.999972
gene-APOE|APOE	2236.55	-0.181778	0.211765	-0.858395	0.390675	0.999972
gene-LOC114118416|LOC114118416	1741.03	-0.45645	0.251593	-1.81424	0.0696405	0.999972
gene-PDCD4|PDCD4	2119.92	0.13458	0.113005	1.19092	0.233684	0.999972
gene-IGDCC4|IGDCC4	1459.04	-0.171603	0.24322	-0.705545	0.480471	0.999972
gene-TAX1BP1|TAX1BP1	1930.85	-0.165299	0.0846203	-1.95342	0.0507695	0.999972
gene-XPC|XPC	2182.67	0.0328067	0.0861235	0.380926	0.703258	0.999972
gene-TOB2|TOB2	2033.82	-0.0688602	0.115901	-0.594129	0.552426	0.999972
gene-DTX3L|DTX3L	1622.4	-0.467538	0.238894	-1.9571	0.0503361	0.999972
gene-LOC101107266|LOC101107266	1941.66	-0.0169292	0.073825	-0.229315	0.818624	0.999972
gene-CEP170B|CEP170B	2304.52	0.00634107	0.146402	0.0433126	0.965452	0.999972
gene-PSMB4|PSMB4	1944.69	-0.0892773	0.101743	-0.877478	0.380227	0.999972
gene-YWHAH|YWHAH	1957.23	-0.0108667	0.0869574	-0.124966	0.90055	0.999972
gene-PIP4K2C|PIP4K2C	2008.75	0.0104426	0.0450854	0.231617	0.816835	0.999972
gene-NEK6|NEK6	1872.93	0.0764865	0.166691	0.458851	0.646341	0.999972
gene-MED12|MED12	1883.44	0.0820462	0.106866	0.767749	0.442637	0.999972
gene-FHIP1B|FHIP1B	1996.6	0.0672418	0.0989871	0.679298	0.496949	0.999972
gene-AP2A2|AP2A2	2010.36	0.0241443	0.0762189	0.316777	0.751413	0.999972
gene-IGFBP7|IGFBP7	2197.23	0.138278	0.136131	1.01577	0.30974	0.999972
gene-LOC121819193|LOC121819193	2186.19	-0.0474741	0.0937813	-0.506221	0.612701	0.999972
gene-IL20RA|IL20RA	1440.47	0.219649	0.375098	0.585578	0.558159	0.999972
gene-PDGFRA|PDGFRA	1804.17	-0.0918673	0.166076	-0.553162	0.580152	0.999972
gene-LOC101117285|LOC101117285	1966.16	0.0683251	0.154656	0.441786	0.658644	0.999972
gene-HERC1|HERC1	1941.83	0.0586216	0.125465	0.467235	0.640332	0.999972
gene-NIPSNAP2|NIPSNAP2	2125.3	0.0585784	0.134334	0.436065	0.66279	0.999972
gene-POLR2B|POLR2B	1872.07	-0.0292156	0.0590722	-0.494575	0.6209	0.999972
gene-KHDRBS1|KHDRBS1	1921.7	0.0648158	0.070559	0.918603	0.358303	0.999972
gene-LOC114114909|LOC114114909	1936.93	0.105617	0.131599	0.80257	0.422224	0.999972
gene-TMEM164|TMEM164	1885.32	0.0935135	0.230145	0.406323	0.684505	0.999972
gene-MED13L|MED13L	2104.65	0.163898	0.085043	1.92724	0.0539502	0.999972
gene-C1QB|C1QB	1513.67	-0.434721	0.283769	-1.53195	0.125534	0.999972
gene-ARFGAP3|ARFGAP3	2190.28	0.0465749	0.0793815	0.586722	0.55739	0.999972
gene-PPP6R1|PPP6R1	1929.14	-0.0357558	0.0622507	-0.574384	0.565708	0.999972
gene-GUCD1|GUCD1	2017.91	-0.0920637	0.0850703	-1.08221	0.27916	0.999972
gene-LOC101105188|LOC101105188	2150.68	0.10478	0.094507	1.1087	0.267558	0.999972
gene-SLC25A36|SLC25A36	1664.88	0.0533771	0.1312	0.406838	0.684127	0.999972
gene-PTPN2|PTPN2	1853.57	0.00462413	0.081407	0.0568026	0.954702	0.999972
gene-BAZ1B|BAZ1B	2081.17	0.0704544	0.0657126	1.07216	0.283648	0.999972
gene-GALNT5|GALNT5	1928.23	-0.148273	0.179683	-0.825188	0.409265	0.999972
gene-RAPH1|RAPH1	1828.62	0.0546272	0.100786	0.542011	0.587811	0.999972
gene-LOC121817059|LOC121817059	1724.33	0.404058	0.301849	1.33861	0.180698	0.999972
gene-FBXW2|FBXW2	1718.02	-0.105956	0.101893	-1.03988	0.298397	0.999972
gene-WDR26|WDR26	2047.55	0.114607	0.0815241	1.40581	0.15978	0.999972
gene-MED1|MED1	2107.92	0.0131657	0.0724056	0.181833	0.855714	0.999972
gene-LOC105605822|LOC105605822	2413.16	0.138973	0.106347	1.30679	0.191283	0.999972
gene-EHD4|EHD4	1989.72	-0.0602319	0.103757	-0.580509	0.561571	0.999972
gene-EIF3F|EIF3F	1876.19	0.163289	0.101903	1.6024	0.109068	0.999972
gene-LOC114118411|LOC114118411	1279.57	-0.384112	0.37268	-1.03067	0.302694	0.999972
gene-ITCH|ITCH	1974.18	0.0490197	0.0638425	0.767822	0.442593	0.999972
gene-CXCL14|CXCL14	2866.63	-0.6355	0.274553	-2.31467	0.0206309	0.999972
gene-HMGA1|HMGA1	2053.99	-0.133809	0.160452	-0.833956	0.404306	0.999972
gene-SEC62|SEC62	2116.23	0.0721916	0.0972707	0.742171	0.457984	0.999972
gene-GALNT3|GALNT3	1729.62	-0.18446	0.147273	-1.2525	0.210387	0.999972
gene-DYNLL2|DYNLL2	2389.32	0.0632258	0.109258	0.578682	0.562804	0.999972
gene-LOC114110275|LOC114110275	1531	-0.116062	0.171441	-0.676977	0.49842	0.999972
gene-S100A11|S100A11	2129.51	-0.00956403	0.175086	-0.0546246	0.956438	0.999972
gene-TNKS1BP1|TNKS1BP1	2587.38	-0.0027644	0.231443	-0.0119442	0.99047	0.999972
gene-LOC114117553|LOC114117553	1930.22	-0.244061	0.202809	-1.2034	0.228821	0.999972
gene-TM9SF4|TM9SF4	2091.49	0.151018	0.117567	1.28453	0.198958	0.999972
gene-LOC101122097|LOC101122097	1834.22	-0.00429676	0.0910561	-0.047188	0.962363	0.999972
gene-LOC114110581|LOC114110581	1641.66	0.218317	0.195879	1.11455	0.265045	0.999972
gene-GNG12|GNG12	1873.21	-0.0880748	0.120503	-0.730895	0.464843	0.999972
gene-YTHDC1|YTHDC1	1867.4	-0.039354	0.0739535	-0.532146	0.594625	0.999972
gene-CRK|CRK	2027	-0.000848513	0.101176	-0.00838651	0.993309	0.999972
gene-LOC121816877|LOC121816877	1460.94	-0.53524	0.413907	-1.29314	0.195963	0.999972
gene-CC2D1B|CC2D1B	1552.81	0.0991152	0.14508	0.683174	0.494497	0.999972
gene-UGGT1|UGGT1	1822.88	0.104814	0.131728	0.79568	0.426218	0.999972
gene-ILVBL|ILVBL	1780.03	-0.0687742	0.0980469	-0.701442	0.483027	0.999972
gene-BECN1|BECN1	1886.02	-0.0257998	0.0749147	-0.344389	0.730554	0.999972
gene-LBH|LBH	1656.56	-0.418907	0.270472	-1.5488	0.12143	0.999972
gene-ACSF2|ACSF2	1791.13	0.0560998	0.147297	0.380863	0.703305	0.999972
gene-TRIP11|TRIP11	2099.22	0.179231	0.109047	1.64361	0.100258	0.999972
gene-NDUFV1|NDUFV1	2143.91	0.215202	0.0938059	2.29412	0.0217836	0.999972
gene-UAP1|UAP1	2754.89	-0.0128994	0.168233	-0.0766759	0.938881	0.999972
gene-AP2B1|AP2B1	2060.93	0.190279	0.119807	1.58821	0.112239	0.999972
gene-LOC101106419|LOC101106419	2511.89	-0.0323321	0.1972	-0.163956	0.869766	0.999972
gene-GAMT|GAMT	1932.28	0.126618	0.133996	0.944933	0.344693	0.999972
gene-IKBKB|IKBKB	1554.78	-0.0364443	0.129683	-0.281027	0.77869	0.999972
gene-ENTPD4|ENTPD4	1884.31	0.109012	0.100839	1.08105	0.279675	0.999972
gene-MAU2|MAU2	1959.96	-0.157982	0.104257	-1.5153	0.129695	0.999972
gene-ETF1|ETF1	1934.51	0.085921	0.100618	0.853937	0.39314	0.999972
gene-ITSN2|ITSN2	1757.75	-0.0124507	0.0855664	-0.145509	0.884309	0.999972
gene-MIDN|MIDN	1960.42	0.0122212	0.142265	0.0859043	0.931543	0.999972
gene-ARPC4|ARPC4	1616.99	-0.0949083	0.106308	-0.892767	0.371982	0.999972
gene-HSPA1A|HSPA1A	3111.82	-0.351326	0.419828	-0.836833	0.402686	0.999972
gene-BIN1|BIN1	1956.26	-0.0733793	0.195721	-0.374917	0.707722	0.999972
gene-SNX9|SNX9	1724.08	-0.0039234	0.149022	-0.0263276	0.978996	0.999972
gene-MDM4|MDM4	1918.01	-0.0564146	0.0989445	-0.570165	0.568566	0.999972
gene-MXD1|MXD1	1660.83	-0.411711	0.286213	-1.43848	0.150299	0.999972
gene-PPP6R3|PPP6R3	2063.18	-0.0535209	0.0708695	-0.755204	0.450127	0.999972
gene-SLK|SLK	2090.6	-0.077968	0.0869173	-0.897036	0.3697	0.999972
gene-EPAS1|EPAS1	2411.73	0.130086	0.150834	0.862444	0.388443	0.999972
gene-NDUFA4|NDUFA4	1979.42	0.0145645	0.168173	0.0866047	0.930986	0.999972
gene-RHOF|RHOF	1961.01	-0.0540269	0.119209	-0.453211	0.650397	0.999972
gene-SC5D|SC5D	2206.43	-0.0771451	0.110844	-0.695976	0.486444	0.999972
gene-LOC101117269|LOC101117269	2023.19	-0.0188097	0.0651859	-0.288554	0.772922	0.999972
gene-EMC1|EMC1	2232.35	0.156389	0.109041	1.43422	0.15151	0.999972
gene-EXOC3L4|EXOC3L4	1537.32	-0.140189	0.212986	-0.658205	0.510407	0.999972
gene-ATG2A|ATG2A	1885.17	0.065769	0.0964314	0.682028	0.495221	0.999972
gene-EPN1|EPN1	2240.05	0.212582	0.103694	2.05009	0.0403552	0.999972
gene-TNPO1|TNPO1	1991.32	0.00710667	0.0830109	0.0856113	0.931775	0.999972
gene-C20H6orf89|C20H6orf89	1852.25	0.037135	0.0841308	0.441396	0.658927	0.999972
gene-ARID4B|ARID4B	1835.85	0.0814063	0.117856	0.690729	0.489736	0.999972
gene-SCPEP1|SCPEP1	1722.14	-0.201034	0.175201	-1.14744	0.251198	0.999972
gene-UBE2I|UBE2I	2025.07	-0.0484361	0.0725143	-0.667952	0.504164	0.999972
gene-MAN2A1|MAN2A1	1737.64	0.0705485	0.0865578	0.815045	0.415046	0.999972
gene-PSMA6|PSMA6	1666.08	-0.156847	0.0997818	-1.5719	0.115974	0.999972
gene-VPS4B|VPS4B	1786.2	-0.120519	0.0893156	-1.34936	0.17722	0.999972
gene-IKBKE|IKBKE	1256.54	-0.0255076	0.203986	-0.125046	0.900487	0.999972
gene-SORL1|SORL1	1733.9	-0.0549127	0.151426	-0.362636	0.716877	0.999972
gene-BAIAP2L1|BAIAP2L1	1831.89	-0.165368	0.127422	-1.2978	0.194356	0.999972
gene-LIPH|LIPH	1803.38	-0.00803656	0.338495	-0.0237421	0.981058	0.999972
gene-PSMD1|PSMD1	1794.7	0.0356074	0.103788	0.343079	0.731539	0.999972
gene-TAOK2|TAOK2	2004.98	-0.0269131	0.0798031	-0.337244	0.735933	0.999972
gene-SLC39A7|SLC39A7	2153.2	0.0999194	0.117818	0.848086	0.39639	0.999972
gene-LHFPL2|LHFPL2	1801.37	-0.0238951	0.104964	-0.227652	0.819917	0.999972
gene-LOC101109032|LOC101109032	1683.64	0.261391	0.137137	1.90605	0.0566431	0.999972
gene-LCOR|LCOR	1762.3	-0.0065857	0.0708287	-0.0929806	0.925919	0.999972
gene-CUX1|CUX1	1822.37	0.0313061	0.0693021	0.451734	0.65146	0.999972
gene-GPBP1L1|GPBP1L1	2049.44	0.000251812	0.0656135	0.00383781	0.996938	0.999972
gene-FZD5|FZD5	2182.44	-0.0214692	0.114519	-0.187473	0.85129	0.999972
gene-NUCKS1|NUCKS1	2018.74	0.00779542	0.113617	0.0686116	0.945299	0.999972
gene-YAP1|YAP1	1841.77	-0.031741	0.0607168	-0.522772	0.601133	0.999972
gene-NRDC|NRDC	1848.4	-0.021757	0.0902465	-0.241084	0.80949	0.999972
gene-DOT1L|DOT1L	1800.54	0.0266357	0.0862792	0.308715	0.757538	0.999972
gene-LOC101117010|LOC101117010	1953.24	-0.0183205	0.0647103	-0.283116	0.777088	0.999972
gene-KDM5A|KDM5A	1810.48	0.0422256	0.0874873	0.482649	0.629345	0.999972
gene-TMEM87A|TMEM87A	1890.41	0.00680571	0.147419	0.0461657	0.963178	0.999972
gene-SIPA1L3|SIPA1L3	1806.71	-0.00705737	0.0810339	-0.0870916	0.930599	0.999972
gene-CCNT2|CCNT2	1768.85	-0.00934676	0.0750785	-0.124493	0.900925	0.999972
gene-LOC101106216|LOC101106216	1928.39	-0.0459975	0.0600539	-0.765937	0.443714	0.999972
gene-ARHGAP1|ARHGAP1	1682.05	-0.0387517	0.10074	-0.384672	0.70048	0.999972
gene-ERP44|ERP44	1843.49	-0.000978922	0.0889921	-0.0110001	0.991223	0.999972
gene-DNAJC7|DNAJC7	1544.11	-0.0750709	0.108372	-0.692712	0.48849	0.999972
gene-ROCK2|ROCK2	2018.57	-0.05287	0.130219	-0.406008	0.684737	0.999972
gene-ATL3|ATL3	1964.82	-0.169321	0.166802	-1.0151	0.310057	0.999972
gene-DYNLL1|DYNLL1	1958.01	-0.0879071	0.0983345	-0.89396	0.371343	0.999972
gene-RTN4|RTN4	1945.03	-0.0728593	0.0696056	-1.04674	0.295217	0.999972
gene-SREBF1|SREBF1	1852.95	0.157871	0.179093	0.881501	0.378047	0.999972
gene-TRIM28|TRIM28	2088.55	-0.0210077	0.0756414	-0.277728	0.781221	0.999972
gene-SELENBP1|SELENBP1	1521.01	0.151723	0.279394	0.543041	0.587102	0.999972
gene-FAM91A1|FAM91A1	1862.14	0.106105	0.116871	0.907881	0.363941	0.999972
gene-CSK|CSK	1703.09	-0.0374849	0.104938	-0.357209	0.720935	0.999972
gene-CNN3|CNN3	1914.96	-0.0458806	0.132694	-0.345763	0.729521	0.999972
gene-TGFBR2|TGFBR2	1909.72	-0.044322	0.133823	-0.331199	0.740494	0.999972
gene-LOC101110742|LOC101110742	1719.69	-0.137035	0.0767329	-1.78588	0.0741194	0.999972
gene-MTSS1|MTSS1	1908.7	0.168787	0.106992	1.57756	0.114666	0.999972
gene-TSPO|TSPO	1799.76	-0.0782617	0.108463	-0.721553	0.470569	0.999972
gene-CXCL10|CXCL10	1175.29	-0.901225	0.407038	-2.21411	0.0268215	0.999972
gene-LOC105614854|LOC105614854	1778.27	-0.213534	0.115457	-1.84947	0.0643893	0.999972
gene-SLC9A3|SLC9A3	1920.76	0.378137	0.870681	0.4343	0.66407	0.999972
gene-RBBP6|RBBP6	2091.06	-0.0454147	0.098517	-0.460984	0.64481	0.999972
gene-LOC101104866|LOC101104866	3001.12	0.11027	0.536939	0.205368	0.837285	0.999972
gene-SETX|SETX	1751.09	-0.181628	0.102096	-1.77899	0.0752406	0.999972
gene-DYRK2|DYRK2	1855.91	-0.107689	0.0885306	-1.21641	0.22383	0.999972
gene-PTK2|PTK2	1772.96	0.0573087	0.0676183	0.847533	0.396698	0.999972
gene-LOC114117582|LOC114117582	3024.54	-0.0932456	0.366946	-0.254112	0.799409	0.999972
gene-PAXBP1|PAXBP1	1933.55	0.120477	0.106464	1.13162	0.257794	0.999972
gene-OSBPL3|OSBPL3	1438.49	0.10919	0.153641	0.710679	0.477283	0.999972
gene-PTPRK|PTPRK	1971.43	0.0251965	0.082928	0.303836	0.761253	0.999972
gene-SBNO1|SBNO1	1956.66	-0.00845096	0.0891967	-0.0947452	0.924517	0.999972
gene-ARHGAP5|ARHGAP5	2016.31	0.00040624	0.0982882	0.00413315	0.996702	0.999972
gene-RNPS1|RNPS1	1862.02	-0.0292707	0.0746629	-0.392038	0.69503	0.999972
gene-PYGB|PYGB	1725.75	0.0123599	0.122535	0.100868	0.919655	0.999972
gene-LOC101104449|LOC101104449	1969.29	-0.00410671	0.0743571	-0.0552296	0.955956	0.999972
gene-WSB1|WSB1	1874.43	0.0222887	0.106878	0.208543	0.834805	0.999972
gene-LOC105611550|LOC105611550	2008.63	0.0873946	0.309553	0.282325	0.777694	0.999972
gene-NAGA|NAGA	1648.31	-0.0521743	0.134907	-0.386743	0.698946	0.999972
gene-SPTLC1|SPTLC1	1794.34	-0.039133	0.0876408	-0.446515	0.655225	0.999972
gene-IL17RC|IL17RC	1884.41	-0.0387937	0.119563	-0.324463	0.745588	0.999972
gene-MARCHF7|MARCHF7	1769.66	-0.0275997	0.0738673	-0.373639	0.708673	0.999972
gene-CORO1A|CORO1A	1432.77	-0.2379	0.215274	-1.1051	0.269116	0.999972
gene-MAN2C1|MAN2C1	2031.17	0.10385	0.145178	0.715329	0.474406	0.999972
gene-GNAI2|GNAI2	1924.6	-0.0636939	0.0913526	-0.697231	0.485658	0.999972
gene-SIDT2|SIDT2	1766.55	0.369765	0.228049	1.62143	0.104926	0.999972
gene-SPRYD3|SPRYD3	1980.56	0.0168876	0.0814659	0.207297	0.835778	0.999972
gene-STK10|STK10	1542.84	0.0218192	0.16673	0.130866	0.895881	0.999972
gene-KANSL3|KANSL3	1886.27	0.0298249	0.115824	0.257502	0.796791	0.999972
gene-PLEKHA7|PLEKHA7	1699.52	-0.0324842	0.117519	-0.276418	0.782227	0.999972
gene-RBM6|RBM6	1815.51	-0.0484178	0.0798107	-0.606657	0.544078	0.999972
gene-MOV10|MOV10	1712.3	-0.237342	0.156174	-1.51973	0.128579	0.999972
gene-HS3ST1|HS3ST1	1269.78	0.111719	0.205652	0.543243	0.586963	0.999972
gene-NAP1L1|NAP1L1	1903.36	-0.0722563	0.0887284	-0.814353	0.415443	0.999972
gene-HECTD4|HECTD4	1764.15	0.155861	0.0966094	1.61331	0.106677	0.999972
gene-SH3GLB2|SH3GLB2	1787.45	0.021673	0.223673	0.0968959	0.922809	0.999972
gene-PACS1|PACS1	1679.47	-0.0656106	0.113807	-0.576508	0.564272	0.999972
gene-UBR2|UBR2	1808.8	0.0494551	0.0661855	0.747219	0.454931	0.999972
gene-CKAP4|CKAP4	1778.15	0.044473	0.134681	0.330209	0.741242	0.999972
gene-MYO1C|MYO1C	1976.29	-0.039238	0.112445	-0.348952	0.727125	0.999972
gene-LOC114117773|LOC114117773	1384.5	0.107869	0.265053	0.406972	0.684028	0.999972
gene-ITPRIPL2|ITPRIPL2	1455.92	-0.181299	0.139992	-1.29506	0.195299	0.999972
gene-ATP5MF|ATP5MF	1826.77	0.0633357	0.0930951	0.680334	0.496293	0.999972
gene-PRRC1|PRRC1	2051.73	0.0771458	0.110698	0.696901	0.485865	0.999972
gene-CDH26|CDH26	352.775	-1.44723	2.88589	-0.501486	0.616029	0.999972
gene-LOC101111060|LOC101111060	1683.29	0.10917	0.101932	1.07101	0.284165	0.999972
gene-ARHGEF11|ARHGEF11	1473.7	-0.106525	0.112996	-0.942739	0.345814	0.999972
gene-VWF|VWF	2286.06	0.235632	0.168556	1.39795	0.162129	0.999972
gene-TECPR1|TECPR1	1733.74	0.0104951	0.120284	0.087253	0.93047	0.999972
gene-TPP1|TPP1	1454.22	0.0440967	0.146741	0.300506	0.763791	0.999972
gene-SMAD4|SMAD4	1807.78	0.00234075	0.0539323	0.0434016	0.965381	0.999972
gene-EIF3L|EIF3L	1979.25	0.0319628	0.0798685	0.400192	0.689015	0.999972
gene-RPS6KA3|RPS6KA3	1700.32	0.0427308	0.0960981	0.444658	0.656567	0.999972
gene-SECISBP2L|SECISBP2L	1764.03	-0.048191	0.069421	-0.694184	0.487567	0.999972
gene-PTPN11|PTPN11	1749.9	0.0230418	0.076093	0.302811	0.762034	0.999972
gene-LOC101108778|LOC101108778	1582.48	0.00937929	0.143502	0.06536	0.947887	0.999972
gene-CMAS|CMAS	1628.21	-0.0635396	0.12138	-0.523476	0.600643	0.999972
gene-FMR1|FMR1	1648.87	0.0514597	0.112708	0.456575	0.647976	0.999972
gene-AP1B1|AP1B1	1741.12	0.0824981	0.114388	0.72121	0.47078	0.999972
gene-KLF13|KLF13	1686.24	-0.0779132	0.161759	-0.481662	0.630046	0.999972
gene-HP1BP3|HP1BP3	1875.08	0.000187629	0.0734721	0.00255375	0.997962	0.999972
gene-NELFCD|NELFCD	1787.04	0.0146671	0.0740002	0.198204	0.842886	0.999972
gene-RHOBTB1|RHOBTB1	1975.96	0.0763199	0.1471	0.518829	0.60388	0.999972
gene-EMC10|EMC10	2108.71	0.041235	0.0808159	0.510234	0.609888	0.999972
gene-LOC101122601|LOC101122601	1101.3	-0.164496	0.413531	-0.397783	0.69079	0.999972
gene-KCNK5|KCNK5	1562.69	-0.0841602	0.141779	-0.593602	0.552778	0.999972
gene-LRATD2|LRATD2	1736.66	-0.157564	0.0921902	-1.70911	0.0874299	0.999972
gene-GPRC5C|GPRC5C	1699.37	-0.0590191	0.251251	-0.234901	0.814285	0.999972
gene-PSMA2|PSMA2	1542.35	-0.191764	0.114491	-1.67492	0.0939504	0.999972
gene-ZNF106|ZNF106	1822.23	0.067591	0.0741871	0.911088	0.362249	0.999972
gene-LRRFIP1|LRRFIP1	1844.86	0.0125196	0.0711668	0.175919	0.860357	0.999972
gene-PTPRN2|PTPRN2	2367.26	0.165377	0.191747	0.862476	0.388426	0.999972
gene-STK38|STK38	1587.94	0.0771858	0.15496	0.498103	0.618412	0.999972
gene-UHMK1|UHMK1	1861.89	0.0986088	0.113867	0.866001	0.38649	0.999972
gene-TOP1|TOP1	1665.25	-0.0163988	0.109171	-0.150213	0.880597	0.999972
gene-GPAT4|GPAT4	1770.45	-0.0183828	0.0631195	-0.291238	0.770869	0.999972
gene-DENND11|DENND11	1442.38	-0.0367606	0.151307	-0.242954	0.808041	0.999972
gene-PDLIM5|PDLIM5	1767.04	-0.197598	0.113777	-1.73672	0.0824372	0.999972
gene-GIGYF1|GIGYF1	1820.52	-0.0681139	0.141409	-0.481681	0.630033	0.999972
gene-RPL36|RPL36	1575.16	-0.255552	0.162054	-1.57696	0.114805	0.999972
gene-DNMT1|DNMT1	1741.45	-0.056681	0.087374	-0.648718	0.516521	0.999972
gene-GRAMD1B|GRAMD1B	1534.98	-0.0964882	0.227161	-0.424757	0.671014	0.999972
gene-SMG7|SMG7	1797.84	0.00951995	0.0765332	0.12439	0.901007	0.999972
gene-STX16|STX16	1826.58	0.0158918	0.0791889	0.200683	0.840947	0.999972
gene-WSB2|WSB2	1725.37	0.135394	0.081515	1.66097	0.0967202	0.999972
gene-PTK2B|PTK2B	1501.25	-0.0682912	0.140307	-0.486729	0.626451	0.999972
gene-PDK4|PDK4	2704.59	0.993676	0.553039	1.79675	0.0723746	0.999972
gene-LOC101106475|LOC101106475	1741.93	-0.0612212	0.11827	-0.51764	0.60471	0.999972
gene-PHB2|PHB2	1856.33	0.16915	0.103769	1.63006	0.103088	0.999972
gene-SEMA4G|SEMA4G	1645.74	-0.315579	0.203549	-1.55038	0.12105	0.999972
gene-VPS35|VPS35	1679.78	-0.00761313	0.0758897	-0.100318	0.920092	0.999972
gene-SLC35D1|SLC35D1	1691.88	-0.0471661	0.203196	-0.232121	0.816444	0.999972
gene-CLUH|CLUH	2016.08	0.246699	0.137073	1.79976	0.0718991	0.999972
gene-PKD1|PKD1	1964.98	-0.0456128	0.112091	-0.406926	0.684062	0.999972
gene-PIK3AP1|PIK3AP1	1224.47	-0.173428	0.20074	-0.863941	0.38762	0.999972
gene-FARP1|FARP1	1687.88	0.057048	0.0759337	0.751287	0.45248	0.999972
gene-HGS|HGS	1831.64	0.0155024	0.0738123	0.210024	0.833649	0.999972
gene-SDF4|SDF4	1818.05	0.0315022	0.0792677	0.397415	0.691061	0.999972
gene-LUM|LUM	2072.91	-0.334761	0.293932	-1.13891	0.254742	0.999972
gene-MTPN|MTPN	1779.27	0.00966299	0.0587843	0.16438	0.869432	0.999972
gene-CCL5|CCL5	908.22	-0.826994	0.42584	-1.94203	0.0521334	0.999972
gene-VARS1|VARS1	2234.73	0.114312	0.17316	0.660153	0.509155	0.999972
gene-SAMHD1|SAMHD1	1877.68	-0.0338838	0.201089	-0.168501	0.866189	0.999972
gene-NRAS|NRAS	1637.81	-0.127973	0.0804503	-1.5907	0.111676	0.999972
gene-LOC101109212|LOC101109212	1962.35	-0.0213766	0.144383	-0.148055	0.882299	0.999972
gene-BAG1|BAG1	1812.89	0.0710129	0.0969764	0.73227	0.464004	0.999972
gene-CSNK2A1|CSNK2A1	1836.02	0.0160767	0.0562347	0.285886	0.774966	0.999972
gene-SRPK1|SRPK1	1673.8	0.0495461	0.0841118	0.58905	0.555828	0.999972
gene-FRYL|FRYL	1647.95	-0.0470334	0.103362	-0.455037	0.649082	0.999972
gene-MEGF8|MEGF8	1679.2	-0.126354	0.145007	-0.871363	0.383556	0.999972
gene-SPG11|SPG11	1541.76	0.123917	0.127548	0.971535	0.331282	0.999972
gene-SOAT1|SOAT1	1671.69	0.204297	0.160918	1.26957	0.204239	0.999972
gene-LARP4B|LARP4B	1754.37	0.0744214	0.0665669	1.11799	0.26357	0.999972
gene-BRD4|BRD4	1725.03	0.0574735	0.0809323	0.710143	0.477615	0.999972
[truncated: 16,798 more rows]

## Sheet: TableS3
Table S3. DESeq2 analysis of differential transcript expression in the abomasum between H. contortus-susceptible and H. contortus-resistant Morada Nova sheep
Transcript ID	baseMean	log2FoldChange	lfcSE	stat	pvalue	padj	Gene ID
rna-XR_006058459.1	363.978	12.0203	0.962952	12.4828	9.27266e-36	4.12652e-31	LOC121818463
rna-XM_042240704.1	187.201	-10.9718	0.943777	-11.6254	3.06061e-31	6.81016e-27	TECPR1
rna-XM_015092088.3	267.158	10.9965	1.01347	10.8503	1.98778e-27	2.94868e-23	LRRC8B
rna-XM_042240703.1	145.645	-10.6094	1.10059	-9.63975	5.43176e-22	6.0431e-18	TECPR1
rna-XM_042237550.1	938.98	-27.7887	3.02622	-9.18263	4.20671e-20	3.74414e-16	DST
rna-XR_003586743.2	105.901	-10.1498	1.1115	-9.13159	6.75028e-20	5.00668e-16	KDSR
rna-XM_042234479.1	141.628	10.6587	1.17834	9.04549	1.48994e-19	9.47219e-16	EP400
rna-XM_042237551.1	409.184	-26.6448	3.02627	-8.80449	1.31447e-18	7.31205e-15	DST
rna-XM_042239836.1	334.596	-26.3715	3.02629	-8.71415	2.92948e-18	1.44853e-14	FAM234A
rna-XM_042235850.1	322.304	-26.3239	3.02629	-8.6984	3.36603e-18	1.49795e-14	TRANK1
rna-XM_027977036.2	53.0997	7.12058	0.830848	8.57025	1.03263e-17	4.17765e-14	FAM110A
rna-XM_042240982.1	228.205	-25.8499	3.02633	-8.54165	1.32313e-17	4.52939e-14	DLG5
rna-XM_042252341.1	231.891	-25.8714	3.02633	-8.54877	1.24411e-17	4.52939e-14	HERC1
rna-XM_004007898.5	309.593	25.6735	3.0263	8.48347	2.18574e-17	6.48465e-14	SEPTIN7
rna-XM_042243902.1	201.725	-25.6773	3.02635	-8.48457	2.16519e-17	6.48465e-14	RIF1
rna-XM_042251691.1	44.9959	9.00418	1.07069	8.40971	4.11022e-17	1.14321e-13	HGFAC
rna-XM_042252690.1	155.078	-25.3244	3.0264	-8.36784	5.86835e-17	1.5362e-13	SUSD6
rna-XM_042230127.1	416.583	-25.2891	3.02627	-8.35652	6.45974e-17	1.59706e-13	RALGAPB
rna-XR_003587432.2	20.2462	7.85094	0.943473	8.32132	8.69855e-17	2.03738e-13	LOC114111361
rna-XM_042249773.1	338.19	25.0757	3.02629	8.28596	1.17158e-16	2.60688e-13	ILVBL
rna-XM_042240125.1	125.528	-25.0353	3.02645	-8.27217	1.31542e-16	2.78756e-13	SETD1A
rna-XM_027975562.2	116.849	-24.9377	3.02647	-8.23986	1.72417e-16	3.48767e-13	TPM3
rna-XM_027975378.2	177.408	24.8982	3.02638	8.22706	1.91863e-16	3.71231e-13	VEZF1
rna-XM_027966490.2	103.293	-24.7683	3.02651	-8.18378	2.75068e-16	4.98416e-13	KIDINS220
rna-XM_027970187.2	102.639	-24.7616	3.02651	-8.18157	2.8016e-16	4.98416e-13	PWWP3A
rna-XM_042248067.1	101.61	-24.7475	3.02651	-8.17692	2.91196e-16	4.98416e-13	AAK1
rna-XM_042240377.1	102.051	-24.7162	3.02651	-8.16658	3.17261e-16	5.22917e-13	LRRC8B
rna-XM_042239852.1	148.622	24.6534	3.02642	8.14606	3.75964e-16	5.97542e-13	FAM234A
rna-XM_027973076.2	131.974	24.488	3.02645	8.09132	5.90229e-16	9.05737e-13	RAP1A
rna-XM_012159651.4	129.923	24.4649	3.02646	8.08366	6.28493e-16	9.2839e-13	IGF1
rna-XM_027968469.2	81.0433	-24.439	3.0266	-8.07474	6.76204e-16	9.2839e-13	PPP1R9A
rna-XM_042237171.1	80.7203	-24.4324	3.0266	-8.07255	6.88438e-16	9.2839e-13	LOC114108620
rna-XM_042249702.1	81.0924	-24.4376	3.02659	-8.07429	6.78717e-16	9.2839e-13	ANO8
rna-XM_027957443.2	78.7055	-24.3976	3.02661	-8.06103	7.56554e-16	9.50107e-13	LOC105605761
rna-XM_042237011.1	140.761	-3.92358	0.486449	-8.06576	7.27844e-16	9.50107e-13	BRD2
rna-XM_042241034.1	88.3861	-24.3878	3.02656	-8.05793	7.75996e-16	9.50107e-13	HNRNPF
rna-XM_042252372.1	77.7729	-24.3816	3.02661	-8.05575	7.89941e-16	9.50107e-13	RAP1A
rna-XM_042250750.1	75.9887	-24.3483	3.02662	-8.0447	8.64599e-16	9.86574e-13	FAM172A
rna-XR_006056369.1	76.1572	-24.3508	3.02662	-8.04554	8.58636e-16	9.86574e-13	LOC121816699
rna-XR_003587253.2	74.9924	-24.3335	3.02663	-8.03981	8.99799e-16	1.00107e-12	LOC101112291
rna-XM_042256835.1	108.501	-24.3195	3.02649	-8.03553	9.31754e-16	1.01134e-12	MTOR
rna-XM_042237547.1	73.6165	-24.3081	3.02664	-8.03138	9.63822e-16	1.02124e-12	DST
rna-XM_027973743.2	111.968	24.2604	3.0265	8.01598	1.09258e-15	1.13075e-12	DOCK9
rna-XM_027971761.2	212.661	24.2372	3.02635	8.00872	1.15904e-15	1.17227e-12	HERC1
rna-XM_042241112.1	64.9603	-24.1332	3.0267	-7.97345	1.54306e-15	1.52599e-12	SIPA1L2
rna-XM_042241157.1	101.084	24.1169	3.02653	7.96849	1.6062e-15	1.55389e-12	JMJD1C
rna-XM_042233841.1	112.889	24.0732	3.0265	7.95416	1.80351e-15	1.67208e-12	LIFR
rna-XM_042245524.1	125.368	-24.0795	3.02645	-7.95636	1.77176e-15	1.67208e-12	HMCN2
rna-XM_042230013.1	145.818	24.0599	3.02643	7.94992	1.86632e-15	1.695e-12	ASXL1
rna-XM_042245527.1	71.051	-24.0226	3.02665	-7.93703	2.07077e-15	1.84307e-12	HMCN2
rna-XM_042231485.1	93.56	24.007	3.02656	7.93209	2.1548e-15	1.84409e-12	GAN
rna-XM_042236237.1	59.4383	-24.0144	3.02674	-7.93408	2.12061e-15	1.84409e-12	QRICH1
rna-XM_042246600.1	58.7316	-23.9996	3.02675	-7.92917	2.20609e-15	1.85236e-12	FOXJ3
rna-XM_027969728.2	57.2922	-23.9677	3.02676	-7.91859	2.40219e-15	1.94367e-12	EVI5L
rna-XM_042237490.1	57.3623	-23.9687	3.02676	-7.91893	2.39565e-15	1.94367e-12	C20H6orf62
rna-XM_027959872.2	56.7327	-23.951	3.02677	-7.91307	2.5112e-15	1.9956e-12	ANO1
rna-XM_012180332.4	56.0925	-23.9386	3.02678	-7.90894	2.5959e-15	2.01608e-12	GSK3B
rna-XM_027960051.2	56.1509	-23.934	3.02678	-7.90743	2.62759e-15	2.01608e-12	SNX19
rna-XM_042244355.1	55.8057	-23.9257	3.02678	-7.90468	2.68616e-15	2.0249e-12	ESPNL
rna-XM_042255381.1	55.3935	-23.9196	3.02678	-7.90266	2.73008e-15	2.0249e-12	SYNRG
rna-XM_042234554.1	51.9933	-23.8344	3.02682	-7.87439	3.42417e-15	2.47112e-12	ZNF664
rna-XM_042240613.1	82.8821	23.8306	3.02661	7.87371	3.44275e-15	2.47112e-12	MICALL2
rna-XM_012103819.3	51.5133	-23.8215	3.02683	-7.87012	3.54301e-15	2.49209e-12	PIGN
rna-XM_042238426.1	62.3619	-23.8163	3.02672	-7.86868	3.58396e-15	2.49209e-12	TTC3
rna-XM_042248090.1	118.29	23.7928	3.02648	7.86155	3.7942e-15	2.55832e-12	ALMS1
rna-XM_042251581.1	51.1233	-23.7979	3.02683	-7.86232	3.7709e-15	2.55832e-12	LOC101118024
rna-XM_042232887.1	50.1571	-23.7862	3.02685	-7.85842	3.89017e-15	2.58388e-12	LOC101104855
rna-XM_042242979.1	50.8095	-23.7752	3.02684	-7.85481	4.00368e-15	2.62017e-12	SYK
rna-XM_042238000.1	76.0787	23.7207	3.02665	7.8373	4.60337e-15	2.90114e-12	HPS5
rna-XM_042240855.1	47.7848	-23.7205	3.02688	-7.83661	4.62858e-15	2.90114e-12	TAF5L
rna-XM_042241028.1	55.5862	-23.7297	3.02678	-7.83992	4.50833e-15	2.90114e-12	HNRNPF
rna-XM_012116041.4	75.2836	23.6991	3.02665	7.83013	4.87366e-15	2.93092e-12	NOL8
rna-XM_042232901.1	75.2378	23.7035	3.02665	7.8316	4.81685e-15	2.93092e-12	ZC3H12C
rna-XM_042241234.1	47.3475	-23.7076	3.02688	-7.83233	4.78896e-15	2.93092e-12	WDR17
rna-XM_027975972.2	46.8367	-23.6911	3.02689	-7.82686	5.00191e-15	2.96793e-12	TRAF5
rna-XM_042249187.1	46.4807	-23.6592	3.0269	-7.81634	5.43835e-15	3.18444e-12	KMT2E
rna-XM_027963688.2	44.9483	-23.6381	3.02692	-7.80929	5.75125e-15	3.32392e-12	GCNA
rna-XM_027976532.2	43.9633	-23.6072	3.02694	-7.79904	6.23779e-15	3.5589e-12	DHTKD1
rna-XM_042234745.1	70.1227	23.5981	3.02669	7.79668	6.35559e-15	3.58021e-12	GRK3
rna-XM_042236420.1	43.2031	-23.5836	3.02695	-7.79119	6.63807e-15	3.68519e-12	RAF1
rna-XM_042237454.1	43.117	-23.5796	3.02695	-7.78987	6.70757e-15	3.68519e-12	LOC121817420
rna-XM_042230646.1	68.3148	23.5649	3.0267	7.78568	6.93405e-15	3.74987e-12	LOC114117570
rna-XM_042253518.1	100.51	23.5603	3.02653	7.78459	6.99382e-15	3.74987e-12	MAP3K5
rna-XM_042242255.1	67.6905	23.5567	3.0267	7.78296	7.08476e-15	3.7534e-12	TAB3
rna-XM_042241375.1	42.3429	-23.5515	3.02697	-7.78056	7.22027e-15	3.78019e-12	TNKS
rna-XM_042244074.1	47.4802	-23.5279	3.02688	-7.77298	7.666e-15	3.96689e-12	INO80D
rna-XM_042234883.1	42.9561	-23.5071	3.02696	-7.76593	8.10488e-15	4.11636e-12	DGCR2
rna-XM_042242556.1	53.1546	-23.5043	3.02681	-7.76538	8.13986e-15	4.11636e-12	ZNF275
rna-XM_042233809.1	39.5028	-23.462	3.02702	-7.75086	9.12753e-15	4.56397e-12	YEATS2
rna-XM_027960893.2	39.0666	-23.4471	3.02703	-7.74589	9.49122e-15	4.59107e-12	ZNF532
rna-XM_042233998.1	39.2799	-23.4543	3.02703	-7.7483	9.31286e-15	4.59107e-12	EXOC3
rna-XM_042256905.1	39.2386	-23.4503	3.02703	-7.74698	9.41058e-15	4.59107e-12	ZC3H11A
rna-XM_042234080.1	38.6115	-23.4215	3.02704	-7.73743	1.01448e-14	4.85447e-12	EIF4ENIF1
rna-XM_012133682.3	38.4401	-23.4154	3.02705	-7.7354	1.03077e-14	4.86912e-12	RAPGEF4
rna-XM_042229221.1	61.0222	23.41	3.02676	7.73434	1.03943e-14	4.86912e-12	SFT2D2
rna-XM_042244863.1	37.9079	-23.4061	3.02706	-7.73229	1.05628e-14	4.89652e-12	SH3BP4
rna-XM_027956342.2	37.685	-23.3956	3.02706	-7.72882	1.08552e-14	4.95499e-12	GUCY1A1
rna-XM_042245156.1	72.4654	23.3906	3.02667	7.72816	1.09116e-14	4.95499e-12	CBX5
rna-XM_012100416.4	37.1111	-23.3754	3.02708	-7.7221	1.14428e-14	5.04187e-12	TRIM59
rna-XM_042233175.1	37.4188	-23.3814	3.02707	-7.72411	1.1264e-14	5.04187e-12	NUMA1
rna-XM_042239408.1	37.363	-23.3778	3.02707	-7.72291	1.13707e-14	5.04187e-12	DTNA
rna-XM_042245625.1	59.1052	23.3687	3.02678	7.72064	1.15743e-14	5.0498e-12	SET
rna-XM_042245833.1	36.9605	-23.363	3.02708	-7.71799	1.18174e-14	5.05672e-12	PUM2
rna-XM_042256153.1	58.8201	23.3621	3.02678	7.71846	1.17744e-14	5.05672e-12	TANC2
rna-XM_042233492.1	36.5133	-23.3475	3.02709	-7.71285	1.23036e-14	5.11713e-12	MADD
rna-XM_042246810.1	37.1612	-23.3494	3.02707	-7.71352	1.22397e-14	5.11713e-12	RPAP3
rna-XR_006056670.1	77.2433	23.3449	3.02664	7.71313	1.22765e-14	5.11713e-12	ANAPC7
rna-XM_027956629.2	36.1091	-23.3384	3.0271	-7.70983	1.25988e-14	5.19139e-12	GIT2
rna-XM_012100439.4	57.4937	23.3286	3.0268	7.70736	1.28451e-14	5.24435e-12	RAB23
rna-XM_042252633.1	40.4858	-23.3261	3.027	-7.70599	1.29828e-14	5.25236e-12	GPHN
rna-XR_006060302.1	35.7597	-23.319	3.02711	-7.7034	1.32492e-14	5.31186e-12	ZWILCH
rna-XM_042251004.1	56.7515	23.3122	3.0268	7.70193	1.34026e-14	5.32537e-12	FER
rna-XM_027973781.2	35.0371	-23.2992	3.02713	-7.6968	1.39521e-14	5.49465e-12	TNFSF13B
rna-XM_042232233.1	35.1255	-23.2949	3.02713	-7.69538	1.41072e-14	5.50702e-12	DHX34
rna-XM_042247751.1	55.785	23.2882	3.02681	7.69395	1.42657e-14	5.52044e-12	JOSD1
rna-XM_042237990.1	34.5801	-23.2757	3.02714	-7.68899	1.48298e-14	5.68927e-12	NAV2
rna-XM_042254018.1	54.3437	23.2498	3.02683	7.68124	1.57554e-14	5.90037e-12	SLC45A4
rna-XM_042256908.1	40.5756	-23.2514	3.027	-7.68134	1.57438e-14	5.90037e-12	ZC3H11A
rna-XR_006057683.1	54.3038	23.2493	3.02683	7.68106	1.57778e-14	5.90037e-12	PWWP2B
rna-XM_027961408.2	54.1056	23.2457	3.02683	7.67988	1.59234e-14	5.9052e-12	DIP2A
rna-XM_004003152.5	33.3426	-23.2319	3.02718	-7.67443	1.66153e-14	6.01258e-12	PLD1
rna-XM_042254762.1	53.5519	23.2312	3.02684	7.67507	1.65326e-14	6.01258e-12	ADAR
rna-XR_006057757.1	33.4975	-23.2318	3.02717	-7.67441	1.66183e-14	6.01258e-12	LOC105604543
rna-XM_012187344.4	33.232	-23.2256	3.02718	-7.67237	1.68853e-14	6.04358e-12	KIF1B
rna-XM_042234091.1	33.1297	-23.2236	3.02718	-7.67168	1.69756e-14	6.04358e-12	PRR14L
rna-XM_004014213.5	82.0816	23.1928	3.02661	7.66294	1.81725e-14	6.30524e-12	NEBL
rna-XM_027956529.2	52.4091	23.2011	3.02685	7.66507	1.78734e-14	6.30524e-12	TAOK3
rna-XM_042239031.1	32.3921	-23.1906	3.0272	-7.66074	1.84866e-14	6.30524e-12	ZNF518A
rna-XM_042239414.1	32.3515	-23.1891	3.02721	-7.66023	1.85607e-14	6.30524e-12	DTNA
rna-XM_042239917.1	52.0495	23.1915	3.02686	7.66191	1.83183e-14	6.30524e-12	SLX4
rna-XM_042247568.1	32.6109	-23.1997	3.0272	-7.66374	1.80597e-14	6.30524e-12	PHC1
rna-XM_027971872.2	31.9911	-23.1638	3.02722	-7.65186	1.98097e-14	6.67857e-12	DDHD1
rna-XM_042234936.1	31.6241	-23.1534	3.02723	-7.64837	2.03548e-14	6.70984e-12	SH3D19
rna-XM_042254269.1	31.7831	-23.1558	3.02722	-7.6492	2.02232e-14	6.70984e-12	DENND4B
rna-XM_042254304.1	82.8226	-23.1496	3.02659	-7.64875	2.02948e-14	6.70984e-12	NCOA2
rna-XM_027966233.2	30.8469	-23.1243	3.02726	-7.6387	2.19419e-14	7.12424e-12	TSC1
rna-XM_027966349.2	30.9031	-23.1266	3.02725	-7.63947	2.18123e-14	7.12424e-12	PKN3
rna-XM_027970443.2	30.9319	-23.1216	3.02725	-7.63783	2.20922e-14	7.12424e-12	SGCD
rna-XM_027971517.2	30.624	-23.1122	3.02726	-7.63468	2.2638e-14	7.24774e-12	ZWILCH
rna-XM_042239024.1	36.4347	-23.1023	3.02709	-7.63183	2.31442e-14	7.35688e-12	TCTN3
rna-XM_042243732.1	30.3523	-23.0917	3.02727	-7.62788	2.38639e-14	7.53184e-12	TLK1
rna-XM_042231643.1	29.8573	-23.0787	3.02729	-7.62356	2.46778e-14	7.60509e-12	OGFOD1
rna-XM_042242228.1	47.8539	23.0743	3.02692	7.62303	2.47795e-14	7.60509e-12	PRKX
rna-XM_042253064.1	35.5415	-23.0782	3.02711	-7.62384	2.46244e-14	7.60509e-12	PCNX4
rna-XM_042257427.1	47.924	23.0751	3.02692	7.6233	2.47262e-14	7.60509e-12	SPEN
rna-XM_042244222.1	47.539	23.0652	3.02692	7.62002	2.53641e-14	7.73117e-12	HDAC4
rna-XM_042230579.1	29.7886	-23.0609	3.02729	-7.61768	2.58285e-14	7.81919e-12	SUV39H2
rna-XM_012172464.4	29.5189	-23.0542	3.0273	-7.61542	2.62841e-14	7.84763e-12	PREPL
rna-XM_042229220.1	29.2724	-23.048	3.02731	-7.61334	2.67106e-14	7.84763e-12	ANGEL2
rna-XM_042247165.1	46.8551	23.0459	3.02693	7.6136	2.66572e-14	7.84763e-12	ALDH1L2
rna-XM_042247928.1	29.1424	-23.0466	3.02732	-7.61289	2.68042e-14	7.84763e-12	PLXNB2
rna-XM_042249374.1	29.6697	-23.0553	3.0273	-7.61579	2.62081e-14	7.84763e-12	SLC26A2
rna-XM_042230130.1	77.4377	23.0335	3.02664	7.61027	2.73519e-14	7.95565e-12	PPP1R16B
rna-XM_042233495.1	29.0957	-23.0292	3.02732	-7.60711	2.80292e-14	8.0997e-12	MADD
rna-XM_042229678.1	28.6296	-23.0231	3.02734	-7.60507	2.84759e-14	8.1757e-12	LOC101109377
rna-XM_027967074.2	76.4455	23.0128	3.02664	7.6034	2.88441e-14	8.22834e-12	INPP4A
rna-XM_042232360.1	45.9992	23.007	3.02695	7.60073	2.94469e-14	8.34679e-12	LOC101111827
rna-XM_042230596.1	28.1912	-23.0012	3.02736	-7.59777	3.01267e-14	8.48544e-12	CACNB2
rna-XM_042231326.1	28.4517	-22.998	3.02735	-7.59677	3.03619e-14	8.49789e-12	LOC101121964
rna-XM_027974646.2	44.9662	22.9863	3.02697	7.59384	3.10566e-14	8.58435e-12	GABPB2
rna-XM_042233451.1	45.0306	22.9878	3.02696	7.59433	3.09389e-14	8.58435e-12	DGKZ
rna-XM_012098665.4	44.4061	22.9703	3.02698	7.58853	3.23567e-14	8.83397e-12	SIN3A
rna-XM_042251377.1	44.4328	22.971	3.02697	7.58878	3.22935e-14	8.83397e-12	NFXL1
rna-XM_042256995.1	41.992	-22.9643	3.02697	-7.58656	3.28521e-14	8.91455e-12	SLC41A1
rna-XM_012098938.3	43.5885	22.9438	3.02699	7.57974	3.46235e-14	9.29715e-12	FBLN5
rna-XM_042232341.1	43.5838	22.9432	3.02699	7.57953	3.46799e-14	9.29715e-12	AKT1S1
rna-XM_042229939.1	26.793	-22.9301	3.02742	-7.57415	3.61497e-14	9.63313e-12	ZBP1
rna-XM_027975916.2	26.8055	-22.914	3.02742	-7.56882	3.76619e-14	9.81687e-12	ABL2
rna-XM_042229320.1	26.4252	-22.914	3.02743	-7.56879	3.76728e-14	9.81687e-12	CAMSAP2
rna-XM_042248392.1	26.8162	-22.9155	3.02742	-7.56933	3.75155e-14	9.81687e-12	ASNS
rna-XM_042250413.1	26.7758	-22.9134	3.02742	-7.56862	3.77216e-14	9.81687e-12	ZNF692
rna-XM_042244428.1	26.1979	-22.9018	3.02745	-7.56471	3.88725e-14	1.00576e-11	LOC101111609
rna-XM_015101908.3	41.5052	22.876	3.02703	7.55723	4.11754e-14	1.04113e-11	PDE8A
rna-XM_042230869.1	25.7688	-22.8796	3.02747	-7.55735	4.11353e-14	1.04113e-11	ZNF570
rna-XM_042233090.1	27.1323	-22.8828	3.0274	-7.55856	4.07565e-14	1.04113e-11	RIC3
rna-XM_042239415.1	25.7821	-22.8811	3.02747	-7.55784	4.0982e-14	1.04113e-11	DTNA
rna-XM_027963623.2	45.1492	-22.8591	3.02692	-7.55193	4.2884e-14	1.07215e-11	BCORL1
rna-XM_027967323.2	25.4702	-22.864	3.02748	-7.55215	4.28138e-14	1.07215e-11	LOC101115614
rna-XM_027974918.2	25.4082	-22.8608	3.02748	-7.5511	4.31602e-14	1.07302e-11	ARHGEF15
rna-XM_027979934.2	25.1232	-22.8453	3.0275	-7.54593	4.49073e-14	1.11026e-11	CD200
rna-XM_042243297.1	39.8164	22.8181	3.02707	7.53801	4.77198e-14	1.17327e-11	FAM214B
rna-XM_027968494.2	24.5065	-22.8124	3.02753	-7.535	4.88351e-14	1.18757e-11	HIVEP3
rna-XM_042242229.1	24.5408	-22.8137	3.02753	-7.53541	4.86811e-14	1.18757e-11	POLA1
rna-XM_042244464.1	42.0295	22.802	3.02702	7.53281	4.96609e-14	1.20109e-11	EPB41
rna-XM_042248548.1	39.0929	22.7878	3.02708	7.52796	5.15383e-14	1.23976e-11	NRCAM
rna-XM_027964018.2	23.914	-22.7785	3.02756	-7.52372	5.32396e-14	1.2738e-11	SH3YL1
rna-XM_042237812.1	23.712	-22.7672	3.02758	-7.51994	5.48031e-14	1.3042e-11	TSPAN4
rna-XM_042245594.1	37.4175	22.7292	3.02712	7.50852	5.97979e-14	1.41549e-11	SH3GLB2
rna-XM_027967588.2	36.7144	22.7021	3.02714	7.49951	6.40581e-14	1.50831e-11	SMARCC2
rna-XM_042240976.1	22.3638	-22.6883	3.02766	-7.49367	6.69758e-14	1.56872e-11	KAT6B
rna-XM_015093078.3	30.2082	-22.6742	3.02728	-7.48995	6.8901e-14	1.60536e-11	NFX1
rna-XM_015098237.3	22.0929	-22.6722	3.02768	-7.48831	6.97659e-14	1.61704e-11	TGDS
rna-XM_027961399.2	35.6739	22.6654	3.02717	7.48734	7.02821e-14	1.62057e-11	ZSCAN25
rna-XM_027967044.2	35.1683	22.6453	3.02718	7.48066	7.39502e-14	1.69636e-11	MAP4K4
rna-XM_042244430.1	35.1146	22.6391	3.02718	7.47862	7.51097e-14	1.71412e-11	LOC101111609
rna-XM_042243901.1	34.9014	22.6315	3.02719	7.47607	7.6577e-14	1.73869e-11	RIF1
rna-XM_027961323.2	66.5421	22.6119	3.02671	7.47078	7.97191e-14	1.80084e-11	LOC101112441
rna-XM_027974326.2	34.0501	22.5989	3.02721	7.46525	8.31431e-14	1.8687e-11	B3GNTL1
rna-XM_042240201.1	37.3916	22.5929	3.02712	7.46348	8.42658e-14	1.88442e-11	GIGYF1
rna-XM_042244118.1	33.8696	22.5913	3.02722	7.46272	8.47557e-14	1.8859e-11	PIKFYVE
rna-XM_027974459.2	33.7064	22.5826	3.02723	7.45984	8.66279e-14	1.91797e-11	CD300LG
rna-XM_042239270.1	20.6577	-22.5802	3.02778	-7.45768	8.80622e-14	1.94007e-11	TCF4
rna-XM_042229712.1	33.0912	22.5601	3.02724	7.45236	9.1682e-14	2.00987e-11	WDR37
rna-XM_042246885.1	42.1754	22.5529	3.02702	7.45054	9.29565e-14	2.02782e-11	KIF21A
rna-XM_042251255.1	32.8623	22.5505	3.02725	7.44915	9.39408e-14	2.0393e-11	HERC3
rna-XM_042252400.1	32.7238	22.5409	3.02726	7.446	9.62142e-14	2.07851e-11	CGNL1
rna-XM_042243645.1	31.456	22.4893	3.0273	7.42883	1.09559e-13	2.35536e-11	CALCRL
rna-XR_003590504.2	30.7011	22.4551	3.02733	7.41745	1.19392e-13	2.55443e-11	CLYBL
rna-XM_042257263.1	31.1406	22.4526	3.02731	7.41668	1.20095e-13	2.55716e-11	LOC101112585
rna-XR_006056188.1	37.7139	-8.65981	1.16848	-7.41115	1.25207e-13	2.65331e-11	LOC101122718
rna-XM_027956721.2	29.6566	22.4076	3.02737	7.40168	1.34476e-13	2.83623e-11	AP1B1
rna-XM_042237416.1	29.4973	22.3995	3.02737	7.39899	1.37225e-13	2.88056e-11	CCHCR1
rna-XR_001041588.4	29.3501	22.3923	3.02738	7.39658	1.39738e-13	2.91954e-11	PLA2G4F
rna-XM_012162984.4	29.1232	22.3784	3.02739	7.39199	1.44647e-13	3.00798e-11	GOLGA1
rna-XM_042241998.1	28.0393	22.3249	3.02743	7.37421	1.6532e-13	3.41216e-11	UBA1
rna-XM_042243624.1	27.9404	22.3243	3.02744	7.37397	1.65616e-13	3.41216e-11	PMS1
rna-XM_042242054.1	27.8682	22.318	3.02744	7.3719	1.68208e-13	3.44959e-11	TMEM164
rna-XM_042234755.1	27.5534	22.3041	3.02746	7.36728	1.74148e-13	3.55502e-11	HPS4
rna-XM_012098857.4	27.2402	22.2896	3.02747	7.36243	1.80587e-13	3.66962e-11	MIA2
rna-XR_003588833.2	26.7304	22.2631	3.0275	7.35364	1.92888e-13	3.90177e-11	PPM1H
rna-XM_042245048.1	26.5192	22.2519	3.02751	7.34992	1.98332e-13	3.99374e-11	GMEB1
rna-XM_042246623.1	26.2493	22.2335	3.02752	7.34379	2.07632e-13	4.16218e-11	NCKAP1L
rna-XM_042257117.1	25.885	22.2153	3.02754	7.33775	2.17215e-13	4.33476e-11	SUSD4
rna-XM_042250714.1	25.7393	22.2078	3.02755	7.33523	2.21337e-13	4.39729e-11	ZFYVE16
rna-XM_042233204.1	25.656	22.2044	3.02755	7.33412	2.2319e-13	4.4144e-11	ATG16L2
rna-XM_042238860.1	25.5533	22.1965	3.02756	7.33148	2.27628e-13	4.48226e-11	PLEKHA1
rna-XM_042231157.1	25.4437	22.1917	3.02756	7.32988	2.30362e-13	4.5161e-11	LOC101110828
rna-XM_042250205.1	27.4597	22.1793	3.02746	7.32604	2.37061e-13	4.60685e-11	LOC101119303
rna-XM_042256660.1	25.1979	22.1807	3.02758	7.32623	2.36716e-13	4.60685e-11	PER1
rna-XM_042251743.1	24.9851	22.1096	3.02759	7.3027	2.82046e-13	5.45722e-11	FGFR3
rna-XM_042254395.1	23.6869	22.0945	3.02766	7.29752	2.9311e-13	5.64675e-11	ZNF687
rna-XM_012179798.4	24.5001	22.0829	3.02762	7.29381	3.01299e-13	5.77949e-11	TBC1D1
rna-XM_042243062.1	23.4986	22.0804	3.02768	7.29284	3.03482e-13	5.79638e-11	TUT7
rna-XM_042245503.1	22.8392	22.0413	3.02772	7.27983	3.34243e-13	6.35662e-11	TSC1
rna-XM_042239191.1	21.6212	21.9645	3.02781	7.25426	4.03869e-13	7.64807e-11	D2HGDH
rna-XM_042235715.1	71.0624	21.9427	3.02668	7.24978	4.17463e-13	7.87201e-11	CTNNB1
rna-XM_027975387.2	38.5727	-21.8125	3.02704	-7.20588	5.76681e-13	1.08285e-10	CUEDC1
rna-XM_015099878.3	18.2692	21.7272	3.0281	7.17518	7.22143e-13	1.35029e-10	LOC105616741
rna-XM_042244469.1	17.8561	21.7016	3.02815	7.16663	7.68676e-13	1.43128e-10	EPB41
rna-XM_042234867.1	20.3496	-7.76894	1.09778	-7.07699	1.47323e-12	2.73173e-10	C17H22orf15
rna-XM_042236117.1	37.2023	21.3773	3.02713	7.0619	1.64238e-12	3.03274e-10	PBRM1
rna-XM_012130457.4	32.6558	21.1819	3.02726	6.99704	2.6142e-12	4.80732e-10	WDR33
rna-XM_012182992.4	43.1086	20.8735	3.027	6.89577	5.3572e-12	9.81095e-10	ADGRG6
rna-XM_042234385.1	55.4326	-4.32464	0.633111	-6.83078	8.44537e-12	1.54031e-09	RAPGEF2
rna-XM_015097958.3	8.71037	6.62832	0.987234	6.71403	1.89324e-11	3.4389e-09	FGF14
rna-XM_042254041.1	56.243	4.44633	0.670179	6.63455	3.2549e-11	5.88819e-09	PTK2
rna-XM_042249264.1	30.326	-8.34467	1.31807	-6.331	2.43584e-10	4.38866e-08	AGAP3
rna-XM_042256817.1	14.4747	-7.27739	1.15803	-6.28429	3.29363e-10	5.91021e-08	RORC
rna-XM_004004922.5	1785.62	-14.2251	2.27331	-6.25742	3.91406e-10	6.99532e-08	TMBIM1
rna-XM_042241908.1	81.3626	-3.88248	0.654916	-5.92821	3.06248e-09	5.45147e-07	ZBED1
rna-XM_027974418.2	46.4742	3.96791	0.694669	5.71194	1.11696e-08	1.98035e-06	ECM1
rna-XM_042248302.1	337.568	5.91856	1.06758	5.54393	2.95762e-08	5.22302e-06	CFTR
rna-XM_027965345.2	53.3398	-9.15973	1.67617	-5.46468	4.63741e-08	8.15707e-06	BSDC1
rna-XM_027961076.2	499.9	0.856749	0.159816	5.36085	8.28311e-08	1.45124e-05	KDSR
rna-XM_004016383.5	174.663	10.9608	2.04805	5.35181	8.7078e-08	1.51966e-05	TCP11L1
rna-XM_042230951.1	143.276	10.6751	2.01134	5.30745	1.11171e-07	1.93255e-05	ARHGEF1
rna-XM_012107575.4	160.506	3.39129	0.64234	5.27959	1.29472e-07	2.24193e-05	COL4A6
rna-XM_027970457.2	8.75446	-6.54973	1.24321	-5.26842	1.37607e-07	2.37356e-05	THG1L
rna-XM_027966450.2	111.645	10.3152	1.98056	5.20825	1.90627e-07	3.2754e-05	SCAI
rna-XM_042256152.1	130.881	-10.455	2.06451	-5.06415	4.10225e-07	7.02148e-05	TANC2
rna-XM_027956850.2	1604.3	-0.388341	0.0772264	-5.02861	4.94054e-07	8.4239e-05	GUCD1
rna-XM_042255599.1	6.12875	-5.4235	1.08745	-4.98736	6.12086e-07	0.000103966	CHRNE
rna-XM_042247930.1	118.595	-6.13925	1.23306	-4.97888	6.39527e-07	0.000108214	PLXNB2
rna-XM_042252750.1	5.98035	-5.39869	1.08529	-4.97442	6.54425e-07	0.000110315	PTGR2
rna-XM_042239787.1	154.083	10.78	2.1693	4.96932	6.7188e-07	0.00011283	SMG1
rna-XM_042230712.1	7.65096	-6.36124	1.2873	-4.94152	7.75169e-07	0.000129686	FLT3LG
rna-XM_042234477.1	81.136	9.27566	1.88374	4.92406	8.47677e-07	0.000141286	EP400
rna-XM_042250344.1	192.657	3.87601	0.791231	4.8987	9.64717e-07	0.000160193	CDHR2
rna-XM_042234485.1	67.5271	9.01041	1.84843	4.87463	1.09014e-06	0.000180346	EP400
rna-XM_042257432.1	36.5347	1.48071	0.306377	4.83296	1.34518e-06	0.000221715	FBLIM1
rna-XM_027971161.2	224.866	6.93298	1.43544	4.82988	1.36615e-06	0.000224341	AFF1
rna-XM_027966370.2	56.7264	9.33827	1.94173	4.80925	1.515e-06	0.000247869	CERCAM
rna-XM_042234478.1	139.215	7.02626	1.46347	4.8011	1.57796e-06	0.000257226	EP400
rna-XM_012100569.4	62.3433	3.82739	0.798543	4.79296	1.64336e-06	0.000266201	STK38
rna-XM_027974600.2	43.7288	-8.2928	1.73027	-4.79276	1.64499e-06	0.000266201	GRB7
rna-XM_042254103.1	48.503	-6.15747	1.28932	-4.77573	1.79052e-06	0.000288702	CYRIB
rna-XM_015101078.3	894.703	1.27959	0.2687	4.76215	1.91542e-06	0.000307726	RAB6A
rna-XM_027977127.2	76.9033	-9.68791	2.04429	-4.73901	2.14768e-06	0.000343799	CEP250
rna-XM_042247642.1	49.1148	-9.04102	1.91598	-4.71874	2.37305e-06	0.000378514	TSPAN11
rna-XM_027966517.2	65.0064	-9.44537	2.0058	-4.70903	2.48895e-06	0.000395583	CYS1
rna-XM_012096467.3	54.8312	-9.19998	1.95482	-4.7063	2.52254e-06	0.000399494	CEP19
rna-XM_012179770.4	239.292	5.74862	1.22622	4.68807	2.75798e-06	0.000435233	RBPJ
rna-XM_012186976.4	54.9271	-9.20243	1.96967	-4.67208	2.9817e-06	0.000468875	LOC101119740
rna-XM_042254934.1	124.946	-10.3881	2.22965	-4.65905	3.17668e-06	0.000497778	ZBTB7B
rna-XM_042246395.1	43.0396	-8.8506	1.90116	-4.65536	3.23417e-06	0.000505007	MAP4K4
rna-XM_012180284.4	52.9102	9.2379	1.98757	4.64784	3.3543e-06	0.000521935	HELQ
rna-XM_015100972.3	34.5814	8.62421	1.86449	4.62549	3.73707e-06	0.000579468	SCN3B
rna-XM_027976479.2	95.3822	-9.99858	2.16226	-4.62413	3.76181e-06	0.000581278	ISG20L2
rna-XM_042239048.1	32.8191	8.54909	1.8515	4.61738	3.88617e-06	0.000598417	LOC101115746
rna-XM_042230993.1	172.472	-6.37143	1.38334	-4.60582	4.10837e-06	0.000630451	MYH14
rna-XM_027973825.2	270.912	2.30485	0.504763	4.56619	4.96663e-06	0.000759536	TFDP1
rna-XM_027965076.2	107.767	-3.87479	0.850051	-4.5583	5.15697e-06	0.000785943	FAM126B
rna-XM_027959972.2	32.813	8.54843	1.87658	4.55531	5.23074e-06	0.000794466	CRACR2B
rna-XM_027967527.2	3.4352	-5.2018	1.14616	-4.53845	5.66683e-06	0.000857774	DTX3
rna-XM_027962445.2	1502.21	0.196296	0.0434774	4.51489	6.33496e-06	0.000955656	TOMM20
rna-XM_042241984.1	21.3507	7.34463	1.6285	4.51007	6.48072e-06	0.000974342	NONO
rna-XM_027962903.2	36.4416	2.42275	0.54242	4.46656	7.94878e-06	0.00119041	RPGR
rna-XM_027965632.2	33.7097	3.91875	0.877473	4.46595	7.97138e-06	0.00119041	EMC1
rna-XM_042250479.1	171.684	-0.870112	0.195961	-4.44024	8.98592e-06	0.00133743	LOC101117758
rna-XM_012180846.4	23.3104	1.8761	0.423439	4.43062	9.39642e-06	0.00139386	ANXA9
rna-XM_012098939.4	31.2365	-8.38787	1.89991	-4.41488	1.01067e-05	0.00149425	FBLN5
rna-XM_042241670.1	32.226	-8.43293	1.91333	-4.40745	1.04594e-05	0.00154127	CCNB3
rna-XM_027967735.2	18.7033	-7.06117	1.6029	-4.40525	1.0566e-05	0.00155184	LOC105605770
rna-XM_042234161.1	30.9836	8.4661	1.93154	4.38308	1.17013e-05	0.00171293	GUCD1
rna-XM_027979961.2	27.487	5.60163	1.2804	4.37492	1.21479e-05	0.00177248	NEPRO
rna-XM_012186335.4	33.1189	-8.47269	1.93748	-4.37305	1.22524e-05	0.00178188	PECAM1
rna-XM_027960272.2	50.7236	7.05255	1.61302	4.37228	1.22956e-05	0.00178234	AMOTL2
rna-XM_015093111.3	29.7104	-8.31587	1.90366	-4.36836	1.25184e-05	0.00180875	BMP1
rna-XM_027970729.2	67.7247	9.59403	2.20205	4.35687	1.31935e-05	0.00190011	KIT
rna-XM_012101765.3	22.1964	4.18805	0.961987	4.35354	1.33956e-05	0.001923	PRMT3
rna-XM_042233188.1	253.658	5.5563	1.27715	4.35055	1.35798e-05	0.00194318	INPPL1
rna-XM_012186506.4	75.5375	-5.01099	1.15737	-4.32963	1.49363e-05	0.00213044	TNRC6C
rna-XM_042245837.1	79.8569	6.59699	1.52519	4.32536	1.5228e-05	0.00216511	LDAH
rna-XM_027965633.2	33.3584	7.41029	1.71606	4.31821	1.57297e-05	0.00222931	EMC1
rna-XM_042255938.1	67.4632	-9.49902	2.20649	-4.30503	1.66963e-05	0.00235879	IKZF3
rna-XM_042254515.1	60.8578	6.29659	1.4652	4.29744	1.72783e-05	0.00243328	WWP1
rna-XM_027957692.2	22.3168	-7.90327	1.83984	-4.29563	1.74198e-05	0.00244548	MAP4
rna-XM_015101074.3	18.5858	-7.63956	1.77985	-4.29225	1.76875e-05	0.00247525	P2RY6
rna-XM_012186513.3	619.355	1.19892	0.280881	4.26843	1.9685e-05	0.00274615	MFSD11
rna-XM_042244376.1	33.4343	7.41397	1.73796	4.2659	1.99101e-05	0.00276887	SP110
rna-XM_042247776.1	22.47	-4.9728	1.16793	-4.25777	2.06473e-05	0.00286244	SGSM3
rna-XM_042252737.1	18.366	-7.62205	1.79284	-4.25138	2.12458e-05	0.00293628	NUMB
rna-XM_042246879.1	106.395	9.08921	2.14342	4.24052	2.23007e-05	0.00307252	KIF21A
rna-XM_012096752.4	11.9961	-2.91031	0.686745	-4.23784	2.25683e-05	0.00309979	LOC101112162
rna-XM_042237351.1	179.725	5.44669	1.28704	4.23194	2.31685e-05	0.00317244	CUL7
rna-XM_042250692.1	3.54781	-5.2482	1.24828	-4.20434	2.61843e-05	0.0035744	PWWP2A
rna-XM_012102717.4	18.8765	7.75043	1.85171	4.18556	2.84462e-05	0.0038713	MORN4
rna-XM_042251604.1	26.6415	8.24808	1.9772	4.17159	3.02486e-05	0.00410404	ARHGAP24
rna-XM_042237017.1	99.8319	-6.95108	1.66809	-4.16709	3.08515e-05	0.00417311	RAB23
rna-XM_042231449.1	30.1167	2.93814	0.707097	4.15522	3.24981e-05	0.00436927	IL34
rna-XM_042236218.1	290.348	-3.82332	0.920021	-4.15569	3.24313e-05	0.00436927	DAG1
rna-XM_042250398.1	237.759	-5.25514	1.27031	-4.13691	3.52021e-05	0.00471857	LOC101112480
rna-XM_042235713.1	67.6397	-8.34394	2.01816	-4.13442	3.55847e-05	0.00475553	CTNNB1
rna-XM_042235286.1	44.1199	-8.88648	2.15213	-4.12916	3.64086e-05	0.00485107	PRKD1
rna-XM_042245638.1	6.14082	6.13343	1.48725	4.124	3.72346e-05	0.00494631	URM1
rna-XM_027966737.2	84.412	-0.90651	0.220407	-4.11289	3.90736e-05	0.00517516	RNF181
rna-XM_042230308.1	2.83658	-4.91685	1.1977	-4.10522	4.03923e-05	0.00533393	CDC123
rna-XM_027966407.2	17.6506	-7.564	1.84445	-4.10095	4.11456e-05	0.00541735	ST6GALNAC4
rna-XM_012180998.4	3.94451	-4.79114	1.16944	-4.09694	4.18643e-05	0.00549571	RBM23
rna-XM_042234797.1	245.666	8.02122	1.95836	4.09588	4.20562e-05	0.00550466	MECOM
rna-XM_027969408.2	15.7191	7.48737	1.83258	4.08571	4.39431e-05	0.00573044	SSBP4
rna-XM_042249996.1	13.3715	4.7881	1.17206	4.0852	4.40387e-05	0.00573044	ZNF557
rna-XM_015092210.3	13.3136	-7.15797	1.75385	-4.08129	4.4787e-05	0.00579393	ANKRD35
rna-XM_042240857.1	126.27	3.92017	0.960392	4.08184	4.46807e-05	0.00579393	TAF5L
rna-XM_004021043.5	55.0664	5.66619	1.39191	4.07079	4.6854e-05	0.00604375	ZNF789
rna-XM_042242900.1	98.0115	-10.0379	2.46813	-4.06701	4.76209e-05	0.00612493	ECPAS
rna-XM_012179795.4	31.2301	8.47678	2.08929	4.05725	4.96534e-05	0.00636794	PGM2
rna-XR_006057704.1	3.76716	4.18293	1.03546	4.03968	5.35238e-05	0.00684459	LOC121817654
rna-XM_012097430.4	40.4714	3.97449	0.986415	4.02923	5.59607e-05	0.00713571	GAB1
rna-XM_042235192.1	84.3594	6.66765	1.65829	4.0208	5.79998e-05	0.00737459	SCAPER
rna-XM_042252721.1	49.1919	-1.16808	0.291568	-4.00621	6.17016e-05	0.00782292	RGS6
rna-XM_042238603.1	31.2617	3.57305	0.894898	3.99269	6.53279e-05	0.00825915	PDCD4
rna-XM_042236271.1	286.232	-2.07975	0.521662	-3.98677	6.69783e-05	0.00844382	PLXNB1
rna-XM_042245448.1	22.9186	-7.94115	1.99507	-3.98038	6.88045e-05	0.00864954	ENTR1
rna-XM_042255981.1	121.539	-9.1592	2.30627	-3.97143	7.1442e-05	0.00895581	EZH1
rna-XM_012177138.3	88.1979	3.74275	0.94302	3.9689	7.22063e-05	0.00902619	TMEM209
rna-XM_012100128.4	26.2328	-8.13623	2.05079	-3.96736	7.26743e-05	0.00905924	MAP4
rna-NM_001082594.1	31.8011	2.11097	0.534307	3.95086	7.78721e-05	0.0096305	IL13
rna-XM_012142484.4	17.1396	-7.52257	1.90393	-3.95107	7.78032e-05	0.0096305	CASP8
rna-XM_012177551.4	81.1854	-3.08651	0.781246	-3.95075	7.79062e-05	0.0096305	SLC26A2
gene-LOC114116426	9.80512	6.80492	1.72306	3.94932	7.83729e-05	0.00963865	LOC114116426
rna-XM_027971887.2	47.111	-1.92759	0.488094	-3.94922	7.84053e-05	0.00963865	KTN1
rna-XM_027966376.2	16.0545	-7.42844	1.88407	-3.94276	8.05483e-05	0.00987483	URM1
gene-LOC106991597	3.717	-4.09666	1.04151	-3.93339	8.37556e-05	0.0102398	LOC106991597
rna-XM_042244259.1	5.01114	-5.74543	1.46316	-3.92673	8.6107e-05	0.0104984	ABCB6
rna-XM_042248012.1	33.9084	7.4331	1.89426	3.92402	8.70845e-05	0.0105886	ABO
rna-XM_027978482.2	35.0894	6.17945	1.57514	3.9231	8.74157e-05	0.0105999	PPP1R13L
rna-XM_027969301.2	432.357	-0.455234	0.117003	-3.89079	9.99197e-05	0.0120832	LOC101121892
rna-XM_042247774.1	14.7969	-7.30988	1.88342	-3.88117	0.000103957	0.0125373	SGSM3
rna-XM_012099120.4	17.4336	-1.28611	0.331628	-3.87818	0.000105242	0.0126581	LOC101119588
rna-XM_042239983.1	493.164	-0.87418	0.22547	-3.87715	0.000105686	0.0126772	IL4R
rna-XM_027956842.2	48.7726	-1.39916	0.361952	-3.8656	0.000110816	0.0132568	LOC101118990
rna-XM_027961611.2	95.6576	7.92208	2.04974	3.86492	0.000111125	0.0132582	ABCC1
rna-XM_042254389.1	8.9355	-6.58302	1.70451	-3.86211	0.000112412	0.0133759	EMC2
rna-XM_012116602.4	294.301	-1.94974	0.505899	-3.854	0.000116201	0.0137532	PTCH1
rna-XM_042253919.1	12.8269	-7.10545	1.84362	-3.85408	0.000116166	0.0137532	BOP1
rna-XM_042233537.1	121.273	9.27803	2.40903	3.85136	0.000117464	0.0138658	CELF1
rna-XM_004010395.5	162.969	2.16695	0.562931	3.84941	0.000118403	0.0139029	LOC101116991
rna-XM_042238388.1	76.0672	-3.53698	0.918691	-3.85002	0.00011811	0.0139029	LOC101118490
rna-XM_012162676.4	1296.66	0.551149	0.143232	3.84794	0.000119114	0.0139494	PATJ
rna-XM_042236373.1	24.2198	8.11066	2.11264	3.83911	0.000123479	0.0144227	LOC101103766
rna-XM_027973376.2	15.0259	-7.33296	1.91404	-3.83115	0.000127548	0.014859	PUF60
rna-XM_027957680.2	602.822	-0.636489	0.166323	-3.82683	0.000129803	0.0150822	SHISA5
rna-XM_042239849.1	21.874	-7.87428	2.06156	-3.81958	0.000133681	0.0154924	FAM234A
rna-XM_042241701.1	261.336	11.5421	3.02632	3.8139	0.000136793	0.0157709	HUWE1
rna-XR_006060691.1	6.02716	-4.29616	1.12627	-3.81449	0.000136467	0.0157709	TCP10L
rna-XM_042241996.1	16.527	4.56767	1.19882	3.81015	0.000138882	0.0159703	TMEM187
rna-XM_004011352.5	27.6774	8.30294	2.18322	3.80307	0.000142915	0.0163918	SGK1
rna-XM_004004369.5	12.9591	7.20818	1.89581	3.80217	0.000143432	0.0164088	IL33
rna-XM_027965585.2	701.629	3.97869	1.04664	3.8014	0.000143881	0.0164179	LOC101107420
rna-XM_042231506.1	20.3524	7.85865	2.06841	3.79937	0.000145065	0.0165107	TAF1C
rna-XM_042252263.1	64.163	8.3578	2.20276	3.79424	0.000148097	0.0168127	BUB1B
rna-XM_042246328.1	31.8825	4.54067	1.19698	3.79343	0.000148578	0.0168245	ZNF638
rna-XM_012140185.4	10.7474	-6.84844	1.80579	-3.7925	0.000149141	0.0168454	EPB41L5
rna-XR_006057331.1	27.9535	4.95627	1.30774	3.78995	0.000150677	0.0169758	LOC121817423
rna-XM_042234525.1	30.3698	-8.3472	2.20776	-3.78085	0.000156293	0.017564	NCOR2
rna-XM_027960563.2	102.29	9.61049	2.54362	3.77827	0.000157924	0.0177026	TBC1D12
rna-XM_027962414.2	24.085	3.8769	1.02677	3.77582	0.000159482	0.0178324	NUDT13
rna-XM_027969711.2	42.9704	5.77541	1.531	3.77232	0.000161739	0.0180394	PNPLA6
rna-XM_012103661.4	12.2853	-3.85328	1.02265	-3.76794	0.000164601	0.0183127	HDHD2
rna-NM_001024860.1	8.50109	-6.50947	1.72837	-3.76624	0.000165722	0.0183457	TNF
rna-XM_042254173.1	52.2672	-7.9708	2.11631	-3.76637	0.000165639	0.0183457	SPIDR
rna-XM_042232175.1	34.0835	-7.93246	2.10805	-3.76294	0.000167931	0.018544	KLC3
rna-XM_042255875.1	19.1057	-7.67894	2.04422	-3.75641	0.000172369	0.018987	CBX1
rna-XM_042240288.1	35.7862	8.67378	2.31124	3.75287	0.000174819	0.0192094	EARS2
rna-XM_042231462.1	63.326	-8.82817	2.35499	-3.74871	0.000177745	0.0194828	LOC101108803
rna-XM_012104722.4	251.647	-0.362052	0.0968845	-3.73694	0.000186271	0.0203672	PRMT2
rna-XM_042252103.1	10.6042	-6.83073	1.82954	-3.73357	0.000188783	0.0205913	PAQR5
rna-XR_006055808.1	9.67817	4.53265	1.21526	3.72978	0.000191643	0.0208521	NDUFAF5
rna-XM_042256277.1	11.7729	7.06887	1.90348	3.71366	0.000204283	0.0221731	CYTH1
rna-XM_027960293.2	185.787	-1.58036	0.426055	-3.70927	0.000207854	0.0225059	IFIT3
rna-XM_042253039.1	40.9547	3.0604	0.826442	3.70311	0.000212975	0.0230044	IGSF3
rna-XM_042243310.1	1.65358	-4.13192	1.11599	-3.70249	0.000213496	0.0230048	LOC121818624
rna-XM_042253943.1	10.512	-6.81744	1.84389	-3.69731	0.0002179	0.0234226	SCRIB
rna-XM_012149068.4	129.246	3.75791	1.01662	3.69648	0.000218611	0.0234301	LOC101111609
rna-XM_042230870.1	31.4965	4.22352	1.14273	3.696	0.000219022	0.0234301	LOC101122457
rna-XM_042231960.1	73.7438	0.850231	0.230529	3.68817	0.000225871	0.0241048	PDCD2L
id-LOC114115785	2.30186	-3.98182	1.08039	-3.68554	0.000228218	0.024297	LOC114115785
rna-XR_006056738.1	5.95564	6.08572	1.6531	3.68141	0.00023195	0.0246354	LOC121816974
gene-LOC101113300	3.92752	2.85505	0.776206	3.67821	0.000234876	0.0248868	LOC101113300
rna-XM_042250428.1	26.8972	8.26121	2.24966	3.6722	0.000240469	0.0254189	POLRMT
rna-XM_042237599.1	40.6805	1.17184	0.319169	3.67155	0.000241087	0.0254238	RRP1B
rna-XM_042251044.1	163.623	-7.78155	2.12045	-3.66976	0.000242774	0.0255412	CLOCK
rna-XM_027968896.2	99.9223	2.02455	0.552918	3.66157	0.000250673	0.02631	TCAF2
rna-XM_027978064.2	3.17104	5.16388	1.41098	3.65979	0.000252423	0.0264313	FHOD1
rna-XM_042245884.1	26.6577	5.27141	1.44235	3.65474	0.000257439	0.0268933	DNMT3A
rna-XM_042248377.1	185.541	11.0479	3.02638	3.65055	0.000261683	0.0272727	LOC114114485
rna-XR_006057703.1	6.94855	-6.22164	1.70964	-3.63915	0.000273537	0.0284415	LOC121817654
rna-XM_042244252.1	85.1023	-4.30025	1.18225	-3.63733	0.000275475	0.0285762	TTLL4
rna-XM_027971770.2	106.27	-5.37125	1.47755	-3.63524	0.000277719	0.0287419	TLN2
rna-XM_027978658.2	22.0392	5.362	1.47632	3.632	0.000281231	0.0289091	LOC114118018
rna-XM_027980011.2	328.13	0.590522	0.162591	3.63195	0.000281282	0.0289091	BTF3
rna-XM_042256904.1	190.004	-10.9927	3.02636	-3.63231	0.000280895	0.0289091	ZC3H11A
rna-XM_042233248.1	30.937	8.46371	2.33332	3.62732	0.000286379	0.0293651	GDPD5
rna-XM_042229566.1	11.074	3.23859	0.893237	3.62568	0.000288204	0.0294696	CREM
rna-XM_042239957.1	6.74895	-6.17699	1.7039	-3.62521	0.000288723	0.0294696	MSRB1
rna-XM_027961124.2	112.241	6.24903	1.72929	3.61365	0.000301917	0.0306756	ATXN2L
rna-XM_042244184.1	9.59096	-6.68468	1.84966	-3.61401	0.000301498	0.0306756	RPE
rna-XR_001024338.4	7.59823	1.7097	0.474452	3.60353	0.000313919	0.0318224	LOC105604766
rna-XM_027968577.2	28.6153	-2.99561	0.832009	-3.60045	0.000317666	0.0321291	NAPEPLD
rna-XM_027969571.2	695.446	-0.262208	0.0728559	-3.599	0.000319449	0.0321743	WDR83OS
rna-XM_027975343.2	131.838	3.46364	0.962414	3.5989	0.00031956	0.0321743	YPEL2
rna-XM_042251959.1	14.3678	6.18638	1.72158	3.59343	0.000326355	0.0327843	LOC101105161
rna-XM_027957604.2	42.2081	-2.15917	0.60125	-3.59113	0.000329249	0.0329926	SEMA3B
rna-XM_027969497.2	98.1306	-1.55424	0.432862	-3.5906	0.000329911	0.0329926	DDX39A
rna-XM_042236217.1	53.0059	-5.08343	1.41604	-3.58989	0.000330819	0.0330093	IP6K1
rna-XM_042252112.1	12.595	-5.89854	1.64597	-3.58362	0.00033887	0.0337369	KIF23
rna-XM_027966919.2	10.3154	6.88015	1.92076	3.58198	0.000340995	0.0338727	GEMIN6
rna-XM_027957873.2	13.1963	-7.1449	1.9961	-3.57943	0.000344349	0.0341296	TPRA1
rna-XM_012099727.3	516.373	-0.669804	0.187178	-3.57843	0.00034566	0.0341835	MECOM
rna-XM_042238181.1	44.0741	-8.30412	2.32176	-3.57664	0.000348034	0.034342	TBC1D10C
rna-XM_042233302.1	201.8	4.10126	1.14919	3.56883	0.000358574	0.0353037	LGR4
rna-XM_042245869.1	217.479	1.76883	0.496084	3.56559	0.000363036	0.0356641	NCOA1
rna-XM_027973373.2	11.4482	-6.94098	1.94726	-3.56448	0.000364582	0.0357371	PUF60
rna-XM_004006584.5	4180.11	0.315321	0.0884978	3.56304	0.000366589	0.0358436	CS
rna-XM_042241696.1	58.0896	-4.04916	1.13659	-3.56254	0.00036728	0.0358436	ADGRG2
rna-XR_003589201.2	5.23541	-5.81237	1.63248	-3.56045	0.000370214	0.0360509	LOC106991099
rna-XM_027957232.2	219.901	1.62948	0.458308	3.55542	0.00037737	0.0366675	OPA1
rna-XM_027958022.2	3.43551	-5.1986	1.46534	-3.5477	0.000388605	0.0376769	SCN5A
rna-XM_042251269.1	48.1333	-5.93561	1.67344	-3.54695	0.000389719	0.0377027	PPARGC1A
rna-XM_027967903.2	5.94551	-5.99527	1.69283	-3.54157	0.00039776	0.0383972	CLEC2D
rna-XM_004016074.5	327.955	-0.402843	0.113834	-3.53885	0.000401874	0.0387104	IFT46
rna-XM_042237666.1	400.684	-0.940432	0.265806	-3.53804	0.000403116	0.0387461	RBM4B
rna-XM_015100533.3	181.242	0.613356	0.173848	3.52811	0.000418537	0.0401416	ZNF19
rna-XM_004004135.5	612.505	-0.577647	0.16381	-3.52631	0.000421392	0.0403286	UBAP1
rna-XM_042240776.1	36.2229	5.7013	1.61849	3.5226	0.000427336	0.040754	LRRC20
rna-XM_042255011.1	141.824	10.6603	3.02643	3.52239	0.000427669	0.040754	DZIP1
rna-XM_042229633.1	39.4363	-2.61056	0.741277	-3.5217	0.000428783	0.0407729	KIZ
rna-XM_015093322.3	58.71	-8.71922	2.47629	-3.52109	0.000429783	0.0407808	NEMP2
rna-XM_012186044.3	149.609	0.767585	0.218347	3.51543	0.000439044	0.0415709	GRB7
rna-XM_042241135.1	447.291	1.64382	0.468408	3.50936	0.000449179	0.0424402	RHOBTB1
rna-XM_027973375.2	6.51951	-6.12908	1.74728	-3.50779	0.000451853	0.0426024	PUF60
rna-XM_042244636.1	2684.77	1.2186	0.34758	3.50595	0.000454978	0.0427392	ALPL
rna-XM_042250795.1	83.4204	6.52653	1.86164	3.50581	0.000455224	0.0427392	PAM
rna-XM_042236402.1	95.9132	6.78366	1.9369	3.50233	0.00046121	0.04321	IFT122
rna-XM_027968619.2	36.524	-8.61355	2.46384	-3.49598	0.00047232	0.044158	ELMO1
rna-XM_042232982.1	53.1201	5.22929	1.49797	3.49092	0.000481359	0.0449086	ATP13A3
rna-XM_042230671.1	11.6854	-6.96954	1.99791	-3.48842	0.000485883	0.0452359	DZANK1
rna-XM_027958300.2	7.94013	6.49893	1.86415	3.48627	0.000489806	0.0455059	ITIH4
rna-XM_042233828.1	58.1412	-6.83963	1.96298	-3.48431	0.000493406	0.0457449	PRKAA1
rna-XM_042245343.1	204.161	-1.79741	0.516173	-3.48219	0.000497332	0.046013	NSMF
rna-XM_027960802.2	26.7433	2.11989	0.609326	3.47907	0.000503154	0.0464551	ACAA2
rna-XM_027967270.2	464.023	6.06016	1.74716	3.46857	0.000523229	0.0482085	COL6A3
rna-XM_042237110.1	133.584	-10.4844	3.02644	-3.46428	0.000531651	0.0487826	DAAM2
rna-XM_042244717.1	5.21128	5.29065	1.52696	3.46483	0.000530576	0.0487826	SLC66A1
rna-XM_042232738.1	7.31377	6.38211	1.84258	3.46369	0.000532818	0.0487891	RELT
rna-XM_027971504.2	63.4863	-8.83149	2.55131	-3.46155	0.00053707	0.0490774	DENND4A
rna-XM_004017224.5	338.115	-0.619475	0.179979	-3.44193	0.000577588	0.0526134	LOC101111396
rna-XM_042241452.1	18.7803	1.22496	0.355921	3.44167	0.00057813	0.0526134	PURG
rna-XR_006060098.1	6.18268	-6.04977	1.75987	-3.43761	0.000586862	0.0532991	LOC121819799
rna-XM_012185520.4	126.053	-10.4007	3.02645	-3.43662	0.000589029	0.0533869	ANKFY1
rna-XM_042244337.1	16.3426	-5.34278	1.55548	-3.43482	0.000592954	0.0536335	TRIP12
rna-XM_027972452.2	44.7949	8.41757	2.45121	3.43405	0.000594641	0.0536769	PTPRK
rna-XM_042256358.1	22.167	-2.92654	0.852733	-3.43195	0.000599258	0.0539841	UNK
rna-XM_042255342.1	37.0385	3.47879	1.01611	3.42362	0.000617918	0.0555527	BCAS3
rna-XM_027977781.2	35.0622	6.78735	1.98423	3.42065	0.000624724	0.0560513	VPS9D1
rna-XM_042257120.1	80.7718	4.68584	1.37132	3.41703	0.000633093	0.0566879	TP53BP2
rna-XM_042253175.1	113.464	10.3385	3.0265	3.41598	0.000635525	0.0567914	DOP1A
rna-XM_004022495.5	1588.99	0.427856	0.1254	3.41192	0.000645077	0.0575295	ARMCX3
rna-XM_004002570.4	2.9384	5.07252	1.48709	3.41104	0.000647168	0.0576005	DCST1
rna-XM_027978822.2	683.094	-1.39476	0.409098	-3.40935	0.000651173	0.0578413	LENG8
rna-XM_012181250.4	219.296	7.0649	2.07525	3.40437	0.000663169	0.0587895	MGA
rna-XM_042252562.1	40.9559	-1.78393	0.524266	-3.40271	0.0006672	0.0590293	KTN1
rna-XM_004016143.5	288.566	-3.15324	0.927329	-3.40034	0.000673021	0.0593721	LOC101121371
rna-XM_027969849.2	13.9895	-2.28952	0.673485	-3.39951	0.000675077	0.0593721	UBXN6
rna-XM_042253199.1	11.5326	7.04051	2.07083	3.39985	0.000674217	0.0593721	ECHDC1
rna-XM_015099773.3	28.8352	2.23412	0.65754	3.3977	0.00067956	0.0596485	TPD52L2
rna-XM_042236421.1	88.1705	-3.15779	0.929635	-3.3968	0.000681779	0.0597254	TSEN2
rna-XM_042239168.1	95.34	4.24525	1.2505	3.39485	0.000686664	0.0600352	ZNF407
rna-XM_042249092.1	9.70403	-6.70118	1.97601	-3.39127	0.000695696	0.0607056	NOM1
rna-XM_042254469.1	310.506	1.41742	0.418041	3.39064	0.000697303	0.0607268	TP53INP1
rna-XM_027957800.2	1065.79	0.176882	0.0521979	3.38867	0.000702317	0.0609249	EIF2B5
rna-XM_042242020.1	54.0482	8.68891	2.56399	3.38882	0.000701936	0.0609249	CD99L2
rna-XM_042230746.1	12.2551	-3.49863	1.03391	-3.38388	0.000714689	0.0618776	LOC101117269
rna-XM_027961809.2	177.178	2.21515	0.654754	3.38317	0.000716531	0.0619166	GIGYF1
rna-XM_027972638.2	3.72328	-5.32111	1.57743	-3.37328	0.000742783	0.0640607	AGPAT4
rna-XM_027968133.2	169.085	-7.88516	2.33849	-3.37191	0.000746498	0.0641326	MRTFA
rna-XM_042245757.1	40.6152	-7.08467	2.10085	-3.37229	0.000745469	0.0641326	RNF144A
rna-NM_001126360.1	7.99743	2.22884	0.661166	3.37107	0.000748778	0.0641819	PSPH
rna-XM_042255722.1	103.177	10.2013	3.02653	3.37063	0.000749957	0.0641819	RNF112
rna-XM_042254188.1	12.536	7.16046	2.12762	3.36547	0.000764125	0.0652689	PCMTD1
rna-XM_042233469.1	35.6195	1.25391	0.373053	3.36122	0.000775992	0.0661555	ARHGAP1
rna-XM_012190037.4	100.5	10.1634	3.02654	3.35809	0.000784837	0.0667817	NIP7
rna-XM_042250907.1	88.4287	-0.536956	0.160021	-3.35554	0.000792096	0.0672707	SPOCK1
rna-XM_042244382.1	41.9561	-5.40132	1.61108	-3.35261	0.000800542	0.0678585	SP110
rna-XM_027956515.2	25.4533	-3.85655	1.15056	-3.35189	0.000802624	0.0679056	SH2B3
rna-XM_012106728.4	275.202	1.03358	0.308521	3.35012	0.000807763	0.0682108	TFE3
rna-XM_027968039.2	151.644	7.37718	2.20561	3.34473	0.000823632	0.0694191	ERC1
rna-XM_027978129.2	255.566	5.51445	1.65099	3.34008	0.000837539	0.0704578	NFAT5
rna-XM_027957615.2	3.62049	-2.99079	0.895654	-3.33922	0.000840137	0.0705429	CAMKV
rna-XM_042255658.1	95.753	10.0936	3.02655	3.33502	0.000852932	0.0714825	NTN1
rna-XR_006056969.1	19.5491	5.65137	1.6984	3.32747	0.000876381	0.0733096	SLC25A20
rna-XM_027975661.2	502.619	2.22217	0.668082	3.32619	0.000880428	0.0733452	CLSTN1
rna-XM_042240649.1	4.05335	5.53088	1.66301	3.32582	0.000881583	0.0733452	LOC101105127
rna-XM_042241628.1	14.4681	3.74026	1.12463	3.32577	0.000881751	0.0733452	LOC101106743
rna-XM_042229732.1	171.562	7.89891	2.3772	3.32278	0.000891253	0.0739973	RASSF2
rna-XR_003589888.2	32.0246	-0.756381	0.227886	-3.31912	0.000903018	0.0748344	IVD
rna-XM_027977391.2	4.42371	-5.56569	1.67748	-3.31788	0.000907026	0.0750269	GRAMD1A
rna-XM_015104896.3	468.895	0.353766	0.106653	3.31698	0.000909975	0.0751312	TSPYL2
rna-XR_006058889.1	9.4436	3.87607	1.16893	3.31592	0.000913417	0.0752757	RSRP1
rna-XM_004013844.5	754.508	-0.307543	0.0928299	-3.31297	0.000923109	0.0759338	STX6
rna-XM_042253563.1	24.0508	2.97611	0.899184	3.30979	0.00093366	0.0766601	PLAGL1
rna-XR_003586991.2	3.22547	3.36021	1.01617	3.30673	0.000943911	0.077359	LOC105605025
rna-XM_027972126.2	7.6837	2.3753	0.718795	3.30456	0.000951241	0.0778164	TTC7B
rna-XM_042241855.1	25.4964	-0.877476	0.265663	-3.30296	0.000956696	0.077976	LOC114111465
rna-XM_042256054.1	11.6738	-6.96682	2.10897	-3.30342	0.000955148	0.077976	HDAC5
rna-XM_027964248.2	651.595	-1.38	0.418069	-3.30088	0.000963818	0.0784129	TUT7
rna-XM_042232709.1	36.0331	2.55943	0.775855	3.29885	0.000970822	0.0788385	DDX6
rna-XM_015101777.2	46.9502	-1.03604	0.314625	-3.29293	0.000991479	0.0803694	LOC101117021
rna-XM_042234596.1	334.937	0.611149	0.18563	3.2923	0.000993721	0.0804047	ATP2A2
rna-XR_006060884.1	4.40785	5.65155	1.71803	3.28955	0.00100347	0.0810464	SLC26A7
rna-XM_012158633.4	8.59957	1.59601	0.485518	3.28722	0.00101181	0.081453	IFT27
rna-XM_042237808.1	168.091	1.57536	0.479251	3.28712	0.00101217	0.081453	CD151
rna-XM_042252658.1	165.32	6.20104	1.88828	3.28396	0.00102359	0.0822231	PLEKHH1
rna-XM_042229903.1	189.008	-0.560316	0.170711	-3.28225	0.00102981	0.0825245	RPS21
rna-XM_042253644.1	226.545	-6.61412	2.01532	-3.28192	0.00103105	0.0825245	SYNE1
rna-XM_012176714.3	7.89987	6.49428	1.98032	3.27942	0.00104022	0.0825655	DUS4L
rna-XM_027972312.2	85.3807	9.92819	3.02643	3.2805	0.00103623	0.0825655	DOP1A
rna-XM_042234701.1	90.6317	-9.92482	3.02655	-3.27925	0.00104083	0.0825655	GIT2
rna-XM_042237015.1	3.23162	-5.11842	1.56077	-3.27941	0.00104024	0.0825655	LOC101118514
rna-XM_042237661.1	19.464	-3.48579	1.06246	-3.28087	0.00103488	0.0825655	CCS
rna-XM_027967511.2	654.045	0.801979	0.244685	3.2776	0.00104695	0.0827573	RCAN1
rna-XM_042255816.1	44.2721	-4.26396	1.30094	-3.27759	0.00104697	0.0827573	SPATA20
rna-XM_012181067.4	223.261	8.01048	2.44552	3.27557	0.00105449	0.083204	GSK3B
rna-XM_012186042.3	3.24579	-5.12375	1.56553	-3.27284	0.00106472	0.0837004	GRB7
rna-XM_042232073.1	6.18126	-6.04911	1.84853	-3.27239	0.00106643	0.0837004	NUMBL
rna-XM_042248014.1	77.9174	3.56537	1.08937	3.27289	0.00106453	0.0837004	ABO
rna-XM_027975764.2	853.869	0.736058	0.224994	3.27146	0.00106993	0.0838274	GNB1
rna-XM_012136085.4	88.7795	-9.89505	3.02656	-3.2694	0.00107774	0.0841433	BAZ2B
rna-XM_027978515.2	48.0062	-2.60195	0.7958	-3.2696	0.00107698	0.0841433	PPP5C
rna-XM_042251498.1	156.447	-4.98643	1.52595	-3.26775	0.00108405	0.0844879	MOB1B
rna-XM_042256611.1	206.238	-0.878375	0.269382	-3.26071	0.00111134	0.0864627	PLSCR3
rna-XM_042245982.1	86.3701	-9.85527	3.02657	-3.25625	0.00112894	0.0876787	SPRED2
rna-XM_004010335.5	1472.95	0.501638	0.154083	3.25564	0.00113137	0.087715	ACIN1
rna-XM_042229714.1	80.3448	9.8405	3.02382	3.25433	0.00113659	0.087966	WDR37
rna-XM_042254799.1	85.7331	-9.84461	3.02657	-3.25272	0.00114304	0.088312	BRCA2
rna-XM_042243895.1	80.4439	9.84233	3.02662	3.25192	0.00114629	0.0884093	RIF1
rna-XM_004017263.5	83.1099	0.836181	0.257335	3.24939	0.00115653	0.0890445	INTU
rna-XM_042248659.1	51.0721	-1.05245	0.324249	-3.2458	0.00117121	0.090019	LOC101107436
rna-XM_042248600.1	47.805	1.65914	0.51162	3.24291	0.00118316	0.0907813	KIAA0895
rna-XR_003588060.2	52.4937	1.45899	0.450009	3.24213	0.0011864	0.0908726	LOC101123603
rna-XM_004012072.5	87.7323	2.9187	0.902442	3.23423	0.00121973	0.0932653	FNDC3A
rna-XM_042243606.1	21.809	-4.88851	1.51278	-3.23148	0.00123152	0.0940056	ERCC3
rna-XM_042250612.1	82.0626	-9.77463	3.02659	-3.22958	0.00123971	0.0944681	PRELID2
rna-XM_012097571.4	54.0181	4.34361	1.34746	3.22356	0.00126607	0.0955359	ETFDH
rna-XM_012174960.4	71.4373	-0.628416	0.194828	-3.2255	0.00125754	0.0955359	MTERF2
rna-XM_042236531.1	40.9362	-4.35737	1.35177	-3.22344	0.0012666	0.0955359	LOC101118310
rna-XM_042240002.1	15.1824	-2.24158	0.695083	-3.22491	0.00126014	0.0955359	RABEP2
rna-XM_042250173.1	66.0704	-2.82572	0.876342	-3.22445	0.00126215	0.0955359	HMG20B
rna-XM_042253438.1	79.2603	-9.73142	3.01866	-3.22376	0.00126521	0.0955359	LOC101117851
rna-XM_027968652.2	778.701	-0.187217	0.0580908	-3.22283	0.00126929	0.0955766	EBNA1BP2
rna-XM_042229492.1	48.904	-1.81826	0.564387	-3.22165	0.00127455	0.0958105	SYT2
rna-XR_006057696.1	73.3798	9.70965	3.01448	3.221	0.00127744	0.0958665	ENTPD7
rna-XM_012178764.4	73.5943	9.71382	3.01766	3.21899	0.00128643	0.0963781	ABLIM3
rna-XM_012184387.3	66.6687	-3.70266	1.15226	-3.21339	0.00131179	0.0979481	LACC1
rna-XM_042252849.1	43.9338	-6.88521	2.14254	-3.21357	0.00131094	0.0979481	FOXN3
rna-XM_042240038.1	75.3074	-4.35104	1.35443	-3.21245	0.0013161	0.0981056	PDPK1
rna-XM_004014604.5	267.334	-0.335882	0.104656	-3.2094	0.00133013	0.0987845	DNTTIP1
rna-XM_027973371.2	5.19096	-5.80084	1.80714	-3.20996	0.00132755	0.0987845	PUF60
rna-XM_027974333.2	78.2271	-9.71246	3.02661	-3.20902	0.00133187	0.0987845	CEP95
rna-XM_042236498.1	11.2313	1.25776	0.392212	3.20682	0.0013421	0.099378	XYLB
rna-XM_004020817.4	381.084	-0.428074	0.13374	-3.2008	0.00137048	0.100809	THUMPD1
rna-XM_027966460.2	91.1466	-5.37102	1.67739	-3.20201	0.00136472	0.100809	DENND1A
rna-XM_042254741.1	58.9851	-8.14613	2.54484	-3.20104	0.00136931	0.100809	CAB39L
rna-XR_006058755.1	9.01301	5.49649	1.71699	3.20124	0.00136839	0.100809	LOC105609277
rna-XM_042246488.1	76.2369	-9.67521	3.02662	-3.1967	0.00139008	0.102081	NCAPH
rna-XM_012096951.4	75.8854	-9.66855	3.02662	-3.1945	0.00140072	0.102525	PARP8
rna-XM_042255491.1	5.26348	2.53609	0.79378	3.19496	0.00139852	0.102525	SERPINF2
rna-XM_042243643.1	56.6672	6.81133	2.1349	3.19046	0.00142045	0.103798	CALCRL
rna-XM_042251365.1	50.5101	-5.37627	1.68604	-3.1887	0.00142916	0.104263	ATP10D
rna-XM_042250582.1	3.76334	-5.33601	1.67379	-3.18798	0.00143268	0.104349	LOC101122274
rna-XM_027964019.2	5.22596	1.69657	0.532471	3.18623	0.00144142	0.104814	ACP1
rna-XM_004008981.5	104.36	-3.6228	1.13868	-3.18158	0.00146472	0.106161	DCTN4
rna-XM_042240348.1	97.9935	-5.3796	1.69072	-3.18185	0.00146338	0.106161	LRRC8B
rna-XM_042252017.1	42.917	7.21665	2.27142	3.17715	0.00148728	0.107621	LHFPL2
rna-NM_001280695.1	133.064	-0.388608	0.122357	-3.17602	0.00149309	0.107866	PIGF
rna-XM_027964544.2	33.8316	-5.91572	1.86345	-3.1746	0.00150044	0.108221	IL33
rna-XM_042243697.1	135.593	7.45527	2.35044	3.17186	0.00151468	0.109072	WIPF1
rna-XM_042254853.1	29.5564	-1.96185	0.618747	-3.17068	0.00152083	0.109338	PAN3
rna-XM_012096635.4	280.48	0.257048	0.0810896	3.16993	0.00152478	0.109445	PTPMT1
rna-XM_027979342.2	188.308	-8.05733	2.54224	-3.16938	0.00152766	0.109475	GRAMD1B
rna-XM_004006768.4	91.0832	1.29233	0.408518	3.16346	0.00155905	0.111544	FGFR1OP2
rna-XM_004012647.5	370.425	0.792916	0.25156	3.152	0.00162158	0.115291	TNK1
rna-XM_027959302.2	69.5505	-9.5428	3.02666	-3.15291	0.00161651	0.115291	RAD9A
rna-XM_027964973.2	59.6378	9.41057	2.98562	3.15196	0.00162177	0.115291	LYPD6
rna-XM_042242444.1	42.5798	-7.67373	2.43459	-3.15196	0.00162177	0.115291	AMOT
rna-XM_027965382.2	20.1825	5.68405	1.80636	3.14668	0.00165135	0.117207	SERINC2
rna-XM_004013562.5	1087.49	0.346996	0.110313	3.14556	0.00165772	0.117447	SLC41A1
rna-XM_042245646.1	36.6704	3.83144	1.2182	3.14515	0.00166002	0.117447	DNM1
rna-XM_004017266.4	496.439	-0.383038	0.121812	-3.1445	0.00166369	0.11752	SPRY1
rna-XM_042234626.1	58.1014	9.3729	2.9841	3.14095	0.00168401	0.118455	ACAD10
rna-XM_042238514.1	28.9009	-6.17192	1.96508	-3.14079	0.00168492	0.118455	CEP55
rna-XR_006056860.1	2.46269	-4.72947	1.50547	-3.14152	0.00168072	0.118455	LOC121817105
rna-XM_042238812.1	67.4664	-9.49891	3.02668	-3.1384	0.00169875	0.119239	ADD3
rna-XM_042237375.1	249.632	1.29221	0.411866	3.13745	0.00170427	0.119439	BAG6
gene-LOC101105567	4.53306	2.2656	0.723076	3.13328	0.00172867	0.120943	LOC101105567
rna-XM_027957152.2	19.1555	-5.21221	1.66373	-3.13285	0.00173117	0.120943	HYKK
rna-XM_012173604.4	14.5365	-2.02096	0.64558	-3.13045	0.00174536	0.121606	CLEC4F
rna-XR_006058943.1	19.042	2.66791	0.85228	3.13033	0.00174613	0.121606	LOC121818812
rna-XM_004004807.3	22.0228	-7.88422	2.51958	-3.12919	0.00175291	0.121888	SPATS2L
rna-XM_027970995.2	81.6202	-5.08269	1.6249	-3.12801	0.00175996	0.122187	PDGFRA
rna-XM_042243134.1	59.9888	4.31367	1.37971	3.12651	0.00176896	0.122621	SORBS3
rna-XM_004011141.5	107.679	-1.61495	0.516647	-3.12583	0.00177302	0.122634	NCOA7
rna-XM_042241348.1	139.733	-0.828963	0.265221	-3.12556	0.00177467	0.122634	PRIMPOL
rna-XM_042254834.1	11.4581	3.02922	0.97045	3.12146	0.00179958	0.124162	KATNAL1
rna-XM_042254070.1	21.3228	1.86513	0.59792	3.11936	0.00181244	0.124856	ST3GAL1
rna-XM_004013148.5	89.4585	0.52204	0.167611	3.1146	0.00184197	0.126695	MAP2K6
rna-XM_012097431.4	60.2382	9.42495	3.02677	3.11387	0.00184654	0.126789	GAB1
rna-XM_042253679.1	131.923	9.42276	3.02645	3.11347	0.00184903	0.126789	TMEM181
rna-XM_015096168.3	60.1139	-9.33252	3.00003	-3.11081	0.00186573	0.127736	PWWP2A
rna-XM_027962890.2	36.2601	-3.71562	1.19738	-3.10312	0.00191492	0.130903	MMGT1
rna-XM_027977415.2	19.5223	-5.8181	1.87527	-3.10253	0.00191871	0.130961	LOC101122457
rna-XM_012179512.3	16.9038	3.72453	1.20113	3.10085	0.00192967	0.131507	GAR1
rna-XM_027978401.2	1174.41	2.95795	0.954553	3.09878	0.0019432	0.132227	RPS19
rna-XM_012179569.3	13.4461	-4.62588	1.49359	-3.09715	0.0019539	0.132348	INTS12
rna-XM_042251376.1	55.8421	-9.22619	2.97885	-3.09723	0.00195335	0.132348	NFXL1
rna-XR_003589176.2	7.63606	-1.92975	0.623018	-3.09743	0.00195209	0.132348	LOC114114527
rna-XM_027958438.2	19.1429	1.48643	0.480779	3.09172	0.00199003	0.13459	DCDC2
rna-XM_012175145.4	548.423	-0.462826	0.149725	-3.09118	0.00199364	0.13463	FGFR1OP2
rna-XM_027960534.2	53.0653	-9.1526	2.96291	-3.08906	0.0020079	0.135228	CHST15
rna-XR_006058964.1	3.01717	-5.02283	1.62606	-3.08896	0.00200858	0.135228	LOC121818827
rna-XM_027974114.2	1230.97	0.306064	0.0992803	3.08283	0.00205041	0.137836	RNF157
rna-XM_042254296.1	23.2333	-5.5981	1.81686	-3.0812	0.00206169	0.138385	NCOA2
rna-XR_006059266.1	8.00415	2.24124	0.727559	3.0805	0.00206656	0.138503	LOC121819086
rna-XR_006058231.1	65.8551	1.83223	0.595281	3.07792	0.00208449	0.139495	LOC121818163
rna-XM_015099828.3	65.059	-3.25641	1.0585	-3.07645	0.00209484	0.139977	NOL4L
rna-XM_042232889.1	11.1013	3.97971	1.2942	3.07505	0.0021047	0.14023	LOC101104855
rna-XM_042250077.1	5.15955	5.88059	1.91238	3.07501	0.00210493	0.14023	TNFSF9
rna-XM_004015321.4	10.2434	1.29534	0.421431	3.07367	0.00211447	0.140655	OPA3
rna-XM_027965108.2	58.367	-9.29009	3.02675	-3.06933	0.00214543	0.142501	NBEAL1
rna-XM_027971742.2	217.145	-0.639194	0.208332	-3.06815	0.00215389	0.142638	GNG2
rna-XM_042232952.1	3.33894	5.25383	1.71214	3.06858	0.00215079	0.142638	APOA5
rna-XM_015105083.3	23.7512	1.05805	0.34493	3.06743	0.00215907	0.142768	ALG13
rna-XM_042242256.1	6.136	4.93136	1.61077	3.0615	0.00220232	0.145412	RLIM
rna-XM_027980141.2	2.45136	4.81089	1.57219	3.06	0.00221335	0.145924	PDZD2
rna-XM_004007787.4	22.9837	3.13794	1.02605	3.05828	0.00222611	0.146548	KLHL7
rna-XM_012166091.4	32.2986	1.55685	0.509226	3.05728	0.00223357	0.146822	HADHB
rna-XM_012181279.4	26.6219	6.05511	1.98206	3.05495	0.00225096	0.147747	GANC
rna-XM_042235224.1	4.7968	-2.33321	0.764499	-3.05195	0.00227362	0.149014	PPCDC
rna-XM_004015982.4	339.177	0.365344	0.120059	3.04305	0.00234193	0.153064	CCDC82
rna-XR_003591717.2	2.2929	-4.61899	1.5179	-3.04301	0.00234228	0.153064	LOC114118246
rna-XM_015103777.3	55.0434	-9.20548	3.02679	-3.04134	0.0023553	0.153688	TCF4
rna-XM_012097014.3	22.0044	-6.19113	2.03707	-3.03923	0.00237186	0.154542	FYB1
rna-XM_042253688.1	6.44121	-3.02476	0.996964	-3.03398	0.00241354	0.157028	SCNM1
rna-XM_027962227.2	41.9227	8.9019	2.93492	3.0331	0.00242056	0.157212	CHST3
rna-XM_042230804.1	63.7771	-4.2225	1.39251	-3.0323	0.00242695	0.157212	KMT2B
rna-XM_042237511.1	10.3297	6.29302	2.0751	3.03263	0.00242431	0.157212	GMDS
rna-XM_042249936.1	43.2478	8.94697	2.95113	3.03171	0.00243173	0.157292	LOC101117505
rna-XM_027971568.2	43.6004	8.95852	2.95765	3.02893	0.00245421	0.158516	NEO1
rna-XM_027963078.2	301.507	0.639861	0.211344	3.02758	0.00246517	0.158993	REV1
rna-XM_012097784.4	727.905	-1.02514	0.338737	-3.02636	0.0024752	0.15928	ATP2A2
rna-XM_042257024.1	2.65366	4.9184	1.62529	3.02616	0.00247678	0.15928	PFKFB2
rna-XM_042238609.1	13.0173	2.40377	0.79565	3.02114	0.00251827	0.161715	BBIP1
rna-XM_027973236.2	38.957	8.7961	2.91488	3.01765	0.00254742	0.163351	RUNX1T1
gene-LOC114117932	2.51228	-4.74904	1.57405	-3.01707	0.00255227	0.163426	LOC114117932
rna-XM_027968957.2	44.8631	8.9999	2.98405	3.01601	0.00256128	0.163768	REPIN1
rna-XM_042254501.1	42.4733	8.92095	2.96028	3.01355	0.00258211	0.164862	SLC26A7
rna-XM_042250949.1	7.79217	-3.85651	1.28189	-3.00846	0.00262574	0.167201	SMIM33
rna-XR_006056548.1	3.23945	5.2054	1.73029	3.0084	0.00262625	0.167201	B3GNT5
rna-XM_015094917.3	1364.73	0.176633	0.0587335	3.00736	0.00263531	0.167538	LOC101104225
rna-XM_042245956.1	47.2555	9.10138	3.02693	3.0068	0.0026401	0.167603	ARHGAP25
rna-XM_042229614.1	46.2024	4.00801	1.33356	3.00549	0.00265151	0.168087	RIN2
rna-XM_042247331.1	46.6731	-8.96749	2.98483	-3.00435	0.00266146	0.168478	ERGIC2
rna-XM_012179428.4	13.7747	6.12389	2.03923	3.00303	0.00267303	0.168731	CAMK2D
rna-XM_015103248.3	47.6319	-8.99662	2.99544	-3.00344	0.00266949	0.168731	NAP1L4
rna-XM_042251257.1	41.2981	-8.79089	2.92907	-3.00125	0.00268871	0.16948	HERC6
rna-XR_006058193.1	7.58469	-3.64087	1.21332	-3.00076	0.00269306	0.169514	LOC121818086
rna-XM_027977732.2	524.75	-0.486297	0.162243	-2.99733	0.00272353	0.17119	ZC3H18
rna-XM_042247037.1	5.29984	-4.60541	1.53706	-2.99626	0.00273315	0.171552	R3HDM2
rna-XM_027968051.2	36.08	8.68548	2.89924	2.99578	0.00273742	0.171579	LOC101117325
rna-XM_004007770.5	2257.58	0.356255	0.118961	2.99473	0.00274688	0.17176	BZW2
rna-XM_042233821.1	43.2946	-8.85903	2.95833	-2.9946	0.00274803	0.17176	C16H5orf51
rna-XM_042255143.1	3.90104	-5.38347	1.79885	-2.99272	0.002765	0.172578	SPART
rna-XM_042236440.1	44.3911	5.15276	1.72267	2.99115	0.00277932	0.173229	SLC6A6
rna-XM_042229888.1	56.6743	2.62959	0.880682	2.98585	0.00282789	0.176009	LOC101112800
rna-XM_027957640.2	37.4702	-6.33413	2.12279	-2.98388	0.00284621	0.176903	CCDC71
rna-XM_042247079.1	33.5252	0.599176	0.200897	2.9825	0.00285907	0.177453	ST3GAL3
rna-XM_027958840.2	413.072	-1.44355	0.484319	-2.98057	0.00287715	0.178327	BAG6
rna-XR_006059080.1	88.5509	-0.8327	0.279501	-2.97924	0.00288964	0.178852	LOC121818997
rna-XM_027957567.2	36.5276	8.70321	2.92177	2.97874	0.00289437	0.178896	PCBP4
rna-XM_042236226.1	445.153	0.945225	0.317656	2.97563	0.00292391	0.180471	LOC101106719
rna-XM_027979486.2	209.84	-0.41377	0.139209	-2.97229	0.00295584	0.182189	ANAPC15
rna-XM_027971565.2	37.8114	8.75296	2.94713	2.96999	0.00297808	0.183214	NEO1
rna-XM_042248435.1	36.9182	8.7185	2.9358	2.96972	0.00298069	0.183214	MACC1
rna-XM_012190049.4	315.809	-1.09397	0.368436	-2.96922	0.00298553	0.183258	IST1
rna-XR_006059636.1	8.14905	1.83912	0.61949	2.96877	0.00298998	0.183279	LOC121819404
rna-XM_012182970.4	52.3239	3.42673	1.15609	2.96406	0.00303614	0.185852	IFNGR1
rna-XM_042235488.1	35.758	8.67256	2.92753	2.96241	0.00305237	0.186589	EVL
rna-XM_004006311.5	456.224	-0.625181	0.211505	-2.95586	0.00311798	0.190338	ZNF740
rna-XM_004008609.5	46.1704	7.49417	2.53833	2.9524	0.00315318	0.192223	PIP5K1C
rna-XM_004008729.5	202.761	-1.0783	0.365335	-2.95152	0.00316211	0.192302	ZNF354A
rna-XM_012101305.3	114.065	-1.34198	0.454688	-2.95142	0.00316312	0.192302	PAK1IP1
rna-XM_027963655.2	37.8953	-8.66675	2.93716	-2.95073	0.00317028	0.192474	BCOR
gene-LOC105605720	12.129	-1.25094	0.424418	-2.94743	0.00320432	0.192777	LOC105605720
rna-XM_004002501.5	18.0689	1.12179	0.380495	2.94823	0.00319598	0.192777	RIIAD1
rna-XM_004013007.5	337.284	1.18746	0.402695	2.94878	0.00319032	0.192777	CDC27
rna-XM_027960462.2	124.77	-0.374792	0.127141	-2.94784	0.00320004	0.192777	HSPA12A
rna-XM_027973668.2	243.588	0.812801	0.275778	2.9473	0.00320559	0.192777	ZDHHC20
rna-XM_042244596.1	76.3005	-2.90403	0.984849	-2.94871	0.00319105	0.192777	C1QA
rna-XM_042244741.1	14.5177	6.78342	2.30111	2.9479	0.00319945	0.192777	SLC66A1
rna-XM_042237517.1	379.96	-1.31933	0.447768	-2.94647	0.00321422	0.193036	PGC
rna-XM_027976004.2	36.5209	8.70292	2.95518	2.94498	0.00322979	0.193709	CAMSAP2
rna-XM_027972150.2	52.8986	-6.19544	2.10415	-2.94439	0.00323592	0.193815	GFI1
rna-XM_042234808.1	145.403	4.1272	1.4023	2.94317	0.00324869	0.194319	MECOM
rna-XM_042252385.1	93.8129	-1.469	0.499203	-2.94268	0.00325383	0.194365	RNF111
rna-XM_004011723.5	26.7814	4.26176	1.44868	2.94182	0.00326286	0.194643	CSPP1
rna-XM_015096970.3	31.4002	0.792335	0.269403	2.94108	0.00327069	0.194849	L2HGDH
rna-XM_042240198.1	40.7368	-8.77126	2.98373	-2.9397	0.00328533	0.19546	GIGYF1
rna-XM_042229926.1	81.3245	-0.896095	0.304874	-2.93923	0.00329032	0.195495	ZNF831
rna-XM_027969042.2	275.044	-1.28487	0.437697	-2.93553	0.00332982	0.197578	KMT2C
rna-NM_001166192.1	96.5829	-0.539574	0.184101	-2.93086	0.00338027	0.200305	CYGB
rna-XM_027974010.2	33.293	-8.48003	2.89474	-2.92946	0.00339553	0.200941	KCNJ2
rna-XM_042254649.1	46.2339	3.04992	1.0413	2.92895	0.00340107	0.201002	AKAP11
rna-XM_042253686.1	836.775	-0.507008	0.17313	-2.92848	0.00340627	0.201042	EZR
rna-XM_042253379.1	80.2575	-7.02751	2.40184	-2.92589	0.00343474	0.202454	BCL9
rna-XM_042254162.1	37.6032	-8.65583	2.95911	-2.92515	0.00344289	0.202666	FBXO32
rna-XM_042242418.1	43.0431	-8.85063	3.02695	-2.92394	0.00345632	0.202969	BRWD3
rna-XM_042251789.1	35.991	-8.59229	2.93868	-2.92386	0.00345717	0.202969	TMEM175
rna-XM_027960267.2	97.6121	0.967299	0.331085	2.9216	0.00348236	0.204179	CYP2C18
rna-XM_027962529.2	2.02268	-4.44529	1.52203	-2.92063	0.00349323	0.204547	LRRC3B
rna-XM_027966466.2	105.68	2.40404	0.823261	2.92015	0.00349864	0.204594	ZBTB26
rna-XM_042243742.1	13.4149	5.38788	1.84684	2.91735	0.0035302	0.206072	UBR3
rna-XR_006056688.1	52.1607	-1.21488	0.416518	-2.91676	0.00353686	0.206072	TESC
rna-XR_006059922.1	31.3122	-8.39163	2.87712	-2.91668	0.0035378	0.206072	PHYKPL
rna-XM_042240272.1	52.657	-1.13574	0.389602	-2.91514	0.00355531	0.206821	TMEM225B
rna-XM_042232724.1	3.34101	-2.92522	1.00365	-2.91458	0.00356164	0.206919	PLEKHA7
rna-XM_015101567.3	32.6969	-8.454	2.90317	-2.91199	0.00359132	0.208371	STX2
rna-XM_027966922.2	42.1609	-8.81232	3.02697	-2.91127	0.00359965	0.208583	KIF1A
rna-XR_006058965.1	2.68013	-4.84428	1.66823	-2.90383	0.00368624	0.213323	LOC121818831
rna-XM_042252918.1	33.5671	-8.49175	2.9266	-2.90157	0.00371295	0.214589	TM9SF1
rna-XM_027978158.2	185.324	0.253251	0.087317	2.90036	0.0037273	0.215139	MARVELD3
rna-XM_027971149.2	148.718	-0.733174	0.253003	-2.89788	0.0037569	0.215935	ABRAXAS1
rna-XM_042243079.1	64.3202	-2.94303	1.01566	-2.89766	0.00375957	0.215935	IL11RA
rna-XM_042247287.1	26.0275	8.21451	2.83494	2.89759	0.00376041	0.215935	RESF1
rna-XM_042249656.1	26.7391	8.25339	2.84837	2.89758	0.0037605	0.215935	B3GNT3
rna-XM_027971882.2	33.1002	-8.47181	2.92465	-2.89669	0.00377118	0.216269	FBXO34
rna-XM_042234085.1	29.7069	8.40492	2.90256	2.89569	0.00378325	0.216683	PISD
rna-XM_042246908.1	32.0625	-8.42564	2.91044	-2.89497	0.00379194	0.216901	KIF21A
rna-NM_001009295.1	86.0774	0.8892	0.30747	2.89199	0.00382808	0.218687	SELP
rna-XM_012122742.4	24.9568	2.84982	0.986188	2.88973	0.00385569	0.219982	NMRK1
rna-XM_012188382.3	28.0062	8.31991	2.88031	2.88855	0.00387023	0.220236	MCM10
rna-XM_015103190.3	30.2643	-8.34241	2.88795	-2.8887	0.0038684	0.220236	CCDC85B
rna-XM_027970397.2	31.797	-8.41386	2.91322	-2.88816	0.003875	0.220236	CSF1R
rna-XM_004002264.4	10.0312	-6.15764	2.13341	-2.88628	0.00389821	0.220624	CLCC1
rna-XM_012102245.4	26.2502	8.22664	2.85053	2.88601	0.00390165	0.220624	PABPC4
rna-XM_027976742.2	31.5853	8.49361	2.94253	2.8865	0.00389558	0.220624	DZANK1
rna-XM_042256209.1	90.9653	-2.27144	0.786951	-2.88638	0.00389695	0.220624	LOC101108669
rna-NM_001009799.2	84.878	2.59853	0.900935	2.88425	0.00392341	0.220935	SERPINA1
rna-NM_001282137.1	7.21418	1.77217	0.614574	2.88357	0.00393196	0.220935	LRRC51
rna-XM_042242973.1	33.2332	-8.47728	2.93956	-2.88386	0.00392827	0.220935	SECISBP2
rna-XM_042251739.1	21.2396	-3.97716	1.37849	-2.88516	0.00391214	0.220935	FGFR3
rna-XM_042253387.1	30.6377	-8.35998	2.8982	-2.88455	0.00391978	0.220935	MMS22L
rna-XM_004016406.4	66.7436	-0.950971	0.329842	-2.88311	0.00393771	0.220978	PAMR1
rna-XM_015097925.3	33.3458	-8.4823	2.94298	-2.88222	0.00394888	0.221326	PDP1
rna-XM_027969479.2	2312.01	-0.623465	0.216372	-2.88145	0.00395853	0.221588	TPM4
rna-XM_042242481.1	28.4659	-8.2542	2.86599	-2.88006	0.00397605	0.222289	GSN
rna-XM_012101646.4	119.136	0.772986	0.268495	2.87896	0.00398991	0.222768	TMEM126A
rna-XM_012190178.4	16.4626	1.10836	0.385079	2.87827	0.00399867	0.222768	FFAR2
rna-XM_027957090.2	11.4542	1.72228	0.59844	2.87795	0.00400266	0.222768	ALPK3
rna-XM_027973574.2	442.653	0.298064	0.103574	2.8778	0.00400464	0.222768	WDFY2
rna-XM_042255229.1	53.7641	-1.44586	0.502661	-2.87641	0.00402225	0.22319	LOC114112500
rna-XR_006056917.1	88.8191	4.79101	1.66548	2.87665	0.00401917	0.22319	EVL
rna-XM_042230141.1	24.6968	8.13876	2.83192	2.87394	0.0040539	0.224666	LPIN3
rna-XM_042247286.1	24.1438	8.10613	2.82143	2.87306	0.00406513	0.225008	RESF1
rna-XM_012174439.3	17.3339	1.97328	0.687801	2.86896	0.00411821	0.227663	SCAF11
rna-XM_042243935.1	33.0215	-8.46815	2.9547	-2.86599	0.00415702	0.229523	R3HDM1
rna-XR_006059232.1	188.321	-2.23507	0.780162	-2.86488	0.0041717	0.230048	BIRC6
rna-XM_027978377.2	11.2467	-4.13604	1.44393	-2.86444	0.00417753	0.230085	LOC101103343
rna-NM_001142892.1	18.1752	1.6963	0.592614	2.8624	0.00420443	0.230426	NFIL3
rna-XM_012164296.4	61.9289	-1.15496	0.403479	-2.86251	0.00420299	0.230426	ITGB1BP1
rna-XM_042234879.1	5.24226	-4.58573	1.60167	-2.8631	0.00419515	0.230426	DERL3
rna-XM_042249849.1	1.41479	-3.25394	1.13664	-2.86276	0.00419968	0.230426	NFIX
rna-XM_015098433.3	35.384	8.6574	3.02718	2.85989	0.00423783	0.231401	STXBP4
rna-XM_027957744.2	154.797	0.304073	0.106321	2.85995	0.00423714	0.231401	LOC101119765
rna-XM_027969446.2	68.0476	8.65631	3.0267	2.85998	0.00423666	0.231401	SLC27A1
rna-XM_042253431.1	26.6566	-6.01922	2.10624	-2.8578	0.0042659	0.232648	NT5E
rna-XM_042256545.1	32.0297	7.93127	2.77621	2.85687	0.00427841	0.233045	HELZ
rna-XM_042242641.1	1.75281	4.31666	1.51185	2.85522	0.00430071	0.233853	SH3GL3
rna-XM_042246630.1	42.4843	4.63793	1.6245	2.855	0.00430375	0.233853	ITGA5
rna-XM_042249760.1	64.3845	-5.48001	1.92099	-2.8527	0.00433498	0.235263	WIZ
rna-XM_004012199.5	58.4894	-1.23453	0.43283	-2.85222	0.00434149	0.235329	SLITRK6
rna-XM_004019206.5	47.8683	-0.648951	0.22775	-2.8494	0.00438022	0.237048	KCNK16
rna-XM_027956741.2	3.99966	5.51316	1.93503	2.84913	0.00438386	0.237048	ZMAT5
rna-XM_004013715.5	3.25276	5.21393	1.83244	2.84534	0.0044364	0.239598	CLCN6
rna-XM_027956892.2	54.3277	-1.81316	0.637665	-2.84345	0.00446286	0.240443	SLC7A4
rna-XM_027975136.2	163.103	-0.640086	0.225089	-2.8437	0.00445926	0.240443	HIC1
rna-XM_027970717.2	89.9685	-8.60064	3.02575	-2.84248	0.00447642	0.240882	CLOCK
rna-XM_012177637.3	456.809	-0.448228	0.157778	-2.84088	0.00449898	0.240955	CLCC1
rna-XM_015102889.3	450.479	-1.4897	0.52436	-2.84099	0.00449741	0.240955	CAPN1
rna-XM_027969712.2	74.354	-3.05206	1.07434	-2.84088	0.00449897	0.240955	PNPLA6
rna-XM_042241522.1	27.3737	-1.89246	0.66616	-2.84084	0.00449943	0.240955	TM2D2
rna-XM_012104137.4	58.6167	-1.04714	0.368677	-2.84027	0.00450748	0.241096	LOC101109935
rna-XM_027977877.2	2.04235	4.54007	1.59956	2.83832	0.00453513	0.242284	DRC7
rna-XM_027956338.2	101.325	-0.599973	0.211447	-2.83746	0.00454734	0.242354	PDGFC
rna-XM_042235720.1	4.4882	5.6802	2.00173	2.83765	0.00454467	0.242354	RASSF1
rna-NM_001009412.1	31.8015	1.99469	0.70337	2.83591	0.00456956	0.242956	TPSB2
rna-XM_042246172.1	6.89117	-3.07249	1.08335	-2.83611	0.00456669	0.242956	ERLEC1
rna-XM_027962378.2	28.6155	-8.26163	2.91531	-2.83388	0.00459863	0.24421	NDST2
rna-XM_042252670.1	2.79758	-4.90205	1.73029	-2.83308	0.00461023	0.244534	RAD51B
rna-XM_012102831.4	589.472	-1.00986	0.356626	-2.83171	0.00462993	0.245005	LDB1
rna-XM_042237014.1	66.5224	-1.71311	0.604976	-2.8317	0.00463011	0.245005	BRD2
rna-NM_001190392.1	96.0828	2.26835	0.801969	2.82847	0.00467709	0.246904	DUOX2
rna-XM_042253803.1	8.96096	3.08116	1.08923	2.82875	0.00467298	0.246904	AZIN1
rna-XM_027967705.2	4.20599	4.3714	1.54739	2.825	0.004728	0.249296	RBFOX2
rna-XM_042245712.1	26.1607	-8.13224	2.88169	-2.82204	0.00477192	0.251017	NR6A1
rna-XR_006056946.1	11.8207	6.48584	2.2981	2.82226	0.00476864	0.251017	MTA1
rna-XM_042243333.1	23.0611	3.53678	1.25351	2.8215	0.00477996	0.251143	GCNT1
rna-XR_006056321.1	243.598	1.0745	0.381005	2.82019	0.00479959	0.251877	LOC114118386
rna-XM_042243381.1	26.2342	-8.13642	2.88719	-2.81811	0.00483067	0.253209	CBWD1
rna-XM_027974218.2	107.401	0.923264	0.327794	2.8166	0.0048535	0.254107	ENGASE
rna-XM_027966369.2	27.8746	8.31321	2.9522	2.81594	0.00486353	0.254332	CERCAM
rna-XM_004006099.5	689.021	0.219412	0.0779622	2.81434	0.00488773	0.255298	MRPL53
rna-XM_004009639.5	1386.27	0.501391	0.178364	2.81106	0.00493786	0.257471	PAPSS1
rna-XM_012188424.4	21.5503	7.942	2.82585	2.81048	0.00494669	0.257471	RPP38
rna-XM_027978727.2	32.4776	4.88853	1.73934	2.81057	0.00494542	0.257471	JAM2
rna-XM_042251542.1	10.8746	1.00265	0.356926	2.80912	0.0049677	0.258262	S1PR1
rna-XM_027961688.2	25.6957	2.52291	0.898442	2.80809	0.0049836	0.258787	KNOP1
rna-XM_027956341.2	33.7447	-8.49933	3.02716	-2.80769	0.00498985	0.258809	GUCY1A1
rna-XM_004006112.5	23.2863	-7.96432	2.8387	-2.80562	0.00502194	0.259868	SEMA4F
rna-XM_012180493.4	515.107	-0.671679	0.239375	-2.80597	0.00501653	0.259868	PRPF3
rna-XM_042234663.1	8.29259	2.57186	0.918361	2.80049	0.00510256	0.263155	RITA1
rna-XM_042240413.1	734.853	0.847693	0.302661	2.8008	0.0050976	0.263155	HIP1
rna-XM_042242859.1	2.2623	-4.60092	1.64293	-2.80045	0.00510321	0.263155	RGS3
rna-XM_015094815.3	22.2218	-7.89697	2.82083	-2.79952	0.00511781	0.263298	NEDD1
rna-XM_042255202.1	40.0637	1.45819	0.520819	2.7998	0.00511343	0.263298	STRADA
rna-XM_042238852.1	82.1108	-0.993391	0.354935	-2.7988	0.00512937	0.263588	MFSD13A
rna-NM_001166186.1	53.7358	-0.869897	0.310897	-2.79802	0.00514165	0.263626	TIMP2
rna-XM_004023220.5	373.568	0.629661	0.225039	2.798	0.00514196	0.263626	MYORG
rna-XM_027968345.2	15.4199	-2.33004	0.833012	-2.79713	0.00515592	0.264038	ARL4A
rna-XM_027970450.2	21.8206	6.79155	2.42854	2.79655	0.00516509	0.264203	MED7
rna-XM_004012385.5	4.74954	-4.45307	1.59326	-2.79494	0.00519091	0.264915	C11H17orf67
rna-XM_042229783.1	1.30419	3.20259	1.14578	2.79512	0.00518812	0.264915	DNAAF9
rna-XM_042252963.1	20.5137	7.87078	2.81676	2.79426	0.00520181	0.265167	LOC121815983
rna-XM_027956552.2	23.3938	-7.97078	2.85436	-2.7925	0.00523028	0.266009	TBX3
rna-XR_006058196.1	46.8109	-1.8518	0.663057	-2.79281	0.00522516	0.266009	LOC121816030
rna-XM_015101352.3	348.208	0.565798	0.202644	2.79207	0.00523719	0.266057	PDCD6
rna-XM_012116105.3	326.175	-0.453028	0.162293	-2.79141	0.00524785	0.266294	C1H1orf210
rna-XM_004009821.4	1117.19	0.1884	0.0675105	2.79068	0.00525978	0.266595	OCIAD1
gene-LOC114115551	1.44332	-3.2653	1.17039	-2.78991	0.0052722	0.266733	LOC114115551
rna-XM_042234497.1	4.73993	5.14402	1.84396	2.78966	0.00527628	0.266733	RIMBP2
rna-XM_042248907.1	16.2434	3.84691	1.37912	2.78941	0.00528048	0.266733	LOC101105324
rna-XM_027958191.2	22.4759	-7.91318	2.83741	-2.78887	0.00528922	0.266737	MAGI1
rna-XM_042243956.1	57.7454	-5.17216	1.85471	-2.78867	0.00529254	0.266737	INSIG2
rna-XM_042232172.1	3.96602	2.02655	0.727068	2.78729	0.00531513	0.267572	MIX23
rna-XM_042235334.1	53.7094	5.43024	1.94855	2.78681	0.00532289	0.26766	MIS18BP1
rna-XM_004019137.4	197.497	0.687667	0.246805	2.78628	0.00533175	0.267691	PAK1IP1
rna-XM_042230948.1	20.6664	7.88181	2.82903	2.78605	0.00533552	0.267691	ARHGEF1
rna-XM_042252384.1	21.1639	-4.5754	1.64304	-2.78471	0.00535754	0.268492	RAP1A
rna-XM_042256492.1	22.2096	7.98513	2.86824	2.78399	0.00536955	0.268792	FAM20A
rna-XM_004020718.5	235.417	0.918803	0.330079	2.78359	0.00537614	0.268819	RNPS1
rna-XR_006058132.1	3.57701	2.16671	0.778582	2.78289	0.00538774	0.269097	LOC121818027
rna-XM_042254633.1	21.7734	-7.86747	2.82816	-2.78184	0.00540519	0.269666	WBP4
rna-XM_027975488.2	12.491	1.1808	0.424661	2.78057	0.00542628	0.269966	LOC101111303
rna-XM_042236394.1	65.9661	8.41545	3.02672	2.78039	0.00542941	0.269966	TMCC1
rna-XR_006060672.1	223.188	-0.395522	0.142233	-2.78079	0.00542263	0.269966	GTF2H5
rna-XM_012174324.4	18.6806	7.736	2.78342	2.77931	0.00544739	0.270558	DNAJB4
rna-XM_042253326.1	7.25595	5.18525	1.86711	2.77715	0.00548376	0.27206	FIG4
rna-XM_004009602.5	23.8744	8.08998	2.91403	2.77621	0.00549961	0.272543	CAMK2D
rna-XM_012105223.3	18.7915	-4.00899	1.44462	-2.77512	0.00551817	0.272876	LRRC20
rna-XM_027963371.2	2129.82	0.499975	0.18018	2.77487	0.00552245	0.272876	AMOT
rna-XM_042245162.1	2.2141	-4.56221	1.6442	-2.77473	0.00552473	0.272876	CBX5
rna-XM_027956545.2	432.585	0.677919	0.244439	2.77337	0.00554799	0.273721	TESC
rna-XM_042244788.1	22.8767	-7.93848	2.86329	-2.7725	0.00556277	0.274147	ARHGEF19
rna-XR_006057464.1	3.05643	-4.42321	1.59561	-2.77211	0.00556942	0.274171	LOC121817515
rna-XM_004018898.5	185.125	1.57334	0.567736	2.77125	0.00558414	0.274288	LOC101106720
rna-XM_027966096.2	206.512	3.2223	1.16274	2.77131	0.00558317	0.274288	FBXW5
rna-XM_042244532.1	13.304	3.87561	1.39871	2.77084	0.00559119	0.274332	PAQR7
rna-XM_042241738.1	21.19	-3.4561	1.24824	-2.76877	0.00562678	0.275774	GPR174
rna-XM_042243426.1	20.4254	-1.55458	0.561637	-2.76794	0.00564111	0.276172	CD274
rna-XM_004008093.4	157.564	-1.26662	0.457928	-2.76598	0.00567517	0.277068	PTN
rna-XM_004015382.5	85.2893	-2.32916	0.842292	-2.76526	0.00568776	0.277068	AKT1S1
rna-XM_027966938.2	19.4828	1.32676	0.479886	2.76474	0.00569676	0.277068	RASGRP3
rna-XM_027973299.2	1621.04	-1.73037	0.62559	-2.76598	0.00567515	0.277068	PLEC
rna-XM_027979932.2	14.0019	2.62923	0.950884	2.76504	0.00569165	0.277068	CD200
rna-XM_042253626.1	46.1923	-4.23383	1.53084	-2.7657	0.00568013	0.277068	ZBTB2
rna-XM_042244689.1	20.9341	7.90018	2.85816	2.76408	0.00570827	0.277325	TMCO4
rna-XR_006057386.1	14.1555	-1.00447	0.363612	-2.76247	0.00573654	0.278394	LOC121817472
rna-XM_012107683.4	21.3114	-7.83642	2.83781	-2.76144	0.00575478	0.278975	CSTF2
rna-XM_004017315.5	1735.87	-0.430323	0.155863	-2.76091	0.00576406	0.279121	LOC101115905
rna-XM_004003078.5	126.471	5.24334	1.90062	2.75876	0.00580215	0.279643	MAP3K13
rna-XM_012185311.4	921.354	0.365844	0.13262	2.75859	0.00580519	0.279643	AP2B1
rna-XM_042236665.1	15.6597	5.31517	1.9263	2.75926	0.00579323	0.279643	ATG7
rna-XM_042253356.1	20.9037	-7.80867	2.82957	-2.75967	0.00578599	0.279643	CHD1L
rna-XR_006056606.1	23.2418	0.753638	0.273203	2.75853	0.00580625	0.279643	LOC121816892
rna-XM_015096098.3	19.9947	0.979392	0.355186	2.75741	0.00582619	0.2803	LOC101105495
id-LOC114118882	3772.95	0.856467	0.310763	2.75602	0.005851	0.280886	LOC114118882
rna-XR_006058783.1	1.63912	4.22165	1.53173	2.75613	0.005849	0.280886	LOC121818717
rna-XM_027967548.2	7.50919	-6.3337	2.29847	-2.75562	0.00585817	0.280927	R3HDM2
rna-XM_042245735.1	28.8684	3.91011	1.41955	2.75447	0.00587867	0.281607	ZBTB6
rna-XM_027956748.2	22.1121	-7.88946	2.86613	-2.75265	0.00591153	0.282876	MTMR3
rna-XM_042246056.1	20.0311	7.83659	2.84783	2.75178	0.00592728	0.283325	LOC101104728
rna-XM_027970938.2	18.7365	7.73998	2.81385	2.75067	0.00594728	0.283368	UBE2K
rna-XM_042229651.1	23.4846	-7.97635	2.89908	-2.75134	0.00593522	0.283368	LOC101104594
rna-XR_006056887.1	424.037	-0.716988	0.260635	-2.75093	0.00594266	0.283368	LOC121817120
rna-XM_027977055.2	1192.77	-0.749931	0.272991	-2.74709	0.00601258	0.285867	LOC106991529
rna-XM_042241118.1	21.1945	1.18145	0.430026	2.74738	0.0060073	0.285867	TMEM72
rna-XM_042239655.1	3.76349	-1.88484	0.686327	-2.74627	0.00602767	0.286279	LPIN2
rna-XM_015102891.3	667.894	-0.578537	0.210808	-2.74437	0.00606264	0.287633	IGF2
rna-XM_042255493.1	1.28132	-3.76499	1.37208	-2.74401	0.00606935	0.287644	SERPINF2
rna-XM_042230234.1	1.90518	4.43404	1.61675	2.74257	0.00609612	0.288422	ZMYND8
rna-XM_042245713.1	18.9235	-7.66516	2.79503	-2.74243	0.00609872	0.288422	NR6A1
rna-XM_042244829.1	17.1115	7.60944	2.77622	2.74093	0.00612648	0.289428	KIF27
rna-XM_042252629.1	39.3998	-5.55766	2.02934	-2.73866	0.00616904	0.291129	FUT8
rna-XM_042243614.1	40.0823	4.92736	1.79992	2.73754	0.00618997	0.291807	NEMP2
rna-XM_042253063.1	62.9514	4.97223	1.81694	2.7366	0.00620779	0.292338	PCNX4
rna-XM_015096596.3	259.302	-0.233933	0.0855962	-2.73299	0.00627625	0.294626	THAP9
rna-XM_027963151.2	23.4205	0.946738	0.346346	2.73351	0.00626639	0.294626	TRPC5
rna-XM_027965746.2	30.774	2.61664	0.957415	2.73302	0.00627558	0.294626	TIMELESS
rna-XM_042249173.1	21.0413	7.90734	2.89368	2.73262	0.0062832	0.294642	NAPEPLD
rna-XM_015098764.3	292.734	-0.840401	0.307689	-2.73133	0.00630793	0.294923	MSL1
rna-XM_027965277.2	315.615	-1.32739	0.486012	-2.73119	0.00631059	0.294923	TRIP12
rna-XM_042245977.1	49.9845	-7.34691	2.68961	-2.73159	0.00630286	0.294923	MACF1
rna-XR_001038941.3	43.9174	0.888407	0.325314	2.73092	0.0063157	0.294923	LOC105612334
rna-XM_027970036.2	45.9762	-1.84605	0.676183	-2.73011	0.00633134	0.295343	OSBPL9
rna-XM_042249208.1	5.69544	-2.3777	0.871227	-2.72914	0.00635006	0.295906	NT5C3A
rna-XM_042232557.1	22.1281	7.98046	2.92639	2.72706	0.00639011	0.297461	TSEN34
rna-XM_042253640.1	12.7558	-3.92236	1.43888	-2.72598	0.00641105	0.298124	SYNE1
rna-XM_012185920.4	11.9477	4.77853	1.7539	2.72452	0.00643942	0.298345	PDK2
rna-XM_027974011.2	942.482	0.265109	0.0972837	2.72511	0.00642796	0.298345	SOX9
rna-XM_042247840.1	17.9424	-0.854077	0.313496	-2.72436	0.00644262	0.298345	FAF1
rna-XM_042253399.1	18.0641	-7.59819	2.78835	-2.72498	0.00643052	0.298345	BACH2
rna-XM_027977093.2	44.5065	2.10961	0.775081	2.72179	0.00649301	0.300366	ZNF341
id-LOC121816881	1358.84	0.802291	0.294969	2.71991	0.00652991	0.301441	LOC121816881
rna-XM_042236500.1	16.7869	7.58149	2.78757	2.71975	0.00653307	0.301441	XYLB
rna-XM_042251248.1	20.9252	5.41286	1.99033	2.71958	0.00653658	0.301441	FAM13A
rna-XM_042236214.1	25.7355	2.29616	0.844496	2.71897	0.00654852	0.301679	APEH
gene-LOC121816399	645.132	0.178255	0.0655942	2.71753	0.00657702	0.302268	LOC121816399
rna-XM_027961197.2	1053.76	0.922775	0.339519	2.71789	0.00656989	0.302268	PIGQ
rna-XM_027971859.2	66.5108	1.47821	0.543998	2.7173	0.00658167	0.302268	DUOX1
rna-XM_027968341.2	6.67428	5.04465	1.85722	2.71624	0.00660279	0.302613	ST7
rna-XM_042247842.1	1.43913	4.03185	1.48428	2.71637	0.00660021	0.302613	PACSIN2
rna-XM_042254141.1	30.6763	-7.19841	2.65126	-2.71509	0.0066257	0.303351	WASHC5
rna-XR_003590697.2	266.801	0.840348	0.309622	2.71411	0.00664544	0.303942	CGN
rna-XM_027968238.2	19.0593	7.765	2.86233	2.71283	0.00667121	0.304183	ALG12
rna-XM_042239318.1	77.0871	-3.16238	1.16561	-2.71307	0.00666625	0.304183	CEP192
rna-XM_042249369.1	79.702	4.03526	1.48735	2.71306	0.00666656	0.304183	SLC26A2
rna-XM_012124980.4	21.119	7.91253	2.92002	2.70975	0.0067334	0.306574	IL33
rna-XM_015098188.3	105.899	5.20675	1.92163	2.70955	0.00673744	0.306574	XPO4
rna-XM_027956398.2	20.7089	-1.72307	0.636309	-2.70792	0.00677065	0.307282	FZD10
rna-XM_042250796.1	65.6224	-5.71295	2.10984	-2.70777	0.00677371	0.307282	PAM
rna-XM_042255401.1	21.3056	7.92546	2.92651	2.70816	0.00676572	0.307282	TAF15
rna-XM_042249260.1	19.6233	-7.71727	2.85332	-2.70467	0.00683732	0.309852	KCNH2
rna-XM_027964108.2	20.2869	-7.7651	2.87225	-2.70349	0.00686146	0.310629	FKBP15
rna-XM_042255290.1	25.1825	-8.07703	2.98873	-2.7025	0.00688205	0.311245	RNF43
rna-XM_042229210.1	25.4277	8.18071	3.02756	2.70208	0.0068908	0.311324	PROX1
rna-XM_027961637.2	270.467	0.274567	0.101661	2.70082	0.00691686	0.312015	FBXL18
rna-XM_027975078.2	15.865	7.50034	2.7774	2.70049	0.00692376	0.312015	INCA1
rna-XM_042232735.1	82.1271	7.74018	2.86639	2.70033	0.00692713	0.312015	TFRC
rna-XM_004008689.5	268.874	7.8679	2.91544	2.6987	0.00696114	0.312189	DMXL1
rna-XM_012123793.4	58.7832	-8.16952	3.02675	-2.6991	0.00695263	0.312189	KANK1
rna-XM_027967960.2	32.9126	-5.3016	1.96467	-2.69846	0.00696606	0.312189	IFFO1
rna-XM_042254195.1	17.6491	-7.56445	2.80264	-2.69905	0.00695384	0.312189	PCMTD1
rna-XR_006058873.1	23.8796	-0.700609	0.259533	-2.6995	0.00694436	0.312189	LOC121818767
rna-XM_027961878.2	32.6974	2.68753	0.996598	2.69671	0.00700289	0.313524	DNASE1
rna-XM_042233418.1	21.7028	5.75699	2.136	2.69522	0.00703432	0.31453	PHF21A
rna-XM_042242553.1	19.7916	-7.14594	2.65158	-2.69497	0.00703951	0.31453	HAUS7
rna-XM_004013198.5	1.61054	-4.10986	1.52557	-2.69398	0.00706037	0.315034	C11H17orf50
rna-XM_042252634.1	24.7851	-8.05425	2.98996	-2.69377	0.00706494	0.315034	GPHN
rna-XM_042230137.1	98.9083	8.00959	2.97454	2.69272	0.00708725	0.315713	ZHX3
rna-XM_027958193.2	17.4886	-7.55121	2.80504	-2.69202	0.00710212	0.316041	MAGI1
rna-XM_042242833.1	105.049	-8.00635	2.97446	-2.6917	0.00710883	0.316041	COL27A1
rna-XM_012172799.4	17.619	-1.2294	0.456816	-2.69124	0.00711871	0.316164	HAAO
rna-XM_027961168.2	26.6018	-8.14589	3.02743	-2.6907	0.00713033	0.316365	LOC101109584
rna-XM_042250399.1	78.6669	3.97987	1.47989	2.6893	0.00716017	0.317372	LOC101112480
rna-XM_027971885.2	84.2302	-1.20457	0.448013	-2.6887	0.00717318	0.317608	KTN1
rna-XM_042257242.1	3.1723	3.93134	1.46234	2.68839	0.00717976	0.317608	CLCN6
rna-XM_027973424.2	21.9766	-3.10741	1.15636	-2.68723	0.00720466	0.318032	GLI4
rna-XM_042257182.1	55.166	-6.14721	2.2877	-2.68707	0.0072081	0.318032	CEP170
rna-XR_006055663.1	24.6364	-1.96426	0.731037	-2.68695	0.00721078	0.318032	LOC105606212
rna-XM_027958189.2	17.2966	-7.53528	2.80558	-2.68582	0.00723519	0.318792	MAGI1
rna-XM_004014584.5	528.719	0.422504	0.157386	2.68451	0.00726356	0.319095	FITM2
rna-XM_042250940.1	9.73896	2.09147	0.778982	2.68488	0.00725558	0.319095	SPATA24
rna-XR_006059741.1	30.6982	-2.62921	0.979388	-2.68454	0.00726299	0.319095	INSIG1
rna-XM_012186898.4	18.5731	1.95359	0.727961	2.68364	0.00728249	0.319611	CHI3L1
rna-XM_042246853.1	1.54339	-4.0596	1.51354	-2.6822	0.00731407	0.320681	PPHLN1
rna-XM_042241782.1	3.52925	-3.37577	1.25879	-2.68176	0.00732368	0.320786	LOC114111321
rna-XM_042237836.1	70.1172	2.65181	0.989295	2.6805	0.00735113	0.321671	TCIRG1
rna-XM_042232220.1	133.897	4.78963	1.78757	2.67941	0.0073753	0.322096	ARHGAP35
rna-XR_003585726.2	19.3969	-7.7004	2.8736	-2.67971	0.00736866	0.322096	TMEM44
rna-XM_012187149.4	124.289	4.88237	1.82266	2.6787	0.0073908	0.322456	CDC42BPA
rna-XM_042255990.1	87.3399	1.76198	0.658373	2.67627	0.00744467	0.324488	WNK4
rna-XM_012190227.4	17.4134	-7.54527	2.82006	-2.67558	0.00746009	0.32479	ZNF146
rna-XM_027974972.2	18.2725	7.70424	2.88012	2.67497	0.00747348	0.32479	CELF3
rna-XM_027977350.2	14.892	7.40919	2.7695	2.67528	0.00746667	0.32479	DEDD
rna-NM_001185018.1	79.5677	-2.36115	0.882898	-2.67431	0.00748825	0.325114	CLDN7
rna-XM_042234855.1	33.6466	0.923882	0.345652	2.67287	0.00752061	0.325883	SELENOM
rna-XM_042243685.1	39.8681	-1.29119	0.483058	-2.67295	0.00751875	0.325883	MTX2
rna-XM_027977261.2	16.3962	-7.45844	2.7908	-2.67251	0.00752851	0.325908	PCIF1
rna-XM_042233633.1	11.2405	-1.88012	0.703804	-2.67136	0.00755437	0.326393	LOC114118683
rna-XM_042251940.1	191.286	-0.753098	0.281908	-2.67144	0.00755275	0.326393	BMP4
rna-XM_012112989.4	17.9459	-7.5882	2.84152	-2.67047	0.00757448	0.326627	FKBP15
rna-XM_015093553.3	598.159	0.446366	0.167139	2.67062	0.00757119	0.326627	SGPP2
rna-XM_027970523.2	46.2805	2.39154	0.895692	2.67005	0.00758406	0.326724	MCTP1
rna-XM_012179757.4	16.5232	7.55904	2.83156	2.66956	0.00759501	0.326749	ZCCHC4
rna-XM_042247746.1	17.8299	-7.57897	2.83923	-2.66937	0.00759933	0.326749	SUN2
rna-XM_042250387.1	17.2506	7.62087	2.85641	2.66799	0.00763072	0.327782	ZNF354A
rna-XM_027967997.2	14.813	7.40084	2.77537	2.66661	0.0076621	0.328813	TSPAN11
rna-XM_012183909.3	16.3914	-7.45792	2.7978	-2.66564	0.00768423	0.329128	PAG1
rna-XR_006057311.1	15.5439	7.47058	2.80249	2.66569	0.00768296	0.329128	LOC121817415
rna-XM_042236406.1	7.38011	3.71201	1.39318	2.66442	0.00771204	0.330001	MBD4
rna-XM_015097585.3	18.9727	3.52595	1.32441	2.66228	0.00776128	0.330836	COMMD5
rna-XM_027960156.2	127.158	2.31991	0.871384	2.66233	0.00776022	0.330836	ACSL5
rna-XM_042238545.1	41.3992	3.81843	1.43416	2.66248	0.00775675	0.330836	SGMS1
rna-XR_006056182.1	4.37319	2.23738	0.840395	2.6623	0.00776087	0.330836	LOC121816517
rna-XM_012100690.3	21.4857	-7.84817	2.94851	-2.66174	0.0077737	0.331048	KLC4
rna-XM_042232668.1	21.3719	-7.84054	2.94733	-2.66022	0.00780895	0.332231	CEP164
rna-XM_042251931.1	27.3117	2.84276	1.06889	2.65953	0.00782494	0.332593	DUOX2
rna-XM_004022654.4	1354.32	0.297849	0.112043	2.65833	0.00785278	0.333459	DNASE1L1
rna-XR_006057640.1	24.6619	-8.04686	3.02752	-2.6579	0.00786288	0.333569	LOC105604300
rna-XM_042248560.1	15.2557	-7.35454	2.76799	-2.657	0.00788403	0.334148	PNPLA8
rna-XM_027960391.2	18.0875	7.68883	2.89492	2.65598	0.00790795	0.334842	ABLIM1
rna-XM_004017195.5	48.1469	-6.37073	2.40011	-2.65435	0.00794624	0.335934	FBXW7
rna-XM_042254016.1	16.1537	2.65987	1.00212	2.65424	0.00794883	0.335934	DENND3
rna-XM_012105226.4	33.8395	2.81043	1.05916	2.65346	0.00796706	0.336385	SGPL1
rna-XM_027964498.2	1.86234	-4.31505	1.62671	-2.65262	0.00798697	0.336587	TMC1
rna-XM_027973484.2	51.4716	-0.55896	0.210702	-2.65285	0.00798156	0.336587	ZNF696
rna-XM_004019478.5	372.869	0.537527	0.20276	2.65105	0.00802426	0.336753	LOC101121216
rna-XM_027961371.2	72.9775	0.735663	0.27743	2.65171	0.00800857	0.336753	GNG13
rna-XM_027971996.2	217.904	1.09092	0.411357	2.652	0.00800177	0.336753	NUMB
rna-XM_027975701.2	24.2932	-8.02559	3.02754	-2.65086	0.00802874	0.336753	PLEKHG5
rna-XM_042241167.1	109.105	0.745343	0.281133	2.65121	0.00802034	0.336753	DNAJB12
rna-XM_004020859.5	167.392	-1.53225	0.578267	-2.64972	0.00805577	0.337569	LAT
rna-XM_027957304.2	764.458	0.902637	0.340834	2.64832	0.00808937	0.337881	TP53BP1
rna-XM_027961451.2	15.8698	-3.10255	1.17135	-2.64869	0.00808037	0.337881	FBXO25
rna-XM_042237441.1	22.7135	8.01785	3.02773	2.64814	0.00809358	0.337881	LOC101107908
rna-XM_042239513.1	24.2044	-8.0199	3.02755	-2.64898	0.00807363	0.337881	C23H18orf54
rna-XM_042241542.1	22.6669	8.01447	3.02773	2.64702	0.00812045	0.338367	FHL1
rna-XR_006060951.1	1.41876	-3.9275	1.48358	-2.64731	0.00811347	0.338367	LOC121820432
rna-XM_015104810.3	1284.91	-0.213243	0.0805746	-2.64653	0.00813225	0.338542	RBBP7
rna-XM_004016897.5	949.786	-0.594022	0.22457	-2.64515	0.00816549	0.339291	TNPO1
rna-XM_042243161.1	19.2596	7.77933	2.9407	2.6454	0.00815943	0.339291	FHIP2B
rna-XM_027958481.2	72.4567	-0.430715	0.162893	-2.64415	0.00818958	0.339975	ID4
rna-XM_042252972.1	60.1762	-5.53834	2.09517	-2.64338	0.00820831	0.340434	PRMT5
rna-XM_042239413.1	22.4655	8.00226	3.02774	2.64298	0.00821803	0.34052	DTNA
rna-XM_027958781.2	20.9685	-4.08221	1.54516	-2.64194	0.00824329	0.341044	B3GALNT1
rna-XM_042254800.1	17.0223	-7.51257	2.8437	-2.64183	0.00824599	0.341044	BRCA2
rna-XM_042251113.1	21.3395	3.15409	1.19509	2.6392	0.00831015	0.343378	USP53
rna-XM_012184732.3	38.2985	4.23953	1.60694	2.63825	0.00833339	0.344019	CENPJ
rna-XM_015092016.3	1.73312	-2.87753	1.09086	-2.63785	0.00834325	0.344107	FOXD3
rna-XR_006059776.1	1.27835	3.87661	1.46982	2.63747	0.00835277	0.344181	LOC121819500
rna-XM_004016404.5	527.13	0.297287	0.112751	2.63666	0.00837259	0.344481	PDHX
rna-XM_027973268.2	207.417	0.370532	0.140537	2.63654	0.00837555	0.344481	DSCC1
rna-XM_042250660.1	23.5319	-7.97958	3.02759	-2.63562	0.00839825	0.345096	FAM114A2
rna-XM_042247030.1	6.60686	5.63786	2.13972	2.63486	0.0084173	0.34556	R3HDM2
rna-XM_042241730.1	22.0186	7.97259	3.02778	2.63315	0.00845969	0.34698	SLITRK4
gene-LOC101105802	79.7523	-0.376088	0.14285	-2.63275	0.00846958	0.347065	LOC101105802
rna-XM_012098757.3	21.9099	7.96587	3.02778	2.63092	0.00851532	0.347288	G2E3
rna-XM_027978416.2	8.41478	-1.30436	0.495683	-2.63144	0.00850237	0.347288	LOC101111695
rna-XM_042233562.1	19.018	7.76121	2.95013	2.6308	0.00851829	0.347288	TMEM41A
rna-XM_042240930.1	14.67	-7.29813	2.773	-2.63185	0.00849202	0.347288	LGALS8
rna-XM_042256395.1	52.257	3.99007	1.5161	2.63179	0.00849352	0.347288	SLC16A5
rna-XR_003589639.2	1.60722	-4.10734	1.56133	-2.63066	0.00852184	0.347288	LOC114115268
rna-XM_042244304.1	23.2474	-7.96177	3.0276	-2.62973	0.00854536	0.347928	SGPP2
rna-XM_012178962.4	21.796	7.9582	3.02779	2.62838	0.00857918	0.348349	MCTP1
rna-XM_042231504.1	10.0135	2.66387	1.01346	2.62848	0.00857666	0.348349	MBTPS1
rna-XM_042247902.1	21.8154	7.95989	3.02779	2.62894	0.00856503	0.348349	ZBED4
rna-XM_004011267.5	15.8453	-1.46622	0.55796	-2.62782	0.00859351	0.348613	MAP3K7
rna-XM_027972023.2	360.269	-1.03895	0.395635	-2.62603	0.00863865	0.349488	AREL1
rna-XM_042241503.1	104.607	7.76482	2.95686	2.62604	0.00863853	0.349488	CFAP97
rna-XM_042255451.1	97.185	0.945525	0.360046	2.62612	0.00863642	0.349488	LOC105605807
rna-XM_027967596.2	1.84462	4.39361	1.67402	2.62458	0.0086755	0.350342	ANKRD52
rna-XM_042257086.1	23.0112	-7.94713	3.02762	-2.62488	0.00866801	0.350342	EPRS1
rna-XM_042246941.1	22.966	-7.94403	3.02762	-2.62385	0.0086942	0.350779	MDM2
rna-XM_042246229.1	21.5603	7.94273	3.02781	2.62326	0.0087093	0.35107	PREPL
rna-XM_042256486.1	6.37645	-1.7752	0.677128	-2.62166	0.00875038	0.352407	ABCA6
rna-XM_042249942.1	14.054	-7.23584	2.76054	-2.62117	0.00876285	0.35259	KRI1
rna-XM_042248188.1	21.4334	7.934	3.02782	2.62037	0.00878349	0.353101	RAB5B
rna-XM_027975786.2	22.6893	-7.9271	3.02764	-2.61825	0.0088383	0.354466	MIB2
rna-XM_042230541.1	14.2823	-4.01943	1.53517	-2.61823	0.0088388	0.354466	OPTN
rna-XM_042235546.1	7.11513	-3.4495	1.31754	-2.61813	0.00884135	0.354466	LOC101122983
rna-XM_027956506.2	14.6136	-7.29243	2.78578	-2.61774	0.00885155	0.354556	HVCN1
rna-XM_012181837.3	4.82001	-5.0819	1.94271	-2.61588	0.00889979	0.356117	S100A5
rna-XM_015099216.3	38.0563	0.623745	0.238469	2.61562	0.00890653	0.356117	DRAXIN
rna-XM_027966300.2	22.5278	-7.91632	3.02765	-2.61467	0.00893125	0.356577	FNBP1
rna-XM_042246765.1	20.3345	-0.950075	0.363377	-2.61457	0.00893405	0.356577	TUBA1C
rna-XM_042241267.1	22.4943	-7.91436	3.02765	-2.61403	0.00894823	0.356823	PSD3
rna-XM_042233528.1	21.0753	7.90985	3.02785	2.61237	0.00899173	0.357916	CELF1
rna-XM_042242244.1	181.811	2.68091	1.02613	2.61264	0.00898466	0.357916	LOC101116381
rna-XM_027956492.2	552.087	0.653135	0.250054	2.61198	0.00900194	0.358002	CAMKK2
rna-XM_042239647.1	12.2451	-0.937217	0.358994	-2.61067	0.00903638	0.359051	LPIN2
rna-XM_042233066.1	20.9009	7.89749	3.02786	2.60827	0.00910008	0.361259	AMPD3
rna-XM_012103168.3	1.26532	3.86465	1.48299	2.60599	0.00916103	0.362863	C22H10orf62
rna-XM_042243958.1	20.8125	7.89177	3.02787	2.60638	0.00915056	0.362863	STEAP3
rna-XM_042254461.1	15.5416	7.46981	2.86657	2.60584	0.00916493	0.362863	NDUFAF6
rna-XM_012175657.4	265.307	0.531528	0.204173	2.60332	0.00923255	0.364567	CBY1
rna-XM_015095930.3	45.9959	-5.09028	1.95506	-2.60364	0.0092239	0.364567	KIF3A
rna-XR_003588699.2	21.7491	0.885617	0.34016	2.60353	0.00922698	0.364567	LOC114113923
rna-XM_015093090.3	3.64987	-3.00056	1.15285	-2.60274	0.00924808	0.364616	NEFL
rna-XM_042230049.1	50.9825	7.25103	2.786	2.60267	0.00925017	0.364616	C1H21orf91
rna-XM_042236487.1	37.7399	1.99701	0.767526	2.60188	0.00927136	0.365128	SLC41A3
rna-XM_012189524.4	14.565	-7.28699	2.80158	-2.60103	0.00929454	0.365717	IL34
rna-XM_027956585.2	64.4709	-1.71738	0.660606	-2.5997	0.00933055	0.366809	LOC101112122
rna-XM_042250131.1	157.139	-0.601525	0.231431	-2.59916	0.00934523	0.367062	SH3GL1
rna-XR_006057314.1	44.064	2.10519	0.810052	2.59884	0.00935398	0.367082	BAG6
rna-XM_027974805.2	108.13	-1.29887	0.499878	-2.59838	0.00936661	0.367254	TOP3A
rna-XM_012172449.4	21.7477	-7.86566	3.0277	-2.5979	0.00937968	0.367317	PREPL
rna-XM_027976123.2	41.4898	-0.995329	0.383156	-2.59771	0.00938474	0.367317	HCN3
rna-XM_027979965.2	54.5019	-0.931191	0.35852	-2.59732	0.00939544	0.367413	AHRR
rna-XR_006056514.1	6.9354	2.30179	0.886715	2.59586	0.00943539	0.368651	SLC38A9
rna-XM_042237659.1	251.73	-4.45281	1.71581	-2.59516	0.00945463	0.369079	TRPM2
rna-XM_015105078.3	20.2825	7.85419	3.02791	2.59393	0.00948866	0.369435	KLHL13
rna-XM_027980154.2	2673.01	0.166486	0.0641779	2.59413	0.00948305	0.369435	MYO10
rna-XM_042233709.1	6.34006	-4.88609	1.88363	-2.59397	0.00948734	0.369435	RAD17
rna-XM_027962728.2	20.2513	7.85219	3.02792	2.59326	0.00950696	0.369824	SNX25
rna-XM_042257210.1	11.7523	0.925153	0.356835	2.59266	0.00952361	0.370148	CCDC181
rna-XM_027958897.2	48.2137	6.16922	2.38259	2.58929	0.00961747	0.372819	IFT80
rna-XM_027961082.2	222.352	1.90422	0.735345	2.58957	0.00960966	0.372819	LMAN1
rna-XM_042231767.1	21.3764	-7.84092	3.02773	-2.5897	0.00960586	0.372819	FHOD1
rna-XM_027969510.2	13.5898	-7.18763	2.77897	-2.58644	0.00969729	0.375122	PODNL1
rna-XM_027973804.2	13.0646	7.21996	2.79165	2.58627	0.00970215	0.375122	MCF2L
rna-XM_042240676.1	19.9602	7.83147	3.02794	2.5864	0.00969839	0.375122	ZNF48
rna-XM_004003361.4	15907.1	2.23557	0.865241	2.58375	0.0097732	0.37595	TFF3
rna-XM_027969579.2	7.1347	-5.06303	1.95913	-2.58432	0.00975708	0.37595	LOC101103602
rna-XM_042237489.1	75.2538	1.76906	0.684697	2.58371	0.00977426	0.37595	LOC101107315
rna-XM_042248964.1	944.854	1.42706	0.552216	2.58425	0.00975912	0.37595	TCAF2
rna-XM_042252375.1	26.721	3.86663	1.4962	2.5843	0.00975775	0.37595	BNIP2
rna-XM_042256857.1	59.7162	1.28454	0.497077	2.5842	0.00976065	0.37595	TLR5
rna-XM_042231182.1	43.9168	-2.90998	1.1266	-2.58298	0.009795	0.376097	LOC101108416
rna-XR_006058750.1	11.8975	6.49486	2.5143	2.58317	0.00978981	0.376097	LOC105609277
rna-XM_042238206.1	19.7815	7.81814	3.02796	2.58198	0.00982339	0.376863	PAK1
rna-XM_027959292.2	17.1117	7.60946	2.94766	2.58152	0.00983656	0.377043	CCDC15
rna-XM_012097889.3	3497.43	0.475893	0.184453	2.58002	0.00987943	0.378035	RPL6
rna-XM_042255042.1	17.7164	-1.68311	0.65234	-2.58011	0.00987683	0.378035	ITGBL1
rna-XM_042234057.1	24.1778	3.03695	1.17738	2.57943	0.00989649	0.378362	ANAPC5
rna-XM_042255476.1	19.5943	7.80457	3.02797	2.57749	0.00995212	0.380162	ABR
rna-XM_004013238.5	226.242	0.210228	0.0816636	2.57432	0.0100438	0.381074	MRM3
rna-XM_027965756.2	14.8683	-7.31729	2.84128	-2.57535	0.0100138	0.381074	MAPKAP1
rna-XM_027978484.2	11.8235	7.07562	2.7471	2.57567	0.0100045	0.381074	ERCC1
rna-XM_042239226.1	12.9722	7.2095	2.80027	2.57457	0.0100365	0.381074	RELCH
rna-XM_042245078.1	20.7924	-7.80062	3.02777	-2.57636	0.00998471	0.381074	PHACTR4
rna-XM_042249977.1	28.3783	2.13931	0.830854	2.57483	0.0100289	0.381074	RGL3
rna-XM_042253298.1	20.7036	-7.79439	3.02778	-2.57429	0.0100445	0.381074	TUBE1
rna-XR_006058379.1	18.2423	-1.63575	0.635093	-2.57561	0.0100063	0.381074	LOC114111361
rna-XM_042232731.1	54.4155	-4.78467	1.85913	-2.5736	0.0100646	0.381149	TFRC
rna-XM_042255059.1	9.26173	3.49502	1.35816	2.57334	0.0100722	0.381149	CARS2
rna-XR_006059421.1	1.43362	-3.95625	1.53723	-2.57363	0.0100639	0.381149	LOC121819197
rna-XM_027972435.2	17.5423	-0.730456	0.284005	-2.57199	0.0101117	0.382319	FHL5
rna-XM_027969485.2	10.8124	-2.64997	1.03054	-2.57145	0.0101273	0.382585	GIPC1
rna-XM_012106519.4	78.2357	-0.732061	0.284795	-2.57048	0.0101557	0.383331	GPR34
rna-NM_001163599.1	20.1388	2.9993	1.16721	2.56964	0.0101804	0.383939	SLC39A13
rna-XM_027969306.2	90.9613	1.6386	0.638192	2.56756	0.0102417	0.385923	GUK1
rna-XM_027975639.2	13.3155	-7.15776	2.78851	-2.56688	0.0102619	0.386359	MAD2L2
rna-XM_012175983.4	20.343	-7.76932	3.02781	-2.56599	0.0102882	0.38658	CDC7
rna-XM_027975784.2	20.3503	-7.77018	3.02781	-2.56627	0.0102798	0.38658	MIB2
rna-XM_042232388.1	27.5009	2.87829	1.12179	2.5658	0.0102939	0.38658	KALRN
rna-XM_042240806.1	16.5784	1.83099	0.71384	2.56499	0.0103179	0.387156	NCOA4
rna-XM_015104543.3	20.2257	-7.76096	3.02782	-2.56322	0.0103706	0.388358	MCPH1
rna-XM_027961487.2	19.021	7.76147	3.02803	2.56321	0.0103709	0.388358	TSC2
rna-XR_006058340.1	65.7004	-1.06614	0.415969	-2.56304	0.0103761	0.388358	LOC114111438
rna-XM_042230466.1	20.1962	-7.75888	3.02782	-2.56253	0.0103912	0.388596	CUL2
rna-XM_012152840.4	45.4291	4.14481	1.61771	2.56215	0.0104028	0.388702	PARS2
rna-XM_004013725.4	744.768	-0.189218	0.0739194	-2.55979	0.0104736	0.389292	EXOSC10
rna-XM_004020007.5	11.3308	7.01517	2.74172	2.55867	0.0105072	0.389292	A1CF
rna-XM_004020858.5	1049.55	0.185259	0.072395	2.55899	0.0104975	0.389292	XPO6
rna-XM_027959215.2	41.8963	-6.67178	2.60692	-2.55926	0.0104895	0.389292	HIVEP1
rna-XM_027976354.2	54.4586	-0.541754	0.211514	-2.56131	0.0104278	0.389292	HNF4A
rna-XM_027977129.2	14.4672	-7.27759	2.84406	-2.55888	0.0105011	0.389292	CEP250
rna-XM_042240625.1	18.9074	7.75288	3.02804	2.56036	0.0104563	0.389292	TSC2
rna-XM_042248119.1	14.6591	-7.29641	2.85192	-2.55842	0.0105148	0.389292	DCTN1
rna-XM_042256192.1	20.0602	-7.74913	3.02783	-2.5593	0.0104883	0.389292	BPTF
rna-XM_042256228.1	54.0705	1.57278	0.614415	2.55979	0.0104735	0.389292	CSNK1D
rna-XR_006055717.1	1.43813	-3.94469	1.54134	-2.55927	0.0104894	0.389292	LOC121816229
rna-XM_012188383.4	18.7958	7.74491	3.02805	2.55772	0.010536	0.389754	MCM10
rna-XM_042242893.1	18.7619	7.74185	3.02805	2.55671	0.0105667	0.390565	SUSD1
rna-XM_042237192.1	3.28539	2.01364	0.787684	2.55641	0.0105759	0.390579	LOC101118484
rna-XM_042231949.1	10.0318	-2.63936	1.03282	-2.5555	0.0106036	0.391278	SLC7A10
rna-XM_042244485.1	18.6873	7.73638	3.02806	2.5549	0.0106219	0.391629	PIGV
rna-XM_027963865.2	11.9358	-7.00032	2.7403	-2.55458	0.0106315	0.391659	LCK
rna-XM_004013030.5	45.9577	-0.574	0.224791	-2.55349	0.0106651	0.392195	MILR1
rna-XM_042241897.1	2.1733	-4.54782	1.78114	-2.55332	0.0106701	0.392195	CXHXorf65
rna-XR_003585774.2	13.341	-7.16105	2.80469	-2.55324	0.0106725	0.392195	GTL2
rna-XM_042255276.1	19.7676	-7.72768	3.02785	-2.5522	0.0107046	0.393049	TSPOAP1
rna-XM_004013051.5	103.266	-1.21321	0.475427	-2.55182	0.0107161	0.393148	CD7
rna-XM_027971957.2	497.602	-0.442256	0.173383	-2.55074	0.0107493	0.394041	SRSF5
rna-XM_027966001.2	5.73506	1.69138	0.663421	2.54948	0.0107884	0.394085	LOC114113831
rna-XM_027974889.2	96.7623	3.56295	1.39763	2.54928	0.0107945	0.394085	GAS7
rna-XM_027976490.2	11.0614	6.97948	2.73798	2.54914	0.010799	0.394085	KIF16B
rna-XM_042246206.1	12.31	-7.04462	2.76263	-2.54997	0.0107734	0.394085	FOXN2
rna-XM_042254150.1	31.443	-6.80681	2.6707	-2.5487	0.0108125	0.394085	FER1L6
rna-XR_003591971.2	27.1269	1.29804	0.509284	2.54876	0.0108108	0.394085	SLC7A11
rna-XR_006055856.1	19.6709	-7.72094	3.02786	-2.54997	0.0107733	0.394085	ST3GAL6
rna-XM_042232057.1	19.5696	-7.71377	3.02787	-2.54759	0.010847	0.394697	PLD3
rna-XR_006060084.1	13.7078	7.28981	2.86139	2.54764	0.0108453	0.394697	TLR6
rna-XM_012106842.3	10.1551	6.85686	2.69235	2.5468	0.0108716	0.394877	PJA1
rna-XM_027957116.2	10.0679	-1.00415	0.394389	-2.54609	0.0108938	0.394877	SAXO2
rna-XM_027969739.2	13.3367	-7.16002	2.81314	-2.54521	0.0109212	0.394877	TIMM44
rna-XM_042231811.1	19.4784	-7.70665	3.02788	-2.54523	0.0109205	0.394877	CARMIL2
rna-XM_042232960.1	19.4784	-7.70666	3.02788	-2.54524	0.0109204	0.394877	DPAGT1
rna-XM_042241687.1	10.6455	6.92409	2.71994	2.54568	0.0109066	0.394877	TASL
rna-XM_042244898.1	6.07297	4.91745	1.93164	2.54574	0.0109046	0.394877	BAZ2B
rna-XR_006055939.1	7.25315	-5.68596	2.23403	-2.54515	0.010923	0.394877	LOC101103174
rna-XM_004014239.5	98.9202	-1.10154	0.433197	-2.54282	0.0109963	0.395465	DCLRE1C
rna-XM_012178706.4	24.0548	-1.15151	0.452662	-2.54387	0.0109633	0.395465	STK32A
rna-XM_027964664.2	11.7336	7.06476	2.77769	2.54339	0.0109781	0.395465	FAM168B
rna-XM_042238004.1	19.3949	-7.70018	3.02789	-2.54309	0.0109877	0.395465	STT3A
rna-XM_042240656.1	808.154	0.660863	0.259764	2.54409	0.0109564	0.395465	GLYR1
rna-XM_042243282.1	18.2442	7.70204	3.0281	2.54352	0.0109742	0.395465	RUSC2
rna-XM_042249093.1	19.3619	-7.69802	3.02789	-2.54237	0.0110103	0.395465	NOM1
rna-XM_042254427.1	38.8127	-3.15586	1.24129	-2.5424	0.0110094	0.395465	ZNF687
rna-XM_042237374.1	48.3631	-1.16796	0.459481	-2.54192	0.0110247	0.395661	BAG6
rna-XM_042234358.1	98.8727	-4.78507	1.88292	-2.5413	0.0110441	0.395839	ANKRD50
rna-XM_042246450.1	31.2652	6.7435	2.65367	2.5412	0.0110474	0.395839	INPP4A
gene-LOC101113472	17.0933	-0.816096	0.32128	-2.54014	0.0110808	0.396397	LOC101113472
rna-XM_042245891.1	12.0999	-7.02003	2.76339	-2.54037	0.0110736	0.396397	CENPA
rna-XM_027962658.2	693.867	0.951842	0.374992	2.5383	0.0111392	0.398166	FAM149A
rna-XM_042232604.1	12.2993	7.13246	2.81051	2.53778	0.0111558	0.398441	ARNTL
rna-XM_027956851.2	162.855	1.66118	0.654989	2.53619	0.0112065	0.399929	GUCD1
rna-XM_012182071.4	45.1775	-1.15942	0.457607	-2.53365	0.0112881	0.400711	LOC101108756
rna-XM_012186999.4	8.37282	1.05499	0.416253	2.53449	0.0112612	0.400711	MRPL39
rna-XM_027966263.2	221.473	1.12661	0.444676	2.53355	0.0112914	0.400711	PRRC2B
rna-XM_042238894.1	30.0275	-0.657144	0.259375	-2.53357	0.0112907	0.400711	JAKMIP3
rna-XM_042240456.1	12.4985	-7.06719	2.78781	-2.53503	0.0112438	0.400711	HMOX2
rna-XM_042252977.1	3.44311	-1.92138	0.758265	-2.53392	0.0112796	0.400711	SLC7A7
rna-XR_006060832.1	18.3464	-2.42909	0.958484	-2.53431	0.011267	0.400711	PDE7A
rna-XM_042234272.1	25.6439	-1.54715	0.610746	-2.53321	0.0113024	0.400779	FHDC1
rna-XM_042257128.1	18.9457	-7.66665	3.02793	-2.53198	0.011342	0.401863	LBR
rna-XM_004020845.4	925.366	-0.697275	0.275431	-2.53158	0.011355	0.402005	RBBP6
rna-XM_042256337.1	10.5449	6.9104	2.73039	2.53093	0.0113762	0.402434	TAGLN2
rna-XM_027969348.2	222.369	0.635964	0.251468	2.529	0.0114388	0.404022	GATAD2A
rna-XM_042237810.1	17.6973	7.65819	3.02816	2.52899	0.0114392	0.404022	CD151
rna-XM_027973542.2	66.5232	3.86379	1.52814	2.52842	0.0114576	0.404035	IGSF3
rna-XM_042230306.1	18.8049	-7.6559	3.02794	-2.52842	0.0114577	0.404035	DHTKD1
rna-XM_027960295.2	48.7295	1.00706	0.398386	2.52786	0.0114761	0.404361	TLL2
rna-XM_012173607.4	421.822	-0.314317	0.124384	-2.52699	0.0115046	0.405045	NAGK
rna-XM_027957239.2	180.235	2.01189	0.796319	2.52649	0.0115209	0.405097	OPA1
rna-XM_027957790.2	1.94123	-4.37044	1.73027	-2.52587	0.0115411	0.405097	LOC114109334
rna-XM_027960566.2	17.5869	7.64866	3.02818	2.52583	0.0115425	0.405097	TBC1D12
rna-XM_042250738.1	17.6026	7.65021	3.02817	2.52634	0.0115257	0.405097	PKN2
rna-XM_027961097.2	361.423	-0.410617	0.162614	-2.5251	0.0115665	0.40562	C23H18orf32
rna-XM_015094419.3	16.1131	2.3325	0.923836	2.5248	0.0115763	0.405644	TMEM178A
rna-XM_042247097.1	13.969	2.63147	1.04255	2.52406	0.0116006	0.406178	CCDC38
rna-XM_015099832.3	756.078	-0.321783	0.127526	-2.52328	0.0116267	0.406371	MAPRE1
rna-XM_027961134.2	17.483	7.64033	3.02819	2.52307	0.0116336	0.406371	LAT2
rna-XM_042244435.1	18.6065	-7.64078	3.02796	-2.52341	0.0116223	0.406371	LOC101111609
rna-XM_012186926.4	32.2692	1.32625	0.525893	2.5219	0.0116722	0.40739	GOLT1A
rna-XM_027979555.2	961.271	0.209274	0.0829913	2.52164	0.011681	0.40739	THAP12
rna-XM_027972495.2	3310.43	0.787416	0.312368	2.5208	0.0117089	0.408043	ARFGEF3
rna-XM_027968436.2	18.4565	-7.62889	3.02797	-2.51947	0.0117531	0.40894	AKAP9
rna-XM_042240416.1	128.08	1.24022	0.492219	2.51966	0.0117468	0.40894	SUN1
rna-XM_042241708.1	11.6425	-6.96419	2.76595	-2.51783	0.0118081	0.410534	HUWE1
rna-XM_042243837.1	18.371	-7.62245	3.02798	-2.51734	0.0118245	0.410785	GPD2
rna-XM_012106687.4	58.6787	-0.740167	0.294139	-2.51638	0.0118566	0.411256	GSPT2
rna-XM_027967989.2	2.85336	3.78041	1.50216	2.51664	0.0118479	0.411256	FGF23
rna-XM_027977417.2	17.2135	7.61765	3.02822	2.51555	0.0118846	0.411907	LOC101122457
rna-XM_012100761.3	468.899	0.794276	0.315806	2.51507	0.0119007	0.412144	ENPP5
rna-XM_042255418.1	54.4959	-7.40413	2.9451	-2.51405	0.0119355	0.413027	RFFL
rna-XM_042250268.1	4.39456	-3.41129	1.35736	-2.51319	0.0119645	0.413387	CDC42SE2
rna-XM_042254491.1	17.1269	7.6108	3.02823	2.51328	0.0119613	0.413387	TPM3
rna-XM_027962174.2	39.9957	-2.80357	1.1158	-2.51261	0.011984	0.413742	SLC25A16
rna-NM_001145180.1	2774.53	-0.487178	0.193916	-2.51232	0.0119941	0.413769	FABP5
rna-XM_042236367.1	126.543	-1.12454	0.447894	-2.51072	0.0120484	0.415259	ALS2CL
rna-XM_042244282.1	10.4532	-6.80902	2.71242	-2.51031	0.0120624	0.415259	LOC101117054
rna-XM_042249599.1	127.119	2.50601	0.998427	2.50996	0.0120746	0.415259	UPF1
rna-XR_006055810.1	16.4229	-3.56441	1.42003	-2.51009	0.0120701	0.415259	NDUFAF5
rna-XM_042235853.1	6.41752	1.17577	0.468682	2.50868	0.0121183	0.41644	LOC105603365
rna-XM_027957082.2	42.1316	-1.70464	0.679692	-2.50796	0.0121431	0.416666	FES
rna-XM_027958654.2	86.4871	1.5153	0.604201	2.50794	0.0121436	0.416666	VPS52
rna-XM_042255850.1	9.38459	6.74274	2.68885	2.50767	0.0121531	0.41667	PHOSPHO1
rna-XM_012097504.3	16.8964	7.59118	3.02826	2.50678	0.0121836	0.416753	MFSD8
rna-XM_042242992.1	218.186	-0.336132	0.134089	-2.50679	0.0121835	0.416753	CARD19
rna-XR_006061042.1	116.547	-0.660537	0.263457	-2.50719	0.0121695	0.416753	LOC121820478
rna-XM_027961844.2	1556.85	-0.269817	0.107688	-2.50555	0.0122262	0.417566	GLYR1
rna-XM_042238722.1	27.2014	-1.42694	0.569475	-2.50571	0.0122207	0.417566	OXNAD1
rna-XM_012176362.4	16.8348	7.58602	3.02827	2.50507	0.0122427	0.417622	DYNC1I1
rna-XM_027964445.2	16.8372	7.58568	3.02827	2.50496	0.0122466	0.417622	RUSC2
gene-LOC105605863	294.935	-0.905533	0.36158	-2.50438	0.0122667	0.417818	LOC105605863
rna-XM_027973352.2	76.2576	2.2968	0.917159	2.50425	0.0122711	0.417818	LRRC24
rna-NM_001162544.1	7.81596	-2.74145	1.09504	-2.50351	0.0122967	0.418214	ARF1
rna-XM_015096477.3	12.9338	-7.11599	2.84329	-2.50273	0.012324	0.418214	LIMCH1
rna-XM_027965668.2	2088.72	0.241857	0.096654	2.50229	0.0123391	0.418214	SDHB
rna-XM_027966568.2	16.7668	7.57961	3.02827	2.50295	0.0123165	0.418214	DTNB
rna-XM_042231463.1	10.944	-6.87464	2.74723	-2.50239	0.0123359	0.418214	BOC
rna-XM_042245819.1	17.8269	-7.57885	3.02803	-2.50289	0.0123182	0.418214	GEN1
rna-XM_027978538.2	7.94725	4.29767	1.718	2.50156	0.0123649	0.418769	MEIS3
rna-XM_042234689.1	17.7716	-7.57398	3.02804	-2.50128	0.0123745	0.418776	MLEC
rna-XM_042242099.1	16.668	7.57139	3.02829	2.50022	0.0124116	0.419711	SEPTIN6
rna-NM_001127291.1	45.7166	0.598297	0.239345	2.49973	0.0124289	0.419977	SLC25A10
rna-XM_012103302.4	218.817	0.638946	0.255944	2.49642	0.0125452	0.42103	DSEL
rna-XM_012142009.4	17.6029	-7.56052	3.02806	-2.49682	0.0125312	0.42103	KCTD18
rna-XM_015092359.3	286.45	0.618198	0.247653	2.49623	0.0125522	0.42103	SON
rna-XM_027976328.2	2607.28	0.197035	0.0789353	2.49616	0.0125546	0.42103	HNRNPU
rna-XM_042230925.1	46.0475	-1.82403	0.73012	-2.49826	0.0124806	0.42103	HHLA2
rna-XM_042243596.1	35.1718	-0.560711	0.224529	-2.49728	0.0125151	0.42103	LOC101122496
rna-XM_042247225.1	16.0171	-1.59752	0.639533	-2.49795	0.0124915	0.42103	LOC101104893
rna-XM_042249283.1	227.409	-1.32081	0.529075	-2.49645	0.0125443	0.42103	SMARCD3
rna-XM_042249699.1	17.6009	-7.56058	3.02806	-2.49684	0.0125305	0.42103	COLGALT1
rna-XM_042253580.1	52.5058	3.96807	1.58841	2.49814	0.0124848	0.42103	UTRN
rna-XM_027967745.2	17.5625	-7.55729	3.02806	-2.49575	0.0125691	0.421031	NCDN
rna-XM_042234634.1	29.1762	3.67873	1.47407	2.49562	0.0125736	0.421031	LOC101107047
rna-XM_027973327.2	1187.3	-0.377842	0.151431	-2.49514	0.0125909	0.421293	CPSF1
rna-XR_006059725.1	26.1196	0.94514	0.378914	2.49434	0.0126193	0.421927	TCAF2
rna-XM_042257254.1	10.4819	6.90228	2.76771	2.49386	0.0126362	0.422174	FBXO6
rna-XM_027958653.2	62.9292	2.30365	0.924161	2.49269	0.0126779	0.422614	VPS52
rna-XM_042234431.1	60.2551	-1.37838	0.552963	-2.49272	0.0126767	0.422614	ZNF84
rna-XM_042249569.1	894.362	-0.244536	0.0980832	-2.49315	0.0126615	0.422614	GATAD2A
rna-XM_042246728.1	3.115	-3.22727	1.29487	-2.49236	0.0126898	0.422696	LOC101115614
rna-XM_042238916.1	14.0446	7.32475	2.93966	2.4917	0.0127133	0.423163	HPS1
rna-XM_042235836.1	11.7604	-1.23413	0.495418	-2.4911	0.012735	0.423566	LRRFIP2
rna-XM_004019380.5	912.739	0.689875	0.276976	2.49074	0.0127479	0.423679	C21H11orf54
rna-XM_027959386.2	753.436	-0.479868	0.192734	-2.48979	0.0127817	0.424487	TCIRG1
rna-XM_027958361.2	332.531	-1.05834	0.425327	-2.4883	0.0128356	0.425008	LOC114109518
rna-XM_027962186.2	16.2589	7.53562	3.02834	2.48837	0.0128331	0.425008	RUFY2
rna-XM_042232349.1	13.8259	-2.46122	0.989112	-2.48831	0.0128352	0.425008	LOC121816554
rna-XM_042243597.1	10.2512	-6.78087	2.72432	-2.48902	0.0128097	0.425008	WDR33
rna-XM_012100685.3	17.2369	-7.53028	3.0281	-2.4868	0.0128897	0.426482	RPL7L1
rna-XM_027972547.2	9.19815	6.71349	2.70031	2.48619	0.0129119	0.426899	GPSM2
rna-XM_004021005.5	160.06	0.677396	0.272545	2.48545	0.0129388	0.427471	POP7
rna-XM_004007220.5	17.1645	-7.52397	3.02811	-2.48471	0.0129657	0.427724	LOC101108121
rna-XM_042230155.1	15.4365	7.46069	3.00232	2.48497	0.0129561	0.427724	L3MBTL1
rna-XM_027965192.2	17.1351	-7.52173	3.02811	-2.48397	0.0129927	0.427979	LOC101111607
rna-XM_042236908.1	10.0021	-1.14992	0.46289	-2.48423	0.0129833	0.427979	DAXX
rna-XM_004017459.5	9881.97	0.362319	0.145899	2.48335	0.0130154	0.428095	XBP1
rna-XM_042252118.1	17.1179	-7.52028	3.02811	-2.48349	0.0130102	0.428095	UACA
rna-XM_012098811.4	74.0621	6.40493	2.5797	2.48281	0.0130349	0.428102	RALGAPA1
rna-XM_042242465.1	17.108	-7.51902	3.02811	-2.48307	0.0130255	0.428102	MID2
rna-XM_042236263.1	11.0272	-2.60951	1.05156	-2.48155	0.0130812	0.429308	SLC26A6
rna-XM_042247833.1	10.2595	-6.78142	2.7337	-2.48068	0.0131133	0.430041	POLDIP3
rna-XM_027974479.2	791.471	0.205777	0.082966	2.48025	0.013129	0.430239	LOC101112076
rna-XM_004014616.5	85.4851	-0.578274	0.233266	-2.47903	0.013174	0.430763	CD40
rna-XM_042244437.1	16.9736	-7.50809	3.02813	-2.47945	0.0131585	0.430763	LOC101111609
rna-XM_042249904.1	11.7628	7.06782	2.85099	2.47908	0.0131722	0.430763	FBXL12
rna-XM_042233020.1	15.9417	7.50662	3.02838	2.47875	0.0131842	0.43078	NUCB2
rna-XM_042235497.1	5.62718	-5.31439	2.14641	-2.47594	0.0132884	0.433868	MBNL1
gene-LOC121816481	36.8626	-0.530325	0.214294	-2.47476	0.0133326	0.434622	LOC121816481
rna-NM_001146271.1	17.5003	2.66931	1.0789	2.47409	0.0133575	0.434622	MLPH
rna-XM_012096217.4	3729	0.302295	0.122172	2.47435	0.013348	0.434622	EHF
rna-XM_012189866.3	2.57336	-2.37965	0.961524	-2.47487	0.0133283	0.434622	DZIP3
rna-XM_027973675.2	14.0433	7.32432	2.9605	2.47402	0.0133604	0.434622	IFT88
rna-XM_015099805.3	823.513	0.284991	0.115293	2.47189	0.0134401	0.43655	TBC1D20
rna-XM_015101110.3	244.22	-0.317828	0.128592	-2.47159	0.0134512	0.43655	LMO2
rna-XM_042229266.1	26.1971	2.19627	0.888419	2.47211	0.013432	0.43655	TRAF3IP3
rna-XR_001434678.3	2.98749	-3.75925	1.52111	-2.47139	0.0134589	0.43655	SEPTIN8
rna-XM_042239872.1	20.9693	2.47541	1.00208	2.47026	0.0135016	0.437402	MCRIP2
rna-XM_042249190.1	205.895	0.610706	0.247258	2.46991	0.0135146	0.437402	SRPK2
rna-XR_006056372.1	16.6409	-7.47933	3.02817	-2.46992	0.0135143	0.437402	P2RY2
rna-XM_042230391.1	249.484	-0.850489	0.344637	-2.46778	0.0135953	0.439693	ZNF654
rna-XM_042255268.1	60.874	1.09293	0.443007	2.46708	0.013622	0.440237	VEZF1
rna-XM_012101647.3	3.24041	2.20879	0.895615	2.46623	0.0136543	0.440962	TMEM126A
rna-XM_012185794.4	16.4809	-7.46529	3.02819	-2.46527	0.0136911	0.441828	EPN2
rna-XM_042233673.1	11.4703	-0.863322	0.350458	-2.46341	0.0137622	0.44348	LOC105602450
rna-XM_042250301.1	19.216	4.56932	1.8547	2.46364	0.0137533	0.44348	CEP120
rna-XM_042232291.1	16.4033	-7.45836	3.0282	-2.46297	0.013779	0.443701	GYS1
rna-XM_042252922.1	522.34	-0.335682	0.13633	-2.46227	0.0138061	0.44422	IRF9
rna-XR_006057903.1	144.923	-7.1959	2.92274	-2.46203	0.0138151	0.44422	EME2
rna-XM_042246926.1	92.7413	-7.24936	2.94571	-2.46099	0.0138554	0.445193	FRS2
rna-XM_027962943.2	26.1179	-5.39034	2.19126	-2.45993	0.0138963	0.445222	ZNF275
rna-XM_027968874.2	16.2963	-7.44931	3.02821	-2.45997	0.0138947	0.445222	DENND2A
rna-XM_042236097.1	11.1283	6.98913	2.84065	2.46039	0.0138784	0.445222	PBRM1
rna-XM_042255105.1	16.322	-7.45133	3.0282	-2.46064	0.0138689	0.445222	TMCO3
rna-XM_027958242.2	1817.58	0.223081	0.0907142	2.45916	0.0139262	0.445859	PDHB
rna-XM_042235861.1	45.2703	4.6199	1.8793	2.45831	0.0139594	0.4466	VILL
id-LOC101115949	24.4226	-1.41626	0.576249	-2.45773	0.013982	0.44668	LOC101115949
rna-XM_042241565.1	150.522	-1.24004	0.50453	-2.45782	0.0139783	0.44668	TMSB4X
rna-XM_015096959.3	15.2356	7.44185	3.02848	2.45729	0.0139991	0.446822	TMEM62
rna-XM_042233124.1	7.9693	6.50736	2.64849	2.457	0.0140102	0.446822	LOC101118897
rna-XM_042233415.1	16.1837	-7.43934	3.02822	-2.45667	0.0140231	0.446822	PHF21A
rna-XM_042252224.1	11.9702	-7.00407	2.85114	-2.45658	0.0140266	0.446822	CEPT1
rna-XM_004007693.5	687.698	0.32678	0.133042	2.45622	0.0140407	0.446839	DDC
rna-XM_042250230.1	15.7992	0.777841	0.316703	2.45605	0.0140472	0.446839	MOB3A
rna-XM_027973956.2	15.1384	7.43259	3.0285	2.45422	0.0141192	0.447934	SHMT1
rna-XM_042237273.1	16.0986	-7.43173	3.02823	-2.45415	0.0141219	0.447934	LOC101115833
rna-XM_042245535.1	4.0183	-2.14923	0.875644	-2.45446	0.0141097	0.447934	USP20
rna-XM_042247219.1	125.564	-2.37912	0.969423	-2.45416	0.0141215	0.447934	LOC105605766
rna-XM_012131940.3	8.04194	6.52033	2.65727	2.45377	0.0141366	0.448081	PDE1A
rna-XM_027967229.2	1079.9	0.51791	0.211089	2.45351	0.0141469	0.44809	SMUG1
rna-XM_004009967.5	120.627	-2.02854	0.827165	-2.4524	0.0141908	0.448646	ARHGAP24
rna-XM_015091895.3	233.161	0.55278	0.225383	2.45262	0.0141819	0.448646	CTPS1
rna-XM_042235405.1	39.0364	-1.54049	0.628242	-2.45206	0.014204	0.448646	LOC101116867
rna-XM_042245208.1	16.0248	-7.42538	3.02824	-2.45204	0.0142048	0.448646	MAPKAP1
rna-XM_012101197.4	15.0236	7.42106	3.02852	2.45039	0.01427	0.450386	MRS2
rna-XM_012178435.3	560.356	-0.652474	0.26635	-2.44968	0.0142981	0.450634	CFD
rna-XM_027964148.2	15.0029	7.41963	3.02852	2.44992	0.0142887	0.450634	FSD1L
rna-XM_042231240.1	15.9177	-7.41562	3.02826	-2.44881	0.0143329	0.451412	ZNF471
rna-XM_004002877.5	437.264	0.610862	0.249667	2.44671	0.0144168	0.452575	TBC1D23
rna-XM_004004772.5	137.722	-0.326753	0.13369	-2.44411	0.0145212	0.452575	GYPC
rna-XM_004017420.5	321.674	0.490376	0.200873	2.44122	0.0146379	0.452575	COQ5
rna-XM_015094430.3	14.8098	7.40098	3.02855	2.44374	0.014536	0.452575	ATL2
rna-XM_027963111.2	15.8427	-7.40851	3.02827	-2.44645	0.0144269	0.452575	SLITRK4
rna-XM_027965473.2	14.358	-4.13332	1.69238	-2.44232	0.0145933	0.452575	UBXN11
rna-XM_027974334.2	22.045	3.59126	1.46857	2.44542	0.0144683	0.452575	CEP95
rna-XM_027976003.2	14.7928	7.39956	3.02855	2.44327	0.014555	0.452575	CAMSAP2
rna-XM_042230104.1	1.10907	-3.58217	1.46517	-2.44488	0.0144902	0.452575	EPB41L1
rna-XM_042231992.1	34.3289	-6.39789	2.62018	-2.44178	0.0146152	0.452575	ATP4A
rna-XM_042233818.1	13.54	7.27155	2.97886	2.44105	0.0146445	0.452575	ZNF131
rna-XM_042236133.1	19.0881	-4.97413	2.03239	-2.44743	0.0143878	0.452575	PCBP4
rna-XM_042240496.1	38.4627	5.11704	2.09356	2.44419	0.014518	0.452575	ERI2
rna-XM_042243133.1	23.8767	2.47987	1.01416	2.44524	0.0144754	0.452575	SORBS3
rna-XM_042243283.1	65.124	-4.90518	2.00774	-2.44313	0.0145604	0.452575	RUSC2
rna-XM_042243475.1	33.6349	-1.37799	0.564426	-2.4414	0.0146304	0.452575	SLC24A2
rna-XM_042243688.1	4.72705	3.95447	1.61796	2.44411	0.0145211	0.452575	MTX2
rna-XM_042244973.1	4.04416	2.19865	0.898545	2.4469	0.0144091	0.452575	CARF
rna-XM_042250807.1	9.52079	6.76391	2.76855	2.44313	0.0145607	0.452575	ZNF644
rna-XM_042252109.1	12.8362	7.195	2.94427	2.44373	0.0145363	0.452575	PAQR5
rna-XM_042253565.1	14.7948	7.39894	3.02855	2.44306	0.0145633	0.452575	PLAGL1
rna-XM_042254071.1	18.0602	4.01947	1.64596	2.44202	0.0146052	0.452575	ST3GAL1
rna-XM_042256265.1	1.34686	3.23309	1.32416	2.44161	0.0146218	0.452575	USP36
rna-XM_042256966.1	10.6821	6.92904	2.83646	2.44284	0.014572	0.452575	DSTYK
rna-XR_003588778.2	305.659	0.498986	0.204097	2.44485	0.0144911	0.452575	HNRNPA1
rna-XR_003589197.2	20.8568	-4.0741	1.66563	-2.44598	0.0144458	0.452575	NRF1
rna-XR_006060699.1	15.6822	-7.39395	3.02829	-2.44163	0.0146212	0.452575	LOC114116172
rna-XM_015103414.3	631.324	-0.684048	0.280287	-2.44053	0.0146658	0.452919	SHOC2
rna-XM_042231505.1	15.6317	-7.38966	3.02829	-2.44021	0.0146789	0.453009	MBTPS1
rna-XM_004023089.5	9.00326	-1.66829	0.683897	-2.43939	0.0147121	0.453092	TIFAB
rna-XM_012102185.4	9.0767	6.69383	2.74391	2.43952	0.0147068	0.453092	LOC101119947
rna-XM_012189783.4	17.4223	-4.16207	1.70594	-2.43976	0.0146972	0.453092	LOC101114547
rna-XM_004002155.5	17.9916	3.16127	1.2966	2.43812	0.0147641	0.453452	CLCA2
rna-XM_027962919.2	9.13789	-2.50209	1.02645	-2.4376	0.0147849	0.453452	ABCD1
rna-XM_027968761.2	176.674	-1.01545	0.41656	-2.43769	0.0147814	0.453452	FAM3C
rna-XM_042231938.1	13.7348	7.29224	2.99063	2.43836	0.0147542	0.453452	CEP89
rna-XM_042233103.1	60.791	1.36091	0.558173	2.43815	0.0147626	0.453452	ZNF214
rna-XR_006060310.1	9.50147	6.76094	2.77332	2.43785	0.0147747	0.453452	LOC114115689
rna-XM_004004119.4	259.627	-0.776318	0.318528	-2.43721	0.0148012	0.453565	CCL21
rna-XM_042247600.1	18.1052	2.53689	1.04098	2.43702	0.014809	0.453565	LOC105612575
rna-XM_004020038.5	351.567	-1.20445	0.494449	-2.43595	0.0148527	0.454591	MYOF
rna-XM_042239396.1	55.8574	1.42292	0.584229	2.43556	0.0148688	0.454772	SNED1
rna-XM_015095486.3	8.06552	6.52439	2.6804	2.43411	0.0149285	0.456282	ZNF354C
rna-XM_042229567.1	7.6479	2.20726	0.907026	2.43351	0.0149532	0.456723	CREM
rna-XM_027967732.2	1893.32	-1.13851	0.467949	-2.43299	0.0149747	0.457069	LOC105605766
rna-XM_004013064.5	103.311	-0.695419	0.285999	-2.43155	0.0150345	0.458579	ANAPC11
rna-XM_042234937.1	15.3075	-7.35916	3.02834	-2.4301	0.0150947	0.4601	SH3D19
rna-XR_006056870.1	1.66142	4.24073	1.74541	2.42964	0.0151137	0.460361	LOC105603203
rna-XR_001041994.4	14.5583	-0.845031	0.347868	-2.42917	0.0151333	0.460645	LOC105614110
rna-XM_027964306.2	14.3421	7.35502	3.02863	2.4285	0.0151614	0.460648	GJB3
rna-XM_042229285.1	9.8115	-6.71747	2.76661	-2.42805	0.0151803	0.460648	CFHR5
rna-XM_042247886.1	15.2465	-7.35327	3.02835	-2.42815	0.0151761	0.460648	TTC38
rna-XM_042253444.1	14.3279	7.35346	3.02863	2.42798	0.015183	0.460648	PTPRK
rna-XR_006060663.1	15.2399	-7.35262	3.02835	-2.42793	0.0151852	0.460648	SCAF8
rna-XM_004003394.5	7.57996	6.43527	2.65139	2.42713	0.0152188	0.460725	FBXO25
rna-XM_042232692.1	11.5361	2.92151	1.20358	2.42736	0.0152093	0.460725	MPZL3
rna-XM_042235917.1	9.20188	6.71456	2.76611	2.42744	0.0152059	0.460725	TCAIM
gene-LOC106990106	342.152	-0.394027	0.162472	-2.4252	0.0153001	0.46091	LOC106990106
rna-XM_004020834.5	469.906	0.152102	0.0627313	2.42465	0.015323	0.46091	POLR3E
rna-XM_027960676.2	615.804	-0.511611	0.210928	-2.42552	0.0152865	0.46091	IGSF5
rna-XM_027967315.2	47.026	2.32665	0.958986	2.42616	0.0152596	0.46091	CSRNP2
rna-XM_027976700.2	19.3243	1.23739	0.510016	2.42617	0.015259	0.46091	MAP3K8
rna-XM_042239389.1	23.0738	1.85415	0.764524	2.42523	0.0152988	0.46091	INO80C
rna-XM_042251156.1	15.1292	-7.34241	3.02836	-2.42455	0.0153275	0.46091	ADAMTSL4
rna-XR_003585554.2	28.4723	-4.55151	1.87728	-2.42452	0.0153285	0.46091	LOC101112122
rna-XR_006057698.1	15.1417	-7.34342	3.02836	-2.42488	0.0153133	0.46091	ENTPD7
rna-XR_006058172.1	339.223	0.620287	0.255696	2.42588	0.0152714	0.46091	LOC114111046
rna-XM_012188659.3	45.9229	0.783487	0.323256	2.42374	0.0153618	0.461288	TMEM230
rna-XR_006057271.1	5.18486	2.25616	0.930831	2.42382	0.0153583	0.461288	LOC114109533
rna-XM_004017080.5	43.0892	-1.95136	0.805418	-2.42279	0.0154018	0.461827	RETREG1
rna-XM_015099673.3	9.01663	-6.59547	2.72266	-2.42244	0.0154167	0.461827	NKX2-2
rna-XM_042248730.1	137.164	-0.505508	0.208707	-2.42209	0.0154316	0.461827	GLI3
rna-XM_042249134.1	14.1636	7.33611	3.02866	2.42223	0.0154255	0.461827	KRIT1
rna-XM_042250792.1	22.6938	0.811036	0.334772	2.42265	0.0154078	0.461827	SLCO4C1
rna-XM_027969396.2	48.5499	-1.90805	0.788028	-2.42129	0.0154654	0.462528	KXD1
rna-XM_042229207.1	15.0182	-7.33132	3.02838	-2.42087	0.0154833	0.462753	KCNK2
rna-XM_012132979.3	754.106	-0.173695	0.0718038	-2.41902	0.0155622	0.46421	HNRNPA3
rna-XM_015094533.3	243.155	-0.767662	0.317321	-2.41919	0.015555	0.46421	MERTK
rna-XM_042244931.1	88.7756	-7.11924	2.94306	-2.419	0.0155634	0.46421	MGAT5
rna-XM_027970667.2	35.4281	-0.730092	0.301906	-2.41828	0.0155942	0.464819	LOC101116972
rna-XM_027970550.2	3.55784	2.72529	1.12709	2.41799	0.0156063	0.464868	PPIP5K2
rna-XM_042234440.1	15.6105	4.15219	1.71796	2.41693	0.0156522	0.465612	ZNF10
rna-XM_042234629.1	43.4811	-6.4005	2.64798	-2.41713	0.0156436	0.465612	ACAD10
rna-XM_042238821.1	14.8606	-7.31629	3.0284	-2.41589	0.0156967	0.466624	MXI1
rna-XM_042233822.1	89.6796	4.64495	1.92327	2.41513	0.0157294	0.467086	OXCT1
rna-XM_042246794.1	42.3177	1.43091	0.592499	2.41505	0.0157333	0.467086	ASB8
rna-XM_027958715.2	13.9084	7.31079	3.0287	2.41384	0.0157855	0.468173	LOC101123244
rna-XM_042233539.1	409.825	-1.93057	0.799834	-2.41371	0.0157909	0.468173	CELF1
rna-XM_004007326.5	798.942	-0.409315	0.169638	-2.41288	0.015827	0.468306	MFSD9
rna-XM_042243531.1	73.3696	3.07496	1.27427	2.41312	0.0158165	0.468306	INTS9
rna-XM_042251755.1	48.8171	-2.03162	0.841895	-2.41315	0.0158154	0.468306	SPON2
rna-NM_001304278.2	209.04	-0.328101	0.136024	-2.41209	0.0158614	0.468702	TMEM265
rna-XM_027961459.2	7.27875	6.37683	2.64364	2.41214	0.0158592	0.468702	FBXO25
rna-XM_012190275.4	1.88256	-4.32985	1.7955	-2.4115	0.0158871	0.469149	ZNF382
rna-XM_027967783.2	53.0024	2.54199	1.05428	2.41113	0.0159034	0.469318	RESF1
rna-XM_004010260.5	13.83	7.30138	3.02872	2.41072	0.0159212	0.469534	MAP2K5
rna-XM_012181724.4	170.585	0.400402	0.16616	2.40975	0.0159637	0.469557	TIMM9
rna-XM_012182695.3	8.78867	-3.3387	1.38548	-2.40978	0.0159623	0.469557	ATG5
rna-XM_027975033.2	14.6746	-7.29817	3.02843	-2.40988	0.0159576	0.469557	CAMTA2
rna-XM_042233440.1	14.663	-7.29698	3.02843	-2.40949	0.0159748	0.469557	PHF21A
rna-XM_042240244.1	30.5887	-3.84209	1.59453	-2.40954	0.0159728	0.469557	LOC101120367
rna-XM_004018951.5	598.16	0.789058	0.327555	2.40893	0.0159993	0.469707	BAG6
rna-XR_006059884.1	33.0674	-0.511971	0.212534	-2.40889	0.016001	0.469707	LOC121819612
rna-XM_004004361.5	244.693	-0.688569	0.285917	-2.40829	0.0160276	0.469953	PLGRKT
rna-XM_027958367.2	9.49605	5.00069	2.07651	2.40822	0.0160305	0.469953	TEAD3
rna-XM_042253562.1	14.5496	-7.28529	3.02845	-2.40562	0.0161452	0.473004	PLAGL1
rna-XM_027978364.2	302.018	-2.77994	1.15586	-2.40509	0.0161686	0.473377	ARHGEF1
rna-XM_015102289.3	10.7994	-6.85577	2.85169	-2.40411	0.016212	0.474087	ZNF852
rna-XM_027967866.2	862.743	0.354659	0.14754	2.40382	0.0162248	0.474087	YBX3
rna-XM_042249593.1	19.2468	3.21659	1.33801	2.40401	0.0162161	0.474087	SUGP2
rna-XM_027971739.2	14.4826	-7.27887	3.02846	-2.40349	0.0162395	0.474207	FRMD6
rna-XM_012098978.3	396.325	-1.1311	0.470942	-2.40178	0.0163157	0.474874	DDX24
rna-XM_015093079.3	14.4381	-7.27466	3.02847	-2.40209	0.0163016	0.474874	APTX
rna-XM_027959079.2	3.22824	-1.61935	0.673994	-2.40262	0.0162781	0.474874	LOC114109690
rna-XM_042230334.1	10.4691	1.47411	0.613649	2.40221	0.0162963	0.474874	RALY
rna-XM_042242633.1	13.5664	7.2745	3.02877	2.4018	0.0163144	0.474874	ADAMTSL3
rna-XM_012104350.4	188.135	-1.28941	0.536943	-2.40139	0.016333	0.475025	CORO1A
rna-XM_027963267.2	29.3594	4.39531	1.83048	2.40118	0.0163423	0.475025	TBL1X
rna-XM_012103917.4	530.688	-0.458042	0.190786	-2.40081	0.0163586	0.475191	IGSF5
rna-XM_004014332.5	1229.86	0.304282	0.126808	2.39955	0.016415	0.475587	GTPBP4
rna-XM_012174467.4	45.5478	-4.70624	1.96092	-2.40002	0.0163942	0.475587	PRICKLE1
rna-XM_042238678.1	19.3509	-6.52818	2.72045	-2.39966	0.0164101	0.475587	PCGF5
rna-XR_006056177.1	664.868	1.25011	0.520947	2.39969	0.0164091	0.475587	LOC121816514
rna-XM_004010893.5	409.915	-0.575964	0.240173	-2.39813	0.0164791	0.477132	RIPK3
rna-XM_027956586.2	439.617	-2.07794	0.866691	-2.39756	0.0165049	0.477568	LOC101110181
rna-NM_001009274.1	824.829	1.15464	0.482044	2.39531	0.0166063	0.477617	RCAN1
rna-XM_004015292.5	248.657	-0.49285	0.205745	-2.39544	0.0166004	0.477617	CD79A
rna-XM_012174305.4	47.7281	-5.1226	2.13793	-2.39606	0.0165724	0.477617	LARP4
rna-XM_012189921.3	184.436	-1.46851	0.612873	-2.3961	0.0165705	0.477617	TPPP3
rna-XM_015102101.3	14.2126	-7.25202	3.0285	-2.39459	0.016639	0.477617	RBMS3
rna-XM_027970687.2	14.2833	-7.25979	3.02849	-2.39716	0.0165226	0.477617	RNASE9
rna-XM_027971013.2	13.4117	7.25729	3.0288	2.3961	0.0165706	0.477617	AASDH
rna-XM_027978601.2	8.28588	-6.47401	2.7042	-2.39406	0.0166632	0.477617	PPFIA3
rna-XM_042234392.1	14.2188	-7.25258	3.0285	-2.39477	0.0166306	0.477617	RAPGEF2
rna-XM_042241419.1	583.35	0.887288	0.370574	2.39436	0.0166494	0.477617	NSD3
rna-XM_042246865.1	19.9891	7.24879	3.02795	2.39396	0.0166675	0.477617	C1H1orf210
rna-XM_042248207.1	8.11955	6.53264	2.72709	2.39546	0.0165996	0.477617	EMG1
rna-XM_042250040.1	9.60341	-6.68717	2.79193	-2.39518	0.0166122	0.477617	ADAMTS10
rna-XM_042251648.1	8.61767	-6.53047	2.72708	-2.39468	0.016635	0.477617	ZBTB49
rna-XR_006055673.1	6.80451	6.2795	2.62058	2.39623	0.0165648	0.477617	HM13
rna-XM_012185358.3	13.3379	7.24951	3.02881	2.39352	0.0166877	0.477887	ATAD5
rna-XM_042249175.1	14.1703	-7.24767	3.02851	-2.39315	0.0167045	0.478061	NAPEPLD
rna-XM_042246783.1	90.7207	-2.48034	1.03698	-2.39189	0.0167618	0.479393	PFKM
rna-XR_006061327.1	13.2771	7.24336	3.02882	2.39148	0.0167806	0.479622	C11H17orf80
rna-XM_042231835.1	13.2621	7.2417	3.02883	2.39093	0.0168059	0.479729	SMPD3
rna-XM_042252441.1	14.1071	-7.24158	3.02852	-2.39113	0.0167967	0.479729	RSL24D1
rna-XM_042238106.1	2.07496	-3.843	1.60756	-2.39058	0.0168219	0.479878	PPFIA1
rna-XM_012100800.4	14.0613	-7.23698	3.02853	-2.3896	0.0168666	0.480535	ADGRF4
rna-XM_042246390.1	14.0667	-7.23706	3.02853	-2.38963	0.0168654	0.480535	MAP4K4
rna-XM_042242803.1	14.9736	-1.81162	0.758257	-2.38919	0.0168858	0.480737	ASTN2
rna-XM_042250802.1	92.3891	3.02257	1.26534	2.38874	0.0169061	0.480737	PPIP5K2
rna-XM_042255436.1	98.7445	-6.75825	2.82906	-2.38887	0.0169003	0.480737	RAB11FIP4
rna-XM_004014961.5	72.2538	0.462019	0.193452	2.38829	0.0169271	0.481027	SPATA2L
rna-XM_042230207.1	13.175	7.2326	3.02884	2.38791	0.0169446	0.481061	ZNF335
rna-XM_042247028.1	3.21117	-5.103	2.13712	-2.38779	0.0169499	0.481061	R3HDM2
rna-XM_042238040.1	13.1645	7.23081	3.02885	2.38732	0.0169719	0.481199	SYTL2
rna-XM_042245154.1	33.2508	-3.68448	1.54342	-2.38722	0.0169764	0.481199	ARF3
rna-XM_004010459.5	3876.07	0.194231	0.0814172	2.38562	0.0170501	0.481515	CHP1
rna-XM_012177982.3	17.3538	1.04479	0.437861	2.38612	0.0170274	0.481515	HNRNPM
rna-XM_027967592.2	13.1079	7.22415	3.02886	2.38511	0.0170741	0.481515	SMARCC2
rna-XM_042241427.1	13.1362	7.22697	3.02885	2.38604	0.0170308	0.481515	PLPP5
rna-XM_042242572.1	13.7798	-4.21347	1.76556	-2.38647	0.0170108	0.481515	NSDHL
rna-XM_042243563.1	13.9387	-7.22353	3.02855	-2.38514	0.0170724	0.481515	NEK1
rna-XM_042243641.1	13.9349	-7.22398	3.02855	-2.3853	0.0170654	0.481515	GULP1
rna-XM_042246641.1	351.894	0.44874	0.188099	2.38566	0.0170486	0.481515	HNRNPA1
rna-XM_027966906.2	15.7059	-1.41193	0.592311	-2.38376	0.0171366	0.482971	TMEM178A
rna-XM_004002871.4	13.0465	7.21833	3.02887	2.38318	0.0171639	0.483026	COL8A1
rna-XM_042231674.1	55.6234	2.45718	1.0311	2.38306	0.0171694	0.483026	NLRC5
rna-XM_042251556.1	43.4154	-1.3752	0.577151	-2.38273	0.0171846	0.483026	SEC31A
rna-XM_042254049.1	13.8723	-7.21698	3.02856	-2.38298	0.0171734	0.483026	TRAPPC9
rna-XM_042255250.1	13.0389	7.21647	3.02887	2.38256	0.0171928	0.483026	AKAP1
rna-XM_027973570.2	49.126	1.89101	0.79404	2.3815	0.0172423	0.484063	RNASEH2B
rna-XM_042240103.1	13.8201	-7.21194	3.02857	-2.3813	0.0172515	0.484063	CRAMP1
rna-XM_042230864.1	25.9177	2.80838	1.17951	2.38097	0.017267	0.484193	ZNF527
rna-XM_012184370.3	404.019	-1.40832	0.591676	-2.38022	0.0173022	0.48431	EPSTI1
rna-XM_027976494.2	59.2049	-1.64719	0.692043	-2.38019	0.0173038	0.48431	NINL
rna-XM_042245569.1	77.2035	4.40776	1.85182	2.38024	0.0173015	0.48431	LOC114108697
rna-XM_012105842.4	38.4326	0.864195	0.363366	2.3783	0.0173925	0.486182	C26H8orf48
rna-XM_042233995.1	50.7067	-0.863958	0.363256	-2.37837	0.0173892	0.486182	LOC101110090
rna-XM_004004628.5	13.7142	-7.20088	3.02859	-2.37764	0.017424	0.486504	CERS6
rna-XM_042236379.1	12.897	7.2015	3.0289	2.3776	0.0174259	0.486504	XCR1
rna-XM_004016311.5	414.832	-0.678392	0.285369	-2.37725	0.0174424	0.48666	PAAF1
rna-XM_004008077.4	132.172	-0.534299	0.224805	-2.37672	0.0174674	0.487052	AKR1B1
rna-XM_012113296.3	93.8211	2.08718	0.878412	2.37609	0.0174973	0.487581	PTBP3
rna-XM_042232180.1	130.986	-2.42408	1.02034	-2.37576	0.0175129	0.487618	PPP1R13L
rna-XM_042232886.1	152.546	2.36409	0.995185	2.37553	0.017524	0.487618	ATM
rna-XR_003588771.2	16.6633	0.998044	0.420164	2.37537	0.0175316	0.487618	LOC114113967
rna-XM_004009617.5	150.48	-0.629768	0.265263	-2.37413	0.0175904	0.487659	LOC101117763
rna-XM_027956344.2	83.0364	1.64768	0.693869	2.37463	0.0175666	0.487659	ZNF84
rna-XM_027967363.2	90.206	-1.81099	0.763007	-2.37349	0.0176207	0.487659	PRPF40B
rna-XM_027972454.2	1353.07	-0.569236	0.239771	-2.37408	0.0175927	0.487659	PTPRK
rna-XM_042230524.1	23.5686	-6.25245	2.63401	-2.37373	0.0176092	0.487659	KIAA1217
rna-XM_042244333.1	63.9267	-1.04558	0.44048	-2.37373	0.0176096	0.487659	AGFG1
rna-XM_042255336.1	13.6018	-7.18924	3.02861	-2.37378	0.0176072	0.487659	BCAS3
rna-XR_006057312.1	48.6739	-0.673135	0.283599	-2.37354	0.0176183	0.487659	LOC121817415
rna-XM_015093118.3	50.9201	-0.589934	0.248652	-2.37253	0.0176669	0.48833	GFRA2
rna-XM_042249754.1	43.2422	-6.55528	2.76274	-2.37275	0.0176563	0.48833	WIZ
rna-XM_042243782.1	22.4526	-0.602891	0.25415	-2.37218	0.0176834	0.48836	GALNT3
rna-XM_042250392.1	16.0352	6.34539	2.67507	2.37205	0.0176899	0.48836	ZFP62
rna-XM_027971848.2	268.463	-0.969849	0.408986	-2.37135	0.0177232	0.48837	DUT
rna-XM_042238873.1	42.2154	5.69243	2.40041	2.37144	0.0177191	0.48837	BTRC
rna-XM_042246650.1	13.5561	-7.18323	3.02862	-2.37179	0.0177023	0.48837	MAP3K12
rna-XM_042252099.1	124.331	1.02039	0.430567	2.36987	0.0177944	0.490029	NOX5
rna-XM_012105274.4	13.4712	-7.17466	3.02863	-2.36894	0.0178389	0.490345	FAM149B1
rna-XM_042236156.1	5.30932	-2.34768	0.990847	-2.36937	0.0178186	0.490345	DCAF1
rna-XR_006056712.1	34.6234	-1.2534	0.529066	-2.36908	0.0178322	0.490345	LOC101112122
rna-XM_004002876.5	700.579	-0.429166	0.181246	-2.36786	0.0178912	0.490872	TBC1D23
rna-XM_004012966.5	51.6859	-0.627081	0.264786	-2.36825	0.0178723	0.490872	MEOX1
rna-XM_042249081.1	124.066	-6.91817	2.92149	-2.36803	0.0178832	0.490872	RBM33
gene-LOC114118380	37.1016	-0.449882	0.190066	-2.36698	0.017934	0.491434	LOC114118380
rna-XM_004005059.5	321.076	-1.05959	0.447882	-2.36577	0.0179926	0.491434	LOC101123533
rna-XM_012185401.4	12.6063	7.16827	3.02896	2.36658	0.0179535	0.491434	PROCA1
rna-XM_027957818.2	12.588	7.16653	3.02897	2.366	0.0179815	0.491434	SLC6A6
rna-XM_027968720.2	13.376	-7.16442	3.02865	-2.36555	0.0180033	0.491434	CAMK2B
rna-XM_027971625.2	8.84044	-6.5667	2.77406	-2.36718	0.0179243	0.491434	SLC22A17
rna-XM_042238980.1	12.5553	7.16307	3.02897	2.36485	0.0180372	0.491434	SORBS1
rna-XM_042243773.1	10.3374	6.88267	2.91016	2.36504	0.0180279	0.491434	CERS6
rna-XM_042246528.1	45.2692	-1.37067	0.579539	-2.36511	0.0180246	0.491434	KRR1
rna-XM_042248811.1	21.8199	-2.62081	1.10815	-2.36504	0.0180279	0.491434	SMO
rna-XM_042255241.1	13.7659	-0.815776	0.344944	-2.36495	0.0180324	0.491434	LOC121820538
rna-XR_006055536.1	6.19475	-2.11153	0.892934	-2.36471	0.0180442	0.491434	LOC121816070
rna-XM_012130401.4	115.25	-0.516813	0.218579	-2.36443	0.0180581	0.491511	LOC105601854
rna-XM_042247464.1	1.51448	2.75746	1.16644	2.364	0.018079	0.491781	PLEKHA5
rna-XM_027969939.2	68.6556	-5.24246	2.21826	-2.36332	0.0181118	0.491872	MKNK2
rna-XM_027976031.2	13.3134	-7.15747	3.02866	-2.36325	0.0181156	0.491872	UBE2T
rna-XR_006057107.1	1.39481	-3.90731	1.65313	-2.36359	0.0180988	0.491872	LOC121817270
rna-XR_006059169.1	8.58014	6.61415	2.79912	2.36294	0.0181305	0.491979	PABPC4
gene-LOC114110846	1.65345	-2.80816	1.18879	-2.3622	0.0181668	0.492172	LOC114110846
rna-XM_027976325.2	477.91	-0.202143	0.0855631	-2.3625	0.0181521	0.492172	LOC101103178
rna-XM_042256280.1	36.1198	0.661596	0.280086	2.36212	0.0181708	0.492172	PGS1
rna-XM_042255370.1	13.3285	0.724182	0.306624	2.36179	0.0181871	0.492312	LOC121820546
rna-XM_027968877.2	12.4643	7.15142	3.029	2.36099	0.0182263	0.493074	BRAF
rna-XM_004016443.5	57.5854	1.16684	0.494557	2.35936	0.0183067	0.493151	ATG13
rna-XM_004016902.5	767.922	0.245038	0.103808	2.3605	0.0182503	0.493151	MCCC2
rna-XM_027960022.2	24.3809	-1.43622	0.608522	-2.36018	0.0182663	0.493151	ESRRA
rna-XM_042231987.1	11.0268	6.97508	2.95591	2.35971	0.0182893	0.493151	CD22
rna-XM_042244808.1	106.962	-1.568	0.664443	-2.35987	0.0182813	0.493151	CLCNKA
rna-XM_042247213.1	492.992	-1.52639	0.646917	-2.35948	0.0183005	0.493151	LOC105605770
rna-XM_042250986.1	18.7676	0.730563	0.30964	2.35939	0.0183048	0.493151	NDST1
rna-XM_042256688.1	128.637	-1.94672	0.82523	-2.35901	0.0183239	0.493315	NCOR1
rna-XM_027963330.2	13.1701	-7.14205	3.02869	-2.35814	0.018367	0.494109	IKBKG
rna-XM_042230577.1	12.3708	7.14162	3.02901	2.35774	0.0183867	0.494109	DCLRE1C
rna-XM_042257350.1	12.3752	7.1418	3.02901	2.3578	0.0183838	0.494109	NPHP4
rna-XM_015103690.3	273.974	-0.455639	0.193321	-2.35691	0.0184278	0.494758	PTPN2
rna-XM_027960643.2	13.1265	-7.13728	3.02869	-2.35655	0.0184455	0.494758	UBE2D1
rna-XM_042230205.1	4.24978	-4.89869	2.07893	-2.35635	0.0184553	0.494758	NEURL2
rna-XR_006056015.1	9.20681	6.71531	2.84958	2.3566	0.0184432	0.494758	LOC101110699
rna-XM_027977871.2	13.1084	-7.13505	3.0287	-2.35581	0.0184823	0.494884	CX3CL1
rna-XM_042237001.1	21.691	-0.846762	0.359408	-2.35599	0.0184736	0.494884	ZNF76
rna-XM_004004001.5	735.9	0.501882	0.213138	2.35472	0.0185364	0.49544	FKBP15
rna-XM_012103314.4	13.486	1.39305	0.591531	2.35499	0.0185232	0.49544	PIK3C3
rna-XM_042231008.1	13.0758	-7.13212	3.0287	-2.35484	0.0185306	0.49544	LOC101122884
rna-NM_001142509.1	40.9418	-0.525331	0.223173	-2.35392	0.0185767	0.495922	CDK2
rna-XM_012185293.4	133.063	-0.554725	0.235648	-2.35404	0.0185706	0.495922	NUF2
rna-XM_004018366.5	178.101	-1.31093	0.557015	-2.3535	0.0185977	0.496183	LOC101123588
rna-XM_042248280.1	11.8579	-6.99061	2.97106	-2.3529	0.0186275	0.496681	ST7
rna-XR_001042183.4	38.5647	-4.23884	1.80288	-2.35115	0.0187153	0.498725	MAP3K7
rna-XM_012095789.4	12.1561	7.11528	3.02907	2.349	0.0188239	0.499121	ZNF143
rna-XM_012120354.4	274.925	1.02652	0.436922	2.34943	0.0188024	0.499121	TGFBR1
rna-XM_015098597.3	12.157	7.11646	3.02906	2.34939	0.0188042	0.499121	CHRNE
rna-XM_042237515.1	19.1333	-1.98035	0.843102	-2.34888	0.0188298	0.499121	DUSP22
rna-XM_042241893.1	69.401	0.611636	0.260422	2.34863	0.0188424	0.499121	RBM3
rna-XM_042242929.1	8.95828	-1.13049	0.481218	-2.34923	0.0188122	0.499121	TMEM38B
rna-XM_042243012.1	7.16099	-1.44334	0.614309	-2.34953	0.0187969	0.499121	IPPK
rna-XM_042245446.1	9.69519	-6.69984	2.85253	-2.34874	0.0188371	0.499121	INPP5E
rna-XM_042255082.1	12.1836	7.11933	3.02906	2.35034	0.0187561	0.499121	MCF2L
rna-XM_042257249.1	7.04801	6.32948	2.69321	2.35016	0.0187651	0.499121	MTHFR
rna-XM_012189157.4	20.2966	-2.30618	0.982566	-2.34709	0.0189205	0.499764	TGIF2
rna-XM_015093530.3	7.44516	-6.31872	2.69229	-2.34697	0.0189269	0.499764	GPBAR1
rna-XM_027977677.2	1113.01	0.926514	0.394717	2.34729	0.0189107	0.499764	MBTPS1
rna-XM_042256210.1	375.699	-1.21184	0.51626	-2.34735	0.0189074	0.499764	LOC101108669
rna-XM_042257247.1	9.30761	2.47565	1.05485	2.34692	0.0189291	0.499764	MTHFR
rna-XR_006056315.1	90.6968	-0.976033	0.415895	-2.34683	0.018934	0.499764	LOC114118386
rna-XM_042248896.1	85.1833	1.94297	0.828282	2.34578	0.0189874	0.500773	LOC101105324
rna-XM_042255117.1	12.0637	7.10513	3.02909	2.34563	0.0189947	0.500773	UPF3A
rna-XM_004004111.5	316.995	-0.473688	0.201986	-2.34515	0.0190193	0.501122	C2H9orf64
rna-XM_042234894.1	75.5454	-2.10797	0.898951	-2.34492	0.0190311	0.501137	GNB1L
rna-XM_004006021.5	19.3376	0.62025	0.264977	2.34077	0.0192439	0.502965	SULT6B1
rna-XM_004008980.5	1547.83	0.202105	0.0862955	2.34201	0.01918	0.502965	DCTN4
rna-XM_012183520.3	471.602	2.52345	1.07735	2.34228	0.0191661	0.502965	ST3GAL1
rna-XM_027962561.2	6.11703	6.12592	2.6171	2.34073	0.0192461	0.502965	RNF122
rna-XM_042233366.1	25.6819	-0.596117	0.254722	-2.34027	0.01927	0.502965	PRR5L
rna-XM_042242715.1	3.17025	-2.5045	1.07016	-2.34031	0.0192678	0.502965	LOC121818520
rna-XM_042247679.1	283.077	-0.876498	0.37416	-2.34258	0.0191511	0.502965	WNK1
rna-XM_042248006.1	11.9314	7.08919	3.02912	2.34035	0.0192659	0.502965	ADAMTS13
rna-XM_042249984.1	9.60111	-6.68603	2.85481	-2.34203	0.0191794	0.502965	ARHGEF18
rna-XM_042253445.1	19.3042	4.74625	2.02675	2.34181	0.0191905	0.502965	PTPRK
rna-XM_042254756.1	12.7168	-7.09165	3.02878	-2.34142	0.0192104	0.502965	INTS6
rna-XM_042255785.1	4.40004	-4.95148	2.11472	-2.34144	0.0192097	0.502965	ARHGEF11
rna-XM_042255838.1	12.7498	-7.09541	3.02877	-2.34267	0.0191462	0.502965	SLC35B1
rna-XM_042256062.1	30.0615	2.13661	0.912762	2.34082	0.0192413	0.502965	TMUB2
rna-XM_042256600.1	8.02856	-6.42815	2.74452	-2.34218	0.0191716	0.502965	YBX2
rna-XM_042240459.1	14.9934	4.07822	1.74373	2.3388	0.0193459	0.50465	BAIAP2L1
rna-XM_042243026.1	40.5823	2.09254	0.89481	2.33853	0.0193598	0.504717	ZNF782
rna-XR_006059956.1	204.764	-0.970298	0.414983	-2.33817	0.0193787	0.504912	LOC114114877
rna-XM_027968848.2	55.9501	-0.950924	0.40705	-2.33614	0.0194841	0.506177	PTN
rna-XM_027975804.2	7.01607	-6.23351	2.66779	-2.33659	0.0194608	0.506177	MXRA8
rna-XM_042235753.1	33.1236	0.620237	0.265449	2.33656	0.0194623	0.506177	NEK10
rna-XM_042238676.1	101.658	4.86444	2.08212	2.33629	0.019476	0.506177	PCGF5
rna-XM_042238746.1	7.40932	-6.31218	2.70186	-2.33623	0.0194791	0.506177	NFKB2
rna-XM_042234717.1	20.6346	5.09443	2.18149	2.3353	0.0195276	0.506715	USP30
rna-XM_042243340.1	22.3734	2.51698	1.07773	2.33544	0.0195205	0.506715	NMRK1
rna-XR_006056178.1	7179.94	1.38292	0.592303	2.33482	0.0195526	0.507068	LOC121816515
rna-TRNAC-ACA-19	1.17394	-2.91819	1.25003	-2.3345	0.0195697	0.507216	NM_001009276.1
rna-XM_027972833.2	16.7049	2.15059	0.921441	2.33394	0.0195987	0.507377	DENND3
rna-XM_042236449.1	7.94051	-6.41184	2.74702	-2.33411	0.0195902	0.507377	CEP70
rna-XM_027959310.2	11.875	-1.58654	0.680012	-2.33311	0.0196423	0.507411	NRXN2
rna-XM_027960908.2	12.5026	-7.06639	3.02882	-2.33305	0.0196456	0.507411	TCF4
rna-XM_042235463.1	3.10516	-3.80835	1.6322	-2.33326	0.0196343	0.507411	VRK1
rna-XM_042243579.1	6.52231	6.21664	2.66404	2.33354	0.0196198	0.507411	NIPA2
rna-XM_015097483.3	11.7124	7.06269	3.02917	2.33156	0.019724	0.508342	SYNE1
rna-XM_027959256.2	19.4819	2.23715	0.959415	2.33179	0.0197117	0.508342	SYT7
rna-XM_042233089.1	99.9385	-0.481469	0.206468	-2.33193	0.0197045	0.508342	TUB
rna-XM_042238728.1	11.7126	7.0625	3.02917	2.33149	0.0197273	0.508342	FBXW4
rna-XM_042246098.1	12.5546	-3.00698	1.28985	-2.33126	0.0197394	0.508359	CCDC138
rna-XM_027958691.2	284.605	-0.252418	0.108295	-2.33084	0.019762	0.508646	NQO2
rna-NM_001134306.1	6.7688	1.65063	0.708301	2.33041	0.0197844	0.508896	HPCAL1
rna-XM_015102791.3	251.346	1.14709	0.492266	2.33022	0.0197946	0.508896	BAG6
rna-XM_015098649.3	7.26824	-6.28416	2.69719	-2.32989	0.019812	0.50905	STX8
rna-XM_012190050.4	71.9687	0.98987	0.424954	2.32936	0.0198402	0.50948	IST1
rna-XM_042236004.1	2.68406	3.66976	1.57581	2.3288	0.0198694	0.509936	PXK
rna-XM_012179431.4	59.7202	-2.60055	1.11704	-2.32808	0.0199077	0.510069	CAMK2D
rna-XM_027961602.2	197.862	0.528881	0.227222	2.3276	0.0199336	0.510069	FBXL19
rna-XM_027979698.2	11.6259	7.05206	3.0292	2.32803	0.0199104	0.510069	ATG13
rna-XM_042230012.1	26.3137	-4.56768	1.9619	-2.32819	0.0199021	0.510069	ASXL1
rna-XM_042248638.1	19.3609	1.24902	0.536652	2.32743	0.0199425	0.510069	CPVL
rna-XM_042256829.1	30.2662	0.480697	0.206555	2.32721	0.0199539	0.510069	LOC121820716
rna-XR_003588143.2	32.4444	-0.832343	0.357659	-2.3272	0.0199548	0.510069	LOC105608356
rna-XM_042252997.1	12.3394	-7.04785	3.02886	-2.3269	0.0199705	0.510177	SLC22A15
rna-XM_027958192.2	12.3228	-7.04611	3.02886	-2.32632	0.0200012	0.510668	MAGI1
rna-XM_012095558.4	326.469	0.314878	0.135377	2.32594	0.0200217	0.510897	SLC37A4
gene-LOC114108712	205.349	-1.94907	0.838622	-2.32414	0.0201182	0.511092	LOC114108712
rna-XM_012116929.4	164.457	1.409	0.606227	2.32421	0.020114	0.511092	TUT7
rna-XM_027966949.2	603.944	-1.01899	0.438319	-2.32477	0.0200842	0.511092	LTBP1
rna-XM_027968699.2	392.87	-0.283503	0.121985	-2.32408	0.0201212	0.511092	CCM2
rna-XM_027973518.2	24.8311	0.901837	0.387918	2.32481	0.0200819	0.511092	NAA16
rna-XM_027978331.2	213.99	0.711668	0.306158	2.32452	0.0200979	0.511092	MAP3K10
rna-XM_042229710.1	11.8311	2.7698	1.19126	2.32511	0.0200663	0.511092	PITRM1
rna-XM_042238183.1	12.265	-7.03935	3.02887	-2.32408	0.020121	0.511092	RAD9A
rna-XM_027961127.2	872.566	0.907048	0.390394	2.32342	0.0201567	0.511702	TECPR1
rna-XM_042245917.1	12.2347	-7.03576	3.02888	-2.32289	0.020185	0.512127	EIF2B4
rna-XM_027974200.2	424.096	0.599903	0.258314	2.32238	0.0202126	0.512537	SOCS3
rna-XM_042229561.1	6.4304	6.19768	2.67009	2.32116	0.0202784	0.513121	CREM
rna-XM_042230716.1	6.60033	-6.14597	2.64731	-2.32159	0.0202548	0.513121	FLT3LG
rna-XM_042248655.1	1769.46	-0.153783	0.066246	-2.3214	0.0202653	0.513121	HNRNPA2B1
rna-XM_042250118.1	11.4516	7.03051	3.02924	2.32088	0.0202933	0.513121	PLIN3
rna-XM_042256071.1	6.88115	-6.20496	2.67349	-2.32092	0.0202909	0.513121	UBTF
rna-XM_027967516.2	3.04122	-3.17093	1.3668	-2.31996	0.0203431	0.514087	LOC101119634
rna-XM_042231736.1	248.554	1.09064	0.470259	2.31923	0.0203826	0.514795	CNOT1
rna-XM_027969378.2	17.557	-0.792432	0.34178	-2.31855	0.0204197	0.515438	CERS1
rna-XM_042232204.1	11.377	7.02028	3.02926	2.31749	0.0204771	0.516361	SYMPK
rna-XM_042243163.1	12.843	-2.68243	1.15749	-2.31745	0.0204795	0.516361	FHIP2B
rna-XM_027958025.2	43.0665	3.08101	1.33003	2.31649	0.0205314	0.517085	GORASP1
rna-XM_027974946.2	984.27	0.826364	0.356717	2.31658	0.0205264	0.517085	CHD3
gene-LOC114114814	1.43069	-2.56977	1.10953	-2.31608	0.0205537	0.517354	LOC114114814
gene-LOC101120503	1.32477	3.91723	1.69195	2.31522	0.0206011	0.517557	LOC101120503
rna-XM_004012597.5	12.0355	-7.01242	3.02892	-2.31515	0.0206045	0.517557	INCA1
rna-XM_004015263.5	317.804	0.528639	0.228347	2.31507	0.0206091	0.517557	C14H19orf54
rna-XM_012110622.4	5186.31	-0.478812	0.206842	-2.31487	0.0206199	0.517557	STAT1
rna-XM_042251275.1	15.7986	-4.13632	1.78633	-2.31554	0.0205836	0.517557	SOD3
rna-XM_012105175.3	1734.68	0.525782	0.227177	2.31441	0.020645	0.517603	HNRNPH3
rna-XM_042245560.1	7.75521	-6.37715	2.75528	-2.31452	0.0206392	0.517603	LOC114108697
rna-XM_027973459.2	33.8456	-2.36277	1.0212	-2.31371	0.0206835	0.518274	SLURP1
rna-XM_027969885.2	11.9885	-7.00704	3.02893	-2.31337	0.0207023	0.518455	MFSD12
rna-XM_012094882.4	16.495	1.04589	0.452197	2.31291	0.0207278	0.518509	LOC101115820
rna-XM_012180294.4	31.8601	4.5691	1.97546	2.31293	0.0207267	0.518509	ARHGAP24
rna-XM_004005619.5	125.581	-0.616675	0.266656	-2.31263	0.0207431	0.518602	SH2D3C
rna-XM_042242300.1	2.31488	2.82294	1.22083	2.31231	0.0207607	0.518749	GRIPAP1
rna-XM_012136806.4	177.095	1.75444	0.759465	2.3101	0.0208826	0.519213	LOC101113467
rna-XM_027974734.2	50.2843	-1.35302	0.585384	-2.31133	0.0208147	0.519213	ABCC3
rna-XM_042230038.1	11.2123	6.99839	3.02931	2.31022	0.0208757	0.519213	C1H21orf91
rna-XM_042234223.1	428.835	-1.9501	0.844174	-2.31007	0.0208843	0.519213	LOC121816895
rna-XM_042239095.1	14.0212	-3.43531	1.4865	-2.311	0.0208326	0.519213	STAMBPL1
rna-XM_042241721.1	474.102	2.06852	0.895115	2.3109	0.0208385	0.519213	HUWE1
rna-XM_042245614.1	168.943	0.727922	0.314979	2.31102	0.0208318	0.519213	SH3D21
rna-XM_042256304.1	5.6991	-5.33445	2.30914	-2.31014	0.0208802	0.519213	SEPTIN9
rna-XM_042257246.1	11.1994	6.99812	3.02931	2.31014	0.0208805	0.519213	MTHFR
rna-XM_004018837.5	329.756	0.262092	0.113477	2.30965	0.0209073	0.519496	MRPL2
rna-XM_004019447.4	433.228	0.436767	0.18919	2.30862	0.0209648	0.520633	HTATIP2
rna-XM_015098545.3	11.1341	6.98989	3.02933	2.30741	0.0210321	0.520781	FLOT2
rna-XM_027974599.2	8.41432	1.50737	0.653085	2.30807	0.0209953	0.520781	PRUNE1
rna-XM_027976203.2	11.152	6.99078	3.02933	2.3077	0.0210158	0.520781	RBBP5
rna-XM_027976460.2	9.43236	2.78753	1.20816	2.30725	0.021041	0.520781	CBLN4
rna-XM_042236517.1	57.7956	-3.8577	1.67189	-2.30739	0.0210331	0.520781	CSRNP1
rna-XM_042240434.1	6.53591	-6.13123	2.65649	-2.30802	0.0209978	0.520781	C24H7orf50
rna-NM_001174114.2	2.2966	-4.63038	2.00722	-2.30686	0.0210625	0.521026	SERPINE1
rna-XM_012104152.4	42.0366	-0.652281	0.282852	-2.30609	0.0211058	0.521805	CEP20
rna-XM_042254050.1	116.387	2.31819	1.00549	2.30553	0.0211371	0.522289	TRAPPC9
rna-XM_012105816.4	13.5634	3.17861	1.37917	2.30473	0.0211817	0.522731	SLC7A2
rna-XM_042231184.1	69.5813	1.0111	0.438733	2.30458	0.0211902	0.522731	LOC114117925
rna-XM_042251305.1	102.651	-5.16451	2.24085	-2.3047	0.0211831	0.522731	ARAP2
rna-XM_042233743.1	7.91074	6.49673	2.81947	2.30424	0.0212093	0.522913	CENPK
rna-XM_015101936.3	721.867	-0.298939	0.129769	-2.30362	0.0212438	0.523473	ZFAND6
gene-LOC101111456	25.5707	0.627694	0.272661	2.3021	0.0213295	0.524032	LOC101111456
gene-LOC114117557	8.77261	1.09644	0.476306	2.30196	0.0213372	0.524032	LOC114117557
rna-XM_027959983.2	11.0221	6.97511	3.02936	2.3025	0.0213068	0.524032	SIRT3
rna-XM_042230255.1	11.0188	6.97371	3.02936	2.30204	0.0213331	0.524032	STAU1
rna-XM_042240018.1	4.76086	-4.45471	1.93453	-2.30273	0.021294	0.524032	RABGEF1
rna-XM_042253327.1	6.66019	6.24806	2.71416	2.30202	0.0213339	0.524032	FIG4
rna-XM_042250547.1	1059.82	-0.183933	0.079921	-2.30144	0.0213668	0.524181	SMAD5
rna-XM_042253908.1	11.0087	6.97226	3.02937	2.30156	0.0213601	0.524181	FBXL6
rna-XM_042233426.1	67.8593	1.45677	0.633162	2.30078	0.0214041	0.524808	PHF21A
rna-XM_027964970.2	496.15	-0.621727	0.27032	-2.29996	0.0214502	0.525439	NMI
rna-XR_003591834.1	5.76675	1.26388	0.549535	2.29991	0.0214535	0.525439	LOC114118595
rna-XM_004004640.5	34.5876	-1.01599	0.441934	-2.29897	0.0215067	0.526101	SCN2A
rna-XM_042229889.1	10.9471	6.96492	3.02938	2.29912	0.0214981	0.526101	LOC101112800
[truncated: 54,483 more rows]

## Sheet: TableS4
Table S4. Ballgown analysis of differential transcript expression in the abomasum between H. contortus-susceptible and H. contortus-resistant Morada Nova sheep
[truncated: 76,901 more rows]

[truncated: 13 more sheets: TableS5, TableS6, TableS11, TableS12, TableS13, TableS14, TableS15, TableS16, TableS17, TableS18, TableS19, TableS20, TableS21]
