# Supplementary material for: Multi-omics data elucidate parasite-host-microbiota interactions and resistance to Haemonchus contortus in sheep
Source: Parasit Vectors. 2024 Mar 1;17:102. doi: 10.1186/s13071-024-06205-9 (PMC10908167; doi:10.1186/s13071-024-06205-9)
Supplement: Supplementary file 2 — Additional file 2: Table S7. Cis-eQTL for differentially expressed genes between resistant and susceptible Morada Nova sheep. Table S8. Trans-eQTL for differentially expressed genes between resistant and susceptible Morada Nova sheep. Table S9. Cis-eQTL for differentially expressed transcripts between resistant and susceptible Morada Nova sheep. Table S10. Trans-eQTL for differentially expressed transcripts between resistant and susceptible Morada Nova sheep. [file 13071_2024_6205_MOESM2_ESM.zip]

Archive with 4 entries (4 files):
- TableS10.txt
- TableS7.txt
- TableS8.txt
- TableS9.txt
