# Supplementary material for: Multi-omics data elucidate parasite-host-microbiota interactions and resistance to Haemonchus contortus in sheep
Source: Parasit Vectors. 2024 Mar 1;17:102. doi: 10.1186/s13071-024-06205-9 (PMC10908167; doi:10.1186/s13071-024-06205-9)
Supplement: Supplementary file 2 — Additional file 2: Table S7. Cis-eQTL for differentially expressed genes between resistant and susceptible Morada Nova sheep. Table S8. Trans-eQTL for differentially expressed genes between resistant and susceptible Morada Nova sheep. Table S9. Cis-eQTL for differentially expressed transcripts between resistant and susceptible Morada Nova sheep. Table S10. Trans-eQTL for differentially expressed transcripts between resistant and susceptible Morada Nova sheep. [file 13071_2024_6205_MOESM2_ESM.zip › TableS7.txt]

snps gene statistic pvalue FDR beta
ilmnseq_rs159578448 LOC121818758 -Inf 2.2250738585072e-308 6.51902695333904e-303 -1.1908853572125
OAR2_238149519.1 LOC121818758 -Inf 2.2250738585072e-308 6.51902695333904e-303 -1.1908853572125
s28119.1 ONECUT3 Inf 2.2250738585072e-308 6.51902695333904e-303 3.54311764072628
NC_056060.1:7977525_A/G CRHBP Inf 2.2250738585072e-308 6.51902695333904e-303 1.35890835847907
NC_056064.1:40584109_C/T KRT12 -Inf 2.2250738585072e-308 6.51902695333904e-303 -1.38444921325286
NC_056064.1:41676273_G/C KRT12 Inf 2.2250738585072e-308 6.51902695333904e-303 1.38444921325286
NC_056064.1:41706069_T/C KRT12 Inf 2.2250738585072e-308 6.51902695333904e-303 1.38444921325286
NC_056064.1:41788130_G/A KRT12 Inf 2.2250738585072e-308 6.51902695333904e-303 1.38444921325286
NC_056055.1:224741409_C/G LOC121818758 189812531.248503 6.64689742203201e-64 1.41629794067731e-58 1.1908853572125
OAR2_237521962.1 LOC121818758 189812531.248503 6.64689742203201e-64 1.41629794067731e-58 1.1908853572125
NC_056055.1:226048506_C/T LOC121818758 189812531.248503 6.64689742203201e-64 1.41629794067731e-58 1.1908853572125
NC_056073.1:44753944_T/C SYCP2L -49.3207448632927 3.16116726297278e-11 5.07984348075076e-06 -2.27673038653887
NC_056073.1:44754441_T/C SYCP2L -49.3207448632927 3.16116726297278e-11 5.07984348075076e-06 -2.27673038653887
NC_056064.1:41676273_G/C GAST 47.4065977979088 4.33462962157923e-11 5.07984348075076e-06 6.3341199479195
NC_056064.1:41706069_T/C GAST 47.4065977979088 4.33462962157923e-11 5.07984348075076e-06 6.3341199479195
NC_056064.1:41788130_G/A GAST 47.4065977979088 4.33462962157923e-11 5.07984348075076e-06 6.3341199479195
NC_056064.1:42142824_C/T GAST 47.4065977979088 4.33462962157923e-11 5.07984348075076e-06 6.3341199479195
NC_056064.1:42240588_A/G GAST 47.4065977979088 4.33462962157923e-11 5.07984348075076e-06 6.3341199479195
NC_056064.1:42240841_G/C GAST 47.4065977979088 4.33462962157923e-11 5.07984348075076e-06 6.3341199479195
ilmnseq_rs407284543 GAST 47.4065977979088 4.33462962157923e-11 5.07984348075076e-06 6.3341199479195
NC_056063.1:85718636_C/T ATP4B -25.2877379676788 6.40468865595155e-09 0.000577368394951687 -8.91740337739937
NC_056063.1:85814014_G/A ATP4B 25.2877379676788 6.40468865595155e-09 0.000577368394951687 8.91740337739937
NC_056063.1:85813527_A/G ATP4B 25.2877379676786 6.404688655952e-09 0.000577368394951687 8.91740337739937
NC_056063.1:85831148_G/C ATP4B 25.2877379676786 6.404688655952e-09 0.000577368394951687 8.91740337739937
NC_056063.1:85875163_T/C ATP4B 25.2877379676786 6.404688655952e-09 0.000577368394951687 8.91740337739937
NC_056063.1:85876443_G/C ATP4B 25.2877379676786 6.404688655952e-09 0.000577368394951687 8.91740337739937
NC_056066.1:66997592_C/T LOC121816221 -20.4671628654492 3.3976266868641e-08 0.00248859379031041 -0.460791123331454
NC_056066.1:67574420_G/A LOC121816221 -20.4671628654492 3.3976266868641e-08 0.00248859379031041 -0.460791123331454
NC_056066.1:67581671_C/T LOC121816221 -20.4671628654492 3.3976266868641e-08 0.00248859379031041 -0.460791123331454
NC_056066.1:66171502_A/G LOC121816221 20.4671628654491 3.39762668686426e-08 0.00248859379031041 0.460791123331454
NC_056066.1:66246832_A/T LOC121816221 20.4671628654491 3.39762668686426e-08 0.00248859379031041 0.460791123331454
NC_056066.1:66316709_A/G LOC121816221 20.4671628654491 3.39762668686426e-08 0.00248859379031041 0.460791123331454
NC_056056.1:219361497_A/G ACO2 -19.9009598726024 4.235982245348e-08 0.00279753784012475 -0.88849517021641
NC_056061.1:61550968_C/T PDE7B 19.7718617578337 4.45820619715531e-08 0.00279753784012475 2.12648001450298
OAR6_49944776.1 LOC105608876 -19.66997650188 4.64284539838596e-08 0.00279753784012475 -0.649193045429938
OAR15_49006492.1 CCKBR -19.200396661352 5.61261724743408e-08 0.00279753784012475 -3.76795858635926
NC_056068.1:45908522_T/C CCKBR 19.2003966613519 5.6126172474343e-08 0.00279753784012475 3.76795858635926
NC_056068.1:46084113_G/A CCKBR 19.2003966613519 5.6126172474343e-08 0.00279753784012475 3.76795858635926
NC_056068.1:46088584_C/G CCKBR 19.2003966613519 5.6126172474343e-08 0.00279753784012475 3.76795858635926
NC_056068.1:46089626_T/A CCKBR 19.2003966613519 5.6126172474343e-08 0.00279753784012475 3.76795858635926
OAR15_49263295.1 CCKBR 19.2003966613519 5.6126172474343e-08 0.00279753784012475 3.76795858635926
OAR15_49586186.1 CCKBR 19.2003966613519 5.6126172474343e-08 0.00279753784012475 3.76795858635926
NC_056054.1:112289826_C/T ITLN 17.5754826910201 1.12195513593373e-07 0.00279753784012475 3.74887743166378
NC_056054.1:112350777_T/G ITLN 17.5754826910201 1.12195513593373e-07 0.00279753784012475 3.74887743166378
NC_056054.1:112351964_G/C ITLN 17.5754826910201 1.12195513593373e-07 0.00279753784012475 3.74887743166378
NC_056054.1:112351972_C/T ITLN 17.5754826910201 1.12195513593373e-07 0.00279753784012475 3.74887743166378
NC_056054.1:112352264_G/A ITLN 17.5754826910201 1.12195513593373e-07 0.00279753784012475 3.74887743166378
NC_056054.1:112352509_C/T ITLN 17.5754826910201 1.12195513593373e-07 0.00279753784012475 3.74887743166378
NC_056054.1:112352545_C/G ITLN 17.5754826910201 1.12195513593373e-07 0.00279753784012475 3.74887743166378
NC_056054.1:112352572_A/C ITLN 17.5754826910201 1.12195513593373e-07 0.00279753784012475 3.74887743166378
NC_056054.1:112353260_G/A ITLN 17.5754826910201 1.12195513593373e-07 0.00279753784012475 3.74887743166378
NC_056054.1:112353288_G/A ITLN 17.5754826910201 1.12195513593373e-07 0.00279753784012475 3.74887743166378
NC_056054.1:112353524_T/C ITLN 17.5754826910201 1.12195513593373e-07 0.00279753784012475 3.74887743166378
NC_056054.1:112353740_G/A ITLN 17.5754826910201 1.12195513593373e-07 0.00279753784012475 3.74887743166378
NC_056054.1:112353850_A/G ITLN 17.5754826910201 1.12195513593373e-07 0.00279753784012475 3.74887743166378
NC_056054.1:112354234_T/A ITLN 17.5754826910201 1.12195513593373e-07 0.00279753784012475 3.74887743166378
NC_056054.1:112354397_C/G ITLN 17.5754826910201 1.12195513593373e-07 0.00279753784012475 3.74887743166378
NC_056054.1:112354458_G/A ITLN 17.5754826910201 1.12195513593373e-07 0.00279753784012475 3.74887743166378
NC_056054.1:112354703_G/T ITLN 17.5754826910201 1.12195513593373e-07 0.00279753784012475 3.74887743166378
NC_056054.1:112354721_C/A ITLN 17.5754826910201 1.12195513593373e-07 0.00279753784012475 3.74887743166378
NC_056054.1:112354798_T/C ITLN 17.5754826910201 1.12195513593373e-07 0.00279753784012475 3.74887743166378
NC_056054.1:112354799_C/A ITLN 17.5754826910201 1.12195513593373e-07 0.00279753784012475 3.74887743166378
NC_056054.1:112354844_C/T ITLN 17.5754826910201 1.12195513593373e-07 0.00279753784012475 3.74887743166378
NC_056054.1:112355255_G/T ITLN 17.5754826910201 1.12195513593373e-07 0.00279753784012475 3.74887743166378
NC_056054.1:112355320_G/A ITLN 17.5754826910201 1.12195513593373e-07 0.00279753784012475 3.74887743166378
NC_056054.1:112355354_A/G ITLN 17.5754826910201 1.12195513593373e-07 0.00279753784012475 3.74887743166378
NC_056054.1:112355360_C/T ITLN 17.5754826910201 1.12195513593373e-07 0.00279753784012475 3.74887743166378
NC_056054.1:112355533_T/C ITLN 17.5754826910201 1.12195513593373e-07 0.00279753784012475 3.74887743166378
NC_056054.1:112355775_T/C ITLN 17.5754826910201 1.12195513593373e-07 0.00279753784012475 3.74887743166378
NC_056054.1:112356173_C/A ITLN 17.5754826910201 1.12195513593373e-07 0.00279753784012475 3.74887743166378
NC_056054.1:112356197_T/G ITLN 17.5754826910201 1.12195513593373e-07 0.00279753784012475 3.74887743166378
NC_056054.1:112357979_A/C ITLN 17.5754826910201 1.12195513593373e-07 0.00279753784012475 3.74887743166378
NC_056054.1:112358065_A/G ITLN 17.5754826910201 1.12195513593373e-07 0.00279753784012475 3.74887743166378
NC_056054.1:112358490_G/A ITLN 17.5754826910201 1.12195513593373e-07 0.00279753784012475 3.74887743166378
NC_056054.1:112358526_A/G ITLN 17.5754826910201 1.12195513593373e-07 0.00279753784012475 3.74887743166378
NC_056054.1:112358544_A/G ITLN 17.5754826910201 1.12195513593373e-07 0.00279753784012475 3.74887743166378
NC_056054.1:112359179_A/G ITLN 17.5754826910201 1.12195513593373e-07 0.00279753784012475 3.74887743166378
NC_056054.1:112359295_G/A ITLN 17.5754826910201 1.12195513593373e-07 0.00279753784012475 3.74887743166378
NC_056054.1:112359758_G/A ITLN 17.5754826910201 1.12195513593373e-07 0.00279753784012475 3.74887743166378
NC_056054.1:112359778_T/C ITLN 17.5754826910201 1.12195513593373e-07 0.00279753784012475 3.74887743166378
NC_056054.1:112359931_A/G ITLN 17.5754826910201 1.12195513593373e-07 0.00279753784012475 3.74887743166378
NC_056054.1:112360249_C/G ITLN 17.5754826910201 1.12195513593373e-07 0.00279753784012475 3.74887743166378
NC_056054.1:112360257_A/C ITLN 17.5754826910201 1.12195513593373e-07 0.00279753784012475 3.74887743166378
NC_056054.1:112360466_G/A ITLN 17.5754826910201 1.12195513593373e-07 0.00279753784012475 3.74887743166378
NC_056054.1:112360710_T/C ITLN 17.5754826910201 1.12195513593373e-07 0.00279753784012475 3.74887743166378
NC_056054.1:112360725_G/C ITLN 17.5754826910201 1.12195513593373e-07 0.00279753784012475 3.74887743166378
NC_056054.1:112360754_G/C ITLN 17.5754826910201 1.12195513593373e-07 0.00279753784012475 3.74887743166378
NC_056054.1:112361094_G/C ITLN 17.5754826910201 1.12195513593373e-07 0.00279753784012475 3.74887743166378
NC_056054.1:112387663_A/G ITLN 17.5754826910201 1.12195513593373e-07 0.00279753784012475 3.74887743166378
NC_056054.1:112389366_T/C ITLN 17.5754826910201 1.12195513593373e-07 0.00279753784012475 3.74887743166378
NC_056054.1:112390451_A/C ITLN 17.5754826910201 1.12195513593373e-07 0.00279753784012475 3.74887743166378
NC_056054.1:111539773_G/A ITLN -17.57548269102 1.12195513593377e-07 0.00279753784012475 -3.74887743166378
NC_056054.1:112352779_A/G ITLN -17.57548269102 1.12195513593377e-07 0.00279753784012475 -3.74887743166378
NC_056054.1:112360476_A/C ITLN -17.57548269102 1.12195513593377e-07 0.00279753784012475 -3.74887743166378
NC_056080.1:233231_G/A GPR143 16.2917860897506 2.02782005446222e-07 0.00465969589420671 0.88561617431775
NC_056080.1:233721_C/A GPR143 16.2917860897506 2.02782005446222e-07 0.00465969589420671 0.88561617431775
NC_056080.1:233917_C/T GPR143 16.2917860897506 2.02782005446222e-07 0.00465969589420671 0.88561617431775
NC_056080.1:237223_G/A GPR143 16.2917860897506 2.02782005446222e-07 0.00465969589420671 0.88561617431775
NC_056080.1:249289_G/A GPR143 16.2917860897506 2.02782005446222e-07 0.00465969589420671 0.88561617431775
NC_056080.1:249317_C/A GPR143 16.2917860897506 2.02782005446222e-07 0.00465969589420671 0.88561617431775
NC_056080.1:249343_C/A GPR143 16.2917860897506 2.02782005446222e-07 0.00465969589420671 0.88561617431775
NC_056080.1:285985_T/C GPR143 16.2917860897506 2.02782005446222e-07 0.00465969589420671 0.88561617431775
NC_056056.1:219361497_A/G A4GALT -16.203329394 2.11565052047794e-07 0.00481432091962918 -2.87903463697485
NC_056057.1:12589360_A/T PPP1R9A 16.0676795441422 2.25875239826221e-07 0.0050905372486997 1.51477624294062
OAR9_57584625.1 LOC114116426 -15.80037294347 2.5736636128685e-07 0.00569081214123861 -0.767894801791535
OAR9_57584625.1_F2BT LOC114116426 -15.80037294347 2.5736636128685e-07 0.00569081214123861 -0.767894801791535
NC_056063.1:85718636_C/T F10 -14.858669455724 4.14679069202944e-07 0.00867805552606042 -1.96424340223406
NC_056063.1:85813527_A/G F10 14.858669455724 4.14679069202944e-07 0.00867805552606042 1.96424340223406
NC_056063.1:85814014_G/A F10 14.858669455724 4.14679069202944e-07 0.00867805552606042 1.96424340223406
NC_056063.1:85831148_G/C F10 14.858669455724 4.14679069202944e-07 0.00867805552606042 1.96424340223406
NC_056063.1:85875163_T/C F10 14.858669455724 4.14679069202944e-07 0.00867805552606042 1.96424340223406
NC_056063.1:85876443_G/C F10 14.858669455724 4.14679069202944e-07 0.00867805552606042 1.96424340223406
NC_056064.1:55679460_G/C LOC114116823 -14.8211143337721 4.2288966607452e-07 0.00877156248417199 -0.296340087004753
OAR11_38921646.1 EPN3 -14.501455979945 5.00648280720576e-07 0.0102038301528754 -1.89090141731354
NC_056064.1:36637936_C/T EPN3 -14.501455979945 5.00648280720576e-07 0.0102038301528754 -1.89090141731354
NC_056055.1:238454304_A/T LOC101123533 13.9375005547568 6.80173584342703e-07 0.0125390132844326 1.30340089043258
ilmnseq_rs425013914 LOC105604618 13.9168060484237 6.88015426091378e-07 0.0125390132844326 0.442434396399896
OAR18_10748526.1 NR2F2 -13.8925580467391 6.97332969982951e-07 0.0125390132844326 -1.75749717637571
s29911.1 NR2F2 -13.8925580467391 6.97332969982951e-07 0.0125390132844326 -1.75749717637571
OAR18_9333174.1 NR2F2 13.8925580467391 6.97332969982966e-07 0.0125390132844326 1.75749717637571
NC_056054.1:122427866_C/T CLIC6 -13.8194428766933 7.26295205910595e-07 0.0125390132844326 -5.21477410925965
OAR18_10748526.1 LOC105603042 -13.7069690922643 7.73516844708224e-07 0.0125390132844326 -3.10554326847747
s29911.1 LOC105603042 -13.7069690922643 7.73516844708224e-07 0.0125390132844326 -3.10554326847747
OAR18_9333174.1 LOC105603042 13.7069690922642 7.73516844708241e-07 0.0125390132844326 3.10554326847747
OAR23_62745446.1 GRP 13.5979651920809 8.22586596772758e-07 0.0125390132844326 2.42362869180291
s30087.1 GRP -13.5979651920808 8.22586596772776e-07 0.0125390132844326 -2.42362869180291
NC_056076.1:58634276_T/C GRP -13.5979651920808 8.22586596772776e-07 0.0125390132844326 -2.42362869180291
OAR23_62780721.1 GRP -13.5979651920808 8.22586596772776e-07 0.0125390132844326 -2.42362869180291
NC_056067.1:51217952_T/C KCNN4 13.5199385408771 8.5985332946705e-07 0.0125390132844326 2.87799639346364
NC_056054.1:256067826_C/T TF 13.5127626203577 8.63374545360999e-07 0.0125390132844326 0.994085610486769
NC_056054.1:256178308_G/A TF 13.5127626203577 8.63374545360999e-07 0.0125390132844326 0.994085610486769
NC_056054.1:256178433_A/C TF 13.5127626203577 8.63374545360999e-07 0.0125390132844326 0.994085610486769
NC_056054.1:256178459_T/C TF 13.5127626203577 8.63374545360999e-07 0.0125390132844326 0.994085610486769
NC_056054.1:256178807_C/T TF 13.5127626203577 8.63374545360999e-07 0.0125390132844326 0.994085610486769
NC_056072.1:56261681_G/A TSEN2 -13.4521820660594 8.93753621834059e-07 0.0125390132844326 -0.260316413320921
NC_056072.1:56641759_T/G TSEN2 -13.4521820660594 8.93753621834059e-07 0.0125390132844326 -0.260316413320921
NC_056072.1:56500288_T/C TSEN2 13.4521820660594 8.93753621834078e-07 0.0125390132844326 0.260316413320921
NC_056058.1:43762207_C/G FSTL4 -13.4138767017169 9.13579646985065e-07 0.0125390132844326 -0.642592966594622
NC_056058.1:43762726_G/T FSTL4 -13.4138767017169 9.13579646985065e-07 0.0125390132844326 -0.642592966594622
NC_056058.1:43826945_G/A FSTL4 -13.4138767017169 9.13579646985065e-07 0.0125390132844326 -0.642592966594622
NC_056058.1:43843288_T/C FSTL4 -13.4138767017169 9.13579646985065e-07 0.0125390132844326 -0.642592966594622
NC_056058.1:43438578_A/G FSTL4 13.4138767017168 9.13579646985103e-07 0.0125390132844326 0.642592966594622
NC_056060.1:41000834_G/T ARF6 13.2845136538928 9.84266481438997e-07 0.0125390132844326 0.881490813395734
NC_056060.1:41000853_A/T ARF6 13.2845136538928 9.84266481438997e-07 0.0125390132844326 0.881490813395734
NC_056060.1:41001093_G/A ARF6 13.2845136538928 9.84266481438997e-07 0.0125390132844326 0.881490813395734
NC_056060.1:41002802_C/T ARF6 13.2845136538928 9.84266481438997e-07 0.0125390132844326 0.881490813395734
NC_056060.1:41558587_A/C ARF6 13.2845136538928 9.84266481438997e-07 0.0125390132844326 0.881490813395734
OAR7_46559347.1 ARF6 13.2845136538928 9.84266481438997e-07 0.0125390132844326 0.881490813395734
OAR7_46714932.1 ARF6 13.2845136538928 9.84266481438997e-07 0.0125390132844326 0.881490813395734
NC_056054.1:112289826_C/T LOC101104035 13.1324547413081 1.07530357002345e-06 0.0125390132844326 1.61815062278933
NC_056054.1:112350777_T/G LOC101104035 13.1324547413081 1.07530357002345e-06 0.0125390132844326 1.61815062278933
NC_056054.1:112351964_G/C LOC101104035 13.1324547413081 1.07530357002345e-06 0.0125390132844326 1.61815062278933
NC_056054.1:112351972_C/T LOC101104035 13.1324547413081 1.07530357002345e-06 0.0125390132844326 1.61815062278933
NC_056054.1:112352264_G/A LOC101104035 13.1324547413081 1.07530357002345e-06 0.0125390132844326 1.61815062278933
NC_056054.1:112352509_C/T LOC101104035 13.1324547413081 1.07530357002345e-06 0.0125390132844326 1.61815062278933
NC_056054.1:112352545_C/G LOC101104035 13.1324547413081 1.07530357002345e-06 0.0125390132844326 1.61815062278933
NC_056054.1:112352572_A/C LOC101104035 13.1324547413081 1.07530357002345e-06 0.0125390132844326 1.61815062278933
NC_056054.1:112353260_G/A LOC101104035 13.1324547413081 1.07530357002345e-06 0.0125390132844326 1.61815062278933
NC_056054.1:112353288_G/A LOC101104035 13.1324547413081 1.07530357002345e-06 0.0125390132844326 1.61815062278933
NC_056054.1:112353524_T/C LOC101104035 13.1324547413081 1.07530357002345e-06 0.0125390132844326 1.61815062278933
NC_056054.1:112353740_G/A LOC101104035 13.1324547413081 1.07530357002345e-06 0.0125390132844326 1.61815062278933
NC_056054.1:112353850_A/G LOC101104035 13.1324547413081 1.07530357002345e-06 0.0125390132844326 1.61815062278933
NC_056054.1:112354234_T/A LOC101104035 13.1324547413081 1.07530357002345e-06 0.0125390132844326 1.61815062278933
NC_056054.1:112354397_C/G LOC101104035 13.1324547413081 1.07530357002345e-06 0.0125390132844326 1.61815062278933
NC_056054.1:112354458_G/A LOC101104035 13.1324547413081 1.07530357002345e-06 0.0125390132844326 1.61815062278933
NC_056054.1:112354703_G/T LOC101104035 13.1324547413081 1.07530357002345e-06 0.0125390132844326 1.61815062278933
NC_056054.1:112354721_C/A LOC101104035 13.1324547413081 1.07530357002345e-06 0.0125390132844326 1.61815062278933
NC_056054.1:112354798_T/C LOC101104035 13.1324547413081 1.07530357002345e-06 0.0125390132844326 1.61815062278933
NC_056054.1:112354799_C/A LOC101104035 13.1324547413081 1.07530357002345e-06 0.0125390132844326 1.61815062278933
NC_056054.1:112354844_C/T LOC101104035 13.1324547413081 1.07530357002345e-06 0.0125390132844326 1.61815062278933
NC_056054.1:112355255_G/T LOC101104035 13.1324547413081 1.07530357002345e-06 0.0125390132844326 1.61815062278933
NC_056054.1:112355320_G/A LOC101104035 13.1324547413081 1.07530357002345e-06 0.0125390132844326 1.61815062278933
NC_056054.1:112355354_A/G LOC101104035 13.1324547413081 1.07530357002345e-06 0.0125390132844326 1.61815062278933
NC_056054.1:112355360_C/T LOC101104035 13.1324547413081 1.07530357002345e-06 0.0125390132844326 1.61815062278933
NC_056054.1:112355533_T/C LOC101104035 13.1324547413081 1.07530357002345e-06 0.0125390132844326 1.61815062278933
NC_056054.1:112355775_T/C LOC101104035 13.1324547413081 1.07530357002345e-06 0.0125390132844326 1.61815062278933
NC_056054.1:112356173_C/A LOC101104035 13.1324547413081 1.07530357002345e-06 0.0125390132844326 1.61815062278933
NC_056054.1:112356197_T/G LOC101104035 13.1324547413081 1.07530357002345e-06 0.0125390132844326 1.61815062278933
NC_056054.1:112357979_A/C LOC101104035 13.1324547413081 1.07530357002345e-06 0.0125390132844326 1.61815062278933
NC_056054.1:112358065_A/G LOC101104035 13.1324547413081 1.07530357002345e-06 0.0125390132844326 1.61815062278933
NC_056054.1:112358490_G/A LOC101104035 13.1324547413081 1.07530357002345e-06 0.0125390132844326 1.61815062278933
NC_056054.1:112358526_A/G LOC101104035 13.1324547413081 1.07530357002345e-06 0.0125390132844326 1.61815062278933
NC_056054.1:112358544_A/G LOC101104035 13.1324547413081 1.07530357002345e-06 0.0125390132844326 1.61815062278933
NC_056054.1:112359179_A/G LOC101104035 13.1324547413081 1.07530357002345e-06 0.0125390132844326 1.61815062278933
NC_056054.1:112359295_G/A LOC101104035 13.1324547413081 1.07530357002345e-06 0.0125390132844326 1.61815062278933
NC_056054.1:112359758_G/A LOC101104035 13.1324547413081 1.07530357002345e-06 0.0125390132844326 1.61815062278933
NC_056054.1:112359778_T/C LOC101104035 13.1324547413081 1.07530357002345e-06 0.0125390132844326 1.61815062278933
NC_056054.1:112359931_A/G LOC101104035 13.1324547413081 1.07530357002345e-06 0.0125390132844326 1.61815062278933
NC_056054.1:112360249_C/G LOC101104035 13.1324547413081 1.07530357002345e-06 0.0125390132844326 1.61815062278933
NC_056054.1:112360257_A/C LOC101104035 13.1324547413081 1.07530357002345e-06 0.0125390132844326 1.61815062278933
NC_056054.1:112360466_G/A LOC101104035 13.1324547413081 1.07530357002345e-06 0.0125390132844326 1.61815062278933
NC_056054.1:112360710_T/C LOC101104035 13.1324547413081 1.07530357002345e-06 0.0125390132844326 1.61815062278933
NC_056054.1:112360725_G/C LOC101104035 13.1324547413081 1.07530357002345e-06 0.0125390132844326 1.61815062278933
NC_056054.1:112360754_G/C LOC101104035 13.1324547413081 1.07530357002345e-06 0.0125390132844326 1.61815062278933
NC_056054.1:112361094_G/C LOC101104035 13.1324547413081 1.07530357002345e-06 0.0125390132844326 1.61815062278933
NC_056054.1:112387663_A/G LOC101104035 13.1324547413081 1.07530357002345e-06 0.0125390132844326 1.61815062278933
NC_056054.1:112389366_T/C LOC101104035 13.1324547413081 1.07530357002345e-06 0.0125390132844326 1.61815062278933
NC_056054.1:112390451_A/C LOC101104035 13.1324547413081 1.07530357002345e-06 0.0125390132844326 1.61815062278933
NC_056054.1:111539773_G/A LOC101104035 -13.1324547413081 1.07530357002347e-06 0.0125390132844326 -1.61815062278933
NC_056054.1:112352779_A/G LOC101104035 -13.1324547413081 1.07530357002347e-06 0.0125390132844326 -1.61815062278933
NC_056054.1:112360476_A/C LOC101104035 -13.1324547413081 1.07530357002347e-06 0.0125390132844326 -1.61815062278933
NC_056077.1:37759815_C/T ARPC1B -13.0932057372406 1.10030740259079e-06 0.0127670628866496 -0.267157894204246
s26700.1 GHRL -12.9650997036742 1.18656160903583e-06 0.0136329065433621 -5.9564898132908
OAR19_57644575.1 GHRL 12.9650997036741 1.18656160903588e-06 0.0136329065433621 5.9564898132908
s62883.1 LOC105613035 12.9043835111619 1.23006693047338e-06 0.0137946532749026 2.19994907830469
DU317751_332.1 LOC105613035 -12.9043835111618 1.2300669304734e-06 0.0137946532749026 -1.09997453915235
DU317751_332.1_F2BT LOC105613035 -12.9043835111618 1.2300669304734e-06 0.0137946532749026 -2.19994907830469
s32360.1 LOC105613035 -12.9043835111618 1.2300669304734e-06 0.0137946532749026 -2.19994907830469
OAR1_110170625.1 LOC105613035 -12.9043835111618 1.2300669304734e-06 0.0137946532749026 -2.19994907830469
s49258.1 LOC114117238 12.8170059658517 1.29584536352476e-06 0.0138057126751573 1.44792931691206
s49258.1_F2BT LOC114117238 12.8170059658517 1.29584536352476e-06 0.0138057126751573 1.44792931691206
ilmnseq_rs422951782 LOC114117238 -12.8170059658517 1.29584536352476e-06 0.0138057126751573 -1.44792931691206
OAR12_55036503.1 LOC114117238 -12.8170059658517 1.29584536352476e-06 0.0138057126751573 -1.44792931691206
OAR12_55457505.1 LOC114117238 -12.8170059658517 1.29584536352476e-06 0.0138057126751573 -1.44792931691206
s56028.1 LOC114117238 12.8170059658517 1.29584536352476e-06 0.0138057126751573 1.44792931691206
NC_056065.1:50263925_G/A LOC114117238 12.8170059658517 1.29584536352476e-06 0.0138057126751573 1.44792931691206
ilmnseq_rs405106809 LOC114117238 -12.8170059658517 1.29584536352476e-06 0.0138057126751573 -1.44792931691206
s63508.1 LOC114117238 -12.8170059658517 1.29584536352476e-06 0.0138057126751573 -1.44792931691206
s23035.1 LOC114117238 -12.8170059658517 1.29584536352476e-06 0.0138057126751573 -1.44792931691206
OAR12_56722574.1 LOC114117238 12.8170059658517 1.29584536352476e-06 0.0138057126751573 1.44792931691206
NC_056054.1:50974804_G/C CRYZ 12.5822945406048 1.49290892663963e-06 0.0158332246354429 0.642729690172518
NC_056077.1:28236254_C/T CALN1 12.5173184852356 1.55323950992776e-06 0.0163988648622887 2.13260255113663
NC_056064.1:50015019_G/C LOC101108669 -12.377395062959 1.69265098965977e-06 0.0165615416824115 -1.28366966395018
NC_056064.1:50051988_C/T LOC101108669 -12.377395062959 1.69265098965977e-06 0.0165615416824115 -1.28366966395018
NC_056064.1:50051998_A/C LOC101108669 -12.377395062959 1.69265098965977e-06 0.0165615416824115 -1.28366966395018
NC_056064.1:50052071_C/T LOC101108669 -12.377395062959 1.69265098965977e-06 0.0165615416824115 -1.28366966395018
NC_056064.1:50373963_A/G LOC101108669 12.377395062959 1.69265098965977e-06 0.0165615416824115 1.28366966395018
NC_056064.1:50373964_C/T LOC101108669 12.377395062959 1.69265098965977e-06 0.0165615416824115 1.28366966395018
NC_056064.1:50375417_C/T LOC101108669 12.377395062959 1.69265098965977e-06 0.0165615416824115 1.28366966395018
NC_056064.1:50375475_C/T LOC101108669 12.377395062959 1.69265098965977e-06 0.0165615416824115 1.28366966395018
NC_056064.1:50375561_C/T LOC101108669 12.377395062959 1.69265098965977e-06 0.0165615416824115 1.28366966395018
NC_056065.1:49753011_C/T DVL1 12.3235756384271 1.74995925538097e-06 0.0165615416824115 0.161596888624468
NC_056065.1:49908313_G/A DVL1 12.3235756384271 1.74995925538097e-06 0.0165615416824115 0.161596888624468
NC_056057.1:114738280_G/A LOC121819502 12.1534439104628 1.94590134653764e-06 0.0165615416824115 0.86331733267517
NC_056054.1:112289826_C/T LOC114113243 11.9696955989356 2.18557338098073e-06 0.0165615416824115 2.7763485322643
NC_056054.1:112350777_T/G LOC114113243 11.9696955989356 2.18557338098073e-06 0.0165615416824115 2.7763485322643
NC_056054.1:112351964_G/C LOC114113243 11.9696955989356 2.18557338098073e-06 0.0165615416824115 2.7763485322643
NC_056054.1:112351972_C/T LOC114113243 11.9696955989356 2.18557338098073e-06 0.0165615416824115 2.7763485322643
NC_056054.1:112352264_G/A LOC114113243 11.9696955989356 2.18557338098073e-06 0.0165615416824115 2.7763485322643
NC_056054.1:112352509_C/T LOC114113243 11.9696955989356 2.18557338098073e-06 0.0165615416824115 2.7763485322643
NC_056054.1:112352545_C/G LOC114113243 11.9696955989356 2.18557338098073e-06 0.0165615416824115 2.7763485322643
NC_056054.1:112352572_A/C LOC114113243 11.9696955989356 2.18557338098073e-06 0.0165615416824115 2.7763485322643
NC_056054.1:112353260_G/A LOC114113243 11.9696955989356 2.18557338098073e-06 0.0165615416824115 2.7763485322643
NC_056054.1:112353288_G/A LOC114113243 11.9696955989356 2.18557338098073e-06 0.0165615416824115 2.7763485322643
NC_056054.1:112353524_T/C LOC114113243 11.9696955989356 2.18557338098073e-06 0.0165615416824115 2.7763485322643
NC_056054.1:112353740_G/A LOC114113243 11.9696955989356 2.18557338098073e-06 0.0165615416824115 2.7763485322643
NC_056054.1:112353850_A/G LOC114113243 11.9696955989356 2.18557338098073e-06 0.0165615416824115 2.7763485322643
NC_056054.1:112354234_T/A LOC114113243 11.9696955989356 2.18557338098073e-06 0.0165615416824115 2.7763485322643
NC_056054.1:112354397_C/G LOC114113243 11.9696955989356 2.18557338098073e-06 0.0165615416824115 2.7763485322643
NC_056054.1:112354458_G/A LOC114113243 11.9696955989356 2.18557338098073e-06 0.0165615416824115 2.7763485322643
NC_056054.1:112354703_G/T LOC114113243 11.9696955989356 2.18557338098073e-06 0.0165615416824115 2.7763485322643
NC_056054.1:112354721_C/A LOC114113243 11.9696955989356 2.18557338098073e-06 0.0165615416824115 2.7763485322643
NC_056054.1:112354798_T/C LOC114113243 11.9696955989356 2.18557338098073e-06 0.0165615416824115 2.7763485322643
NC_056054.1:112354799_C/A LOC114113243 11.9696955989356 2.18557338098073e-06 0.0165615416824115 2.7763485322643
NC_056054.1:112354844_C/T LOC114113243 11.9696955989356 2.18557338098073e-06 0.0165615416824115 2.7763485322643
NC_056054.1:112355255_G/T LOC114113243 11.9696955989356 2.18557338098073e-06 0.0165615416824115 2.7763485322643
NC_056054.1:112355320_G/A LOC114113243 11.9696955989356 2.18557338098073e-06 0.0165615416824115 2.7763485322643
NC_056054.1:112355354_A/G LOC114113243 11.9696955989356 2.18557338098073e-06 0.0165615416824115 2.7763485322643
NC_056054.1:112355360_C/T LOC114113243 11.9696955989356 2.18557338098073e-06 0.0165615416824115 2.7763485322643
NC_056054.1:112355533_T/C LOC114113243 11.9696955989356 2.18557338098073e-06 0.0165615416824115 2.7763485322643
NC_056054.1:112355775_T/C LOC114113243 11.9696955989356 2.18557338098073e-06 0.0165615416824115 2.7763485322643
NC_056054.1:112356173_C/A LOC114113243 11.9696955989356 2.18557338098073e-06 0.0165615416824115 2.7763485322643
NC_056054.1:112356197_T/G LOC114113243 11.9696955989356 2.18557338098073e-06 0.0165615416824115 2.7763485322643
NC_056054.1:112357979_A/C LOC114113243 11.9696955989356 2.18557338098073e-06 0.0165615416824115 2.7763485322643
NC_056054.1:112358065_A/G LOC114113243 11.9696955989356 2.18557338098073e-06 0.0165615416824115 2.7763485322643
NC_056054.1:112358490_G/A LOC114113243 11.9696955989356 2.18557338098073e-06 0.0165615416824115 2.7763485322643
NC_056054.1:112358526_A/G LOC114113243 11.9696955989356 2.18557338098073e-06 0.0165615416824115 2.7763485322643
NC_056054.1:112358544_A/G LOC114113243 11.9696955989356 2.18557338098073e-06 0.0165615416824115 2.7763485322643
NC_056054.1:112359179_A/G LOC114113243 11.9696955989356 2.18557338098073e-06 0.0165615416824115 2.7763485322643
NC_056054.1:112359295_G/A LOC114113243 11.9696955989356 2.18557338098073e-06 0.0165615416824115 2.7763485322643
NC_056054.1:112359758_G/A LOC114113243 11.9696955989356 2.18557338098073e-06 0.0165615416824115 2.7763485322643
NC_056054.1:112359778_T/C LOC114113243 11.9696955989356 2.18557338098073e-06 0.0165615416824115 2.7763485322643
NC_056054.1:112359931_A/G LOC114113243 11.9696955989356 2.18557338098073e-06 0.0165615416824115 2.7763485322643
NC_056054.1:112360249_C/G LOC114113243 11.9696955989356 2.18557338098073e-06 0.0165615416824115 2.7763485322643
NC_056054.1:112360257_A/C LOC114113243 11.9696955989356 2.18557338098073e-06 0.0165615416824115 2.7763485322643
NC_056054.1:112360466_G/A LOC114113243 11.9696955989356 2.18557338098073e-06 0.0165615416824115 2.7763485322643
NC_056054.1:112360710_T/C LOC114113243 11.9696955989356 2.18557338098073e-06 0.0165615416824115 2.7763485322643
NC_056054.1:112360725_G/C LOC114113243 11.9696955989356 2.18557338098073e-06 0.0165615416824115 2.7763485322643
NC_056054.1:112360754_G/C LOC114113243 11.9696955989356 2.18557338098073e-06 0.0165615416824115 2.7763485322643
NC_056054.1:112361094_G/C LOC114113243 11.9696955989356 2.18557338098073e-06 0.0165615416824115 2.7763485322643
NC_056054.1:112387663_A/G LOC114113243 11.9696955989356 2.18557338098073e-06 0.0165615416824115 2.7763485322643
NC_056054.1:112389366_T/C LOC114113243 11.9696955989356 2.18557338098073e-06 0.0165615416824115 2.7763485322643
NC_056054.1:112390451_A/C LOC114113243 11.9696955989356 2.18557338098073e-06 0.0165615416824115 2.7763485322643
NC_056054.1:111539773_G/A LOC114113243 -11.9696955989356 2.18557338098077e-06 0.0165615416824115 -2.7763485322643
NC_056054.1:112352779_A/G LOC114113243 -11.9696955989356 2.18557338098077e-06 0.0165615416824115 -2.7763485322643
NC_056054.1:112360476_A/C LOC114113243 -11.9696955989356 2.18557338098077e-06 0.0165615416824115 -2.7763485322643
NC_056080.1:22821984_A/G EIF2S3 11.9687583240096 2.18687770548545e-06 0.0165615416824115 0.601459042578224
NC_056080.1:22520125_T/C EIF2S3 -11.9687583240096 2.18687770548549e-06 0.0165615416824115 -0.601459042578224
NC_056080.1:22520365_G/T EIF2S3 -11.9687583240096 2.18687770548549e-06 0.0165615416824115 -0.601459042578224
NC_056080.1:22529419_A/T EIF2S3 -11.9687583240096 2.18687770548549e-06 0.0165615416824115 -0.601459042578224
NC_056080.1:22530695_C/T EIF2S3 -11.9687583240096 2.18687770548549e-06 0.0165615416824115 -0.601459042578224
NC_056080.1:22530716_C/T EIF2S3 -11.9687583240096 2.18687770548549e-06 0.0165615416824115 -0.601459042578224
NC_056080.1:22530743_G/A EIF2S3 -11.9687583240096 2.18687770548549e-06 0.0165615416824115 -0.601459042578224
NC_056080.1:22530767_A/G EIF2S3 -11.9687583240096 2.18687770548549e-06 0.0165615416824115 -0.601459042578224
NC_056080.1:22531752_C/T EIF2S3 -11.9687583240096 2.18687770548549e-06 0.0165615416824115 -0.601459042578224
NC_056080.1:22531779_A/G EIF2S3 -11.9687583240096 2.18687770548549e-06 0.0165615416824115 -0.601459042578224
NC_056080.1:22531830_G/A EIF2S3 -11.9687583240096 2.18687770548549e-06 0.0165615416824115 -0.601459042578224
NC_056080.1:22531851_C/T EIF2S3 -11.9687583240096 2.18687770548549e-06 0.0165615416824115 -0.601459042578224
NC_056080.1:22531869_C/T EIF2S3 -11.9687583240096 2.18687770548549e-06 0.0165615416824115 -0.601459042578224
NC_056080.1:22531890_C/T EIF2S3 -11.9687583240096 2.18687770548549e-06 0.0165615416824115 -0.601459042578224
NC_056080.1:22532241_C/T EIF2S3 -11.9687583240096 2.18687770548549e-06 0.0165615416824115 -0.601459042578224
NC_056080.1:22532329_G/A EIF2S3 -11.9687583240096 2.18687770548549e-06 0.0165615416824115 -0.601459042578224
NC_056080.1:22532331_C/T EIF2S3 -11.9687583240096 2.18687770548549e-06 0.0165615416824115 -0.601459042578224
NC_056080.1:22532454_C/T EIF2S3 -11.9687583240096 2.18687770548549e-06 0.0165615416824115 -0.601459042578224
NC_056080.1:22532580_C/T EIF2S3 -11.9687583240096 2.18687770548549e-06 0.0165615416824115 -0.601459042578224
NC_056080.1:22532703_G/A EIF2S3 -11.9687583240096 2.18687770548549e-06 0.0165615416824115 -0.601459042578224
NC_056080.1:22532730_G/A EIF2S3 -11.9687583240096 2.18687770548549e-06 0.0165615416824115 -0.601459042578224
NC_056080.1:22532858_T/C EIF2S3 -11.9687583240096 2.18687770548549e-06 0.0165615416824115 -0.601459042578224
NC_056080.1:22532862_G/A EIF2S3 -11.9687583240096 2.18687770548549e-06 0.0165615416824115 -0.601459042578224
NC_056055.1:242194370_C/T STPG1 11.946113260364 2.21865711807129e-06 0.0165615416824115 0.892233134519258
NC_056055.1:242195842_A/C STPG1 11.946113260364 2.21865711807129e-06 0.0165615416824115 0.892233134519258
NC_056055.1:242196087_G/T STPG1 11.946113260364 2.21865711807129e-06 0.0165615416824115 0.892233134519258
NC_056073.1:32081552_T/A LOC114109664 -11.9460703311449 2.21871785226015e-06 0.0165615416824115 -1.70457154229439
NC_056073.1:32083091_C/T LOC114109664 11.9460703311448 2.21871785226019e-06 0.0165615416824115 1.70457154229439
s45906.1 RETN -11.9079657292556 2.27336735275162e-06 0.0168620692493926 -0.475173724638571
OAR5_15977208.1 RETN 11.9079657292556 2.27336735275162e-06 0.0168620692493926 0.475173724638571
NC_056055.1:246496788_T/C LOC101107675 11.8023011623782 2.43295601769655e-06 0.017931512499902 2.20447551361632
NC_056055.1:247077652_C/T LOC101107675 11.8023011623782 2.43295601769659e-06 0.017931512499902 2.20447551361632
OAR2_21543423.1 LOC105605928 -11.7912325464191 2.45038609655299e-06 0.017931512499902 -0.487643255025502
s01622.1 LOC105605928 -11.7912325464191 2.45038609655299e-06 0.017931512499902 -0.487643255025502
NC_056064.1:49494490_A/T LOC101108669 11.7450353448285 2.52465785874972e-06 0.017931512499902 0.799710739983862
NC_056064.1:49629653_C/T LOC101108669 11.7450353448285 2.52465785874972e-06 0.017931512499902 0.799710739983862
NC_056064.1:49734140_G/A LOC101108669 11.7450353448285 2.52465785874972e-06 0.017931512499902 0.799710739983862
NC_056064.1:49788292_T/C LOC101108669 11.7450353448285 2.52465785874972e-06 0.017931512499902 0.799710739983862
NC_056064.1:50376878_T/C LOC101108669 11.7450353448285 2.52465785874972e-06 0.017931512499902 0.799710739983862
NC_056064.1:50377996_T/C LOC101108669 11.7450353448285 2.52465785874972e-06 0.017931512499902 0.799710739983862
NC_056064.1:50379674_G/A LOC101108669 11.7450353448285 2.52465785874972e-06 0.017931512499902 0.799710739983862
NC_056064.1:50379723_G/C LOC101108669 11.7450353448285 2.52465785874972e-06 0.017931512499902 0.799710739983862
NC_056064.1:50383990_C/G LOC101108669 11.7450353448285 2.52465785874972e-06 0.017931512499902 0.799710739983862
NC_056064.1:50472775_C/A LOC101108669 11.7450353448285 2.52465785874972e-06 0.017931512499902 0.799710739983862
NC_056061.1:89150564_G/A LOC114116220 11.6950876748715 2.6078054198017e-06 0.0183323120799426 1.5184461407177
NC_056064.1:40181281_T/G GSDMA 11.6695595393332 2.65148153975419e-06 0.0183323120799426 0.54465507342688
NC_056064.1:40197573_C/T GSDMA 11.6695595393332 2.65148153975419e-06 0.0183323120799426 0.54465507342688
NC_056064.1:40204114_C/G GSDMA 11.6695595393332 2.65148153975419e-06 0.0183323120799426 0.54465507342688
NC_056064.1:40204495_A/G GSDMA 11.6695595393332 2.65148153975419e-06 0.0183323120799426 0.54465507342688
NC_056064.1:40204710_T/C GSDMA 11.6695595393332 2.65148153975419e-06 0.0183323120799426 0.54465507342688
NC_056064.1:40204761_A/T GSDMA 11.6695595393332 2.65148153975419e-06 0.0183323120799426 0.54465507342688
NC_056064.1:40216086_G/A GSDMA 11.6695595393332 2.65148153975419e-06 0.0183323120799426 0.54465507342688
NC_056064.1:40221087_C/G GSDMA 11.6695595393332 2.65148153975419e-06 0.0183323120799426 0.54465507342688
NC_056062.1:28580111_A/G NDUFB9 -11.5541279309624 2.85946107657202e-06 0.0196543254212162 -0.306101588454911
NC_056062.1:28924270_T/C NDUFB9 11.5541279309624 2.85946107657202e-06 0.0196543254212162 0.612203176909823
s28119.1 NDUFS7 -11.3140396591259 3.35312267895297e-06 0.0229800870353289 -0.915396796586758
NC_056080.1:40394430_C/T USP9X -11.2374973844068 3.53001338673166e-06 0.0232472770935663 -0.435475213308775
NC_056080.1:40400297_C/T USP9X -11.2374973844068 3.53001338673166e-06 0.0232472770935663 -0.435475213308775
NC_056080.1:40405840_A/G USP9X -11.2374973844068 3.53001338673166e-06 0.0232472770935663 -0.435475213308775
NC_056080.1:40423698_C/T USP9X -11.2374973844068 3.53001338673166e-06 0.0232472770935663 -0.435475213308775
NC_056080.1:40453125_G/A USP9X -11.2374973844068 3.53001338673166e-06 0.0232472770935663 -0.435475213308775
NC_056080.1:40455551_A/T USP9X -11.2374973844068 3.53001338673166e-06 0.0232472770935663 -0.435475213308775
NC_056080.1:40466924_G/A USP9X -11.2374973844068 3.53001338673166e-06 0.0232472770935663 -0.435475213308775
NC_056080.1:40466932_G/A USP9X -11.2374973844068 3.53001338673166e-06 0.0232472770935663 -0.435475213308775
NC_056080.1:40466995_T/A USP9X -11.2374973844068 3.53001338673166e-06 0.0232472770935663 -0.435475213308775
NC_056080.1:40469539_A/G USP9X -11.2374973844068 3.53001338673166e-06 0.0232472770935663 -0.435475213308775
NC_056080.1:40469941_G/A USP9X -11.2374973844068 3.53001338673166e-06 0.0232472770935663 -0.435475213308775
NC_056080.1:40469971_T/G USP9X -11.2374973844068 3.53001338673166e-06 0.0232472770935663 -0.435475213308775
ilmnseq_rs421026968 LOC101103588 11.2310796322005 3.54531265181787e-06 0.0232472770935663 0.508604326008125
ilmnseq_rs406574525 LOC101103588 11.2310796322005 3.54531265181787e-06 0.0232472770935663 0.508604326008125
ilmnseq_rs413394571 LOC101103588 11.2310796322005 3.54531265181787e-06 0.0232472770935663 0.508604326008125
NC_056073.1:9189832_C/T FANCE 11.216411104772 3.58056005088117e-06 0.0232472770935663 0.224648902738654
NC_056073.1:9192214_T/C FANCE 11.216411104772 3.58056005088117e-06 0.0232472770935663 0.224648902738654
NC_056073.1:9192472_T/C FANCE 11.216411104772 3.58056005088117e-06 0.0232472770935663 0.224648902738654
NC_056073.1:9192619_G/A FANCE 11.216411104772 3.58056005088117e-06 0.0232472770935663 0.224648902738654
NC_056058.1:10103026_C/T C5H19orf53 11.1820193921659 3.66474716160068e-06 0.0237281445213825 0.462489178778372
OAR15_43452819.1 USP47 11.108734391452 3.85162428971059e-06 0.0248158623865674 0.332982949239377
NC_056074.1:46967827_G/T LOC105604160 -11.1038301846746 3.86450527428773e-06 0.0248158623865674 -0.685423815006257
NC_056074.1:47264602_T/C LOC105604160 -11.1038301846746 3.86450527428773e-06 0.0248158623865674 -0.685423815006257
OAR10_21706545.1 ATP7B 11.070677750982 3.95285428855857e-06 0.0253138412606659 3.42776678989517
NC_056056.1:217556821_G/C SGSM3 -11.0618656721329 3.97671611087514e-06 0.0253972595170186 -0.334584001052301
OAR1_204120440.1 KALRN -10.9133276693333 4.40416870661463e-06 0.0277494141612897 -1.19331714339397
NC_056054.1:190054400_C/A KALRN 10.9133276693333 4.40416870661463e-06 0.0277494141612897 1.19331714339397
OAR1_205596006.1 KALRN 10.9133276693333 4.40416870661463e-06 0.0277494141612897 1.19331714339397
OAR20_9436086.1 BRPF3 -10.9133127520914 4.40421413559424e-06 0.0277494141612897 -0.708870933279445
OAR20_9450845.1 BRPF3 10.9133127520914 4.40421413559437e-06 0.0277494141612897 0.708870933279445
s28119.1 REEP6 -10.8818259840349 4.50128164455519e-06 0.0282849677542561 -0.805659161663074
NC_056075.1:16692575_A/G TCTN3 -10.8663759463832 4.5497836822281e-06 0.0285132996933713 -0.183458498548977
NC_056064.1:23267360_C/A LOC121820573 -10.838696552429 4.6381445213942e-06 0.0289895411501697 -2.04396564143643
NC_056054.1:217777796_C/T SLC7A14 -10.8128452622982 4.72240438165651e-06 0.0294376854540174 -0.498496596937205
NC_056073.1:7312593_T/C COL11A2 10.7806737738667 4.82966267860972e-06 0.0298613430085328 1.68638654172631
s58928.1 COL11A2 -10.7806737738667 4.82966267860972e-06 0.0298613430085328 -1.68638654172631
NC_056054.1:192423543_A/G LOC114111287 10.7679641719104 4.87278381468868e-06 0.0298613430085328 0.73134155397166
s24667.1 LOC121817765 10.7592886496813 4.90246514060149e-06 0.0298613430085328 0.42530118305802
NC_056056.1:163149093_A/G GLS2 -10.7585415108031 4.90503073939503e-06 0.0298613430085328 -0.415306506229735
NC_056056.1:163188117_C/T GLS2 -10.7585415108031 4.90503073939503e-06 0.0298613430085328 -0.415306506229735
NC_056056.1:163400038_G/A GLS2 -10.7585415108031 4.90503073939503e-06 0.0298613430085328 -0.415306506229735
NC_056056.1:163435880_C/T GLS2 -10.7585415108031 4.90503073939503e-06 0.0298613430085328 -0.415306506229735
NC_056056.1:163438064_C/T GLS2 -10.7585415108031 4.90503073939503e-06 0.0298613430085328 -0.415306506229735
OAR6_56152225.1 LOC114115408 10.6875623093966 5.15574832832582e-06 0.0311449986426804 0.482343624800188
OAR6_56394126.1 LOC114115408 10.6875623093966 5.15574832832582e-06 0.0311449986426804 0.482343624800188
OAR6_56055022.1 LOC114115408 -10.6875623093965 5.15574832832589e-06 0.0311449986426804 -0.482343624800188
s26968.1 MEIS1 -10.6651560571573 5.23784209696568e-06 0.0315595740263142 -1.8625100275968
NC_056055.1:250124177_C/T LOC114112700 -10.6114636000386 5.44057329745799e-06 0.0322886226271461 -0.494628661245006
NC_056055.1:241859435_A/G LOC121818780 10.6076580545352 5.45527154149029e-06 0.0322886226271461 0.479296859593501
NC_056055.1:241859898_A/G LOC121818780 10.6076580545352 5.45527154149029e-06 0.0322886226271461 0.479296859593501
NC_056055.1:241860329_G/C LOC121818780 10.6076580545352 5.45527154149029e-06 0.0322886226271461 0.479296859593501
NC_056055.1:241860360_C/A LOC121818780 10.6076580545352 5.45527154149029e-06 0.0322886226271461 0.479296859593501
NC_056055.1:241860565_A/T LOC121818780 10.6076580545352 5.45527154149029e-06 0.0322886226271461 0.479296859593501
NC_056055.1:241858571_C/T LOC121818780 -10.6076580545351 5.45527154149036e-06 0.0322886226271461 -0.479296859593501
NC_056055.1:203509312_T/C LOC101104808 -10.4115237226192 6.27641427615184e-06 0.0368694821800616 -0.932696353310975
OAR2_214897312.1 LOC101104808 10.4115237226192 6.27641427615196e-06 0.0368694821800616 0.932696353310974
NC_056055.1:203314791_C/T LOC101104808 10.4115237226192 6.27641427615196e-06 0.0368694821800616 0.932696353310974
NC_056074.1:41921684_A/C LOC101121557 10.3465298047543 6.5782890824661e-06 0.0378172433443322 0.366948680042083
NC_056074.1:41976668_G/T LOC101121557 -10.3465298047543 6.5782890824661e-06 0.0378172433443322 -0.366948680042083
NC_056074.1:42001199_T/C LOC101121557 -10.3465298047543 6.5782890824661e-06 0.0378172433443322 -0.366948680042083
NC_056074.1:42003417_A/G LOC101121557 -10.3465298047543 6.5782890824661e-06 0.0378172433443322 -0.366948680042083
NC_056074.1:42003870_T/C LOC101121557 -10.3465298047543 6.5782890824661e-06 0.0378172433443322 -0.366948680042083
NC_056054.1:218930600_G/A LRRC34 10.3287563266289 6.66363998671902e-06 0.0378172433443322 0.416329969512419
NC_056054.1:218930693_C/A LRRC34 -10.3287563266289 6.66363998671912e-06 0.0378172433443322 -0.416329969512418
NC_056054.1:218985462_C/T LRRC34 -10.3287563266289 6.66363998671912e-06 0.0378172433443322 -0.416329969512418
NC_056054.1:104016103_A/G UBAP2L 10.3187890501909 6.71204510851925e-06 0.0378172433443322 0.230142242477912
NC_056054.1:104002391_C/G UBAP2L -10.3187890501909 6.71204510851935e-06 0.0378172433443322 -0.230142242477912
NC_056054.1:104003683_G/A UBAP2L -10.3187890501909 6.71204510851935e-06 0.0378172433443322 -0.230142242477912
NC_056054.1:104003686_G/A UBAP2L -10.3187890501909 6.71204510851935e-06 0.0378172433443322 -0.230142242477912
NC_056054.1:104083592_C/T UBAP2L -10.3187890501909 6.71204510851935e-06 0.0378172433443322 -0.230142242477912
NC_056054.1:105270359_C/G UBAP2L -10.3187890501909 6.71204510851935e-06 0.0378172433443322 -0.230142242477912
NC_056054.1:105274615_G/A UBAP2L -10.3187890501909 6.71204510851935e-06 0.0378172433443322 -0.230142242477912
NC_056054.1:105381941_G/A UBAP2L -10.3187890501909 6.71204510851935e-06 0.0378172433443322 -0.230142242477912
NC_056054.1:105408340_C/T UBAP2L -10.3187890501909 6.71204510851935e-06 0.0378172433443322 -0.230142242477912
NC_056062.1:14056344_T/C PYCR3 -10.3152594383813 6.72928037102109e-06 0.0378234291687646 -0.309095043308541
OAR2_212284849.1 LOC121818731 -10.2607673426582 7.00173767456416e-06 0.0392606862072388 -0.126054693579915
NC_056068.1:76040798_G/C LOC121816723 -10.2549944657503 7.03131612683371e-06 0.0393324440414085 -0.390851505814356
s73818.1 SYT3 10.1865852312812 7.39265514971637e-06 0.0411572817848492 0.697070649252103
ilmnseq_rs405465692 SYT3 -10.1865852312812 7.39265514971637e-06 0.0411572817848492 -0.697070649252103
s65674.1 UNC5CL -10.0433056509031 8.21862964964956e-06 0.045647320747142 -0.384046517830884
NC_056058.1:14514133_C/T FBN3 10.0016644162757 8.47764101029465e-06 0.0469745887963381 0.671973225730077
NC_056054.1:192423543_A/G LOC114113779 9.92792926910372 8.95893562275223e-06 0.0495243622356199 0.52491896877146
NC_056066.1:42504302_G/A ACSS1 -9.91966122934173 9.01477928733004e-06 0.0495991040243526 -1.20627433718314
NC_056066.1:42888909_A/C ACSS1 -9.91966122934173 9.01477928733004e-06 0.0495991040243526 -1.20627433718314
s12602.1 TIGD4 9.90168039087729 9.13757083569548e-06 0.0501569608962018 0.48058836193873
OAR18_6827359_X.1 IGF1R 9.86823214467662 9.37098714419791e-06 0.0510793331396077 0.852040092777178
s22697.1 IGF1R -9.86823214467662 9.37098714419791e-06 0.0510793331396077 -1.70408018555436
ilmnseq_rs399294589 IGF1R 9.86823214467661 9.370987144198e-06 0.0510793331396077 1.70408018555436
NC_056071.1:55188063_G/A LOC101113537 9.82746181115811 9.66454564673806e-06 0.0516502692430773 0.665460668865457
NC_056071.1:56447879_C/T LOC101113537 9.82746181115811 9.66454564673806e-06 0.0516502692430773 0.665460668865457
NC_056071.1:56452440_G/C LOC101113537 9.82746181115811 9.66454564673806e-06 0.0516502692430773 0.665460668865457
NC_056071.1:56545697_G/A LOC101113537 9.82746181115811 9.66454564673806e-06 0.0516502692430773 0.665460668865457
NC_056071.1:56545704_A/G LOC101113537 9.82746181115811 9.66454564673806e-06 0.0516502692430773 0.665460668865457
NC_056071.1:56565771_G/T LOC101113537 9.82746181115811 9.66454564673806e-06 0.0516502692430773 0.665460668865457
NC_056071.1:56545829_G/A LOC101113537 -9.82746181115809 9.66454564673819e-06 0.0516502692430773 -0.665460668865457
NC_056063.1:21903726_T/C ALG11 -9.82316234099676 9.69609660845473e-06 0.0516502692430773 -0.122828785187951
NC_056063.1:21903420_T/G ALG11 9.82316234099674 9.69609660845485e-06 0.0516502692430773 0.122828785187951
NC_056063.1:21904623_C/A ALG11 9.82316234099674 9.69609660845485e-06 0.0516502692430773 0.122828785187951
NC_056054.1:122427866_C/T KCNE2 -9.81467096853861 9.75874738460342e-06 0.051698960098593 -3.92992113078882
OAR4_71639773.1 WIPF3 9.7918002379277 9.92975005658271e-06 0.051698960098593 2.42439790763691
OAR4_72380844.1 WIPF3 -9.79180023792769 9.92975005658282e-06 0.051698960098593 -2.42439790763691
ilmnseq_rs407807415 MMP24OS 9.75959549432604 1.01762393360234e-05 0.051698960098593 0.266581761579879
NC_056063.1:21686151_A/G FAM124A 9.71718482166886 1.05113215005109e-05 0.051698960098593 0.418208317285493
NC_056063.1:21686184_A/G FAM124A 9.71718482166886 1.05113215005109e-05 0.051698960098593 0.418208317285493
NC_056063.1:21695063_T/C FAM124A 9.71718482166886 1.05113215005109e-05 0.051698960098593 0.418208317285493
NC_056063.1:21695119_T/C FAM124A 9.71718482166886 1.05113215005109e-05 0.051698960098593 0.418208317285493
NC_056058.1:12713883_T/C EPOR 9.69564150401866 1.06862344230822e-05 0.051698960098593 1.2745711410024
OAR14_68366733.1 LOC101108819 -9.69393686281542 1.070021265475e-05 0.051698960098593 -0.551778357416039
NC_056067.1:61705165_C/T LOC101108819 9.69393686281541 1.07002126547501e-05 0.051698960098593 0.551778357416039
NC_056067.1:61717507_C/T LOC101108819 9.69393686281541 1.07002126547501e-05 0.051698960098593 0.551778357416039
NC_056054.1:659467_G/A LOC114113946 9.69083162748758 1.0725728355894e-05 0.051698960098593 0.697065762704735
NC_056054.1:660396_C/T LOC114113946 9.69083162748758 1.0725728355894e-05 0.051698960098593 0.697065762704735
NC_056054.1:660574_C/G LOC114113946 9.69083162748758 1.0725728355894e-05 0.051698960098593 0.697065762704735
NC_056054.1:818783_C/A LOC114113946 9.69083162748758 1.0725728355894e-05 0.051698960098593 0.697065762704735
NC_056054.1:818865_C/T LOC114113946 9.69083162748758 1.0725728355894e-05 0.051698960098593 0.697065762704735
NC_056054.1:818883_G/T LOC114113946 9.69083162748758 1.0725728355894e-05 0.051698960098593 0.697065762704735
NC_056054.1:819175_T/A LOC114113946 9.69083162748758 1.0725728355894e-05 0.051698960098593 0.697065762704735
NC_056054.1:819801_T/C LOC114113946 9.69083162748758 1.0725728355894e-05 0.051698960098593 0.697065762704735
NC_056054.1:819805_C/T LOC114113946 9.69083162748758 1.0725728355894e-05 0.051698960098593 0.697065762704735
NC_056054.1:819877_A/G LOC114113946 9.69083162748758 1.0725728355894e-05 0.051698960098593 0.697065762704735
NC_056054.1:823845_G/A LOC114113946 9.69083162748758 1.0725728355894e-05 0.051698960098593 0.697065762704735
NC_056054.1:824969_T/C LOC114113946 9.69083162748758 1.0725728355894e-05 0.051698960098593 0.697065762704735
NC_056054.1:825352_T/C LOC114113946 9.69083162748758 1.0725728355894e-05 0.051698960098593 0.697065762704735
NC_056054.1:825990_C/T LOC114113946 9.69083162748758 1.0725728355894e-05 0.051698960098593 0.697065762704735
NC_056054.1:1027936_G/C LOC114113946 9.69083162748758 1.0725728355894e-05 0.051698960098593 0.697065762704735
NC_056054.1:1036852_C/T LOC114113946 9.69083162748758 1.0725728355894e-05 0.051698960098593 0.697065762704735
NC_056054.1:659010_C/A LOC114113946 -9.69083162748755 1.07257283558942e-05 0.051698960098593 -0.697065762704734
NC_056054.1:818827_T/C LOC114113946 -9.69083162748755 1.07257283558942e-05 0.051698960098593 -0.697065762704734
NC_056054.1:820912_A/G LOC114113946 -9.69083162748755 1.07257283558942e-05 0.051698960098593 -0.697065762704734
NC_056054.1:824926_A/G LOC114113946 -9.69083162748755 1.07257283558942e-05 0.051698960098593 -0.697065762704734
NC_056054.1:825216_A/G LOC114113946 -9.69083162748755 1.07257283558942e-05 0.051698960098593 -0.697065762704734
NC_056054.1:825236_G/A LOC114113946 -9.69083162748755 1.07257283558942e-05 0.051698960098593 -0.697065762704734
NC_056054.1:825432_T/C LOC114113946 -9.69083162748755 1.07257283558942e-05 0.051698960098593 -0.697065762704734
NC_056054.1:825527_C/T LOC114113946 -9.69083162748755 1.07257283558942e-05 0.051698960098593 -0.697065762704734
NC_056054.1:825556_G/C LOC114113946 -9.69083162748755 1.07257283558942e-05 0.051698960098593 -0.697065762704734
NC_056054.1:825622_G/A LOC114113946 -9.69083162748755 1.07257283558942e-05 0.051698960098593 -0.697065762704734
NC_056054.1:825700_T/C LOC114113946 -9.69083162748755 1.07257283558942e-05 0.051698960098593 -0.697065762704734
NC_056054.1:825735_A/G LOC114113946 -9.69083162748755 1.07257283558942e-05 0.051698960098593 -0.697065762704734
NC_056054.1:825747_G/A LOC114113946 -9.69083162748755 1.07257283558942e-05 0.051698960098593 -0.697065762704734
NC_056054.1:825806_C/T LOC114113946 -9.69083162748755 1.07257283558942e-05 0.051698960098593 -0.697065762704734
NC_056054.1:825908_C/T LOC114113946 -9.69083162748755 1.07257283558942e-05 0.051698960098593 -0.697065762704734
NC_056079.1:14235251_G/A SLC25A4 9.68352348119328 1.07860476466468e-05 0.051698960098593 3.20248568247098
NC_056079.1:14846012_T/C SLC25A4 -9.68352348119328 1.07860476466468e-05 0.051698960098593 -3.20248568247098
NC_056079.1:14846254_C/T SLC25A4 -9.68352348119328 1.07860476466468e-05 0.051698960098593 -3.20248568247098
NC_056079.1:14853666_C/T SLC25A4 -9.68352348119328 1.07860476466468e-05 0.051698960098593 -3.20248568247098
NC_056079.1:15634385_A/G SLC25A4 9.68352348119328 1.07860476466468e-05 0.051698960098593 3.20248568247098
NC_056079.1:15642995_A/G SLC25A4 -9.68352348119328 1.07860476466468e-05 0.051698960098593 -3.20248568247098
NC_056056.1:219361497_A/G DESI1 -9.67004526202519 1.08982880538584e-05 0.0521303372831258 -1.17789147718252
NC_056054.1:100618800_A/G PSMD4 -9.64181091532759 1.1137659188801e-05 0.0523790985613754 -0.153096387925295
NC_056054.1:100531981_T/C PSMD4 9.64181091532758 1.11376591888011e-05 0.0523790985613754 0.153096387925295
NC_056067.1:54432272_A/G LOC121816538 9.63761048818117 1.11737690854107e-05 0.0523790985613754 0.566482357521271
NC_056067.1:53830645_C/T LOC121816538 -9.63761048818114 1.11737690854109e-05 0.0523790985613754 -0.566482357521271
NC_056067.1:54037137_G/C LOC121816538 -9.63761048818114 1.11737690854109e-05 0.0523790985613754 -0.566482357521271
NC_056067.1:55021257_T/A LOC121816538 -9.63761048818114 1.11737690854109e-05 0.0523790985613754 -0.566482357521271
NC_056067.1:55022229_A/G LOC121816538 -9.63761048818114 1.11737690854109e-05 0.0523790985613754 -0.566482357521271
NC_056067.1:55078421_T/C LOC121816538 -9.63761048818114 1.11737690854109e-05 0.0523790985613754 -0.566482357521271
NC_056067.1:55118850_G/T LOC121816538 -9.63761048818114 1.11737690854109e-05 0.0523790985613754 -0.566482357521271
NC_056067.1:55127560_C/T LOC121816538 -9.63761048818114 1.11737690854109e-05 0.0523790985613754 -0.566482357521271
NC_056059.1:91521443_A/G RCHY1 9.58331282483145 1.16524993769296e-05 0.0544056124394849 0.364541955498217
NC_056059.1:91521467_G/A RCHY1 9.58331282483145 1.16524993769296e-05 0.0544056124394849 0.364541955498217
NC_056074.1:47480920_A/G LOC105604155 9.55507630392796 1.1910465642699e-05 0.0554995022125546 0.428686941476349
s36214.1 SLC1A2 -9.54859523076298 1.19705709863685e-05 0.0556689028607778 -3.93061045092954
NC_056056.1:99078462_C/T SLC9A4 -9.54480768457496 1.2005853192339e-05 0.0557224216990855 -1.58565050483599
NC_056056.1:168331471_C/T SLC25A3 -9.46627263297638 1.27642119452775e-05 0.0591250910162907 -0.73476485542131
NC_056054.1:10038938_C/A LOC105602104 -9.45262779024058 1.29013429025058e-05 0.0595250184080612 -0.156014089423609
NC_056054.1:10060061_T/C LOC105602104 -9.45262779024058 1.29013429025058e-05 0.0595250184080612 -0.156014089423609
NC_056077.1:3574342_G/A ZNF500 9.42606963370933 1.31729892761416e-05 0.0599522437494566 0.463019452101323
NC_056077.1:3627248_T/C ZNF500 9.42606963370933 1.31729892761416e-05 0.0599522437494566 0.463019452101323
NC_056077.1:3650393_T/C ZNF500 9.42606963370933 1.31729892761416e-05 0.0599522437494566 0.463019452101323
NC_056077.1:3650570_C/T ZNF500 9.42606963370933 1.31729892761416e-05 0.0599522437494566 0.463019452101323
NC_056077.1:3650573_C/T ZNF500 9.42606963370933 1.31729892761416e-05 0.0599522437494566 0.463019452101323
NC_056077.1:4312381_G/A ZNF500 9.42606963370933 1.31729892761416e-05 0.0599522437494566 0.463019452101323
NC_056077.1:4529987_G/A ZNF500 9.42606963370933 1.31729892761416e-05 0.0599522437494566 0.463019452101323
NC_056063.1:86242847_T/C LOC121820483 9.42239024981399 1.32111238580476e-05 0.0600092770652986 0.761042207765899
NC_056064.1:14491927_G/C LOC105606856 9.34766327718694 1.40128919965042e-05 0.063528055711548 1.44644021091954
OAR7_83981189.1 PLEK2 -9.31294173182617 1.44037759208489e-05 0.0651740829379813 -1.51328920232766
OAR20_17009154.1 LRRC73 9.30964921220328 1.44414686024225e-05 0.0652187295800368 0.541957584870045
NC_056077.1:38665767_C/T LOC114110577 -9.2803528299368 1.47817378137471e-05 0.0662221943901128 -0.502787620339474
NC_056055.1:202890362_T/G SPATS2L 9.27359903946376 1.48614429851497e-05 0.0662221943901128 0.690068833544273
NC_056055.1:202890409_T/C SPATS2L 9.27359903946376 1.48614429851497e-05 0.0662221943901128 0.690068833544273
NC_056055.1:202892399_A/G SPATS2L 9.27359903946376 1.48614429851497e-05 0.0662221943901128 0.690068833544273
NC_056055.1:202895091_A/G SPATS2L 9.27359903946376 1.48614429851497e-05 0.0662221943901128 0.690068833544273
NC_056055.1:203638092_C/T SPATS2L 9.27359903946376 1.48614429851497e-05 0.0662221943901128 0.690068833544273
NC_056055.1:203638386_G/A SPATS2L 9.27359903946376 1.48614429851497e-05 0.0662221943901128 0.690068833544273
NC_056061.1:84314004_G/A LOC114116238 9.26429964686172 1.49719753491126e-05 0.0665881302584719 0.160659782531665
NC_056055.1:106524104_C/T CEP44 -9.25380493811494 1.50978172669636e-05 0.0667677324879914 -0.133332082841687
NC_056055.1:106346758_T/G CEP44 9.2538049381149 1.5097817266964e-05 0.0667677324879914 0.133332082841687
NC_056055.1:106346931_A/G CEP44 9.2538049381149 1.5097817266964e-05 0.0667677324879914 0.133332082841687
NC_056064.1:20009521_A/G SSH2 -9.23039453887504 1.53828017770331e-05 0.0675184585818066 -0.169468642971507
NC_056064.1:20025376_T/C SSH2 -9.23039453887504 1.53828017770331e-05 0.0675184585818066 -0.169468642971507
NC_056064.1:20379915_G/C SSH2 -9.23039453887504 1.53828017770331e-05 0.0675184585818066 -0.169468642971507
NC_056064.1:20380047_C/T SSH2 -9.23039453887504 1.53828017770331e-05 0.0675184585818066 -0.169468642971507
NC_056056.1:176617530_G/A SYN3 -9.17619707548802 1.60658652951303e-05 0.0703847660655492 -0.488960286424004
s18450.1 MUSTN1 9.12568060049846 1.67330936223637e-05 0.073171133623187 1.07512045245779
NC_056074.1:36929306_G/A B3GAT3 9.11533572065942 1.68735069722895e-05 0.0733744607216048 0.247575058452199
NC_056074.1:37491727_A/G B3GAT3 9.11533572065942 1.68735069722895e-05 0.0733744607216048 0.247575058452199
NC_056074.1:37694208_G/A B3GAT3 9.11533572065942 1.68735069722895e-05 0.0733744607216048 0.247575058452199
NC_056066.1:37841121_G/A POLR3F -9.10023962541623 1.70807717758499e-05 0.0741382042234286 -0.123543529029468
NC_056057.1:65306820_C/T LOC101109351 9.05240117939076 1.7756552190375e-05 0.0762244556758121 0.789520008381337
NC_056057.1:65307376_G/T LOC101109351 9.05240117939076 1.7756552190375e-05 0.0762244556758121 0.789520008381337
NC_056057.1:65309216_C/T LOC101109351 9.05240117939076 1.7756552190375e-05 0.0762244556758121 0.789520008381337
NC_056057.1:65358447_A/G LOC101109351 9.05240117939076 1.7756552190375e-05 0.0762244556758121 0.789520008381337
NC_056057.1:65379271_T/C LOC101109351 9.05240117939076 1.7756552190375e-05 0.0762244556758121 0.789520008381337
NC_056057.1:65382924_A/G LOC101109351 -9.05240117939075 1.77565521903752e-05 0.0762244556758121 -0.789520008381337
OAR1_120096443.1 SLAMF6 -9.03554653675019 1.80017016601563e-05 0.0771355473903913 -1.214595704698
NC_056065.1:48676604_C/T PANK4 -9.02847763827942 1.81056388509931e-05 0.0771530100684594 -0.546779375098442
OAR20_29730506.1 HSPA1A -9.02725872258248 1.81236286186516e-05 0.0771530100684594 -1.53916011431406
NC_056074.1:41869372_T/C LOC101121557 -9.0263234020761 1.81374463584666e-05 0.0771530100684594 -0.475289289843013
NC_056074.1:42555169_T/C LOC101121557 9.0263234020761 1.81374463584666e-05 0.0771530100684594 0.475289289843013
s25758.1 LOC121817302 -9.01634931470848 1.82855284814028e-05 0.0774073746535662 -0.425057619376961
NC_056057.1:106313145_G/A LOC101113672 9.01562590619015 1.82963209798594e-05 0.0774073746535662 2.27887054917493
NC_056057.1:106313301_C/T LOC101113672 9.01562590619015 1.82963209798594e-05 0.0774073746535662 2.27887054917493
NC_056054.1:105749115_A/T CRABP2 -9.00942226227389 1.8389164814358e-05 0.0776599943005667 -0.470210972730828
NC_056059.1:91392461_T/A USO1 8.95452340330809 1.92340493781053e-05 0.0806613336937228 0.178735070532593
NC_056076.1:25942585_T/G LOC121817750 8.94995143806951 1.93063389947694e-05 0.0806613336937228 0.245971053685705
NC_056076.1:25946956_T/C LOC121817750 8.94995143806951 1.93063389947694e-05 0.0806613336937228 0.245971053685705
NC_056076.1:25947025_G/A LOC121817750 -8.9499514380695 1.93063389947695e-05 0.0806613336937228 -0.245971053685705
NC_056076.1:25947186_G/A LOC121817750 -8.9499514380695 1.93063389947695e-05 0.0806613336937228 -0.245971053685705
NC_056076.1:25965381_G/A LOC121817750 -8.9499514380695 1.93063389947695e-05 0.0806613336937228 -0.245971053685705
NC_056067.1:53882511_C/T ZNF114 -8.93456852349636 1.95517974038108e-05 0.0811085379301641 -1.09004594681549
NC_056067.1:53882830_G/A ZNF114 -8.93456852349636 1.95517974038108e-05 0.0811085379301641 -1.09004594681549
NC_056067.1:53901505_A/G ZNF114 -8.93456852349636 1.95517974038108e-05 0.0811085379301641 -1.09004594681549
NC_056067.1:54833910_C/G ZNF114 -8.93456852349636 1.95517974038108e-05 0.0811085379301641 -1.09004594681549
NC_056073.1:9715679_C/T CLPS -8.9139717696898 1.98859118808196e-05 0.0823488259267914 -0.692937964763085
NC_056056.1:211322102_G/C KCNA6 -8.89667922962478 2.01713419810164e-05 0.0832366875554039 -0.44018790875281
NC_056056.1:211975046_G/C KCNA6 8.89667922962478 2.01713419810164e-05 0.0832366875554039 0.44018790875281
OAR2_248485944.1 EIF3I 8.89248933513067 2.02411851444939e-05 0.0833781017072773 0.245813223570567
NC_056063.1:85718636_C/T TMEM255B -8.83491480214782 2.12287124603528e-05 0.0865334745573889 -3.28292219054966
NC_056063.1:85814014_G/A TMEM255B 8.83491480214782 2.12287124603528e-05 0.0865334745573889 3.28292219054966
NC_056063.1:85813527_A/G TMEM255B 8.83491480214781 2.1228712460353e-05 0.0865334745573889 3.28292219054966
NC_056063.1:85831148_G/C TMEM255B 8.83491480214781 2.1228712460353e-05 0.0865334745573889 3.28292219054966
NC_056063.1:85875163_T/C TMEM255B 8.83491480214781 2.1228712460353e-05 0.0865334745573889 3.28292219054966
NC_056063.1:85876443_G/C TMEM255B 8.83491480214781 2.1228712460353e-05 0.0865334745573889 3.28292219054966
OAR1_54229566.1 SLC44A5 8.80296985042945 2.17997083559592e-05 0.0885907013529788 0.572779020915006
s36743.1 LHFPL6 8.80245811743071 2.18089933880649e-05 0.0885907013529788 0.306956741095102
NC_056054.1:97100094_C/T LOC101112864 -8.73861043218622 2.30027781568397e-05 0.091891128935667 -0.368247900079604
NC_056054.1:97126520_G/A LOC101112864 -8.73861043218622 2.30027781568397e-05 0.091891128935667 -0.368247900079604
NC_056054.1:97137226_T/C LOC101112864 -8.73861043218622 2.30027781568397e-05 0.091891128935667 -0.368247900079604
NC_056067.1:55653444_G/T NTF4 -8.72994385006246 2.31703575586489e-05 0.091891128935667 -0.542805095852322
NC_056067.1:55658177_C/T NTF4 -8.72994385006246 2.31703575586489e-05 0.091891128935667 -0.542805095852322
NC_056067.1:55761916_G/A NTF4 -8.72994385006246 2.31703575586489e-05 0.091891128935667 -0.542805095852322
NC_056067.1:55762123_G/A NTF4 -8.72994385006246 2.31703575586489e-05 0.091891128935667 -0.542805095852322
NC_056067.1:55787937_C/T NTF4 -8.72994385006246 2.31703575586489e-05 0.091891128935667 -0.542805095852322
NC_056067.1:55791107_G/A NTF4 -8.72994385006246 2.31703575586489e-05 0.091891128935667 -0.542805095852322
NC_056067.1:55927281_C/T NTF4 -8.72994385006246 2.31703575586489e-05 0.091891128935667 -0.542805095852322
NC_056067.1:56006159_C/T NTF4 -8.72994385006246 2.31703575586489e-05 0.091891128935667 -0.542805095852322
NC_056067.1:56153958_C/T NTF4 -8.72994385006246 2.31703575586489e-05 0.091891128935667 -0.542805095852322
NC_056067.1:56006072_A/G NTF4 8.72994385006245 2.31703575586491e-05 0.091891128935667 0.542805095852322
NC_056067.1:56160478_C/T NTF4 8.72994385006245 2.31703575586491e-05 0.091891128935667 0.542805095852322
OAR2_9381341.1 PTBP3 8.71923010017319 2.33794034190847e-05 0.0925635602510039 0.1651279847517
NC_056054.1:14664829_G/A BMP8B -8.71604450828792 2.34419648504107e-05 0.0926547416170596 -0.169694575178617
NC_056064.1:47935499_C/T LOC101102254 8.68112004523073 2.41402037343671e-05 0.0952539114497753 0.291682489070156
OAR2_145810724.1 SLC25A12 8.66140566382455 2.45445552978288e-05 0.0966866547535694 0.30851390393279
OAR1_250699047.1 LOC101111596 -8.6341402548623 2.51162640011904e-05 0.098772742364225 -0.565307337959763
NC_056067.1:43416096_T/C SLC7A10 8.63015458594178 2.52010718131637e-05 0.0989402521954929 0.500306520546133
s67630.1 LOC121816866 -8.59069345986613 2.60581553220071e-05 0.102134111849906 -0.430339630559967
NC_056073.1:27194585_C/T DDR1 -8.55583192288996 2.68423917019292e-05 0.103819018236688 -1.31139415963792
NC_056073.1:27278371_A/T DDR1 8.55583192288996 2.68423917019292e-05 0.103819018236688 1.31139415963792
NC_056073.1:27857455_A/C DDR1 -8.55583192288996 2.68423917019292e-05 0.103819018236688 -1.31139415963792
NC_056073.1:28008880_C/T DDR1 -8.55583192288996 2.68423917019292e-05 0.103819018236688 -1.31139415963792
NC_056073.1:28032339_T/G DDR1 -8.55583192288996 2.68423917019292e-05 0.103819018236688 -1.31139415963792
NC_056073.1:28035356_G/C DDR1 -8.55583192288996 2.68423917019292e-05 0.103819018236688 -1.31139415963792
NC_056073.1:28035433_A/G DDR1 -8.55583192288996 2.68423917019292e-05 0.103819018236688 -1.31139415963792
NC_056073.1:28035462_G/A DDR1 -8.55583192288996 2.68423917019292e-05 0.103819018236688 -1.31139415963792
OAR1_159080734_X.1 ROBO1 -8.53888479068543 2.72330921685078e-05 0.105156614850774 -0.616437914541215
ilmnseq_rs160766764 LOC105607283 -8.52386467049625 2.75846629683325e-05 0.106154919340088 -1.04100945309942
OAR18_57166462.1 KLHL28 -8.51606601790652 2.77691934426607e-05 0.106154919340088 -0.250377863896335
OAR18_57166462.1_F2BT KLHL28 -8.51606601790652 2.77691934426607e-05 0.106154919340088 -0.250377863896335
OAR18_56901656.1 KLHL28 8.51606601790651 2.77691934426609e-05 0.106154919340088 0.250377863896335
s50727.1 KLHL28 8.51606601790651 2.77691934426609e-05 0.106154919340088 0.250377863896335
OAR18_57209732.1 KLHL28 8.51606601790651 2.77691934426609e-05 0.106154919340088 0.250377863896335
NC_056073.1:26815255_G/C LOC114109649 -8.51440529075806 2.78086664863988e-05 0.106154919340088 -0.783821512556108
NC_056067.1:45758429_C/T ZNF792 8.49900475357546 2.81777039607299e-05 0.106408154527083 0.347948433182514
OAR25_34429792.1 LOC121817967 8.49837959428107 2.81927991129908e-05 0.106408154527083 0.123375893566338
NC_056054.1:88881408_T/C LOC101106487 8.49286142289871 2.83264323674093e-05 0.106408154527083 1.12151282571126
s55490.1 EHBP1L1 8.48159809090721 2.86013892370143e-05 0.106408154527083 1.1383899258972
NC_056074.1:39850117_A/G EHBP1L1 -8.48159809090721 2.86013892370143e-05 0.106408154527083 -0.5691949629486
NC_056074.1:39850353_G/A EHBP1L1 -8.48159809090721 2.86013892370143e-05 0.106408154527083 -0.5691949629486
NC_056074.1:39851807_G/A EHBP1L1 -8.48159809090721 2.86013892370143e-05 0.106408154527083 -0.5691949629486
NC_056074.1:39852201_A/G EHBP1L1 -8.48159809090721 2.86013892370143e-05 0.106408154527083 -0.5691949629486
NC_056074.1:39852225_T/C EHBP1L1 -8.48159809090721 2.86013892370143e-05 0.106408154527083 -0.5691949629486
NC_056074.1:40066639_C/A EHBP1L1 8.48159809090721 2.86013892370143e-05 0.106408154527083 0.5691949629486
NC_056074.1:40118553_G/C EHBP1L1 8.48159809090721 2.86013892370143e-05 0.106408154527083 0.5691949629486
NC_056074.1:40122093_A/C EHBP1L1 8.48159809090721 2.86013892370143e-05 0.106408154527083 0.5691949629486
NC_056074.1:40417502_T/C EHBP1L1 8.48159809090721 2.86013892370143e-05 0.106408154527083 0.5691949629486
NC_056074.1:40417520_C/T EHBP1L1 8.48159809090721 2.86013892370143e-05 0.106408154527083 0.5691949629486
NC_056074.1:40731736_C/T EHBP1L1 8.48159809090721 2.86013892370143e-05 0.106408154527083 0.5691949629486
NC_056074.1:40967178_G/A EHBP1L1 8.48159809090721 2.86013892370143e-05 0.106408154527083 0.5691949629486
NC_056075.1:14969255_T/G PDE6C 8.44124645100126 2.96110986756616e-05 0.109816039148987 0.297728930188483
NC_056075.1:14969603_A/G PDE6C 8.44124645100126 2.96110986756616e-05 0.109816039148987 0.297728930188483
NC_056074.1:39520412_G/A SLC25A45 8.42092412878771 3.01345904573768e-05 0.110360498073123 0.455583776972782
NC_056074.1:40046447_G/A SLC25A45 8.42092412878771 3.01345904573768e-05 0.110360498073123 0.455583776972782
NC_056074.1:40059016_G/C SLC25A45 8.42092412878771 3.01345904573768e-05 0.110360498073123 0.455583776972782
NC_056074.1:40060952_A/G SLC25A45 8.42092412878771 3.01345904573768e-05 0.110360498073123 0.455583776972782
NC_056074.1:40279635_C/T SLC25A45 8.42092412878771 3.01345904573768e-05 0.110360498073123 0.455583776972782
NC_056074.1:40466967_C/T SLC25A45 8.42092412878771 3.01345904573768e-05 0.110360498073123 0.455583776972782
NC_056074.1:40731865_C/T SLC25A45 8.42092412878771 3.01345904573768e-05 0.110360498073123 0.455583776972782
NC_056074.1:40732241_A/G SLC25A45 8.42092412878771 3.01345904573768e-05 0.110360498073123 0.455583776972782
NC_056066.1:64438601_C/T LOC101115389 8.40616198225104 3.05213120790322e-05 0.111602391803343 0.307460951819193
s66807.1 LOC101114310 8.38843587822688 3.09929942485046e-05 0.113150594432093 0.407977756737888
OAR16_25765286.1 SLC38A9 8.37665021009254 3.13110915558359e-05 0.1139013884425 0.172315679876012
OAR16_25954381.1 SLC38A9 8.37665021009254 3.13110915558359e-05 0.1139013884425 0.172315679876012
NC_056071.1:64672784_C/T LOC105603310 -8.37363600019842 3.1393027744129e-05 0.1139013884425 -0.678225087680227
NC_056071.1:64673033_G/A LOC105603310 -8.37363600019842 3.1393027744129e-05 0.1139013884425 -0.678225087680227
NC_056058.1:5043098_G/A CRLF1 8.34491582936169 3.218581466617e-05 0.116250489888071 0.620497857683706
s73093.1 LOC101110860 8.34479230659044 3.21892721170445e-05 0.116250489888071 0.292201346066925
OAR13_66795163.1 LOC101110860 8.34479230659044 3.21892721170445e-05 0.116250489888071 0.292201346066925
NC_056077.1:27711739_C/T PRSS8 -8.32139982857707 3.28515466008394e-05 0.117007565759279 -0.865102018804077
NC_056077.1:27711982_G/T PRSS8 -8.32139982857707 3.28515466008394e-05 0.117007565759279 -0.865102018804077
NC_056077.1:28236254_C/T PRSS8 -8.32139982857707 3.28515466008394e-05 0.117007565759279 -0.865102018804077
ilmnseq_rs409686258 CASZ1 -8.30515803653154 3.33202880437894e-05 0.117007565759279 -0.839060104564034
s52933.1 CASZ1 8.30515803653151 3.33202880437903e-05 0.117007565759279 0.839060104564034
OAR12_48062551.1 CASZ1 8.30515803653151 3.33202880437903e-05 0.117007565759279 0.839060104564034
NC_056056.1:34318428_G/A LOC114113905 -8.30080255182727 3.34472498823368e-05 0.117007565759279 -0.646258259881762
NC_056056.1:34486727_G/C LOC114113905 -8.30080255182727 3.34472498823368e-05 0.117007565759279 -0.646258259881762
NC_056056.1:34124997_G/A LOC114113905 -8.30080255182726 3.34472498823371e-05 0.117007565759279 -0.646258259881762
NC_056056.1:34165885_A/G LOC114113905 -8.30080255182726 3.34472498823371e-05 0.117007565759279 -0.646258259881762
NC_056056.1:34166744_A/C LOC114113905 -8.30080255182726 3.34472498823371e-05 0.117007565759279 -0.646258259881762
NC_056056.1:34166833_A/C LOC114113905 -8.30080255182726 3.34472498823371e-05 0.117007565759279 -0.646258259881762
NC_056056.1:34174755_T/C LOC114113905 -8.30080255182726 3.34472498823371e-05 0.117007565759279 -0.646258259881762
NC_056056.1:34174885_C/G LOC114113905 -8.30080255182726 3.34472498823371e-05 0.117007565759279 -0.646258259881762
NC_056056.1:34175689_T/C LOC114113905 -8.30080255182726 3.34472498823371e-05 0.117007565759279 -0.646258259881762
NC_056056.1:34176054_G/A LOC114113905 -8.30080255182726 3.34472498823371e-05 0.117007565759279 -0.646258259881762
NC_056056.1:34176175_A/C LOC114113905 -8.30080255182726 3.34472498823371e-05 0.117007565759279 -0.646258259881762
NC_056056.1:34176189_C/G LOC114113905 -8.30080255182726 3.34472498823371e-05 0.117007565759279 -0.646258259881762
NC_056056.1:34176869_T/C LOC114113905 -8.30080255182726 3.34472498823371e-05 0.117007565759279 -0.646258259881762
NC_056056.1:34177254_C/T LOC114113905 -8.30080255182726 3.34472498823371e-05 0.117007565759279 -0.646258259881762
NC_056056.1:34177320_G/A LOC114113905 -8.30080255182726 3.34472498823371e-05 0.117007565759279 -0.646258259881762
NC_056055.1:242243981_A/G STPG1 8.28893215122388 3.37960107737227e-05 0.117875758160571 0.663924503348413
NC_056055.1:242244221_C/T STPG1 8.28893215122388 3.37960107737227e-05 0.117875758160571 0.663924503348413
NC_056074.1:36923510_C/T MYRF -8.28502803796956 3.39115988844248e-05 0.118103164565331 -0.992103169923166
NC_056056.1:93075484_G/A ADD2 8.25997528099425 3.46638770706636e-05 0.118521161340948 0.428269546258939
NC_056056.1:93087319_T/C ADD2 8.25997528099425 3.46638770706636e-05 0.118521161340948 0.428269546258939
NC_056056.1:93088124_G/A ADD2 8.25997528099425 3.46638770706636e-05 0.118521161340948 0.428269546258939
NC_056056.1:93088718_G/A ADD2 8.25997528099425 3.46638770706636e-05 0.118521161340948 0.428269546258939
OAR3_8415154.1 MIGA2 -8.23119351035612 3.55511268650482e-05 0.118521161340948 -1.48821059697762
NC_056072.1:58932589_C/T LOC121817304 8.22360142427943 3.57893561634247e-05 0.118521161340948 0.34360324777835
NC_056072.1:58961169_C/T LOC121817304 8.22360142427943 3.57893561634247e-05 0.118521161340948 0.34360324777835
NC_056072.1:58961183_C/T LOC121817304 8.22360142427943 3.57893561634247e-05 0.118521161340948 0.34360324777835
s23797.1 LOC121817857 8.22174316914052 3.58479357594376e-05 0.118521161340948 0.485363777236349
NC_056058.1:58640755_A/T NDST1 -8.20804711280406 3.62829936404925e-05 0.118521161340948 -1.37472447330044
NC_056058.1:58945987_G/A NDST1 -8.20804711280406 3.62829936404925e-05 0.118521161340948 -1.37472447330044
NC_056062.1:13993747_G/A PSCA -8.19651216378206 3.66539610098047e-05 0.118521161340948 -0.732091214736482
NC_056062.1:13993933_C/T PSCA -8.19651216378206 3.66539610098047e-05 0.118521161340948 -0.732091214736482
NC_056066.1:10735247_A/G NINL -8.18033688022716 3.71812868796451e-05 0.118521161340948 -0.213638127940209
NC_056064.1:19976185_C/T SSH2 -8.17684306000917 3.72962924675876e-05 0.118521161340948 -0.168811761335858
NC_056064.1:19976205_A/G SSH2 -8.17684306000917 3.72962924675876e-05 0.118521161340948 -0.168811761335858
NC_056064.1:19976440_A/G SSH2 -8.17684306000917 3.72962924675876e-05 0.118521161340948 -0.168811761335858
NC_056064.1:20005220_G/A SSH2 -8.17684306000917 3.72962924675876e-05 0.118521161340948 -0.168811761335858
NC_056067.1:47915814_G/T RPS16 8.17158313073374 3.74701795401065e-05 0.118521161340948 0.33797482689085
NC_056067.1:48769243_T/A RPS16 8.17158313073374 3.74701795401065e-05 0.118521161340948 0.33797482689085
NC_056067.1:48770633_C/T RPS16 8.17158313073374 3.74701795401065e-05 0.118521161340948 0.33797482689085
NC_056067.1:48771000_A/G RPS16 8.17158313073374 3.74701795401065e-05 0.118521161340948 0.33797482689085
NC_056067.1:48772098_C/T RPS16 8.17158313073374 3.74701795401065e-05 0.118521161340948 0.33797482689085
NC_056067.1:48772433_C/T RPS16 8.17158313073374 3.74701795401065e-05 0.118521161340948 0.33797482689085
NC_056067.1:48772538_C/T RPS16 8.17158313073374 3.74701795401065e-05 0.118521161340948 0.33797482689085
NC_056067.1:48772801_A/G RPS16 8.17158313073374 3.74701795401065e-05 0.118521161340948 0.33797482689085
NC_056067.1:48774017_T/C RPS16 8.17158313073374 3.74701795401065e-05 0.118521161340948 0.33797482689085
NC_056067.1:48774046_A/G RPS16 8.17158313073374 3.74701795401065e-05 0.118521161340948 0.33797482689085
NC_056067.1:48774252_G/A RPS16 8.17158313073374 3.74701795401065e-05 0.118521161340948 0.33797482689085
NC_056067.1:48774730_G/A RPS16 8.17158313073374 3.74701795401065e-05 0.118521161340948 0.33797482689085
NC_056067.1:48775333_G/C RPS16 8.17158313073374 3.74701795401065e-05 0.118521161340948 0.33797482689085
NC_056067.1:48775578_T/C RPS16 8.17158313073374 3.74701795401065e-05 0.118521161340948 0.33797482689085
NC_056067.1:48775662_G/T RPS16 8.17158313073374 3.74701795401065e-05 0.118521161340948 0.33797482689085
NC_056067.1:48775821_G/A RPS16 8.17158313073374 3.74701795401065e-05 0.118521161340948 0.33797482689085
NC_056067.1:48775881_A/G RPS16 8.17158313073374 3.74701795401065e-05 0.118521161340948 0.33797482689085
NC_056067.1:48775993_T/C RPS16 8.17158313073374 3.74701795401065e-05 0.118521161340948 0.33797482689085
NC_056067.1:48776088_A/C RPS16 8.17158313073374 3.74701795401065e-05 0.118521161340948 0.33797482689085
NC_056067.1:48776189_G/A RPS16 8.17158313073374 3.74701795401065e-05 0.118521161340948 0.33797482689085
NC_056067.1:48776253_T/C RPS16 8.17158313073374 3.74701795401065e-05 0.118521161340948 0.33797482689085
NC_056067.1:48776496_C/A RPS16 8.17158313073374 3.74701795401065e-05 0.118521161340948 0.33797482689085
NC_056067.1:48776520_C/T RPS16 8.17158313073374 3.74701795401065e-05 0.118521161340948 0.33797482689085
NC_056067.1:48776613_A/G RPS16 8.17158313073374 3.74701795401065e-05 0.118521161340948 0.33797482689085
NC_056067.1:48776619_G/A RPS16 8.17158313073374 3.74701795401065e-05 0.118521161340948 0.33797482689085
NC_056067.1:48776812_T/C RPS16 8.17158313073374 3.74701795401065e-05 0.118521161340948 0.33797482689085
NC_056067.1:48776828_C/T RPS16 8.17158313073374 3.74701795401065e-05 0.118521161340948 0.33797482689085
NC_056067.1:48776917_A/C RPS16 8.17158313073374 3.74701795401065e-05 0.118521161340948 0.33797482689085
NC_056067.1:48776930_A/G RPS16 8.17158313073374 3.74701795401065e-05 0.118521161340948 0.33797482689085
NC_056067.1:48776979_G/A RPS16 8.17158313073374 3.74701795401065e-05 0.118521161340948 0.33797482689085
NC_056067.1:48777092_G/A RPS16 8.17158313073374 3.74701795401065e-05 0.118521161340948 0.33797482689085
NC_056067.1:48777432_G/T RPS16 8.17158313073374 3.74701795401065e-05 0.118521161340948 0.33797482689085
NC_056067.1:48777710_A/C RPS16 8.17158313073374 3.74701795401065e-05 0.118521161340948 0.33797482689085
NC_056067.1:48777792_A/G RPS16 8.17158313073374 3.74701795401065e-05 0.118521161340948 0.33797482689085
NC_056067.1:48777904_G/A RPS16 8.17158313073374 3.74701795401065e-05 0.118521161340948 0.33797482689085
NC_056067.1:48778432_A/G RPS16 8.17158313073374 3.74701795401065e-05 0.118521161340948 0.33797482689085
NC_056067.1:48778677_T/C RPS16 8.17158313073374 3.74701795401065e-05 0.118521161340948 0.33797482689085
NC_056067.1:48778859_G/A RPS16 8.17158313073374 3.74701795401065e-05 0.118521161340948 0.33797482689085
NC_056067.1:48778891_A/G RPS16 8.17158313073374 3.74701795401065e-05 0.118521161340948 0.33797482689085
NC_056067.1:48778984_A/G RPS16 8.17158313073374 3.74701795401065e-05 0.118521161340948 0.33797482689085
NC_056067.1:48779018_A/G RPS16 8.17158313073374 3.74701795401065e-05 0.118521161340948 0.33797482689085
NC_056067.1:48779024_C/T RPS16 8.17158313073374 3.74701795401065e-05 0.118521161340948 0.33797482689085
NC_056067.1:48781392_G/A RPS16 8.17158313073374 3.74701795401065e-05 0.118521161340948 0.33797482689085
NC_056067.1:48781462_A/G RPS16 8.17158313073374 3.74701795401065e-05 0.118521161340948 0.33797482689085
NC_056067.1:48781513_C/T RPS16 8.17158313073374 3.74701795401065e-05 0.118521161340948 0.33797482689085
NC_056067.1:48781670_T/G RPS16 8.17158313073374 3.74701795401065e-05 0.118521161340948 0.33797482689085
NC_056067.1:48783934_C/T RPS16 8.17158313073374 3.74701795401065e-05 0.118521161340948 0.33797482689085
NC_056067.1:48785499_C/T RPS16 8.17158313073374 3.74701795401065e-05 0.118521161340948 0.33797482689085
NC_056067.1:48785607_A/G RPS16 8.17158313073374 3.74701795401065e-05 0.118521161340948 0.33797482689085
NC_056067.1:48790170_A/G RPS16 8.17158313073374 3.74701795401065e-05 0.118521161340948 0.33797482689085
NC_056071.1:55667238_G/T PPP4R4 8.16593297682954 3.76579718833334e-05 0.118954630909671 0.395275860285868
NC_056060.1:7977525_A/G F2RL1 8.15970210605189 3.78662796064261e-05 0.119451650774273 1.36298090703285
NC_056075.1:14677888_C/A CYP2C18 8.15376015779546 3.80661222550245e-05 0.119512417549249 0.622022939538976
ilmnseq_rs403731894 LOC121819202 -8.15363737345376 3.80702641485203e-05 0.119512417549249 -0.27172713789339
NC_056055.1:96269309_C/G LOC121818664 8.15306725447185 3.80895025813553e-05 0.119512417549249 0.359623989053881
NC_056055.1:96270650_G/A LOC121818664 8.15306725447185 3.80895025813553e-05 0.119512417549249 0.359623989053881
NC_056055.1:238597372_C/T MECR -8.13729944758887 3.86258882111763e-05 0.121033394487513 -0.790311497997351
s71697.1 LOC101117539 8.12734292908297 3.89689101540009e-05 0.121782624417565 0.137699380137008
s09766.1 LOC101117539 -8.12734292908297 3.89689101540009e-05 0.121782624417565 -0.137699380137008
s73531.1 LOC121820366 -8.11919471292174 3.92521532594654e-05 0.122504454593837 -0.221538880013242
NC_056067.1:2069587_T/C LOC101115151 8.08497434344831 4.04669492494497e-05 0.125960338994328 0.293311463336955
NC_056067.1:2071575_A/G LOC101115151 -8.08497434344831 4.04669492494497e-05 0.125960338994328 -0.293311463336955
s12344.1 SLCO2A1 8.06467991498461 4.12070952417977e-05 0.128094059052686 0.568927088360921
s15063.1 LOC114113859 8.05140437607057 4.16993964679263e-05 0.129157188179643 0.655676406961629
s47103.1 LOC114113859 -8.05140437607057 4.16993964679263e-05 0.129157188179643 -0.655676406961629
NC_056078.1:27407455_C/G LOC105604983 8.04952766316315 4.1769517160358e-05 0.129157188179643 0.807233867915968
NC_056078.1:27407506_T/A LOC105604983 -8.04952766316313 4.17695171603587e-05 0.129157188179643 -0.807233867915968
DU317751_332.1_F2BT ANXA9 8.03863469837208 4.21791143098201e-05 0.129702734211607 0.722038532522471
NC_056054.1:100509265_A/G ANXA9 -8.03863469837207 4.21791143098204e-05 0.129702734211607 -0.722038532522471
s62883.1 ANXA9 -8.03863469837207 4.21791143098204e-05 0.129702734211607 -0.722038532522471
DU317751_332.1 ANXA9 8.03863469837206 4.21791143098208e-05 0.129702734211607 0.361019266261236
OAR2_45999847.1 LOC100147796 8.03748419879617 4.22226354009596e-05 0.129702734211607 0.188655335956848
NC_056079.1:14703648_G/A LOC114111046 8.03395620869637 4.23564036916409e-05 0.129773487505129 0.651263872087986
NC_056079.1:15364524_G/C LOC114111046 -8.03395620869636 4.23564036916412e-05 0.129773487505129 -0.651263872087986
OAR11_57135966.1 LOC114116828 8.03016437045563 4.25007015607251e-05 0.129871319318646 0.17097261836116
NC_056054.1:660168_T/C LOC114113946 8.02875266011251 4.25545635058673e-05 0.129871319318646 0.709506778913791
NC_056054.1:662211_T/C LOC114113946 -8.02875266011249 4.25545635058678e-05 0.129871319318646 -0.709506778913791
NC_056070.1:44544957_G/A ANKLE2 -8.01968589709104 4.29023075765333e-05 0.1307623282117 -0.150676675902282
NC_056072.1:58769039_C/T ACAD9 -8.01263541179462 4.31749031484056e-05 0.131422274474241 -0.607169873862056
NC_056072.1:11909608_A/G VILL -8.00788105255692 4.33598092933338e-05 0.131781559694495 -0.734942987720565
NC_056064.1:24456486_C/T P2RX1 8.00383569815187 4.3517834053464e-05 0.131781559694495 1.00601167656088
NC_056064.1:25126410_C/T P2RX1 8.00383569815187 4.3517834053464e-05 0.131781559694495 1.00601167656088
NC_056064.1:25189850_A/G P2RX1 8.00383569815187 4.3517834053464e-05 0.131781559694495 1.00601167656088
OAR25_44418952.1 PTPN20 -7.99110014891563 4.40195206278275e-05 0.132358946675044 -0.392139471793288
OAR1_66062371.1 COL24A1 -7.98425823443444 4.42916932358463e-05 0.132358946675044 -0.768683113182427
NC_056065.1:65701797_C/T HMCN1 7.97901526753678 4.45015251888338e-05 0.132358946675044 1.1896095409056
OAR10_33307197.1 FLT1 -7.97686789164476 4.45877853122844e-05 0.132358946675044 -0.554229415064444
OAR10_33338187.1 FLT1 -7.97686789164476 4.45877853122844e-05 0.132358946675044 -0.554229415064444
NC_056060.1:24921630_A/G LOC105613564 -7.97423146651629 4.4693944755823e-05 0.132358946675044 -0.424463732925503
NC_056060.1:24927447_C/G LOC105613564 -7.97423146651629 4.4693944755823e-05 0.132358946675044 -0.424463732925503
NC_056060.1:24948562_A/G LOC105613564 -7.97423146651629 4.4693944755823e-05 0.132358946675044 -0.424463732925503
s18836.1 AMT -7.9675776717747 4.49631205131441e-05 0.132358946675044 -0.146022868724942
s43006.1 AMT -7.9675776717747 4.49631205131441e-05 0.132358946675044 -0.146022868724942
NC_056065.1:79261261_C/G LOC114117264 7.96371335178266 4.51202761932585e-05 0.132358946675044 0.60399438130655
NC_056065.1:79523147_C/T LOC114117264 7.96371335178266 4.51202761932585e-05 0.132358946675044 0.60399438130655
NC_056065.1:79077536_G/A LOC114117264 -7.96371335178264 4.5120276193259e-05 0.132358946675044 -0.60399438130655
NC_056065.1:79082841_G/T LOC114117264 -7.96371335178264 4.5120276193259e-05 0.132358946675044 -0.60399438130655
NC_056065.1:79262896_A/C LOC114117264 -7.96371335178264 4.5120276193259e-05 0.132358946675044 -0.60399438130655
NC_056065.1:79264104_C/A LOC114117264 -7.96371335178264 4.5120276193259e-05 0.132358946675044 -0.60399438130655
NC_056065.1:79322035_G/T LOC114117264 -7.96371335178264 4.5120276193259e-05 0.132358946675044 -0.60399438130655
NC_056065.1:79323272_G/A LOC114117264 -7.96371335178264 4.5120276193259e-05 0.132358946675044 -0.60399438130655
NC_056065.1:79383376_T/C LOC114117264 -7.96371335178264 4.5120276193259e-05 0.132358946675044 -0.60399438130655
NC_056065.1:79421999_G/A LOC114117264 -7.96371335178264 4.5120276193259e-05 0.132358946675044 -0.60399438130655
NC_056065.1:79825736_C/T LOC114117264 -7.96371335178264 4.5120276193259e-05 0.132358946675044 -0.60399438130655
NC_056065.1:79825742_G/A LOC114117264 -7.96371335178264 4.5120276193259e-05 0.132358946675044 -0.60399438130655
NC_056065.1:79975412_C/T LOC114117264 -7.96371335178264 4.5120276193259e-05 0.132358946675044 -0.60399438130655
NC_056065.1:80014613_C/G LOC114117264 -7.96371335178264 4.5120276193259e-05 0.132358946675044 -0.60399438130655
NC_056065.1:80263389_G/A LOC114117264 -7.96371335178264 4.5120276193259e-05 0.132358946675044 -0.60399438130655
NC_056073.1:24557960_A/T BTNL2 7.94525358908231 4.58794760818659e-05 0.133984584520532 1.16025713392965
NC_056073.1:24559318_G/A BTNL2 7.94525358908231 4.58794760818659e-05 0.133984584520532 1.16025713392965
NC_056073.1:24561388_C/T BTNL2 7.94525358908231 4.58794760818659e-05 0.133984584520532 1.16025713392965
NC_056073.1:6767180_A/G LOC101109219 7.94409014185288 4.59277988731247e-05 0.133984584520532 0.430334909933229
s29698.1 TRIQK -7.94330916558808 4.5960267780212e-05 0.133984584520532 -0.355723392140855
OAR5_80804886.1 CCNG1 7.93955223409304 4.61168182244014e-05 0.134273957094059 1.29402225734377
NC_056054.1:71615067_G/T ABCD3 -7.93766135714305 4.61958347039136e-05 0.134337143429392 -0.322456061935425
OAR25_33315367.1 LRMDA -7.91178433061291 4.72924446945877e-05 0.137124641066294 -0.283348394651669
NC_056073.1:27177556_C/G LOC114109558 7.90955146336121 4.73884157992296e-05 0.137124641066294 3.51489729818925
NC_056073.1:27809017_G/T LOC114109558 7.90955146336121 4.73884157992296e-05 0.137124641066294 3.51489729818925
NC_056073.1:28011100_A/G LOC114109558 7.90955146336121 4.73884157992296e-05 0.137124641066294 3.51489729818925
OAR19_14430440.1 LOC105603386 7.90789826595552 4.74596114672275e-05 0.137161320173329 0.382578347529556
NC_056067.1:34403287_G/T SLC7A6 -7.89428145224299 4.80505669625234e-05 0.137220252559342 -0.2799588625224
NC_056067.1:34406236_T/C SLC7A6 -7.89428145224299 4.80505669625234e-05 0.137220252559342 -0.2799588625224
NC_056067.1:34610088_A/G SLC7A6 -7.89428145224299 4.80505669625234e-05 0.137220252559342 -0.2799588625224
NC_056073.1:12952955_T/C KCNK17 7.89394085540446 4.80654529406076e-05 0.137220252559342 0.575940785095882
NC_056073.1:12964644_A/G KCNK17 7.89394085540446 4.80654529406076e-05 0.137220252559342 0.575940785095882
NC_056073.1:12964976_A/G KCNK17 7.89394085540446 4.80654529406076e-05 0.137220252559342 0.575940785095882
NC_056073.1:12964999_T/C KCNK17 7.89394085540446 4.80654529406076e-05 0.137220252559342 0.575940785095882
NC_056073.1:12966486_G/T KCNK17 7.89394085540446 4.80654529406076e-05 0.137220252559342 0.575940785095882
NC_056073.1:12966496_T/C KCNK17 7.89394085540446 4.80654529406076e-05 0.137220252559342 0.575940785095882
NC_056073.1:12968517_T/G KCNK17 7.89394085540446 4.80654529406076e-05 0.137220252559342 0.575940785095882
ilmnseq_rs588328841 LOC121819262 7.88061689801869 4.86518241316807e-05 0.138283343181756 2.28597318402472
ilmnseq_rs603288425 LOC121819262 7.88061689801869 4.86518241316807e-05 0.138283343181756 2.28597318402472
ilmnseq_rs598223011 LOC121819262 7.88061689801869 4.86518241316807e-05 0.138283343181756 2.28597318402472
s28119.1 LOC105615257 -7.88012042889864 4.86738261900539e-05 0.138283343181756 -0.480275798003927
NC_056063.1:24000676_C/T LOC121820433 -7.87594044964027 4.88595095848597e-05 0.138642821627599 -0.634644283408267
NC_056074.1:46650839_G/A ODF3 -7.8653438978592 4.93337665454983e-05 0.139389348486663 -0.43544400491372
OAR15_68402194.1 LOC121816709 7.85652051946708 4.97325672850554e-05 0.139389348486663 0.445255957376968
s30476.1 LOC121816709 -7.85652051946707 4.97325672850558e-05 0.139389348486663 -0.445255957376968
OAR15_68824888.1 LOC121816709 -7.85652051946707 4.97325672850558e-05 0.139389348486663 -0.445255957376968
OAR15_68996985.1 LOC121816709 -7.85652051946707 4.97325672850558e-05 0.139389348486663 -0.445255957376968
OAR1_220409664.1 YEATS2 -7.84885025344752 5.00821605611712e-05 0.139389348486663 -0.0828305750913701
OAR1_220431812.1 YEATS2 -7.84885025344752 5.00821605611712e-05 0.139389348486663 -0.0828305750913701
NC_056078.1:38171589_C/T CDHR1 -7.83790701851435 5.05856634069734e-05 0.139389348486663 -0.314343913082234
NC_056056.1:99076491_G/A MFSD9 7.83576456301432 5.06848954467579e-05 0.139389348486663 0.499406260941454
NC_056056.1:99086236_C/A MFSD9 7.83576456301432 5.06848954467579e-05 0.139389348486663 0.499406260941454
NC_056056.1:99205805_A/G MFSD9 7.83576456301432 5.06848954467579e-05 0.139389348486663 0.499406260941454
NC_056056.1:99205824_G/T MFSD9 7.83576456301432 5.06848954467579e-05 0.139389348486663 0.499406260941454
NC_056056.1:99213061_G/A MFSD9 7.83576456301432 5.06848954467579e-05 0.139389348486663 0.499406260941454
NC_056056.1:99213062_C/T MFSD9 7.83576456301432 5.06848954467579e-05 0.139389348486663 0.499406260941454
NC_056056.1:99844350_G/A MFSD9 7.83576456301432 5.06848954467579e-05 0.139389348486663 0.499406260941454
NC_056056.1:99858525_C/T MFSD9 7.83576456301432 5.06848954467579e-05 0.139389348486663 0.499406260941454
NC_056063.1:74789260_G/A STK24 -7.82717061013775 5.10851202214326e-05 0.139389348486663 -0.274528645388116
NC_056063.1:74790535_G/A STK24 -7.82717061013775 5.10851202214326e-05 0.139389348486663 -0.274528645388116
NC_056063.1:74791623_G/A STK24 -7.82717061013775 5.10851202214326e-05 0.139389348486663 -0.274528645388116
NC_056063.1:74794633_C/T STK24 -7.82717061013775 5.10851202214326e-05 0.139389348486663 -0.274528645388116
NC_056063.1:74796794_C/T STK24 -7.82717061013775 5.10851202214326e-05 0.139389348486663 -0.274528645388116
NC_056063.1:74797335_G/A STK24 -7.82717061013775 5.10851202214326e-05 0.139389348486663 -0.274528645388116
NC_056063.1:74797488_G/A STK24 -7.82717061013775 5.10851202214326e-05 0.139389348486663 -0.274528645388116
NC_056063.1:74798324_A/C STK24 -7.82717061013775 5.10851202214326e-05 0.139389348486663 -0.274528645388116
NC_056063.1:74803597_T/C STK24 -7.82717061013775 5.10851202214326e-05 0.139389348486663 -0.274528645388116
NC_056063.1:74805442_A/T STK24 -7.82717061013775 5.10851202214326e-05 0.139389348486663 -0.274528645388116
NC_056063.1:74806623_G/A STK24 -7.82717061013775 5.10851202214326e-05 0.139389348486663 -0.274528645388116
NC_056063.1:75069690_T/C STK24 -7.82717061013775 5.10851202214326e-05 0.139389348486663 -0.274528645388116
NC_056063.1:75069702_G/A STK24 -7.82717061013775 5.10851202214326e-05 0.139389348486663 -0.274528645388116
NC_056063.1:75069726_G/C STK24 -7.82717061013775 5.10851202214326e-05 0.139389348486663 -0.274528645388116
NC_056063.1:75069747_A/G STK24 -7.82717061013775 5.10851202214326e-05 0.139389348486663 -0.274528645388116
NC_056063.1:75696853_G/A STK24 -7.82717061013775 5.10851202214326e-05 0.139389348486663 -0.274528645388116
NC_056063.1:75090254_A/G STK24 7.82717061013775 5.1085120221433e-05 0.139389348486663 0.274528645388116
NC_056074.1:38564592_C/T EHD1 -7.8244343665346 5.12132842860204e-05 0.139414456059832 -0.28441240342665
NC_056074.1:38564865_G/A EHD1 7.82443436653459 5.12132842860208e-05 0.139414456059832 0.28441240342665
OAR7_87273487.1 SMOC1 7.81385058269369 5.1712395883849e-05 0.14012217964531 0.403325387969309
OAR7_87290499.1 SMOC1 7.81385058269369 5.1712395883849e-05 0.14012217964531 0.403325387969309
s70441.1 SMOC1 7.81385058269369 5.1712395883849e-05 0.14012217964531 0.403325387969309
s30965.1 SMOC1 -7.81385058269368 5.17123958838493e-05 0.14012217964531 -0.403325387969308
OAR2_111529610.1 LOC114113029 -7.79800379563395 5.24698324981985e-05 0.142010389309749 -0.212578507201088
OAR3_8415154.1 SH3GLB2 -7.79167527771878 5.27757561049001e-05 0.142579097834382 -1.0423629759195
NC_056057.1:108004367_G/T LOC114114455 7.78863797937837 5.29232837008252e-05 0.142579097834382 0.463119784895446
NC_056057.1:108004959_G/A LOC114114455 7.78863797937837 5.29232837008252e-05 0.142579097834382 0.463119784895446
NC_056057.1:108011200_G/A LOC114114455 -7.78863797937835 5.29232837008263e-05 0.142579097834382 -0.463119784895445
OAR1_122317413.1 FCRLA 7.75631573097508 5.45219329730841e-05 0.146717332288748 0.691036441909172
NC_056054.1:100312771_T/C MRPS21 7.74978542113378 5.48513906689588e-05 0.147331954148198 0.234773646461831
NC_056073.1:27196334_G/A RNF39 7.74929834831469 5.48760522131511e-05 0.147331954148198 0.216756172168464
OAR15_43452819.1 AMPD3 7.74152590195246 5.52712584755985e-05 0.147998434443582 1.4514643948184
s71967.1 ATP6V1G2 7.74140030292827 5.52776707159002e-05 0.147998434443582 0.452726113032677
NC_056058.1:10799319_C/T C5H19orf53 7.73323522809798 5.56963022618418e-05 0.147998434443582 0.327193622057887
NC_056058.1:10914917_G/A C5H19orf53 7.73323522809798 5.56963022618418e-05 0.147998434443582 0.327193622057887
NC_056058.1:10941995_G/A C5H19orf53 7.73323522809798 5.56963022618418e-05 0.147998434443582 0.327193622057887
s51016.1 LRR1 -7.72753405787028 5.59906940373143e-05 0.147998434443582 -0.314425944510265
NC_056067.1:35150520_G/A SLC7A6 -7.72719411249608 5.60083023307274e-05 0.147998434443582 -0.251585988472524
NC_056067.1:35236439_T/A SLC7A6 -7.72719411249608 5.60083023307274e-05 0.147998434443582 -0.251585988472524
NC_056067.1:35242235_G/A SLC7A6 -7.72719411249608 5.60083023307274e-05 0.147998434443582 -0.251585988472524
NC_056067.1:35150033_G/A SLC7A6 7.72719411249607 5.60083023307277e-05 0.147998434443582 0.251585988472524
NC_056067.1:35150439_C/G SLC7A6 7.72719411249607 5.60083023307277e-05 0.147998434443582 0.251585988472524
NC_056067.1:35181156_G/C SLC7A6 7.72719411249607 5.60083023307277e-05 0.147998434443582 0.251585988472524
NC_056067.1:35236331_C/G SLC7A6 7.72719411249607 5.60083023307277e-05 0.147998434443582 0.251585988472524
NC_056067.1:35283556_A/G SLC7A6 7.72719411249607 5.60083023307277e-05 0.147998434443582 0.251585988472524
NC_056075.1:22858201_A/G LOC101102688 -7.6986505679216 5.75089529381444e-05 0.148645666785995 -0.121400367191867
NC_056075.1:22858395_C/T LOC101102688 -7.6986505679216 5.75089529381444e-05 0.148645666785995 -0.121400367191867
NC_056075.1:22861636_G/A LOC101102688 -7.6986505679216 5.75089529381444e-05 0.148645666785995 -0.121400367191867
NC_056075.1:22861645_G/A LOC101102688 -7.6986505679216 5.75089529381444e-05 0.148645666785995 -0.121400367191867
NC_056075.1:22865316_G/A LOC101102688 -7.6986505679216 5.75089529381444e-05 0.148645666785995 -0.121400367191867
NC_056070.1:62643213_G/A LOC101122891 -7.68132188251308 5.84417424042081e-05 0.148645666785995 -0.115902783320426
NC_056058.1:58640755_A/T HMGXB3 -7.67228960883253 5.89345931260945e-05 0.148645666785995 -0.69225491050273
NC_056058.1:58945987_G/A HMGXB3 -7.67228960883253 5.89345931260945e-05 0.148645666785995 -0.69225491050273
NC_056064.1:42806406_G/C UBTF -7.67033138338316 5.90420523069045e-05 0.148645666785995 -0.11009541662735
NC_056064.1:42913906_A/G UBTF -7.67033138338316 5.90420523069045e-05 0.148645666785995 -0.11009541662735
NC_056058.1:5639509_T/C HSH2D 7.66963307728652 5.90804250121687e-05 0.148645666785995 0.833320464471862
NC_056058.1:5652482_C/T HSH2D 7.66963307728652 5.90804250121687e-05 0.148645666785995 0.833320464471862
NC_056058.1:5959260_A/G HSH2D -7.66963307728652 5.90804250121687e-05 0.148645666785995 -0.833320464471862
NC_056058.1:7527562_C/A HSH2D -7.66963307728652 5.90804250121687e-05 0.148645666785995 -0.833320464471862
NC_056058.1:7578262_C/T HSH2D 7.66963307728652 5.90804250121687e-05 0.148645666785995 0.833320464471862
NC_056067.1:50042908_A/C LOC121816375 -7.66816600278138 5.91611326264319e-05 0.148645666785995 -0.191609400805225
NC_056064.1:35774483_C/G RSAD1 -7.66700252144918 5.92252258148729e-05 0.148645666785995 -0.185133639123435
NC_056064.1:35775047_G/A RSAD1 -7.66700252144918 5.92252258148729e-05 0.148645666785995 -0.185133639123435
NC_056064.1:35801329_G/A RSAD1 7.66700252144918 5.92252258148729e-05 0.148645666785995 0.185133639123435
NC_056064.1:35802936_T/C RSAD1 -7.66700252144918 5.92252258148729e-05 0.148645666785995 -0.185133639123435
NC_056064.1:35805068_C/T RSAD1 -7.66700252144918 5.92252258148729e-05 0.148645666785995 -0.185133639123435
NC_056064.1:35805149_A/G RSAD1 -7.66700252144918 5.92252258148729e-05 0.148645666785995 -0.185133639123435
NC_056064.1:35810155_G/A RSAD1 -7.66700252144918 5.92252258148729e-05 0.148645666785995 -0.185133639123435
NC_056077.1:1871401_G/A LOC121817800 7.66460675855397 5.9357445154097e-05 0.148645666785995 0.398621785112515
NC_056077.1:1876707_G/A LOC121817800 7.66460675855397 5.9357445154097e-05 0.148645666785995 0.398621785112515
NC_056077.1:1908207_G/A LOC121817800 7.66460675855397 5.9357445154097e-05 0.148645666785995 0.398621785112515
NC_056077.1:1912309_G/A LOC121817800 7.66460675855397 5.9357445154097e-05 0.148645666785995 0.398621785112515
NC_056077.1:2026502_C/T LOC121817800 7.66460675855397 5.9357445154097e-05 0.148645666785995 0.398621785112515
NC_056077.1:2151717_G/C LOC121817800 7.66460675855397 5.9357445154097e-05 0.148645666785995 0.398621785112515
NC_056077.1:2476591_G/A LOC121817800 7.66460675855397 5.9357445154097e-05 0.148645666785995 0.398621785112515
NC_056077.1:2606772_G/A LOC121817800 7.66460675855397 5.9357445154097e-05 0.148645666785995 0.398621785112515
NC_056077.1:2607337_G/A LOC121817800 7.66460675855397 5.9357445154097e-05 0.148645666785995 0.398621785112515
NC_056077.1:2609349_C/G LOC121817800 7.66460675855397 5.9357445154097e-05 0.148645666785995 0.398621785112515
NC_056077.1:2609666_C/T LOC121817800 7.66460675855397 5.9357445154097e-05 0.148645666785995 0.398621785112515
NC_056077.1:2791140_C/T LOC121817800 7.66460675855397 5.9357445154097e-05 0.148645666785995 0.398621785112515
NC_056077.1:2983875_A/C LOC121817800 7.66460675855397 5.9357445154097e-05 0.148645666785995 0.398621785112515
NC_056077.1:2983921_A/G LOC121817800 7.66460675855397 5.9357445154097e-05 0.148645666785995 0.398621785112515
NC_056077.1:2984113_C/T LOC121817800 7.66460675855397 5.9357445154097e-05 0.148645666785995 0.398621785112515
NC_056077.1:2984145_A/G LOC121817800 7.66460675855397 5.9357445154097e-05 0.148645666785995 0.398621785112515
NC_056077.1:3320493_G/A LOC121817800 7.66460675855397 5.9357445154097e-05 0.148645666785995 0.398621785112515
NC_056077.1:2229638_G/T LOC121817800 -7.66460675855396 5.93574451540975e-05 0.148645666785995 -0.398621785112515
NC_056077.1:2279388_T/C LOC121817800 -7.66460675855396 5.93574451540975e-05 0.148645666785995 -0.398621785112515
NC_056077.1:2314904_T/C LOC121817800 -7.66460675855396 5.93574451540975e-05 0.148645666785995 -0.398621785112515
NC_056058.1:18568062_A/C TLE2 -7.66438192343869 5.93698703501464e-05 0.148645666785995 -0.908222895601048
NC_056058.1:18733840_C/T TLE2 -7.66438192343869 5.93698703501464e-05 0.148645666785995 -0.908222895601048
NC_056058.1:18952669_A/G TLE2 -7.66438192343869 5.93698703501464e-05 0.148645666785995 -0.908222895601048
NC_056058.1:1195979_C/T LOC121819716 -7.64723425308803 6.03260751558891e-05 0.148645666785995 -0.318100116347975
NC_056070.1:71267757_C/T LOC114112157 -7.64576365034467 6.04088729670729e-05 0.148645666785995 -0.520097046982337
NC_056070.1:71279014_A/G LOC114112157 -7.64576365034467 6.04088729670729e-05 0.148645666785995 -0.520097046982337
NC_056070.1:71284070_A/G LOC114112157 -7.64576365034467 6.04088729670729e-05 0.148645666785995 -0.520097046982337
NC_056070.1:71304881_A/G LOC114112157 -7.64576365034467 6.04088729670729e-05 0.148645666785995 -0.520097046982337
NC_056070.1:71304898_A/G LOC114112157 -7.64576365034467 6.04088729670729e-05 0.148645666785995 -0.520097046982337
NC_056070.1:71751688_A/C LOC114112157 -7.64576365034467 6.04088729670729e-05 0.148645666785995 -0.520097046982337
NC_056070.1:71773455_C/G LOC114112157 -7.64576365034467 6.04088729670729e-05 0.148645666785995 -0.520097046982337
NC_056070.1:71293594_G/A LOC114112157 7.64576365034465 6.04088729670737e-05 0.148645666785995 0.520097046982337
NC_056070.1:71655879_A/G LOC114112157 7.64576365034465 6.04088729670737e-05 0.148645666785995 0.520097046982337
NC_056070.1:71656255_C/T LOC114112157 7.64576365034465 6.04088729670737e-05 0.148645666785995 0.520097046982337
NC_056070.1:71680942_G/A LOC114112157 7.64576365034465 6.04088729670737e-05 0.148645666785995 0.520097046982337
NC_056070.1:71696658_C/T LOC114112157 7.64576365034465 6.04088729670737e-05 0.148645666785995 0.520097046982337
NC_056070.1:71754106_C/G LOC114112157 7.64576365034465 6.04088729670737e-05 0.148645666785995 0.520097046982337
NC_056070.1:71754163_T/C LOC114112157 7.64576365034465 6.04088729670737e-05 0.148645666785995 0.520097046982337
NC_056070.1:71755424_C/T LOC114112157 7.64576365034465 6.04088729670737e-05 0.148645666785995 0.520097046982337
NC_056071.1:19101381_A/G LOC114109097 -7.64078545379406 6.0690092883799e-05 0.148645666785995 -1.34338385890088
s62564.1 LOC114109097 -7.64078545379406 6.0690092883799e-05 0.148645666785995 -1.34338385890088
s33089.1 LOC114109097 7.64078545379406 6.0690092883799e-05 0.148645666785995 1.34338385890088
s54375.1 LOC114109097 -7.64078545379406 6.0690092883799e-05 0.148645666785995 -1.34338385890088
ilmnseq_rs405924733 LOC114109097 -7.64078545379406 6.0690092883799e-05 0.148645666785995 -1.34338385890088
NC_056077.1:1517463_T/C WFIKKN1 -7.64043232791706 6.07100962092674e-05 0.148645666785995 -0.31177666347738
NC_056067.1:54376101_G/A GRWD1 7.6339443657986 6.10789218044731e-05 0.148645666785995 0.199117852513665
NC_056067.1:54409256_C/T GRWD1 7.6339443657986 6.10789218044731e-05 0.148645666785995 0.199117852513665
NC_056079.1:13590524_C/T PRIMPOL 7.63385451568913 6.10840470056135e-05 0.148645666785995 0.341538758934916
OAR2_234715107.1 TMEM198 7.62375517645972 6.16631844595038e-05 0.148645666785995 0.242439691248248
OAR2_234983802.1 TMEM198 7.62375517645972 6.16631844595038e-05 0.148645666785995 0.242439691248248
OAR2_235067897.1 TMEM198 -7.62375517645971 6.16631844595042e-05 0.148645666785995 -0.242439691248248
NC_056073.1:31185038_C/G LOC114109701 -7.6199268748664 6.18843058835538e-05 0.148645666785995 -0.19209275686682
OAR2_64927875.1 PCSK5 -7.61916216245589 6.19285808033152e-05 0.148645666785995 -1.17738631076304
NC_056075.1:43637526_T/C CTBP2 -7.61107714872864 6.2398839882255e-05 0.148645666785995 -0.194497653897213
NC_056075.1:44038076_T/A CTBP2 -7.61107714872864 6.2398839882255e-05 0.148645666785995 -0.194497653897213
NC_056075.1:44045219_G/A CTBP2 -7.61107714872864 6.2398839882255e-05 0.148645666785995 -0.194497653897213
NC_056075.1:43727553_G/T CTBP2 7.61107714872863 6.23988398822554e-05 0.148645666785995 0.194497653897212
NC_056075.1:43728784_T/C CTBP2 7.61107714872863 6.23988398822554e-05 0.148645666785995 0.194497653897212
NC_056058.1:58962505_C/T LOC121819723 7.60740997887499 6.26134437434549e-05 0.148645666785995 0.802346802566107
NC_056058.1:58962753_A/G LOC121819723 7.60740997887499 6.26134437434549e-05 0.148645666785995 0.802346802566107
NC_056058.1:58962849_T/C LOC121819723 7.60740997887499 6.26134437434549e-05 0.148645666785995 0.802346802566107
NC_056058.1:58963519_A/T LOC121819723 7.60740997887499 6.26134437434549e-05 0.148645666785995 0.802346802566107
NC_056058.1:58965088_T/C LOC121819723 7.60740997887499 6.26134437434549e-05 0.148645666785995 0.802346802566107
NC_056058.1:58965373_T/G LOC121819723 7.60740997887499 6.26134437434549e-05 0.148645666785995 0.802346802566107
NC_056058.1:58965459_G/A LOC121819723 7.60740997887499 6.26134437434549e-05 0.148645666785995 0.802346802566107
NC_056058.1:58965550_A/G LOC121819723 7.60740997887499 6.26134437434549e-05 0.148645666785995 0.802346802566107
NC_056058.1:58966584_G/A LOC121819723 7.60740997887499 6.26134437434549e-05 0.148645666785995 0.802346802566107
NC_056058.1:59236485_C/T LOC121819723 7.60740997887499 6.26134437434549e-05 0.148645666785995 0.802346802566107
NC_056058.1:59237497_A/G LOC121819723 7.60740997887499 6.26134437434549e-05 0.148645666785995 0.802346802566107
NC_056058.1:59255872_A/G LOC121819723 7.60740997887499 6.26134437434549e-05 0.148645666785995 0.802346802566107
NC_056058.1:60166281_A/G LOC121819723 7.60740997887499 6.26134437434549e-05 0.148645666785995 0.802346802566107
NC_056058.1:60651319_A/G LOC121819723 7.60740997887499 6.26134437434549e-05 0.148645666785995 0.802346802566107
NC_056058.1:59241458_T/C LOC121819723 -7.60740997887498 6.26134437434558e-05 0.148645666785995 -0.802346802566107
NC_056066.1:64812571_A/G GGT7 7.60413610568025 6.2805724077457e-05 0.148645666785995 0.260640719911983
NC_056066.1:64210823_C/T GGT7 -7.60413610568024 6.28057240774576e-05 0.148645666785995 -0.260640719911983
NC_056066.1:64211483_C/T GGT7 -7.60413610568024 6.28057240774576e-05 0.148645666785995 -0.260640719911983
NC_056066.1:64218677_A/G GGT7 -7.60413610568024 6.28057240774576e-05 0.148645666785995 -0.260640719911983
NC_056066.1:64220352_G/A GGT7 -7.60413610568024 6.28057240774576e-05 0.148645666785995 -0.260640719911983
NC_056066.1:64220385_A/G GGT7 -7.60413610568024 6.28057240774576e-05 0.148645666785995 -0.260640719911983
NC_056060.1:13208776_T/A LOC114115927 -7.60168067313058 6.29503660752339e-05 0.148645666785995 -0.123631913844744
NC_056060.1:13324299_C/T LOC114115927 -7.60168067313058 6.29503660752339e-05 0.148645666785995 -0.123631913844744
NC_056062.1:15822001_A/C LOC114116344 -7.59729809960722 6.32094498268781e-05 0.148645666785995 -1.05734596822009
NC_056062.1:15965955_T/C LOC114116344 -7.59729809960722 6.32094498268781e-05 0.148645666785995 -1.05734596822009
NC_056062.1:15966167_T/C LOC114116344 -7.59729809960722 6.32094498268781e-05 0.148645666785995 -1.05734596822009
OAR8_81545760.1 ARMT1 7.59610861000221 6.32799727016735e-05 0.148645666785995 0.220392333657729
OAR8_82445980.1 ARMT1 7.59610861000221 6.32799727016735e-05 0.148645666785995 0.110196166828865
OAR8_82601774.1 ARMT1 7.59610861000221 6.32799727016735e-05 0.148645666785995 0.110196166828865
NC_056056.1:197234901_A/G LOC121819196 7.59239106949385 6.35009431299027e-05 0.148645666785995 0.58299558654679
NC_056056.1:197285799_G/A LOC121819196 7.59239106949385 6.35009431299027e-05 0.148645666785995 0.58299558654679
NC_056055.1:185551753_C/T RALB 7.59056294615773 6.36099207140884e-05 0.148645666785995 0.311247944646237
NC_056055.1:185559668_T/G RALB 7.59056294615773 6.36099207140884e-05 0.148645666785995 0.311247944646237
NC_056055.1:185568781_C/T RALB 7.59056294615773 6.36099207140884e-05 0.148645666785995 0.311247944646237
NC_056055.1:185568514_A/T RALB -7.59056294615771 6.36099207140896e-05 0.148645666785995 -0.311247944646237
NC_056073.1:26213307_G/A DQA -7.56878661712695 6.49241331617245e-05 0.151565647527931 -1.20550971291698
NC_056058.1:12713883_T/C LOC101117505 7.56369397584674 6.52358063690627e-05 0.152116727573023 1.66916852330328
NC_056077.1:27711739_C/T BCKDK -7.56070033106915 6.54197942496155e-05 0.152116727573023 -0.837527486118712
NC_056077.1:27711982_G/T BCKDK -7.56070033106915 6.54197942496155e-05 0.152116727573023 -0.837527486118712
NC_056077.1:28236254_C/T BCKDK -7.56070033106915 6.54197942496155e-05 0.152116727573023 -0.837527486118712
s31844.1 IL10 7.55700695334588 6.56475813335236e-05 0.152495102406272 0.58541635846449
NC_056074.1:40433998_C/T KAT5 -7.54848771199842 6.61763651438393e-05 0.152859732672 -0.279374830920726
OAR21_45012897.1 KAT5 -7.54848771199842 6.61763651438393e-05 0.152859732672 -0.279374830920726
ilmnseq_rs406640173 KAT5 -7.54848771199842 6.61763651438393e-05 0.152859732672 -0.279374830920726
OAR21_45575718.1 KAT5 -7.54848771199842 6.61763651438393e-05 0.152859732672 -0.279374830920726
OAR21_43934463.1 KAT5 7.54848771199842 6.61763651438398e-05 0.152859732672 0.279374830920726
s70338.1 SCNN1B 7.54817513179669 6.61958564878008e-05 0.152859732672 2.06841789064713
ilmnseq_rs402351811 LOC114112790 -7.53517826197062 6.70119603234871e-05 0.153757950775126 -0.420035227342162
s38206.1 LOC114112790 -7.53517826197062 6.70119603234871e-05 0.153757950775126 -0.420035227342162
NC_056074.1:37420242_T/G LOC114110038 -7.52333052366167 6.77656442502114e-05 0.153757950775126 -0.482080602233794
NC_056074.1:37425928_C/G LOC114110038 -7.52333052366167 6.77656442502114e-05 0.153757950775126 -0.482080602233794
NC_056074.1:37624049_T/C LOC114110038 -7.52333052366167 6.77656442502114e-05 0.153757950775126 -0.482080602233794
NC_056074.1:37635634_C/T LOC114110038 -7.52333052366167 6.77656442502114e-05 0.153757950775126 -0.482080602233794
NC_056074.1:37638676_T/C LOC114110038 -7.52333052366167 6.77656442502114e-05 0.153757950775126 -0.482080602233794
NC_056074.1:37641866_G/A LOC114110038 -7.52333052366167 6.77656442502114e-05 0.153757950775126 -0.482080602233794
NC_056074.1:37642337_C/A LOC114110038 -7.52333052366167 6.77656442502114e-05 0.153757950775126 -0.482080602233794
NC_056074.1:37642812_G/A LOC114110038 -7.52333052366167 6.77656442502114e-05 0.153757950775126 -0.482080602233794
NC_056074.1:37650328_G/A LOC114110038 -7.52333052366167 6.77656442502114e-05 0.153757950775126 -0.482080602233794
NC_056074.1:37669376_G/A LOC114110038 -7.52333052366167 6.77656442502114e-05 0.153757950775126 -0.482080602233794
NC_056074.1:38623025_C/T LOC114110038 -7.52333052366167 6.77656442502114e-05 0.153757950775126 -0.482080602233794
NC_056074.1:38623720_C/T LOC114110038 -7.52333052366167 6.77656442502114e-05 0.153757950775126 -0.482080602233794
NC_056074.1:38633055_C/T LOC114110038 -7.52333052366167 6.77656442502114e-05 0.153757950775126 -0.482080602233794
NC_056074.1:38775667_G/A LOC114110038 -7.52333052366167 6.77656442502114e-05 0.153757950775126 -0.482080602233794
NC_056074.1:37422474_G/T LOC114110038 7.52333052366166 6.77656442502117e-05 0.153757950775126 0.482080602233794
ilmnseq_rs411807995 LOC114110038 7.52333052366166 6.77656442502117e-05 0.153757950775126 0.482080602233794
NC_056055.1:49663093_G/A TRMO 7.51073059406528 6.85775146477752e-05 0.155149477883273 0.431804574203813
NC_056055.1:49662658_T/C TRMO -7.51073059406528 6.85775146477754e-05 0.155149477883273 -0.431804574203813
NC_056055.1:49663108_T/C TRMO -7.51073059406528 6.85775146477754e-05 0.155149477883273 -0.431804574203813
NC_056071.1:55634441_T/C LOC101113537 7.49757421633467 6.94367751308572e-05 0.156941976756276 0.404742252122691
s22538.1 PHAX -7.48171538369993 7.04884531251853e-05 0.159165507658806 -0.168855479966981
NC_056067.1:47848619_A/C SUPT5H -7.47525592809093 7.09218667180423e-05 0.159990038433253 -0.305873711212755
NC_056078.1:14799966_T/C ANK3 -7.47231024188461 7.11204959253528e-05 0.160129880317647 -0.912311685454245
NC_056078.1:16037887_T/A ANK3 -7.47231024188461 7.11204959253528e-05 0.160129880317647 -0.912311685454245
NC_056057.1:94216060_G/A AHCYL2 -7.46655137909987 7.15106043567109e-05 0.160545553579159 -1.576747169722
NC_056057.1:94216063_T/C AHCYL2 -7.46655137909987 7.15106043567109e-05 0.160545553579159 -1.576747169722
NC_056057.1:94627148_G/A AHCYL2 -7.46655137909987 7.15106043567109e-05 0.160545553579159 -1.576747169722
OAR1_206588453.1 PIGZ 7.46295666310863 7.1755315439129e-05 0.160927331819347 0.67949988621056
NC_056054.1:166033375_C/A LOC101108533 7.46002911309356 7.19552955133819e-05 0.160927331819347 2.7713515568277
NC_056054.1:166033386_A/G LOC101108533 7.46002911309356 7.19552955133819e-05 0.160927331819347 2.7713515568277
NC_056054.1:166033794_C/T LOC101108533 7.46002911309356 7.19552955133819e-05 0.160927331819347 2.7713515568277
NC_056054.1:100770574_G/A LOC101122398 7.44712781542285 7.28439762056271e-05 0.16199545008043 0.199611941210398
NC_056074.1:23836331_T/C HPS5 -7.4458797380437 7.29305914523751e-05 0.16199545008043 -0.336260111255091
NC_056074.1:23836372_G/T HPS5 7.44587973804368 7.29305914523762e-05 0.16199545008043 0.336260111255091
NC_056074.1:23836375_A/G HPS5 7.44587973804368 7.29305914523762e-05 0.16199545008043 0.336260111255091
NC_056074.1:23836501_T/A HPS5 7.44587973804368 7.29305914523762e-05 0.16199545008043 0.336260111255091
NC_056074.1:23836618_G/A HPS5 7.44587973804368 7.29305914523762e-05 0.16199545008043 0.336260111255091
NC_056074.1:23910151_C/T HPS5 7.44587973804368 7.29305914523762e-05 0.16199545008043 0.336260111255091
s55148.1 LOC101123600 -7.44508499874896 7.29858050521044e-05 0.16199545008043 -0.417491629363789
ilmnseq_rs160113623 LOC106990145 -7.4369420701393 7.35542050358483e-05 0.162948426313452 -0.888877174074033
ilmnseq_rs160113637 LOC106990145 -7.4369420701393 7.35542050358483e-05 0.162948426313452 -0.888877174074033
ilmnseq_rs598629705 LOC101114865 -7.43116354543731 7.39605412761342e-05 0.163693883839223 -1.05483391187157
NC_056071.1:55634441_T/C LOC114109054 7.42994799688719 7.40463332432914e-05 0.163729156416625 0.916481463316718
OAR8_7126365.1 LOC121820143 -7.4196144896476 7.47801342344295e-05 0.164960576026049 -0.51714411735845
NC_056057.1:114738280_G/A LOC101116295 7.41913494786782 7.48143826741252e-05 0.164960576026049 0.368974491371993
NC_056057.1:113492796_A/G LOC101116295 7.4191349478678 7.48143826741264e-05 0.164960576026049 0.368974491371993
NC_056071.1:66917697_C/T BTBD6 7.40698064344187 7.56882675960167e-05 0.166730583175548 0.220681579961227
NC_056057.1:33290748_A/G FAM126A -7.40547557521445 7.57972663693353e-05 0.166813912114212 -0.172837502075195
NC_056061.1:69060537_T/C ZC2HC1B -7.39809988658173 7.63339455627293e-05 0.167680138365172 -0.730300951719506
NC_056061.1:69262336_C/T ZC2HC1B -7.39809988658173 7.63339455627293e-05 0.167680138365172 -0.730300951719506
OAR1_177619398.1 LOC114118459 -7.37168436061668 7.82908864217243e-05 0.171779511232287 -0.165514198584269
NC_056066.1:42299899_G/A LOC101109377 -7.36449625190017 7.88329876447254e-05 0.171779511232287 -1.36536534804272
NC_056066.1:42303765_C/T LOC101109377 -7.36449625190017 7.88329876447254e-05 0.171779511232287 -1.36536534804272
NC_056066.1:42363458_T/C LOC101109377 -7.36449625190017 7.88329876447254e-05 0.171779511232287 -1.36536534804272
NC_056066.1:43185402_A/C LOC101109377 -7.36449625190017 7.88329876447254e-05 0.171779511232287 -1.36536534804272
NC_056066.1:42360007_T/C LOC101109377 7.36449625190017 7.88329876447259e-05 0.171779511232287 1.36536534804272
NC_056066.1:42366735_T/C LOC101109377 7.36449625190017 7.88329876447259e-05 0.171779511232287 1.36536534804272
NC_056066.1:42371670_T/C LOC101109377 7.36449625190017 7.88329876447259e-05 0.171779511232287 1.36536534804272
DU296930_365.1 SNX1 -7.36414303742339 7.88597329026192e-05 0.171779511232287 -1.04501445430556
NC_056055.1:43209213_T/C PEBP4 -7.3599581163437 7.91773805065883e-05 0.171991909065174 -0.342459819814758
NC_056055.1:43209386_G/A PEBP4 -7.3599581163437 7.91773805065883e-05 0.171991909065174 -0.342459819814758
NC_056055.1:43215245_G/A PEBP4 -7.3599581163437 7.91773805065883e-05 0.171991909065174 -0.342459819814758
NC_056057.1:114738280_G/A LOC101111276 7.34714557769542 8.01587448687752e-05 0.173962437861778 1.02050142822284
s35313.1 PXYLP1 7.33627718909069 8.10017786759354e-05 0.175629390319483 0.23102712726988
NC_056054.1:262389488_A/G TFF1 7.33174976065763 8.1355856916441e-05 0.175991175486482 2.04699436732297
OAR3_226870159.1 LPAR5 -7.3135049190741 8.28002333557269e-05 0.175991175486482 -0.324089328868368
NC_056063.1:24000676_C/T LOC101102155 7.31198762367001 8.29216266767608e-05 0.175991175486482 0.470176588965861
NC_056074.1:39020395_T/C PLCB3 -7.31180167555096 8.29365172823826e-05 0.175991175486482 -0.409813899023799
NC_056074.1:39066271_C/G PLCB3 -7.31180167555096 8.29365172823826e-05 0.175991175486482 -0.409813899023799
NC_056058.1:13133757_G/C ZNF358 7.30962529429101 8.31110210913522e-05 0.175991175486482 0.14963808837832
NC_056058.1:13133765_T/C ZNF358 7.30962529429101 8.31110210913522e-05 0.175991175486482 0.14963808837832
NC_056058.1:13137156_A/G ZNF358 7.30962529429101 8.31110210913522e-05 0.175991175486482 0.14963808837832
NC_056058.1:13131179_A/G ZNF358 -7.309625294291 8.31110210913528e-05 0.175991175486482 -0.14963808837832
NC_056058.1:13133362_G/A ZNF358 -7.309625294291 8.31110210913528e-05 0.175991175486482 -0.14963808837832
NC_056058.1:13133693_G/A ZNF358 -7.309625294291 8.31110210913528e-05 0.175991175486482 -0.14963808837832
NC_056058.1:13133825_T/C ZNF358 -7.309625294291 8.31110210913528e-05 0.175991175486482 -0.14963808837832
NC_056058.1:13135023_A/G ZNF358 -7.309625294291 8.31110210913528e-05 0.175991175486482 -0.14963808837832
NC_056058.1:13135336_T/C ZNF358 -7.309625294291 8.31110210913528e-05 0.175991175486482 -0.14963808837832
NC_056058.1:13135490_C/G ZNF358 -7.309625294291 8.31110210913528e-05 0.175991175486482 -0.14963808837832
NC_056058.1:13137132_T/C ZNF358 -7.309625294291 8.31110210913528e-05 0.175991175486482 -0.14963808837832
NC_056075.1:51114130_G/C ADAM8 7.3082074566589 8.32249233070027e-05 0.175991175486482 0.448761322777084
NC_056075.1:51114210_G/A ADAM8 7.3082074566589 8.32249233070027e-05 0.175991175486482 0.448761322777084
NC_056075.1:51124853_G/A ADAM8 7.3082074566589 8.32249233070027e-05 0.175991175486482 0.448761322777084
s48780.1 LOC101102057 -7.3017015848577 8.37497974898115e-05 0.175991175486482 -1.00955026386177
NC_056061.1:61550968_C/T IL20RA -7.29629805563661 8.41885287030342e-05 0.175991175486482 -1.94614496805297
NC_056061.1:91165755_T/G WDR27 -7.2930910551808 8.44501207564788e-05 0.175991175486482 -0.439472407825299
NC_056061.1:91167198_A/G WDR27 -7.2930910551808 8.44501207564788e-05 0.175991175486482 -0.439472407825299
NC_056061.1:91167467_A/C WDR27 -7.2930910551808 8.44501207564788e-05 0.175991175486482 -0.439472407825299
NC_056061.1:91167573_G/A WDR27 7.2930910551808 8.44501207564788e-05 0.175991175486482 0.439472407825299
NC_056061.1:91168624_G/A WDR27 7.2930910551808 8.44501207564788e-05 0.175991175486482 0.439472407825299
NC_056061.1:91171039_C/A WDR27 -7.2930910551808 8.44501207564788e-05 0.175991175486482 -0.439472407825299
NC_056061.1:91171795_T/C WDR27 7.2930910551808 8.44501207564788e-05 0.175991175486482 0.439472407825299
NC_056061.1:91171836_C/T WDR27 7.2930910551808 8.44501207564788e-05 0.175991175486482 0.439472407825299
NC_056061.1:91172077_A/C WDR27 7.2930910551808 8.44501207564788e-05 0.175991175486482 0.439472407825299
NC_056061.1:91172159_T/C WDR27 7.2930910551808 8.44501207564788e-05 0.175991175486482 0.439472407825299
NC_056061.1:91172237_T/G WDR27 7.2930910551808 8.44501207564788e-05 0.175991175486482 0.439472407825299
NC_056061.1:91172244_A/G WDR27 7.2930910551808 8.44501207564788e-05 0.175991175486482 0.439472407825299
NC_056061.1:91227119_G/A WDR27 -7.2930910551808 8.44501207564788e-05 0.175991175486482 -0.439472407825299
NC_056066.1:64782575_C/T GGT7 7.28897482983014 8.47871989763198e-05 0.175991175486482 0.404965489884699
NC_056060.1:21712424_C/A LOC121820030 -7.28747036680031 8.49107716506393e-05 0.175991175486482 -0.472605551766266
NC_056060.1:21712438_G/A LOC121820030 -7.28747036680031 8.49107716506393e-05 0.175991175486482 -0.472605551766266
NC_056074.1:39850117_A/G OVOL1 -7.28732200963757 8.49229681331804e-05 0.175991175486482 -0.697525445592491
NC_056074.1:39850353_G/A OVOL1 -7.28732200963757 8.49229681331804e-05 0.175991175486482 -0.697525445592491
NC_056074.1:39851807_G/A OVOL1 -7.28732200963757 8.49229681331804e-05 0.175991175486482 -0.697525445592491
NC_056074.1:39852201_A/G OVOL1 -7.28732200963757 8.49229681331804e-05 0.175991175486482 -0.697525445592491
NC_056074.1:39852225_T/C OVOL1 -7.28732200963757 8.49229681331804e-05 0.175991175486482 -0.697525445592491
s55490.1 OVOL1 7.28732200963757 8.49229681331812e-05 0.175991175486482 1.39505089118498
NC_056074.1:40066639_C/A OVOL1 7.28732200963757 8.49229681331812e-05 0.175991175486482 0.697525445592491
NC_056074.1:40118553_G/C OVOL1 7.28732200963757 8.49229681331812e-05 0.175991175486482 0.697525445592491
NC_056074.1:40122093_A/C OVOL1 7.28732200963757 8.49229681331812e-05 0.175991175486482 0.697525445592491
NC_056074.1:40417502_T/C OVOL1 7.28732200963757 8.49229681331812e-05 0.175991175486482 0.697525445592491
NC_056074.1:40417520_C/T OVOL1 7.28732200963757 8.49229681331812e-05 0.175991175486482 0.697525445592491
NC_056074.1:40731736_C/T OVOL1 7.28732200963757 8.49229681331812e-05 0.175991175486482 0.697525445592491
NC_056074.1:40967178_G/A OVOL1 7.28732200963757 8.49229681331812e-05 0.175991175486482 0.697525445592491
NC_056057.1:16972298_G/A LOC121819492 7.26958656113584 8.63950958538344e-05 0.17872590843446 0.438478403321614
NC_056057.1:16972299_T/C LOC121819492 7.26958656113584 8.63950958538344e-05 0.17872590843446 0.438478403321614
NC_056067.1:61705165_C/T LOC101117868 7.25233855363955 8.78539439293422e-05 0.181263876450034 0.815491772836993
NC_056067.1:61717507_C/T LOC101117868 7.25233855363955 8.78539439293422e-05 0.181263876450034 0.815491772836993
OAR14_68366733.1 LOC101117868 -7.25233855363954 8.78539439293429e-05 0.181263876450034 -0.815491772836993
NC_056057.1:46046532_A/G RELN -7.24155424714758 8.87799521851184e-05 0.182025636455045 -1.05463956800541
NC_056058.1:38141039_T/C LOC101112480 -7.24132840634219 8.87994596020789e-05 0.182025636455045 -0.570799633677132
NC_056058.1:38142166_G/A LOC101112480 -7.24132840634219 8.87994596020789e-05 0.182025636455045 -0.570799633677132
NC_056058.1:38151051_A/G LOC101112480 -7.24132840634219 8.87994596020789e-05 0.182025636455045 -0.570799633677132
OAR11_38921646.1 LOC101117522 -7.23996661670338 8.89171874461238e-05 0.182025636455045 -2.02379635417447
NC_056064.1:36637936_C/T LOC101117522 -7.23996661670338 8.89171874461238e-05 0.182025636455045 -2.02379635417447
NC_056064.1:61104057_G/A FAM20A -7.23760128664219 8.91220836391817e-05 0.182025636455045 -1.87572381349894
NC_056066.1:64797707_G/T GGT7 7.23738110885307 8.91411831012837e-05 0.182025636455045 0.270325969007458
NC_056066.1:64797710_T/C GGT7 7.23738110885307 8.91411831012837e-05 0.182025636455045 0.270325969007458
s64144.1 LOC101120366 -7.23662628637973 8.92066951023014e-05 0.182025636455045 -0.22046705241458
OAR14_49049707.1 WDR62 7.23632630905001 8.92327453330243e-05 0.182025636455045 0.217015185063758
OAR14_49106586.1 WDR62 7.23632630905001 8.92327453330243e-05 0.182025636455045 0.217015185063758
ilmnseq_rs160949179 WDR62 -7.23632630905001 8.92327453330246e-05 0.182025636455045 -0.217015185063758
NC_056077.1:1916123_C/A IGFALS -7.23283132118623 8.95368746207161e-05 0.182487206334581 -0.252265053006919
s01735.1 LOC114109112 -7.22862278366929 8.99046218023418e-05 0.183077522653731 -0.209318665824093
NC_056056.1:86924321_A/G QPCT -7.22721227080543 9.00282484813054e-05 0.183170130188299 -0.236282296798951
NC_056060.1:13285859_G/A TIPIN -7.21139965750624 9.14271423797821e-05 0.184369146357897 -0.453481350983875
NC_056055.1:249345515_G/A CROCC 7.20761560520993 9.17654674158388e-05 0.184369146357897 0.431024362662292
NC_056055.1:249345912_G/A CROCC 7.20761560520993 9.17654674158388e-05 0.184369146357897 0.431024362662292
NC_056055.1:249349165_T/C CROCC 7.20761560520993 9.17654674158388e-05 0.184369146357897 0.431024362662292
NC_056078.1:24473468_G/C NEUROG3 7.20352265175731 9.21329736379398e-05 0.184369146357897 1.71441250002669
NC_056078.1:24777286_C/T NEUROG3 7.20352265175731 9.21329736379398e-05 0.184369146357897 1.71441250002669
NC_056061.1:69107522_A/G PEX3 7.1985341971977 9.25830941883247e-05 0.184369146357897 0.132311162517709
NC_056063.1:21903498_G/A ALG11 -7.19441702031074 9.29564333848217e-05 0.184369146357897 -0.107165919037846
NC_056065.1:26208844_T/C TAF1A -7.19334535524832 9.3053883757065e-05 0.184369146357897 -0.228262173068567
NC_056055.1:199700055_G/A GTF3C3 7.18739864097158 9.3596701413204e-05 0.184369146357897 0.204706619754474
NC_056056.1:209072538_G/A LOC101107516 7.18693864852984 9.36388356378186e-05 0.184369146357897 0.920484526710136
NC_056056.1:209073825_A/G LOC101107516 7.18693864852984 9.36388356378186e-05 0.184369146357897 0.920484526710136
NC_056056.1:209078545_G/A LOC101107516 7.18693864852984 9.36388356378186e-05 0.184369146357897 0.920484526710136
NC_056056.1:209078620_G/C LOC101107516 7.18693864852984 9.36388356378186e-05 0.184369146357897 0.920484526710136
NC_056056.1:209255275_A/G LOC101107516 7.18693864852984 9.36388356378186e-05 0.184369146357897 0.920484526710136
NC_056056.1:209255680_T/C LOC101107516 7.18693864852984 9.36388356378186e-05 0.184369146357897 0.920484526710136
NC_056056.1:209256187_G/A LOC101107516 7.18693864852984 9.36388356378186e-05 0.184369146357897 0.920484526710136
NC_056056.1:209439217_G/A LOC101107516 7.18693864852984 9.36388356378186e-05 0.184369146357897 0.920484526710136
NC_056056.1:209440078_C/T LOC101107516 7.18693864852984 9.36388356378186e-05 0.184369146357897 0.920484526710136
NC_056056.1:209535300_G/A LOC101107516 7.18693864852984 9.36388356378186e-05 0.184369146357897 0.920484526710136
NC_056056.1:209684606_T/C LOC101107516 7.18693864852984 9.36388356378186e-05 0.184369146357897 0.920484526710136
NC_056056.1:209812520_G/A LOC101107516 7.18693864852984 9.36388356378186e-05 0.184369146357897 0.920484526710136
NC_056056.1:209812593_G/T LOC101107516 7.18693864852984 9.36388356378186e-05 0.184369146357897 0.920484526710136
NC_056056.1:209812761_C/T LOC101107516 7.18693864852984 9.36388356378186e-05 0.184369146357897 0.920484526710136
NC_056056.1:209813631_C/G LOC101107516 7.18693864852984 9.36388356378186e-05 0.184369146357897 0.920484526710136
NC_056056.1:209813932_A/G LOC101107516 7.18693864852984 9.36388356378186e-05 0.184369146357897 0.920484526710136
NC_056056.1:209815585_C/T LOC101107516 7.18693864852984 9.36388356378186e-05 0.184369146357897 0.920484526710136
NC_056056.1:209870230_C/T LOC101107516 7.18693864852984 9.36388356378186e-05 0.184369146357897 0.920484526710136
NC_056056.1:209872570_C/T LOC101107516 7.18693864852984 9.36388356378186e-05 0.184369146357897 0.920484526710136
NC_056056.1:210130063_G/C LOC101107516 7.18693864852984 9.36388356378186e-05 0.184369146357897 0.920484526710136
NC_056056.1:210130309_C/T LOC101107516 7.18693864852984 9.36388356378186e-05 0.184369146357897 0.920484526710136
NC_056056.1:210152449_G/A LOC101107516 -7.18693864852983 9.36388356378192e-05 0.184369146357897 -0.920484526710136
NC_056056.1:210152499_A/G LOC101107516 -7.18693864852983 9.36388356378192e-05 0.184369146357897 -0.920484526710136
NC_056056.1:210152505_T/C LOC101107516 -7.18693864852983 9.36388356378192e-05 0.184369146357897 -0.920484526710136
NC_056056.1:210163585_T/C LOC101107516 -7.18693864852983 9.36388356378192e-05 0.184369146357897 -0.920484526710136
NC_056056.1:203012309_G/A FAM234B -7.18241090192295 9.40546901573475e-05 0.184369146357897 -1.15515487770707
OAR3_217545698.1 FAM234B 7.18241090192293 9.40546901573494e-05 0.184369146357897 1.15515487770707
NC_056061.1:63350655_G/A TXLNB -7.18099432108489 9.41852171775572e-05 0.184369146357897 -0.470764829147824
NC_056061.1:63408018_G/A TXLNB -7.18099432108489 9.41852171775572e-05 0.184369146357897 -0.470764829147824
NC_056061.1:63422032_A/G TXLNB -7.18099432108489 9.41852171775572e-05 0.184369146357897 -0.470764829147824
NC_056061.1:63422288_C/T TXLNB -7.18099432108489 9.41852171775572e-05 0.184369146357897 -0.470764829147824
OAR8_68953183.1 TXLNB -7.18099432108489 9.41852171775572e-05 0.184369146357897 -0.470764829147824
OAR8_68449161.1 TXLNB 7.18099432108489 9.41852171775577e-05 0.184369146357897 0.470764829147824
OAR8_68939231_X.1 TXLNB 7.18099432108489 9.41852171775577e-05 0.184369146357897 0.470764829147824
NC_056073.1:12083703_G/C BTBD9 7.1795919070611 9.4314636602262e-05 0.184369146357897 0.331729903053499
NC_056073.1:12084192_C/T BTBD9 7.1795919070611 9.4314636602262e-05 0.184369146357897 0.331729903053499
NC_056073.1:12089395_C/T BTBD9 7.1795919070611 9.4314636602262e-05 0.184369146357897 0.331729903053499
NC_056062.1:36371919_G/A RPS20 -7.17624538370662 9.46242618495115e-05 0.184820265951569 -0.171464208541245
OAR8_29200391.1 SLC22A16 -7.17400242112968 9.48324144693705e-05 0.184918632275141 -0.395223726055738
OAR8_29864261.1 SLC22A16 7.17400242112967 9.48324144693712e-05 0.184918632275141 0.395223726055738
NC_056066.1:63920244_A/G GGT7 -7.16825952730847 9.53676861676903e-05 0.185192036688199 -0.304578064864029
NC_056066.1:63921067_G/A GGT7 -7.16825952730847 9.53676861676903e-05 0.185192036688199 -0.304578064864029
NC_056066.1:64813061_T/C GGT7 7.16825952730845 9.53676861676922e-05 0.185192036688199 0.304578064864029
NC_056066.1:64815871_T/C GGT7 7.16825952730845 9.53676861676922e-05 0.185192036688199 0.304578064864029
NC_056066.1:64815986_C/T GGT7 7.16825952730845 9.53676861676922e-05 0.185192036688199 0.304578064864029
NC_056064.1:20000904_G/A SSH2 -7.16341998849421 9.58213599326968e-05 0.185918980055771 -0.166143679667772
NC_056058.1:7578262_C/T LOC106990140 7.16049851585199 9.60963853662255e-05 0.186139001586785 0.666402672565384
NC_056058.1:7527562_C/A LOC106990140 -7.16049851585198 9.60963853662263e-05 0.186139001586785 -0.666402672565383
OAR26_16464045.1 STOX2 -7.15968625805037 9.61730060821491e-05 0.186139001586785 -0.268629337777546
NC_056067.1:64503384_C/T LOC114118072 7.15309068935044 9.67976822141125e-05 0.186924144677938 0.458129376831078
NC_056073.1:26750503_C/T OVAR -7.1526743573825 9.68372642262044e-05 0.186924144677938 -1.19044295833282
NC_056073.1:26815255_G/C OVAR -7.1526743573825 9.68372642262044e-05 0.186924144677938 -1.19044295833282
s24661.1 AP1B1 -7.1520393280202 9.68976730443838e-05 0.186924144677938 -0.198373489547644
NC_056060.1:41830767_T/C ATL1 -7.14252331728456 9.78079274364867e-05 0.188060974781452 -0.513400528913402
NC_056060.1:41831298_T/C ATL1 -7.14252331728456 9.78079274364867e-05 0.188060974781452 -0.513400528913402
NC_056060.1:41831324_C/T ATL1 -7.14252331728456 9.78079274364867e-05 0.188060974781452 -0.513400528913402
NC_056060.1:41831370_T/C ATL1 -7.14252331728456 9.78079274364867e-05 0.188060974781452 -0.513400528913402
NC_056067.1:52397943_C/T OPA3 -7.13541949201958 9.84936208784648e-05 0.189069193568405 -0.368679772120761
NC_056067.1:53093799_G/C OPA3 -7.13541949201958 9.84936208784648e-05 0.189069193568405 -0.368679772120761
s54529.1 ART3 -7.13159508708969 9.88649741350731e-05 0.189162349964653 -0.404639536376205
NC_056059.1:92342989_T/C ART3 -7.13159508708968 9.88649741350738e-05 0.189162349964653 -0.404639536376205
NC_056059.1:92343023_C/G ART3 -7.13159508708968 9.88649741350738e-05 0.189162349964653 -0.404639536376205
OAR6_101507836.1 ART3 7.13159508708968 9.88649741350738e-05 0.189162349964653 0.404639536376205
NC_056058.1:36472557_A/G FAM193B -7.12462483876834 9.95457884894679e-05 0.190309624783631 -0.310658277510605
NC_056054.1:101267029_T/G GABPB2 7.11333944510771 0.000100659122202038 0.191660074822646 0.278954470323241
OAR4_76692624.1 OSBPL3 7.11113924042129 0.000100877781189844 0.191660074822646 0.346402003582589
NC_056064.1:41676273_G/C RAB5C -7.10921011280139 0.0001010699332342 0.191660074822646 -0.508603738431699
NC_056064.1:41706069_T/C RAB5C -7.10921011280139 0.0001010699332342 0.191660074822646 -0.508603738431699
NC_056064.1:41788130_G/A RAB5C -7.10921011280139 0.0001010699332342 0.191660074822646 -0.508603738431699
NC_056064.1:42142824_C/T RAB5C -7.10921011280139 0.0001010699332342 0.191660074822646 -0.508603738431699
NC_056064.1:42240588_A/G RAB5C -7.10921011280139 0.0001010699332342 0.191660074822646 -0.508603738431699
NC_056064.1:42240841_G/C RAB5C -7.10921011280139 0.0001010699332342 0.191660074822646 -0.508603738431699
ilmnseq_rs407284543 RAB5C -7.10921011280139 0.0001010699332342 0.191660074822646 -0.508603738431699
NC_056073.1:27617998_C/T ZFP57 -7.10675358001324 0.00010131520499473 0.191660074822646 -0.437915900345338
NC_056073.1:27618092_G/A ZFP57 -7.10675358001324 0.00010131520499473 0.191660074822646 -0.437915900345338
NC_056073.1:27620289_G/A ZFP57 -7.10675358001324 0.00010131520499473 0.191660074822646 -0.437915900345338
NC_056073.1:27943404_G/A ZFP57 -7.10675358001324 0.00010131520499473 0.191660074822646 -0.437915900345338
NC_056054.1:105749115_A/T LOC101105119 -7.09190248886369 0.000102812124475488 0.192933693154115 -0.473042224243536
ilmnseq_rs418188362 NT5C3A -7.09141589576701 0.000102861583558145 0.192933693154115 -1.54913233546718
s40971.1 NT5C3A -7.09141589576701 0.000102861583558145 0.192933693154115 -1.54913233546718
s30979.1 NT5C3A -7.09141589576701 0.000102861583558145 0.192933693154115 -1.54913233546718
NC_056066.1:81463411_C/G LOC105608654 -7.09063008770951 0.000102941511593146 0.192933693154115 -0.873514793289948
NC_056066.1:81471552_G/A LOC105608654 -7.09063008770951 0.000102941511593146 0.192933693154115 -0.873514793289948
NC_056066.1:81473631_T/C LOC105608654 -7.09063008770951 0.000102941511593146 0.192933693154115 -0.873514793289948
NC_056068.1:79365431_G/A LRRC55 7.08707091689871 0.000103304393252726 0.192933693154115 0.438126411487175
NC_056080.1:6624833_C/T PPP2R3B 7.08553781163056 0.000103461140226028 0.192933693154115 0.251867952672789
NC_056080.1:6629707_G/C PPP2R3B 7.08553781163056 0.000103461140226028 0.192933693154115 0.251867952672789
NC_056080.1:7335549_C/T PPP2R3B 7.08553781163056 0.000103461140226028 0.192933693154115 0.251867952672789
NC_056080.1:7336675_G/A PPP2R3B -7.08553781163056 0.000103461140226028 0.192933693154115 -0.251867952672789
NC_056080.1:7338791_C/T PPP2R3B -7.08553781163056 0.000103461140226028 0.192933693154115 -0.251867952672789
NC_056080.1:7340424_T/C PPP2R3B 7.08553781163056 0.000103461140226028 0.192933693154115 0.251867952672789
NC_056064.1:42142824_C/T RND2 -7.08328945922626 0.000103691491858006 0.192933693154115 -1.59779848351008
NC_056064.1:42240588_A/G RND2 -7.08328945922626 0.000103691491858006 0.192933693154115 -1.59779848351008
NC_056064.1:42240841_G/C RND2 -7.08328945922626 0.000103691491858006 0.192933693154115 -1.59779848351008
ilmnseq_rs407284543 RND2 -7.08328945922626 0.000103691491858006 0.192933693154115 -1.59779848351008
OAR11_46036985.1 RND2 -7.08328945922626 0.000103691491858006 0.192933693154115 -1.59779848351008
NC_056064.1:43417564_G/A RND2 -7.08328945922626 0.000103691491858006 0.192933693154115 -1.59779848351008
NC_056071.1:19800502_G/A LOC105611446 7.0810425050698 0.000103922267964078 0.192933693154115 0.288245289469141
NC_056065.1:61571111_C/T LOC114117249 7.08063650220003 0.000103964027632258 0.192933693154115 0.241754760784592
NC_056065.1:61571270_G/T LOC114117249 7.08063650220003 0.000103964027632258 0.192933693154115 0.241754760784592
NC_056065.1:61571683_A/T LOC114117249 7.08063650220003 0.000103964027632258 0.192933693154115 0.241754760784592
NC_056066.1:38149570_C/T LOC101121441 7.07973271073449 0.000104057054405945 0.192953555785552 0.156683627366623
NC_056079.1:13365702_G/C PRIMPOL -7.07182134447154 0.000104875314762149 0.194317128460668 -0.442015081951472
NC_056068.1:47353238_A/G HBB -7.07096492781525 0.000104964319297933 0.194328420277967 -1.89860548564938
NC_056055.1:246742143_G/A LOC101107420 7.06264199560539 0.000105833665081121 0.19501367077914 3.25236719149087
NC_056055.1:247075120_C/T LOC101107420 7.06264199560539 0.000105833665081121 0.19501367077914 3.25236719149087
NC_056055.1:247076245_C/T LOC101107420 7.06264199560539 0.000105833665081121 0.19501367077914 3.25236719149087
NC_056055.1:247076569_C/T LOC101107420 7.06264199560539 0.000105833665081121 0.19501367077914 3.25236719149087
NC_056055.1:247076598_G/A LOC101107420 7.06264199560539 0.000105833665081121 0.19501367077914 3.25236719149087
NC_056055.1:247076798_G/A LOC101107420 7.06264199560539 0.000105833665081121 0.19501367077914 3.25236719149087
NC_056064.1:34396488_G/A LOC105601873 7.04409270819325 0.000107800010545557 0.195697771211719 0.138687444451572
NC_056064.1:34701297_G/A LOC105601873 7.04409270819325 0.000107800010545557 0.195697771211719 0.138687444451572
NC_056064.1:34701705_C/A LOC105601873 7.04409270819325 0.000107800010545557 0.195697771211719 0.138687444451572
NC_056064.1:34769034_A/G LOC105601873 7.04409270819325 0.000107800010545557 0.195697771211719 0.138687444451572
NC_056064.1:35912192_G/A LOC105601873 7.04409270819325 0.000107800010545557 0.195697771211719 0.138687444451572
NC_056064.1:35913474_C/G LOC105601873 7.04409270819325 0.000107800010545557 0.195697771211719 0.138687444451572
NC_056064.1:35915956_T/C LOC105601873 7.04409270819325 0.000107800010545557 0.195697771211719 0.138687444451572
NC_056064.1:35924254_A/G LOC105601873 7.04409270819325 0.000107800010545557 0.195697771211719 0.138687444451572
NC_056064.1:35927688_T/C LOC105601873 7.04409270819325 0.000107800010545557 0.195697771211719 0.138687444451572
NC_056064.1:34871236_G/A LOC105601873 -7.04409270819325 0.000107800010545557 0.195697771211719 -0.138687444451572
NC_056064.1:34873041_T/C LOC105601873 -7.04409270819325 0.000107800010545557 0.195697771211719 -0.138687444451572
NC_056064.1:35913422_C/G LOC105601873 -7.04409270819325 0.000107800010545557 0.195697771211719 -0.138687444451572
NC_056064.1:35927563_G/A LOC105601873 -7.04409270819325 0.000107800010545557 0.195697771211719 -0.138687444451572
NC_056064.1:35927751_G/A LOC105601873 -7.04409270819325 0.000107800010545557 0.195697771211719 -0.138687444451572
NC_056064.1:35932647_G/A LOC105601873 -7.04409270819325 0.000107800010545557 0.195697771211719 -0.138687444451572
NC_056064.1:35933435_T/C LOC105601873 -7.04409270819325 0.000107800010545557 0.195697771211719 -0.138687444451572
NC_056064.1:35933489_T/C LOC105601873 -7.04409270819325 0.000107800010545557 0.195697771211719 -0.138687444451572
NC_056064.1:35936040_G/A LOC105601873 -7.04409270819325 0.000107800010545557 0.195697771211719 -0.138687444451572
NC_056067.1:52588044_C/T LOC101112590 -7.03774891463617 0.000108481752453571 0.195697771211719 -0.233295825786458
NC_056079.1:37009086_C/T SH2D4A -7.03624451141656 0.000108644124169767 0.195697771211719 -0.482849799579836
NC_056077.1:41365023_G/T C24H7orf50 7.03395598233777 0.000108891643768586 0.195697771211719 0.269672698218396
NC_056078.1:1801115_C/T PGBD5 7.02734776267677 0.000109609878857053 0.195697771211719 0.250742453224845
NC_056078.1:1825228_G/A PGBD5 7.02734776267677 0.000109609878857053 0.195697771211719 0.250742453224845
NC_056078.1:1826237_G/A PGBD5 7.02734776267677 0.000109609878857053 0.195697771211719 0.250742453224845
NC_056078.1:1826355_G/C PGBD5 7.02734776267677 0.000109609878857053 0.195697771211719 0.250742453224845
NC_056078.1:1826393_C/T PGBD5 7.02734776267677 0.000109609878857053 0.195697771211719 0.250742453224845
NC_056078.1:1826652_C/T PGBD5 7.02734776267677 0.000109609878857053 0.195697771211719 0.250742453224845
NC_056078.1:1826898_T/C PGBD5 7.02734776267677 0.000109609878857053 0.195697771211719 0.250742453224845
NC_056078.1:1827024_A/G PGBD5 7.02734776267677 0.000109609878857053 0.195697771211719 0.250742453224845
NC_056078.1:1827025_C/T PGBD5 7.02734776267677 0.000109609878857053 0.195697771211719 0.250742453224845
NC_056078.1:1827180_T/C PGBD5 7.02734776267677 0.000109609878857053 0.195697771211719 0.250742453224845
NC_056057.1:114535405_G/A LOC101114852 7.02717984752973 0.000109628197464243 0.195697771211719 0.974333047103217
NC_056057.1:114864264_T/C LOC101114852 7.02717984752973 0.000109628197464243 0.195697771211719 0.974333047103217
NC_056057.1:114943767_G/A LOC101114852 7.02717984752973 0.000109628197464243 0.195697771211719 0.974333047103217
NC_056057.1:114943852_A/G LOC101114852 7.02717984752973 0.000109628197464243 0.195697771211719 0.974333047103217
NC_056057.1:114944496_G/A LOC101114852 7.02717984752973 0.000109628197464243 0.195697771211719 0.974333047103217
NC_056057.1:114944559_T/C LOC101114852 7.02717984752973 0.000109628197464243 0.195697771211719 0.974333047103217
NC_056057.1:114944886_A/G LOC101114852 7.02717984752973 0.000109628197464243 0.195697771211719 0.974333047103217
NC_056057.1:114955562_C/T LOC101114852 7.02717984752973 0.000109628197464243 0.195697771211719 0.974333047103217
NC_056057.1:114955819_C/A LOC101114852 7.02717984752973 0.000109628197464243 0.195697771211719 0.974333047103217
NC_056057.1:114955860_C/T LOC101114852 7.02717984752973 0.000109628197464243 0.195697771211719 0.974333047103217
s68804.1 LOC443027 7.01250000611556 0.000111242868481156 0.197135528843529 1.40723508548151
NC_056067.1:50501505_A/C LOC101103174 7.01056424125834 0.000111457746305203 0.197135528843529 0.18377602987056
NC_056067.1:50501508_T/G LOC101103174 7.01056424125834 0.000111457746305203 0.197135528843529 0.18377602987056
NC_056067.1:50501541_G/A LOC101103174 -7.01056424125834 0.000111457746305203 0.197135528843529 -0.18377602987056
NC_056067.1:50501850_G/A LOC101103174 -7.01056424125834 0.000111457746305203 0.197135528843529 -0.18377602987056
NC_056067.1:50501943_T/C LOC101103174 -7.01056424125834 0.000111457746305203 0.197135528843529 -0.18377602987056
NC_056067.1:50502009_A/G LOC101103174 -7.01056424125834 0.000111457746305203 0.197135528843529 -0.18377602987056
NC_056067.1:50502218_C/T LOC101103174 -7.01056424125834 0.000111457746305203 0.197135528843529 -0.18377602987056
NC_056067.1:50502636_T/A LOC101103174 -7.01056424125834 0.000111457746305203 0.197135528843529 -0.18377602987056
NC_056054.1:265040033_A/C TRPM2 -7.0076747922596 0.000111779342563641 0.197135528843529 -1.00863002422099
NC_056054.1:265365032_G/A TRPM2 -7.0076747922596 0.000111779342563641 0.197135528843529 -1.00863002422099
NC_056054.1:265365071_G/C TRPM2 -7.0076747922596 0.000111779342563641 0.197135528843529 -1.00863002422099
NC_056054.1:265365237_C/G TRPM2 -7.0076747922596 0.000111779342563641 0.197135528843529 -1.00863002422099
NC_056054.1:265419994_A/C TRPM2 -7.0076747922596 0.000111779342563641 0.197135528843529 -1.00863002422099
NC_056054.1:265422732_C/T TRPM2 -7.0076747922596 0.000111779342563641 0.197135528843529 -1.00863002422099
NC_056054.1:265480270_C/T TRPM2 -7.0076747922596 0.000111779342563641 0.197135528843529 -1.00863002422099
s12121.1 GGCX -7.00081977555688 0.000112546425846465 0.198339127705888 -0.489001788500244
OAR13_41982854.1 LOC105616782 6.99938375325145 0.000112707855586386 0.198449734124287 0.177895008113765
NC_056066.1:60940065_G/C PDRG1 -6.99875581099246 0.000112778525964443 0.198449734124287 -0.12308802990854
OAR11_46036985.1 SLC25A39 -6.99592503194247 0.000113097719526718 0.198564183618685 -0.508224953750766
NC_056064.1:43417564_G/A SLC25A39 -6.99592503194247 0.000113097719526718 0.198564183618685 -0.508224953750766
s47430.1 SLC25A39 6.99592503194247 0.000113097719526719 0.198564183618685 0.508224953750766
OAR2_37856600.1 DCAF12 -6.99408438126778 0.000113305804644294 0.198780616593632 -0.0942399749632666
NC_056068.1:15176500_T/G CWC15 6.99312836947558 0.000113414048795865 0.198821698547343 0.166085247202352
NC_056058.1:12713883_T/C RGL3 6.98695103575348 0.00011411624201976 0.199267899017956 1.08988927073919
NC_056073.1:16380185_G/A TBCC 6.98685891048995 0.000114126750499086 0.199267899017956 0.109698312775926
NC_056073.1:16384936_G/A TBCC 6.98685891048995 0.000114126750499086 0.199267899017956 0.109698312775926
NC_056073.1:16397411_A/G TBCC 6.98685891048995 0.000114126750499086 0.199267899017956 0.109698312775926
NC_056073.1:16369500_T/C TBCC -6.98685891048994 0.000114126750499087 0.199267899017956 -0.109698312775926
NC_056065.1:48676604_C/T PRDM16 -6.98640378506375 0.000114178681148778 0.199267899017956 -1.11495060390337
NC_056064.1:27123794_G/A POLR2A -6.98193018912842 0.000114690521577217 0.199863540129804 -0.198625795387764
NC_056064.1:27362878_G/A POLR2A -6.98193018912842 0.000114690521577217 0.199863540129804 -0.198625795387764
NC_056062.1:58063600_G/A LOC114116464 6.97365206603781 0.000115644365580536 0.20111847125461 0.590701578356447
OAR20_47837199.1 MAK 6.97196621033156 0.000115839692348598 0.20111847125461 0.54337392158229
s25049.1 MAK 6.97196621033156 0.000115839692348598 0.20111847125461 0.54337392158229
OAR20_48754392.1 MAK 6.97196621033156 0.000115839692348598 0.20111847125461 0.54337392158229
OAR20_49114237.1 MAK -6.97196621033156 0.000115839692348598 0.20111847125461 -0.54337392158229
NC_056067.1:55651239_A/G SLC6A16 6.96605693973426 0.000116527242448156 0.202162431527884 0.312154366874441
NC_056077.1:26857292_C/T DOC2A 6.96398880058845 0.000116768939083074 0.202431911034282 1.18658916591773
s49233.1 HRH2 -6.94848039912422 0.00011859914187693 0.205452808496014 -1.96321310178511
NC_056060.1:19948726_T/C LTB4R 6.94142657116336 0.000119442078713766 0.205696811650722 0.378338022035417
NC_056060.1:20559887_G/A LTB4R 6.94142657116336 0.000119442078713766 0.205696811650722 0.378338022035417
NC_056060.1:20837258_A/G LTB4R 6.94142657116336 0.000119442078713766 0.205696811650722 0.378338022035417
NC_056060.1:19935278_C/T LTB4R -6.94142657116335 0.000119442078713767 0.205696811650722 -0.378338022035417
NC_056060.1:20550323_G/C LTB4R -6.94142657116335 0.000119442078713767 0.205696811650722 -0.378338022035417
NC_056060.1:20556251_C/T LTB4R -6.94142657116335 0.000119442078713767 0.205696811650722 -0.378338022035417
NC_056060.1:20556254_G/A LTB4R -6.94142657116335 0.000119442078713767 0.205696811650722 -0.378338022035417
NC_056060.1:20903974_G/T LTB4R -6.94142657116335 0.000119442078713767 0.205696811650722 -0.378338022035417
NC_056067.1:57830113_G/T LOC101107129 -6.93703886288649 0.000119969757463869 0.206453859231741 -0.220031926732126
NC_056076.1:42137421_C/T APCDD1 6.93038966790277 0.000120774334854768 0.207381654618805 0.221491603665517
NC_056076.1:42176814_G/A APCDD1 6.93038966790277 0.000120774334854768 0.207381654618805 0.221491603665517
NC_056076.1:42201037_A/G APCDD1 6.93038966790277 0.000120774334854768 0.207381654618805 0.221491603665517
NC_056078.1:28636580_C/G NUDT13 6.92753304031831 0.000121121830304427 0.207826085640109 0.528328882725993
OAR1_245412211.1 C1H3orf80 6.92130816259307 0.000121882897821879 0.208576042522399 0.201425621614614
OAR1_245443477.1 C1H3orf80 -6.92130816259307 0.00012188289782188 0.208576042522399 -0.201425621614614
OAR1_246396350.1 C1H3orf80 -6.92130816259307 0.00012188289782188 0.208576042522399 -0.201425621614614
OAR1_30241364.1 TCEANC2 6.9210476504502 0.000121914863824305 0.208576042522399 0.140607166924288
NC_056060.1:44066356_C/G LOC114115604 6.9178814708618 0.000122304110885688 0.209028272456602 0.789412459974975
NC_056061.1:28020845_G/A LOC121820165 -6.91744757508942 0.000122357560710345 0.209028272456602 -0.206664889612415
OAR11_46494107.1 LOC121820626 -6.91121010795331 0.000123128792914258 0.209882855619259 -0.669972848558927
OAR11_47020039.1 LOC121820626 -6.91121010795331 0.000123128792914258 0.209882855619259 -0.669972848558927
s10224.1 LOC121820626 6.91121010795331 0.000123128792914258 0.209882855619259 0.669972848558927
NC_056070.1:69355945_C/T RHBDD3 -6.90522213519116 0.0001238742415467 0.209882855619259 -0.434214294517004
NC_056070.1:69542611_T/C RHBDD3 -6.90522213519116 0.0001238742415467 0.209882855619259 -0.434214294517004
NC_056070.1:69546874_C/T RHBDD3 -6.90522213519116 0.0001238742415467 0.209882855619259 -0.434214294517004
NC_056070.1:69348231_A/G RHBDD3 6.90522213519115 0.000123874241546701 0.209882855619259 0.434214294517004
NC_056070.1:69351074_T/C RHBDD3 6.90522213519115 0.000123874241546701 0.209882855619259 0.434214294517004
NC_056070.1:69352068_C/T RHBDD3 6.90522213519115 0.000123874241546701 0.209882855619259 0.434214294517004
NC_056070.1:69352080_G/A RHBDD3 6.90522213519115 0.000123874241546701 0.209882855619259 0.434214294517004
NC_056070.1:69353335_C/G RHBDD3 6.90522213519115 0.000123874241546701 0.209882855619259 0.434214294517004
NC_056073.1:10262773_T/G ZNF76 6.90475695788028 0.000123932360703944 0.209882855619259 0.128715579766876
NC_056059.1:3770648_T/C SMIM43 -6.9021398294856 0.000124259907291105 0.209896258688493 -0.295606474569909
NC_056056.1:104005354_T/C KANSL3 -6.90183210155417 0.000124298483882287 0.209896258688493 -0.446693058384311
NC_056056.1:104128112_C/T KANSL3 -6.90183210155417 0.000124298483882287 0.209896258688493 -0.446693058384311
NC_056056.1:103538161_C/T KANSL3 6.90183210155417 0.000124298483882287 0.209896258688493 0.446693058384311
NC_056070.1:52417403_A/G LOC121816941 6.90024610056673 0.000124497514358406 0.210080995715504 0.254254000936973
NC_056067.1:55927341_G/A SPACA4 6.89876570416507 0.000124683610637532 0.210092511375915 0.701949158788007
NC_056067.1:55921363_G/C SPACA4 -6.89876570416506 0.000124683610637534 0.210092511375915 -0.701949158788007
OAR6_50766373_X.1 SOD3 -6.89510783516823 0.000125144752232151 0.210718050546918 -0.396468342043341
NC_056074.1:41960195_G/A SMIM38 -6.8895692699293 0.000125846587400514 0.211292634030082 -2.36641334095131
NC_056074.1:42005615_A/G SMIM38 -6.8895692699293 0.000125846587400514 0.211292634030082 -2.36641334095131
NC_056074.1:42007501_G/A SMIM38 -6.8895692699293 0.000125846587400514 0.211292634030082 -2.36641334095131
NC_056074.1:42269913_C/T SMIM38 -6.8895692699293 0.000125846587400514 0.211292634030082 -2.36641334095131
NC_056066.1:41094109_G/A LOC114117505 -6.88736029962986 0.000126127717696544 0.211613058053904 -0.325632153658278
OAR4_64278859.1 GPR141 6.87793709087632 0.000127334818540325 0.213332877596278 0.579648753417499
s64740.1 GPR141 6.87793709087632 0.000127334818540325 0.213332877596278 0.579648753417499
NC_056067.1:7492969_A/G BCO1 -6.87481151723363 0.000127738019833905 0.213550453554594 -0.855905093388752
s09624.1 BCO1 6.87481151723363 0.000127738019833906 0.213550453554594 0.855905093388752
s35252.1 BCO1 6.87481151723363 0.000127738019833906 0.213550453554594 0.855905093388752
OARUn.2871_492.1 MDH1 6.86962858078732 0.000128409740285047 0.214337830283556 0.708608638010356
NC_056065.1:50291235_G/A DVL1 6.8689928753654 0.000128492397957951 0.214337830283556 0.2033887590922
NC_056065.1:50322044_G/A DVL1 6.8689928753654 0.000128492397957951 0.214337830283556 0.2033887590922
NC_056058.1:5577239_T/C EPS15L1 -6.86555386863918 0.000128940577351124 0.214337830283556 -0.681492161440577
NC_056058.1:5633788_A/G EPS15L1 -6.86555386863918 0.000128940577351124 0.214337830283556 -0.681492161440577
NC_056058.1:5639509_T/C EPS15L1 -6.86555386863918 0.000128940577351124 0.214337830283556 -0.681492161440577
NC_056058.1:5652482_C/T EPS15L1 -6.86555386863918 0.000128940577351124 0.214337830283556 -0.681492161440577
NC_056058.1:5959260_A/G EPS15L1 6.86555386863918 0.000128940577351124 0.214337830283556 0.681492161440577
NC_056070.1:68590271_T/C MTFP1 -6.85717705741254 0.000130039519501251 0.215705652842782 -0.730421759026575
NC_056070.1:68742109_T/C MTFP1 -6.85717705741254 0.000130039519501251 0.215705652842782 -0.730421759026575
NC_056070.1:68843226_C/G MTFP1 -6.85717705741254 0.000130039519501251 0.215705652842782 -0.730421759026575
NC_056068.1:21744817_T/A LOC114118386 6.84769983245079 0.000131295336983388 0.216851796271471 0.473131567294378
NC_056068.1:21745167_C/G LOC114118386 6.84769983245079 0.000131295336983388 0.216851796271471 0.473131567294378
OAR21_44924028.1 LTBP3 -6.84196247766651 0.000132062106148677 0.216851796271471 -0.508435584130522
NC_056067.1:45069504_G/A ZNF181 6.84085081402825 0.000132211246840234 0.216851796271471 0.151191092734808
OAR1_200541893.1 RABL3 6.84074122900278 0.000132225958845882 0.216851796271471 0.0856835645758317
NC_056067.1:55639863_G/A CLEC11A 6.83794629760161 0.000132601796863883 0.216851796271471 0.182452046883642
NC_056061.1:2564212_C/T SENP6 -6.82775102768543 0.000133982821902474 0.216851796271471 -0.550653271880824
NC_056058.1:12781560_G/A LOC105615213 6.81711067516821 0.000135441130518594 0.216851796271471 0.610755706933322
NC_056064.1:36299224_G/A LOC105601873 6.81571580857055 0.000135633601893429 0.216851796271471 0.113166925164336
NC_056064.1:36300256_C/A LOC105601873 6.81571580857055 0.000135633601893429 0.216851796271471 0.113166925164336
NC_056064.1:55567524_G/A RECQL5 -6.8137738109494 0.00013590207356305 0.216851796271471 -0.214921872694274
NC_056064.1:55568174_G/A RECQL5 -6.8137738109494 0.00013590207356305 0.216851796271471 -0.214921872694274
NC_056054.1:192152740_A/G BDH1 -6.80625074378748 0.000136947665220071 0.216851796271471 -0.581675783739875
NC_056054.1:192214791_C/A BDH1 -6.80625074378748 0.000136947665220071 0.216851796271471 -0.581675783739875
NC_056054.1:192331454_T/C BDH1 6.80625074378748 0.000136947665220071 0.216851796271471 0.581675783739875
NC_056073.1:28010870_A/G ZFP57 -6.80250275864131 0.000137471897114065 0.216851796271471 -0.440120924879087
NC_056074.1:36324772_T/C SYT7 -6.80207555315059 0.000137531791300677 0.216851796271471 -0.626701256391652
NC_056074.1:36324807_A/G SYT7 -6.80207555315059 0.000137531791300677 0.216851796271471 -0.626701256391652
NC_056074.1:36325016_C/T SYT7 -6.80207555315059 0.000137531791300677 0.216851796271471 -0.626701256391652
NC_056074.1:36325279_T/A SYT7 -6.80207555315059 0.000137531791300677 0.216851796271471 -0.626701256391652
NC_056074.1:36325304_A/G SYT7 -6.80207555315059 0.000137531791300677 0.216851796271471 -0.626701256391652
NC_056074.1:36325440_T/C SYT7 -6.80207555315059 0.000137531791300677 0.216851796271471 -0.626701256391652
NC_056074.1:36327572_A/G SYT7 -6.80207555315059 0.000137531791300677 0.216851796271471 -0.626701256391652
OAR21_40199246.1 SYT7 6.80207555315059 0.000137531791300678 0.216851796271471 0.626701256391652
NC_056074.1:36324315_G/A SYT7 6.80207555315059 0.000137531791300678 0.216851796271471 0.626701256391652
NC_056074.1:36324973_G/C SYT7 6.80207555315059 0.000137531791300678 0.216851796271471 0.626701256391652
NC_056074.1:36324992_G/A SYT7 6.80207555315059 0.000137531791300678 0.216851796271471 0.626701256391652
NC_056074.1:36325411_A/G SYT7 6.80207555315059 0.000137531791300678 0.216851796271471 0.626701256391652
NC_056074.1:36325798_G/A SYT7 6.80207555315059 0.000137531791300678 0.216851796271471 0.626701256391652
NC_056074.1:36327561_G/A SYT7 6.80207555315059 0.000137531791300678 0.216851796271471 0.626701256391652
NC_056074.1:36329510_T/C SYT7 6.80207555315059 0.000137531791300678 0.216851796271471 0.626701256391652
NC_056074.1:36772783_A/G SYT7 6.80207555315059 0.000137531791300678 0.216851796271471 0.626701256391652
NC_056074.1:36773093_C/T SYT7 6.80207555315059 0.000137531791300678 0.216851796271471 0.626701256391652
NC_056074.1:36775501_T/C SYT7 6.80207555315059 0.000137531791300678 0.216851796271471 0.626701256391652
NC_056074.1:36776552_T/C SYT7 6.80207555315059 0.000137531791300678 0.216851796271471 0.626701256391652
NC_056074.1:36779395_T/C SYT7 6.80207555315059 0.000137531791300678 0.216851796271471 0.626701256391652
NC_056074.1:36780017_C/T SYT7 6.80207555315059 0.000137531791300678 0.216851796271471 0.626701256391652
NC_056074.1:36780564_A/G SYT7 6.80207555315059 0.000137531791300678 0.216851796271471 0.626701256391652
NC_056074.1:36780884_A/G SYT7 6.80207555315059 0.000137531791300678 0.216851796271471 0.626701256391652
NC_056074.1:36782001_G/A SYT7 6.80207555315059 0.000137531791300678 0.216851796271471 0.626701256391652
NC_056074.1:36783501_G/C SYT7 6.80207555315059 0.000137531791300678 0.216851796271471 0.626701256391652
NC_056074.1:36784105_G/A SYT7 6.80207555315059 0.000137531791300678 0.216851796271471 0.626701256391652
NC_056074.1:36784887_C/A SYT7 6.80207555315059 0.000137531791300678 0.216851796271471 0.626701256391652
NC_056074.1:36786773_A/G SYT7 6.80207555315059 0.000137531791300678 0.216851796271471 0.626701256391652
NC_056074.1:36787040_T/C SYT7 6.80207555315059 0.000137531791300678 0.216851796271471 0.626701256391652
NC_056074.1:36787107_A/G SYT7 6.80207555315059 0.000137531791300678 0.216851796271471 0.626701256391652
NC_056074.1:36787196_T/C SYT7 6.80207555315059 0.000137531791300678 0.216851796271471 0.626701256391652
NC_056074.1:36787197_G/A SYT7 6.80207555315059 0.000137531791300678 0.216851796271471 0.626701256391652
NC_056074.1:36787433_T/C SYT7 6.80207555315059 0.000137531791300678 0.216851796271471 0.626701256391652
NC_056074.1:36787840_A/C SYT7 6.80207555315059 0.000137531791300678 0.216851796271471 0.626701256391652
NC_056074.1:36788319_A/G SYT7 6.80207555315059 0.000137531791300678 0.216851796271471 0.626701256391652
NC_056074.1:36788347_G/A SYT7 6.80207555315059 0.000137531791300678 0.216851796271471 0.626701256391652
NC_056074.1:36788663_T/C SYT7 6.80207555315059 0.000137531791300678 0.216851796271471 0.626701256391652
NC_056074.1:36788718_C/T SYT7 6.80207555315059 0.000137531791300678 0.216851796271471 0.626701256391652
NC_056074.1:36789132_T/C SYT7 6.80207555315059 0.000137531791300678 0.216851796271471 0.626701256391652
NC_056074.1:36789161_G/A SYT7 6.80207555315059 0.000137531791300678 0.216851796271471 0.626701256391652
NC_056074.1:36789202_A/T SYT7 6.80207555315059 0.000137531791300678 0.216851796271471 0.626701256391652
NC_056074.1:36789203_G/A SYT7 6.80207555315059 0.000137531791300678 0.216851796271471 0.626701256391652
NC_056074.1:36789447_G/A SYT7 6.80207555315059 0.000137531791300678 0.216851796271471 0.626701256391652
NC_056074.1:36790160_T/C SYT7 6.80207555315059 0.000137531791300678 0.216851796271471 0.626701256391652
NC_056074.1:36797465_T/C SYT7 6.80207555315059 0.000137531791300678 0.216851796271471 0.626701256391652
NC_056074.1:36798329_G/A SYT7 6.80207555315059 0.000137531791300678 0.216851796271471 0.626701256391652
NC_056074.1:36798343_G/A SYT7 6.80207555315059 0.000137531791300678 0.216851796271471 0.626701256391652
NC_056074.1:36802288_A/T SYT7 6.80207555315059 0.000137531791300678 0.216851796271471 0.626701256391652
ilmnseq_rs161463612 SNX8 6.80083649606387 0.000137705670394966 0.216851796271471 0.22490809220167
OAR11_49921941.1 MRC2 6.80030980684139 0.000137779655285499 0.216851796271471 0.483857446229568
ilmnseq_rs424737213 MRC2 -6.80030980684139 0.0001377796552855 0.216851796271471 -0.483857446229568
NC_056065.1:4540287_C/T MAPKAPK2 -6.79911948462279 0.00013794702383555 0.216851796271471 -0.241154404026701
NC_056065.1:4545949_C/G MAPKAPK2 -6.79911948462279 0.00013794702383555 0.216851796271471 -0.241154404026701
NC_056065.1:4545952_T/C MAPKAPK2 -6.79911948462279 0.00013794702383555 0.216851796271471 -0.241154404026701
NC_056065.1:4649021_C/T MAPKAPK2 -6.79911948462279 0.00013794702383555 0.216851796271471 -0.241154404026701
NC_056065.1:4649097_T/G MAPKAPK2 -6.79911948462279 0.00013794702383555 0.216851796271471 -0.241154404026701
NC_056065.1:4650960_C/T MAPKAPK2 -6.79911948462279 0.00013794702383555 0.216851796271471 -0.241154404026701
NC_056065.1:4651266_G/A MAPKAPK2 -6.79911948462279 0.00013794702383555 0.216851796271471 -0.241154404026701
NC_056065.1:4651477_T/C MAPKAPK2 -6.79911948462279 0.00013794702383555 0.216851796271471 -0.241154404026701
NC_056065.1:4684447_G/A MAPKAPK2 -6.79911948462279 0.00013794702383555 0.216851796271471 -0.241154404026701
NC_056065.1:4687389_T/A MAPKAPK2 -6.79911948462279 0.00013794702383555 0.216851796271471 -0.241154404026701
NC_056065.1:5144336_G/A MAPKAPK2 -6.79911948462279 0.00013794702383555 0.216851796271471 -0.241154404026701
NC_056064.1:54354729_A/G UBALD2 6.79653195207075 0.000138311627478383 0.217133691608967 0.324292944561765
NC_056064.1:55382890_C/T UBALD2 -6.79653195207075 0.000138311627478383 0.217133691608967 -0.324292944561765
NC_056060.1:10635557_A/G MTX3 6.79420371340538 0.0001386406059595 0.217504467974113 0.385860458332546
NC_056056.1:33086007_C/T LOC121819016 6.79279352231111 0.000138840285864488 0.217555034714179 0.480786348437486
NC_056054.1:54185375_A/G ZZZ3 -6.78841881835458 0.000139461761386645 0.217555034714179 -0.266758961282441
NC_056054.1:54185444_G/A ZZZ3 -6.78841881835458 0.000139461761386645 0.217555034714179 -0.266758961282441
NC_056054.1:54185468_T/C ZZZ3 -6.78841881835458 0.000139461761386645 0.217555034714179 -0.266758961282441
NC_056061.1:6079899_G/A LOC121820142 6.78809267719407 0.000139508216498984 0.217555034714179 0.499953625804495
NC_056061.1:6079981_T/C LOC121820142 6.78809267719407 0.000139508216498984 0.217555034714179 0.499953625804495
NC_056061.1:6080050_C/T LOC121820142 6.78809267719407 0.000139508216498984 0.217555034714179 0.499953625804495
NC_056061.1:6080080_C/T LOC121820142 6.78809267719407 0.000139508216498984 0.217555034714179 0.499953625804495
NC_056061.1:6080698_T/C LOC121820142 6.78809267719407 0.000139508216498984 0.217555034714179 0.499953625804495
NC_056060.1:24341057_A/G LOC101112822 -6.78278452670718 0.000140266714056307 0.218592430589868 -0.311844091494451
s27609.1 ATP1B1 -6.78030299734247 0.000140622871194625 0.219001854927941 -1.38845850867787
NC_056058.1:13826760_G/T LOC114114996 6.77704574092829 0.000141091882451049 0.219586374467352 0.544005603053252
OAR15_23813613.1 SDHD -6.77323558646058 0.000141642702510712 0.22029735576517 -0.0902355377228838
s69462.1 EIF2AK1 -6.772521060076 0.000141746263614813 0.220312232097792 -0.0685491582173119
NC_056077.1:4368549_C/T ROGDI -6.7675727333577 0.000142465760555514 0.220689616890072 -0.168591936293728
NC_056062.1:13985921_T/A SLURP1 6.76734384491749 0.000142499139025169 0.220689616890072 1.57032328137193
OAR3_232899754.1 ADIPOR2 -6.76628741643874 0.000142653308602372 0.220689616890072 -0.119952349721395
NC_056058.1:13314720_T/C ZNF653 6.7574503138322 0.000143950199498238 0.220689616890072 0.148396234511763
NC_056058.1:13314822_A/G ZNF653 6.7574503138322 0.000143950199498238 0.220689616890072 0.148396234511763
NC_056058.1:13314837_T/C ZNF653 6.7574503138322 0.000143950199498238 0.220689616890072 0.148396234511763
NC_056058.1:13343562_C/T ZNF653 6.7574503138322 0.000143950199498238 0.220689616890072 0.148396234511763
NC_056058.1:13346734_C/T ZNF653 6.7574503138322 0.000143950199498238 0.220689616890072 0.148396234511763
NC_056058.1:13385190_C/A ZNF653 6.7574503138322 0.000143950199498238 0.220689616890072 0.148396234511763
NC_056058.1:13392731_T/C ZNF653 6.7574503138322 0.000143950199498238 0.220689616890072 0.148396234511763
NC_056070.1:72407258_C/T MRPL40 6.75730348587347 0.000143971857118364 0.220689616890072 0.298181167610844
NC_056073.1:26553589_C/T LOC106990117 6.7545465757062 0.000144379180587941 0.220689616890072 1.16685677164519
NC_056073.1:26840820_A/G LOC106990117 -6.7545465757062 0.000144379180587941 0.220689616890072 -1.16685677164519
NC_056056.1:2683033_G/T LOC114114212 6.75178002120503 0.000144789210708787 0.220689616890072 0.117366054786132
NC_056061.1:28018463_G/A LOC121820165 -6.74881866552211 0.00014522954000663 0.220689616890072 -0.240240046535982
NC_056061.1:28024301_C/G LOC121820165 -6.74881866552211 0.00014522954000663 0.220689616890072 -0.240240046535982
NC_056061.1:28026615_A/G LOC121820165 -6.74881866552211 0.00014522954000663 0.220689616890072 -0.240240046535982
NC_056061.1:28026796_G/A LOC121820165 -6.74881866552211 0.00014522954000663 0.220689616890072 -0.240240046535982
NC_056061.1:28029009_A/G LOC121820165 -6.74881866552211 0.00014522954000663 0.220689616890072 -0.240240046535982
OAR20_29730506.1 LOC121815981 -6.74855620152516 0.000145268637647272 0.220689616890072 -1.45836669333188
s19007.1 LOC114110835 -6.74677828587833 0.000145533789493324 0.220689616890072 -0.166884569911716
NC_056057.1:114535405_G/A LOC114114574 6.74664516439831 0.000145553664274685 0.220689616890072 0.450261227668604
NC_056057.1:114864264_T/C LOC114114574 6.74664516439831 0.000145553664274685 0.220689616890072 0.450261227668604
NC_056057.1:114943767_G/A LOC114114574 6.74664516439831 0.000145553664274685 0.220689616890072 0.450261227668604
NC_056057.1:114943852_A/G LOC114114574 6.74664516439831 0.000145553664274685 0.220689616890072 0.450261227668604
NC_056057.1:114944496_G/A LOC114114574 6.74664516439831 0.000145553664274685 0.220689616890072 0.450261227668604
NC_056057.1:114944559_T/C LOC114114574 6.74664516439831 0.000145553664274685 0.220689616890072 0.450261227668604
NC_056057.1:114944886_A/G LOC114114574 6.74664516439831 0.000145553664274685 0.220689616890072 0.450261227668604
NC_056057.1:114955562_C/T LOC114114574 6.74664516439831 0.000145553664274685 0.220689616890072 0.450261227668604
NC_056057.1:114955819_C/A LOC114114574 6.74664516439831 0.000145553664274685 0.220689616890072 0.450261227668604
NC_056057.1:114955860_C/T LOC114114574 6.74664516439831 0.000145553664274685 0.220689616890072 0.450261227668604
NC_056070.1:4245726_T/C LOC121816913 -6.74501159668722 0.000145797797399466 0.220689616890072 -0.414901299342671
NC_056070.1:4252721_C/T LOC121816913 -6.74501159668722 0.000145797797399466 0.220689616890072 -0.414901299342671
NC_056070.1:4256705_T/C LOC121816913 -6.74501159668722 0.000145797797399466 0.220689616890072 -0.414901299342671
ilmnseq_rs413491151 WWC1 -6.74361825450668 0.000146006387264416 0.220689616890072 -0.917267241358423
NC_056075.1:21199408_G/C LOC121817646 6.7431049232887 0.00014608331854112 0.220689616890072 0.194229877355244
NC_056054.1:100185741_G/T PEX11B 6.74243483809878 0.000146183809492163 0.220689616890072 0.117577440258992
NC_056054.1:178296951_G/C SIDT1 6.74136534351875 0.000146344357277192 0.220689616890072 0.3842485098346
NC_056080.1:114913083_G/C NDUFA1 6.73934039738312 0.000146648867657296 0.220689616890072 0.192584914196267
NC_056080.1:114912782_G/A NDUFA1 -6.73934039738312 0.000146648867657297 0.220689616890072 -0.192584914196267
NC_056068.1:28643698_A/G SCN2B 6.73595188228086 0.000147159999602288 0.220689616890072 0.411303777512136
NC_056074.1:36413474_A/G VWCE 6.73537860985319 0.000147246668137396 0.220689616890072 0.563997035315957
NC_056074.1:36431800_T/C VWCE 6.73537860985319 0.000147246668137396 0.220689616890072 0.563997035315957
NC_056066.1:37575852_C/T DZANK1 -6.73414418478503 0.000147433482843137 0.220689616890072 -0.407085824640794
NC_056066.1:37580486_G/A DZANK1 -6.73414418478503 0.000147433482843137 0.220689616890072 -0.407085824640794
NC_056066.1:37584437_T/C DZANK1 -6.73414418478503 0.000147433482843137 0.220689616890072 -0.407085824640794
NC_056066.1:37587603_C/T DZANK1 -6.73414418478503 0.000147433482843137 0.220689616890072 -0.407085824640794
NC_056066.1:37588598_T/C DZANK1 -6.73414418478503 0.000147433482843137 0.220689616890072 -0.407085824640794
NC_056066.1:37589292_C/T DZANK1 -6.73414418478503 0.000147433482843137 0.220689616890072 -0.407085824640794
NC_056066.1:37591194_G/A DZANK1 -6.73414418478503 0.000147433482843137 0.220689616890072 -0.407085824640794
NC_056066.1:37601049_C/T DZANK1 -6.73414418478503 0.000147433482843137 0.220689616890072 -0.407085824640794
NC_056066.1:37601695_C/G DZANK1 -6.73414418478503 0.000147433482843137 0.220689616890072 -0.407085824640794
NC_056066.1:37601698_T/A DZANK1 -6.73414418478503 0.000147433482843137 0.220689616890072 -0.407085824640794
NC_056055.1:42198839_G/A ENTPD4 -6.73389157867009 0.000147471743901528 0.220689616890072 -0.157246505477096
NC_056055.1:42369176_A/G ENTPD4 -6.73389157867009 0.000147471743901528 0.220689616890072 -0.157246505477096
NC_056054.1:105871164_C/T ARHGEF2 6.73213525792733 0.000147738069337422 0.220689616890072 0.566020337277822
NC_056054.1:179341193_G/T GRAMD1C -6.73031185610711 0.000148015129753282 0.220689616890072 -0.773480128763868
NC_056054.1:179406414_C/T GRAMD1C -6.73031185610711 0.000148015129753282 0.220689616890072 -0.773480128763868
NC_056054.1:179431832_A/T GRAMD1C 6.73031185610711 0.000148015129753282 0.220689616890072 0.773480128763868
NC_056054.1:179435421_A/G GRAMD1C -6.73031185610711 0.000148015129753282 0.220689616890072 -0.773480128763868
NC_056054.1:179435605_A/T GRAMD1C -6.73031185610711 0.000148015129753282 0.220689616890072 -0.773480128763868
NC_056054.1:179571778_A/G GRAMD1C -6.73031185610711 0.000148015129753282 0.220689616890072 -0.773480128763868
NC_056054.1:179697950_C/T GRAMD1C -6.73031185610711 0.000148015129753282 0.220689616890072 -0.773480128763868
ilmnseq_rs406585859 GRAMD1C 6.73031185610711 0.000148015129753283 0.220689616890072 0.386740064381934
NC_056068.1:29327667_C/T MCAM 6.72728206087749 0.000148476769596864 0.221237182838812 0.250042590496295
NC_056066.1:46068470_C/T GTPBP4 -6.72577555981934 0.000148706902701157 0.2214393165444 -0.258639065642865
OAR23_22864567.1 SLC39A6 -6.71991315347729 0.000149606205681891 0.222482696454066 -0.369752378582057
ilmnseq_rs423312699 RNMT -6.7193536524098 0.000149692347994473 0.222482696454066 -0.107425578845679
OAR23_47354853.1 RNMT -6.7193536524098 0.000149692347994473 0.222482696454066 -0.107425578845679
NC_056077.1:39627950_G/C LOC114110577 -6.71003627311861 0.000151134969665324 0.22448446740831 -0.517791192653779
NC_056074.1:40760565_T/G CCS 6.7046274685954 0.000151979470486247 0.225595861978104 0.187621052862868
NC_056064.1:19158683_A/G LOC114116901 -6.70239198480132 0.000152330029487791 0.225973114540964 -0.989863278623553
NC_056059.1:58816072_G/A UBE2K 6.70077594824229 0.000152584006252096 0.226206706123924 0.138566617090863
OAR9_94866627.1 ATP6V0D2 6.69624376325131 0.000153298787254229 0.227122715622962 0.35963125319382
s37187.1 LOC121817347 -6.69541792265273 0.000153429430803133 0.227172674638331 -0.222150139812525
NC_056056.1:2374531_C/T SURF2 6.69309294003366 0.000153797892225535 0.227574469261162 0.304137989792362
NC_056054.1:7164704_C/A LOC114113989 6.69160790900781 0.000154033750795923 0.227779668475089 1.26470913842947
NC_056063.1:85733205_A/G LOC121820483 -6.68589048379453 0.000154945556446269 0.228928410335904 -0.97084369327739
NC_056067.1:35284652_C/T SLC7A6 6.68551328691868 0.000155005920707573 0.228928410335904 0.264596449992966
NC_056066.1:37953817_C/T LOC101121441 -6.67779116593493 0.000156247454363943 0.22960042156474 -0.182930955918827
NC_056072.1:16601924_T/C ARPC4 -6.66822982237798 0.000157799950844132 0.22960042156474 -0.222625375113393
ilmnseq_rs406724648 BCAT2 6.66759332432627 0.000157903904290073 0.22960042156474 0.382916558656436
NC_056058.1:3810929_C/T HAPLN4 -6.66755069015416 0.000157910870047297 0.22960042156474 -1.15814688402714
NC_056058.1:3512269_T/C HAPLN4 6.66755069015415 0.000157910870047298 0.22960042156474 1.15814688402714
NC_056080.1:125090222_A/G TMEM164 6.66571615094159 0.00015821092715112 0.22960042156474 0.508575835206509
NC_056080.1:125091558_A/G TMEM164 6.66571615094159 0.00015821092715112 0.22960042156474 0.508575835206509
NC_056080.1:125091839_G/C TMEM164 6.66571615094159 0.00015821092715112 0.22960042156474 0.508575835206509
NC_056080.1:125092569_C/T TMEM164 6.66571615094159 0.00015821092715112 0.22960042156474 0.508575835206509
NC_056080.1:125092701_G/C TMEM164 6.66571615094159 0.00015821092715112 0.22960042156474 0.508575835206509
NC_056080.1:125092805_G/A TMEM164 6.66571615094159 0.00015821092715112 0.22960042156474 0.508575835206509
NC_056080.1:125092885_C/T TMEM164 6.66571615094159 0.00015821092715112 0.22960042156474 0.508575835206509
NC_056080.1:125092980_T/C TMEM164 6.66571615094159 0.00015821092715112 0.22960042156474 0.508575835206509
NC_056080.1:125093041_T/G TMEM164 6.66571615094159 0.00015821092715112 0.22960042156474 0.508575835206509
NC_056080.1:125093190_G/A TMEM164 6.66571615094159 0.00015821092715112 0.22960042156474 0.508575835206509
NC_056080.1:125093200_G/C TMEM164 6.66571615094159 0.00015821092715112 0.22960042156474 0.508575835206509
NC_056080.1:125093735_A/G TMEM164 6.66571615094159 0.00015821092715112 0.22960042156474 0.508575835206509
NC_056080.1:125093961_A/G TMEM164 6.66571615094159 0.00015821092715112 0.22960042156474 0.508575835206509
NC_056080.1:125094157_C/A TMEM164 6.66571615094159 0.00015821092715112 0.22960042156474 0.508575835206509
NC_056054.1:20247646_T/A AKR1A1 6.66409288798655 0.000158476953637852 0.22960042156474 0.216873294531551
s59134.1 LOC101103339 6.66329120203564 0.000158608519375316 0.22960042156474 0.232628711271898
s13374.1 LOC101103339 -6.66329120203563 0.000158608519375318 0.22960042156474 -0.232628711271898
NC_056060.1:930301_A/G APC -6.66277326974094 0.000158693582133471 0.22960042156474 -0.196587970194017
NC_056060.1:930339_C/T APC -6.66277326974094 0.000158693582133471 0.22960042156474 -0.196587970194017
NC_056060.1:930686_G/A APC -6.66277326974094 0.000158693582133471 0.22960042156474 -0.196587970194017
NC_056060.1:930925_C/T APC -6.66277326974094 0.000158693582133471 0.22960042156474 -0.196587970194017
NC_056060.1:931403_C/T APC -6.66277326974094 0.000158693582133471 0.22960042156474 -0.196587970194017
NC_056060.1:931703_T/C APC -6.66277326974094 0.000158693582133471 0.22960042156474 -0.196587970194017
NC_056060.1:931804_C/T APC -6.66277326974094 0.000158693582133471 0.22960042156474 -0.196587970194017
NC_056060.1:931950_T/C APC -6.66277326974094 0.000158693582133471 0.22960042156474 -0.196587970194017
NC_056060.1:932004_A/G APC -6.66277326974094 0.000158693582133471 0.22960042156474 -0.196587970194017
NC_056060.1:932078_T/C APC -6.66277326974094 0.000158693582133471 0.22960042156474 -0.196587970194017
NC_056060.1:934462_A/G APC -6.66277326974094 0.000158693582133471 0.22960042156474 -0.196587970194017
s28119.1 LOC101121420 -6.66001322727379 0.000159147729868811 0.230021507722032 -0.820281748291195
NC_056074.1:38708680_G/C LOC105604106 -6.65981196322567 0.000159180902776355 0.230021507722032 -0.436496842059393
NC_056066.1:63970837_T/C LOC121816258 -6.65412412732163 0.000160121555941052 0.230488938298773 -0.25687315844007
NC_056075.1:50508777_C/T DPYSL4 -6.64949749567754 0.000160891240583268 0.230488938298773 -0.63183732654993
NC_056075.1:50514110_C/T DPYSL4 -6.64949749567754 0.000160891240583268 0.230488938298773 -0.63183732654993
NC_056080.1:22520125_T/C ZFX -6.64214033437519 0.000162123612291506 0.230488938298773 -0.286407176610521
NC_056080.1:22520365_G/T ZFX -6.64214033437519 0.000162123612291506 0.230488938298773 -0.286407176610521
NC_056080.1:22529419_A/T ZFX -6.64214033437519 0.000162123612291506 0.230488938298773 -0.286407176610521
NC_056080.1:22530695_C/T ZFX -6.64214033437519 0.000162123612291506 0.230488938298773 -0.286407176610521
NC_056080.1:22530716_C/T ZFX -6.64214033437519 0.000162123612291506 0.230488938298773 -0.286407176610521
NC_056080.1:22530743_G/A ZFX -6.64214033437519 0.000162123612291506 0.230488938298773 -0.286407176610521
NC_056080.1:22530767_A/G ZFX -6.64214033437519 0.000162123612291506 0.230488938298773 -0.286407176610521
NC_056080.1:22531752_C/T ZFX -6.64214033437519 0.000162123612291506 0.230488938298773 -0.286407176610521
NC_056080.1:22531779_A/G ZFX -6.64214033437519 0.000162123612291506 0.230488938298773 -0.286407176610521
NC_056080.1:22531830_G/A ZFX -6.64214033437519 0.000162123612291506 0.230488938298773 -0.286407176610521
NC_056080.1:22531851_C/T ZFX -6.64214033437519 0.000162123612291506 0.230488938298773 -0.286407176610521
NC_056080.1:22531869_C/T ZFX -6.64214033437519 0.000162123612291506 0.230488938298773 -0.286407176610521
NC_056080.1:22531890_C/T ZFX -6.64214033437519 0.000162123612291506 0.230488938298773 -0.286407176610521
NC_056080.1:22532241_C/T ZFX -6.64214033437519 0.000162123612291506 0.230488938298773 -0.286407176610521
NC_056080.1:22532329_G/A ZFX -6.64214033437519 0.000162123612291506 0.230488938298773 -0.286407176610521
NC_056080.1:22532331_C/T ZFX -6.64214033437519 0.000162123612291506 0.230488938298773 -0.286407176610521
NC_056080.1:22532454_C/T ZFX -6.64214033437519 0.000162123612291506 0.230488938298773 -0.286407176610521
NC_056080.1:22532580_C/T ZFX -6.64214033437519 0.000162123612291506 0.230488938298773 -0.286407176610521
NC_056080.1:22532703_G/A ZFX -6.64214033437519 0.000162123612291506 0.230488938298773 -0.286407176610521
NC_056080.1:22532730_G/A ZFX -6.64214033437519 0.000162123612291506 0.230488938298773 -0.286407176610521
NC_056080.1:22532858_T/C ZFX -6.64214033437519 0.000162123612291506 0.230488938298773 -0.286407176610521
NC_056080.1:22532862_G/A ZFX -6.64214033437519 0.000162123612291506 0.230488938298773 -0.286407176610521
NC_056080.1:22821984_A/G ZFX 6.64214033437519 0.000162123612291506 0.230488938298773 0.286407176610521
s50956.1 LOC121816308 -6.64017537001418 0.000162454519574942 0.230488938298773 -0.406964030977673
OAR13_24808403.1 LOC121816308 6.64017537001417 0.000162454519574943 0.230488938298773 0.406964030977673
s12496.1 LOC121816308 6.64017537001417 0.000162454519574943 0.230488938298773 0.406964030977673
OAR13_26253356.1 LOC121816308 6.64017537001417 0.000162454519574943 0.230488938298773 0.406964030977673
NC_056073.1:26917261_G/A LOC114109552 6.63843454416968 0.000162748304919941 0.230766069268097 1.60270832950853
NC_056056.1:38893761_G/T FBXO48 6.6346933847382 0.0001633816600417 0.231244442533489 0.349686352651108
NC_056056.1:38896164_G/T FBXO48 6.6346933847382 0.0001633816600417 0.231244442533489 0.349686352651108
NC_056056.1:39439333_G/A FBXO48 6.6346933847382 0.0001633816600417 0.231244442533489 0.349686352651108
NC_056054.1:100509265_A/G MINDY1 -6.62274302435113 0.000165423104416529 0.233569650543282 -1.0090299722433
s62883.1 MINDY1 -6.62274302435113 0.000165423104416529 0.233569650543282 -1.0090299722433
DU317751_332.1 MINDY1 6.62274302435113 0.000165423104416529 0.233569650543282 0.504514986121652
DU317751_332.1_F2BT MINDY1 6.62274302435112 0.00016542310441653 0.233569650543282 1.0090299722433
OAR3_195768950.1 LOC101103965 -6.6220001574136 0.000165550933837874 0.233609411118862 -0.842723266506478
s70338.1 LOC101102527 6.61708982831428 0.000166398633776091 0.234664324059579 0.415943796560433
NC_056055.1:42204162_A/G ENTPD4 -6.61589931476033 0.000166604881257999 0.234672787318217 -0.174944377478311
NC_056055.1:42204262_G/A ENTPD4 6.61589931476032 0.000166604881258 0.234672787318217 0.174944377478311
s07070.1 LOC114113892 6.61398110690233 0.000166937790962535 0.235000483991116 0.180199786844485
NC_056065.1:4539997_A/G LOC101114941 -6.60983418997095 0.000167660014501313 0.235875500425442 -0.539422433818795
NC_056067.1:59979959_T/C LOC105605861 -6.603669396185 0.000168740061178822 0.237252574969101 -1.21648362799783
s36725.1 TMEM120B 6.60109792865201 0.000169192842670792 0.237521029058679 0.35689523024415
s71728.1 CCDC116 6.59970839429586 0.000169438069255762 0.237521029058679 0.411220084064013
s50182.1 CCDC116 6.59970839429586 0.000169438069255762 0.237521029058679 0.411220084064013
s00959.1 CCDC116 6.59970839429586 0.000169438069255762 0.237521029058679 0.411220084064013
NC_056056.1:225503941_A/G MAPK11 6.59550202372944 0.000170182811953255 0.237521029058679 0.17482634671987
NC_056073.1:39086797_C/T KDM1B -6.59477728342035 0.000170311493049889 0.237521029058679 -0.386175666990504
NC_056073.1:39086987_G/C KDM1B -6.59477728342035 0.000170311493049889 0.237521029058679 -0.386175666990504
NC_056073.1:39087512_C/A KDM1B -6.59477728342035 0.000170311493049889 0.237521029058679 -0.386175666990504
NC_056073.1:39088069_A/G KDM1B -6.59477728342035 0.000170311493049889 0.237521029058679 -0.386175666990504
NC_056056.1:202304019_C/T HEBP1 -6.58848862601753 0.000171432599938533 0.237521029058679 -0.253580301788656
NC_056056.1:202304225_G/A HEBP1 -6.58848862601753 0.000171432599938533 0.237521029058679 -0.253580301788656
NC_056064.1:10571661_C/T PRR11 6.58804485480353 0.000171512020540337 0.237521029058679 0.260389922053333
NC_056077.1:3434267_G/A ZNF500 -6.58552892381109 0.000171963059767287 0.237521029058679 -0.284357415523829
NC_056077.1:3434422_G/A ZNF500 -6.58552892381109 0.000171963059767287 0.237521029058679 -0.284357415523829
NC_056057.1:114535405_G/A GIMAP4 6.58238472412121 0.000172528574522392 0.237521029058679 0.501044731604562
NC_056057.1:114864264_T/C GIMAP4 6.58238472412121 0.000172528574522392 0.237521029058679 0.501044731604562
NC_056057.1:114943767_G/A GIMAP4 6.58238472412121 0.000172528574522392 0.237521029058679 0.501044731604562
NC_056057.1:114943852_A/G GIMAP4 6.58238472412121 0.000172528574522392 0.237521029058679 0.501044731604562
NC_056057.1:114944496_G/A GIMAP4 6.58238472412121 0.000172528574522392 0.237521029058679 0.501044731604562
NC_056057.1:114944559_T/C GIMAP4 6.58238472412121 0.000172528574522392 0.237521029058679 0.501044731604562
NC_056057.1:114944886_A/G GIMAP4 6.58238472412121 0.000172528574522392 0.237521029058679 0.501044731604562
NC_056057.1:114955562_C/T GIMAP4 6.58238472412121 0.000172528574522392 0.237521029058679 0.501044731604562
NC_056057.1:114955819_C/A GIMAP4 6.58238472412121 0.000172528574522392 0.237521029058679 0.501044731604562
NC_056057.1:114955860_C/T GIMAP4 6.58238472412121 0.000172528574522392 0.237521029058679 0.501044731604562
s10889.1 NDRG1 -6.58119151743714 0.000172743722015617 0.237521029058679 -0.36331641067612
NC_056073.1:32152363_G/C LOC114109662 6.57630803708494 0.000173627359163535 0.237521029058679 0.68800736417014
NC_056073.1:32323713_A/G LOC114109662 6.57630803708494 0.000173627359163535 0.237521029058679 0.68800736417014
NC_056063.1:86071283_C/T TFDP1 6.57443848349063 0.000173966965150925 0.237521029058679 0.1761412971861
NC_056054.1:19320679_C/T CCDC24 -6.5720474404696 0.000174402370329166 0.237521029058679 -0.233591865858503
NC_056054.1:19327289_C/T CCDC24 -6.5720474404696 0.000174402370329166 0.237521029058679 -0.233591865858503
NC_056054.1:19628550_C/T CCDC24 -6.5720474404696 0.000174402370329166 0.237521029058679 -0.233591865858503
s20185.1 LOC114113031 -6.56824501532537 0.00017509726837237 0.237521029058679 -0.501923822777684
NC_056077.1:26867177_G/A LOC101119435 -6.56498528423688 0.000175695424628317 0.237521029058679 -0.468554080141848
s07049.1 LOC101119435 6.56498528423687 0.000175695424628318 0.237521029058679 0.468554080141848
DU296930_365.1 SNX22 -6.56481623275226 0.000175726506876588 0.237521029058679 -1.77920476889173
NC_056072.1:50279573_G/A CCDC71 6.56404673787218 0.000175868065016267 0.237521029058679 0.12711333334677
NC_056061.1:2525232_G/C SENP6 6.56163751270501 0.000176312087413451 0.237521029058679 0.872612034213191
NC_056065.1:50250715_C/A TMEM52 -6.5580786865177 0.000176970250457956 0.237521029058679 -0.526981010682335
NC_056065.1:50263562_C/A TMEM52 -6.5580786865177 0.000176970250457956 0.237521029058679 -0.526981010682335
NC_056065.1:50265144_C/T TMEM52 -6.5580786865177 0.000176970250457956 0.237521029058679 -0.526981010682335
NC_056065.1:50272970_C/T TMEM52 -6.5580786865177 0.000176970250457956 0.237521029058679 -0.526981010682335
NC_056065.1:50782114_G/A TMEM52 -6.5580786865177 0.000176970250457956 0.237521029058679 -0.526981010682335
NC_056065.1:50794683_C/T TMEM52 -6.5580786865177 0.000176970250457956 0.237521029058679 -0.526981010682335
NC_056065.1:50948489_A/G TMEM52 -6.5580786865177 0.000176970250457956 0.237521029058679 -0.526981010682335
NC_056065.1:50949281_G/A TMEM52 -6.5580786865177 0.000176970250457956 0.237521029058679 -0.526981010682335
NC_056065.1:50955399_G/A TMEM52 -6.5580786865177 0.000176970250457956 0.237521029058679 -0.526981010682335
NC_056065.1:50957853_A/G TMEM52 -6.5580786865177 0.000176970250457956 0.237521029058679 -0.526981010682335
NC_056065.1:50961795_A/G TMEM52 -6.5580786865177 0.000176970250457956 0.237521029058679 -0.526981010682335
NC_056065.1:51135114_G/A TMEM52 -6.5580786865177 0.000176970250457956 0.237521029058679 -0.526981010682335
NC_056065.1:50754594_A/C TMEM52 6.55807868651769 0.000176970250457958 0.237521029058679 0.526981010682335
NC_056057.1:53341493_C/T TES -6.5562678358669 0.000177306187776061 0.237521029058679 -0.280895468350477
NC_056065.1:1258648_A/G BTG2 6.55340116599871 0.000177839435464186 0.237521029058679 1.59095582982792
NC_056065.1:1414534_A/C BTG2 6.55340116599871 0.000177839435464186 0.237521029058679 1.59095582982792
NC_056065.1:1465220_C/T BTG2 6.55340116599871 0.000177839435464186 0.237521029058679 1.59095582982792
NC_056067.1:987128_C/G LOC101115151 6.55280904696987 0.000177949800003773 0.237521029058679 0.257770470130018
NC_056067.1:1004479_T/C LOC101115151 6.55280904696987 0.000177949800003773 0.237521029058679 0.257770470130018
NC_056067.1:1005453_C/G LOC101115151 6.55280904696987 0.000177949800003773 0.237521029058679 0.257770470130018
NC_056067.1:1007025_C/T LOC101115151 6.55280904696987 0.000177949800003773 0.237521029058679 0.257770470130018
NC_056067.1:1007154_G/A LOC101115151 6.55280904696987 0.000177949800003773 0.237521029058679 0.257770470130018
NC_056067.1:2062627_C/T LOC101115151 6.55280904696987 0.000177949800003773 0.237521029058679 0.257770470130018
NC_056067.1:2066199_G/A LOC101115151 6.55280904696987 0.000177949800003773 0.237521029058679 0.257770470130018
NC_056067.1:2069210_G/A LOC101115151 6.55280904696987 0.000177949800003773 0.237521029058679 0.257770470130018
NC_056067.1:2069590_C/T LOC101115151 6.55280904696987 0.000177949800003773 0.237521029058679 0.257770470130018
NC_056067.1:994227_T/C LOC101115151 -6.55280904696987 0.000177949800003773 0.237521029058679 -0.257770470130018
NC_056067.1:995743_A/G LOC101115151 -6.55280904696987 0.000177949800003773 0.237521029058679 -0.257770470130018
NC_056067.1:2061782_C/T LOC101115151 -6.55280904696987 0.000177949800003773 0.237521029058679 -0.257770470130018
NC_056067.1:2061869_G/A LOC101115151 -6.55280904696987 0.000177949800003773 0.237521029058679 -0.257770470130018
NC_056067.1:2062106_C/T LOC101115151 -6.55280904696987 0.000177949800003773 0.237521029058679 -0.257770470130018
NC_056067.1:2067904_T/C LOC101115151 -6.55280904696987 0.000177949800003773 0.237521029058679 -0.257770470130018
NC_056067.1:2068791_A/G LOC101115151 -6.55280904696987 0.000177949800003773 0.237521029058679 -0.257770470130018
NC_056067.1:2069792_G/A LOC101115151 -6.55280904696987 0.000177949800003773 0.237521029058679 -0.257770470130018
NC_056067.1:2070249_A/G LOC101115151 -6.55280904696987 0.000177949800003773 0.237521029058679 -0.257770470130018
NC_056067.1:2070703_G/A LOC101115151 -6.55280904696987 0.000177949800003773 0.237521029058679 -0.257770470130018
NC_056067.1:2070817_C/T LOC101115151 -6.55280904696987 0.000177949800003773 0.237521029058679 -0.257770470130018
NC_056067.1:2070895_C/T LOC101115151 -6.55280904696987 0.000177949800003773 0.237521029058679 -0.257770470130018
NC_056067.1:2071858_G/T LOC101115151 -6.55280904696987 0.000177949800003773 0.237521029058679 -0.257770470130018
NC_056067.1:2072226_C/T LOC101115151 -6.55280904696987 0.000177949800003773 0.237521029058679 -0.257770470130018
NC_056067.1:2076725_A/C LOC101115151 -6.55280904696987 0.000177949800003773 0.237521029058679 -0.257770470130018
NC_056077.1:1518712_G/A LOC114110711 6.55155428431107 0.000178183924295435 0.237521029058679 0.113759904610822
NC_056077.1:1669109_T/C LOC114110711 -6.55155428431107 0.000178183924295435 0.237521029058679 -0.113759904610822
NC_056077.1:1888698_C/T LOC114110711 6.55155428431107 0.000178183924295435 0.237521029058679 0.113759904610822
NC_056077.1:2026700_G/A LOC114110711 -6.55155428431107 0.000178183924295435 0.237521029058679 -0.113759904610822
NC_056077.1:2026807_A/G LOC114110711 -6.55155428431107 0.000178183924295435 0.237521029058679 -0.113759904610822
NC_056077.1:2120922_G/A LOC114110711 6.55155428431107 0.000178183924295435 0.237521029058679 0.113759904610822
NC_056077.1:2120937_A/C LOC114110711 6.55155428431107 0.000178183924295435 0.237521029058679 0.113759904610822
NC_056077.1:2121763_C/T LOC114110711 6.55155428431107 0.000178183924295435 0.237521029058679 0.113759904610822
NC_056077.1:2121775_C/G LOC114110711 6.55155428431107 0.000178183924295435 0.237521029058679 0.113759904610822
NC_056056.1:103537500_G/A LOC121815995 -6.55129077811166 0.000178233134755622 0.237521029058679 -0.207333701841329
NC_056056.1:104298207_G/C LOC121815995 6.55129077811165 0.000178233134755623 0.237521029058679 0.207333701841329
NC_056056.1:104305500_C/T LOC121815995 6.55129077811165 0.000178233134755623 0.237521029058679 0.207333701841329
NC_056056.1:104870376_G/A LOC121815995 6.55129077811165 0.000178233134755623 0.237521029058679 0.207333701841329
NC_056057.1:76607505_A/G HUS1 -6.55117844020686 0.000178254118713725 0.237521029058679 -0.161371999680438
OAR21_51116289.1 TH 6.54656570529554 0.000179118108071619 0.237860931818018 1.24846838150537
OAR21_51127739.1 TH 6.54656570529554 0.000179118108071619 0.237860931818018 1.24846838150537
NC_056074.1:46023689_C/T TH 6.54656570529554 0.000179118108071619 0.237860931818018 1.24846838150537
NC_056074.1:46024260_G/T TH 6.54656570529554 0.000179118108071619 0.237860931818018 1.24846838150537
NC_056074.1:45568492_T/C TH -6.54656570529554 0.00017911810807162 0.237860931818018 -1.24846838150537
s59389.1 TH -6.54656570529554 0.00017911810807162 0.237860931818018 -1.24846838150537
NC_056055.1:63804284_T/C LOC121818636 -6.54573721880652 0.000179273777554376 0.237932847865574 -0.274096103049226
NC_056075.1:50746478_C/T ADAM8 -6.5425380547595 0.000179876293012577 0.23859587033837 -0.30514124208942
NC_056062.1:39222228_G/A CA8 -6.54200483340029 0.000179976934775569 0.23859587033837 -2.09754470088162
NC_056061.1:68981674_C/T PEX3 -6.53894387379563 0.000180555874312817 0.239092904836782 -0.122260789823273
NC_056061.1:69085414_A/G PEX3 6.53894387379563 0.000180555874312818 0.239092904836782 0.122260789823273
NC_056066.1:81459457_C/T LOC105608654 -6.53812343876949 0.000180711398066693 0.239163729343554 -0.872894502504422
NC_056074.1:39996091_C/T CDC42EP2 -6.52860942776139 0.000182525748941884 0.241428621022259 -0.381833056209971
NC_056065.1:2793997_G/T DSTYK -6.52560283856356 0.000183103292481624 0.241919496762522 -0.565996201871811
NC_056065.1:3392751_G/A DSTYK -6.52560283856356 0.000183103292481624 0.241919496762522 -0.565996201871811
NC_056070.1:70407021_T/C SEC14L4 6.52147902309785 0.000183898733254809 0.242335855727612 0.352358332586776
NC_056070.1:70408431_T/C SEC14L4 6.52147902309785 0.000183898733254809 0.242335855727612 0.352358332586776
NC_056056.1:102691353_A/G INPP4A -6.5212894693142 0.000183935387854393 0.242335855727612 -0.965195974156696
NC_056056.1:102691958_A/G INPP4A -6.5212894693142 0.000183935387854393 0.242335855727612 -0.965195974156696
NC_056056.1:103538161_C/T INPP4A 6.52128946931419 0.000183935387854395 0.242335855727612 0.965195974156695
ilmnseq_rs415311331 LOC114115946 6.52054996376678 0.000184078465510243 0.242357236075357 0.0845475491324443
NC_056073.1:44753791_C/T C20H6orf52 6.51897523983043 0.000184383548959253 0.242357236075357 0.230504032106234
NC_056074.1:41816901_T/C RAD9A 6.51528800620473 0.000185100092877732 0.242357236075357 0.526860860430024
NC_056074.1:41959983_A/G RAD9A 6.51528800620473 0.000185100092877732 0.242357236075357 0.526860860430024
NC_056074.1:40979943_T/G RAD9A -6.51528800620472 0.000185100092877733 0.242357236075357 -0.526860860430024
NC_056074.1:42299331_T/G RAD9A -6.51528800620472 0.000185100092877733 0.242357236075357 -0.526860860430024
NC_056074.1:42449131_G/C RAD9A -6.51528800620472 0.000185100092877733 0.242357236075357 -0.526860860430024
NC_056074.1:42450716_C/T RAD9A -6.51528800620472 0.000185100092877733 0.242357236075357 -0.526860860430024
NC_056074.1:38624775_C/A ATL3 6.51516146536324 0.000185124738228119 0.242357236075357 0.344166864929572
NC_056071.1:54522558_G/A CHGA -6.51375330328102 0.000185399239489315 0.242357236075357 -2.95187465428027
NC_056071.1:55419575_T/C CHGA -6.51375330328102 0.000185399239489315 0.242357236075357 -2.95187465428027
NC_056071.1:55420092_T/C CHGA -6.51375330328102 0.000185399239489315 0.242357236075357 -2.95187465428027
NC_056071.1:55679368_G/C CHGA -6.51375330328102 0.000185399239489315 0.242357236075357 -2.95187465428027
NC_056071.1:55681006_C/T CHGA -6.51375330328102 0.000185399239489315 0.242357236075357 -2.95187465428027
NC_056071.1:28306003_A/T UBE2Q2 6.51095435519785 0.000185946190908924 0.242531158593408 0.223299939769211
NC_056071.1:28308896_T/C UBE2Q2 6.51095435519785 0.000185946190908924 0.242531158593408 0.223299939769211
NC_056071.1:28309239_C/A UBE2Q2 6.51095435519785 0.000185946190908924 0.242531158593408 0.223299939769211
NC_056071.1:28495913_T/C UBE2Q2 6.51095435519785 0.000185946190908924 0.242531158593408 0.223299939769211
NC_056074.1:41738900_C/G PPP6R3 -6.50404219160446 0.000187304571240025 0.243689106811597 -0.144719630026959
NC_056073.1:44654229_A/C LOC114109523 6.50353540497245 0.000187404595569047 0.243689106811597 0.583628392958565
OAR3_167158527.1 MON2 6.50169113053449 0.000187769097868025 0.243689106811597 0.14664476804274
OAR3_168746386.1 MON2 6.50169113053449 0.000187769097868025 0.243689106811597 0.14664476804274
OAR3_167853901.1 MON2 -6.50169113053449 0.000187769097868026 0.243689106811597 -0.14664476804274
NC_056066.1:38159680_C/T DSTN 6.50029386550184 0.000188045774689447 0.243689106811597 0.230937566746732
NC_056066.1:38181223_C/T DSTN 6.50029386550184 0.000188045774689447 0.243689106811597 0.230937566746732
NC_056055.1:245132384_G/C CDA -6.49428698185036 0.00018924035690436 0.243689106811597 -0.698583835875595
NC_056056.1:95683073_T/C FBXO41 6.49351178162482 0.000189395129853219 0.243689106811597 0.69323257816593
NC_056056.1:221483082_C/T NUP50 6.49220498617375 0.000189656355312244 0.243689106811597 0.290060405748291
NC_056070.1:64147494_G/A CORO1C -6.49165011124466 0.000189767393906423 0.243689106811597 -0.137868301771116
NC_056060.1:13215673_C/G TIPIN -6.49147586480007 0.000189802277984534 0.243689106811597 -0.482875986965715
s00699.1 HAPLN3 -6.48778142239043 0.000190543573808888 0.243689106811597 -0.229488332143507
NC_056064.1:50374945_T/C ACTG1 6.48648977729113 0.000190803498504174 0.243689106811597 0.318330491362415
NC_056064.1:51071275_C/T PCYT2 6.48566477372991 0.000190969723364657 0.243689106811597 0.221650679341002
NC_056064.1:51073639_G/A PCYT2 6.48566477372991 0.000190969723364657 0.243689106811597 0.221650679341002
NC_056064.1:51074223_C/T PCYT2 6.48566477372991 0.000190969723364657 0.243689106811597 0.221650679341002
NC_056064.1:51086187_G/A PCYT2 6.48566477372991 0.000190969723364657 0.243689106811597 0.221650679341002
NC_056064.1:51160297_C/T PCYT2 6.48566477372991 0.000190969723364657 0.243689106811597 0.221650679341002
NC_056064.1:51160525_C/T PCYT2 6.48566477372991 0.000190969723364657 0.243689106811597 0.221650679341002
NC_056064.1:50470669_T/C PCYT2 -6.4856647737299 0.000190969723364658 0.243689106811597 -0.221650679341002
NC_056064.1:50499078_G/A PCYT2 -6.4856647737299 0.000190969723364658 0.243689106811597 -0.221650679341002
NC_056066.1:51746623_A/G MRPS26 -6.48451898063099 0.000191200847522048 0.243689106811597 -0.194224097367583
NC_056056.1:219361497_A/G PACSIN2 -6.48184023175677 0.000191742398999824 0.243689106811597 -0.523429403258722
NC_056073.1:27194585_C/T TRIM15 6.4815309182243 0.000191805040657928 0.243689106811597 1.27270081151156
NC_056073.1:27278371_A/T TRIM15 -6.4815309182243 0.000191805040657928 0.243689106811597 -1.27270081151156
NC_056073.1:27857455_A/C TRIM15 6.4815309182243 0.000191805040657928 0.243689106811597 1.27270081151156
NC_056073.1:28008880_C/T TRIM15 6.4815309182243 0.000191805040657928 0.243689106811597 1.27270081151156
NC_056073.1:28032339_T/G TRIM15 6.4815309182243 0.000191805040657928 0.243689106811597 1.27270081151156
NC_056073.1:28035356_G/C TRIM15 6.4815309182243 0.000191805040657928 0.243689106811597 1.27270081151156
NC_056073.1:28035433_A/G TRIM15 6.4815309182243 0.000191805040657928 0.243689106811597 1.27270081151156
NC_056073.1:28035462_G/A TRIM15 6.4815309182243 0.000191805040657928 0.243689106811597 1.27270081151156
s06273.1 LOC121817718 -6.48018620411431 0.000192077632773043 0.243689106811597 -1.77640938541556
OAR23_58270558.1 LOC121817718 6.48018620411431 0.000192077632773044 0.243689106811597 1.77640938541556
NC_056071.1:64507474_C/T LOC105605761 6.47790014352772 0.000192542031415361 0.243689106811597 0.557469952439001
NC_056071.1:64513490_C/T LOC105605761 6.47790014352772 0.000192542031415361 0.243689106811597 0.557469952439001
NC_056071.1:64515756_G/A LOC105605761 6.47790014352772 0.000192542031415361 0.243689106811597 0.557469952439001
OAR2_60327704.1 LOC121818627 -6.47779854846554 0.000192562698567054 0.243689106811597 -0.413685536803127
NC_056073.1:28009775_C/T ZFP57 -6.47495517529827 0.000193142111756079 0.243689106811597 -0.436794253872921
NC_056056.1:2158773_C/T RXRA 6.47464864801984 0.000193204689768008 0.243689106811597 0.216534450207533
NC_056056.1:2364342_C/T RXRA 6.47464864801984 0.000193204689768008 0.243689106811597 0.216534450207533
NC_056056.1:2764465_T/C RXRA 6.47464864801984 0.000193204689768008 0.243689106811597 0.216534450207533
NC_056056.1:2788099_G/A RXRA 6.47464864801984 0.000193204689768008 0.243689106811597 0.216534450207533
NC_056056.1:2788640_G/A RXRA 6.47464864801984 0.000193204689768008 0.243689106811597 0.216534450207533
NC_056056.1:2808762_T/C RXRA 6.47464864801984 0.000193204689768008 0.243689106811597 0.216534450207533
NC_056056.1:2809696_T/C RXRA 6.47464864801984 0.000193204689768008 0.243689106811597 0.216534450207533
NC_056056.1:2810918_C/T RXRA 6.47464864801984 0.000193204689768008 0.243689106811597 0.216534450207533
NC_056056.1:2811010_G/A RXRA 6.47464864801984 0.000193204689768008 0.243689106811597 0.216534450207533
NC_056057.1:108000989_T/C LOC114114455 6.47377030428499 0.000193384129038123 0.243689106811597 0.481834957809356
NC_056057.1:10628273_T/C LOC114114485 6.47298594565587 0.000193544523417793 0.243689106811597 1.64723617463184
NC_056057.1:10686135_G/T LOC114114485 6.47298594565587 0.000193544523417793 0.243689106811597 1.64723617463184
NC_056057.1:11194461_T/G LOC114114485 6.47298594565587 0.000193544523417793 0.243689106811597 1.64723617463184
NC_056057.1:11196265_T/G LOC114114485 6.47298594565587 0.000193544523417793 0.243689106811597 1.64723617463184
NC_056057.1:11197343_T/C LOC114114485 6.47298594565587 0.000193544523417793 0.243689106811597 1.64723617463184
NC_056057.1:11238361_A/G LOC114114485 6.47298594565587 0.000193544523417793 0.243689106811597 1.64723617463184
NC_056057.1:11239108_T/G LOC114114485 6.47298594565587 0.000193544523417793 0.243689106811597 1.64723617463184
NC_056057.1:11240184_T/C LOC114114485 6.47298594565587 0.000193544523417793 0.243689106811597 1.64723617463184
NC_056057.1:11240193_A/G LOC114114485 6.47298594565587 0.000193544523417793 0.243689106811597 1.64723617463184
NC_056057.1:11240499_C/T LOC114114485 6.47298594565587 0.000193544523417793 0.243689106811597 1.64723617463184
NC_056057.1:11237389_G/T LOC114114485 -6.47298594565586 0.000193544523417794 0.243689106811597 -1.64723617463184
s10703.1 TMEM134 -6.47260569687671 0.000193622333796007 0.243689106811597 -0.189965419930984
OAR21_46936641.1 TMEM134 -6.47260569687671 0.000193622333796007 0.243689106811597 -0.189965419930984
NC_056077.1:2818234_T/C ZNF174 -6.47173827444461 0.000193799963946723 0.243689106811597 -0.125819816522899
NC_056077.1:3433952_T/G ZNF174 6.47173827444461 0.000193799963946723 0.243689106811597 0.125819816522899
NC_056077.1:3642149_G/A ZNF174 6.47173827444461 0.000193799963946723 0.243689106811597 0.125819816522899
NC_056077.1:3650516_C/T ZNF174 6.47173827444461 0.000193799963946723 0.243689106811597 0.125819816522899
NC_056077.1:3668144_G/A ZNF174 6.47173827444461 0.000193799963946723 0.243689106811597 0.125819816522899
NC_056056.1:7992893_A/C PTRH1 6.4671231885309 0.000194748069300341 0.244201685353815 0.155529356539235
NC_056056.1:7992940_A/G PTRH1 6.4671231885309 0.000194748069300341 0.244201685353815 0.155529356539235
NC_056058.1:60468825_G/A LOC121819726 6.46665195527559 0.000194845165512605 0.244201685353815 0.20009754327874
NC_056075.1:14969255_T/G SLC35G1 -6.46326285955927 0.000195545055651781 0.244201685353815 -0.63399045550375
NC_056075.1:14969603_A/G SLC35G1 -6.46326285955927 0.000195545055651781 0.244201685353815 -0.63399045550375
NC_056054.1:66966098_G/A PKN2 6.46275043099743 0.000195651119919895 0.244201685353815 0.0927463846324511
NC_056054.1:66966112_A/G PKN2 6.46275043099743 0.000195651119919895 0.244201685353815 0.0927463846324511
NC_056070.1:63753096_G/C FICD 6.46167162299578 0.000195874623146599 0.244201685353815 0.223399343754052
NC_056070.1:63753058_C/T FICD -6.46167162299577 0.0001958746231466 0.244201685353815 -0.223399343754052
NC_056070.1:63753229_C/T FICD -6.46167162299577 0.0001958746231466 0.244201685353815 -0.223399343754052
NC_056070.1:63753271_C/T FICD -6.46167162299577 0.0001958746231466 0.244201685353815 -0.223399343754052
NC_056070.1:63794011_A/G FICD -6.46167162299577 0.0001958746231466 0.244201685353815 -0.223399343754052
NC_056070.1:63835165_C/T FICD -6.46167162299577 0.0001958746231466 0.244201685353815 -0.223399343754052
NC_056070.1:63876073_G/A FICD -6.46167162299577 0.0001958746231466 0.244201685353815 -0.223399343754052
NC_056070.1:64156461_G/A FICD -6.46167162299577 0.0001958746231466 0.244201685353815 -0.223399343754052
NC_056070.1:64157381_A/G FICD -6.46167162299577 0.0001958746231466 0.244201685353815 -0.223399343754052
NC_056067.1:63094324_T/G LOC114118066 -6.45998630295748 0.000196224345717179 0.24450763578652 -0.3398655918086
NC_056072.1:49239893_G/A SEMA3G 6.455642284198 0.000197128961432175 0.245504324772111 0.33963061421939
NC_056074.1:40066164_A/G BANF1 -6.45067040732795 0.000198169981323861 0.246538813888578 -0.195987840532275
NC_056074.1:40979943_T/G BANF1 -6.45067040732795 0.000198169981323861 0.246538813888578 -0.195987840532275
OAR11_38921646.1 PDK2 -6.44895713690993 0.000198530114069138 0.246724930869585 -0.973836310779622
NC_056064.1:36637936_C/T PDK2 -6.44895713690993 0.000198530114069138 0.246724930869585 -0.973836310779622
ilmnseq_rs413491151 SSBP2 6.44243392603529 0.000199907935072818 0.24814331491751 0.730444776370925
NC_056067.1:51224492_A/G LOC114118000 -6.44205146720291 0.000199989044431825 0.24814331491751 -0.313265329526718
NC_056067.1:51224511_G/C LOC114118000 -6.44205146720291 0.000199989044431825 0.24814331491751 -0.313265329526718
OAR20_48651001.1 SYCP2L 6.43677342189729 0.000201112096828636 0.249404750928584 1.30423707034204
NC_056057.1:100334795_A/G MTPN 6.43414396939854 0.000201674184216913 0.249878850107902 0.0739380150664907
OAR15_44198795.1 ADM 6.43286729221984 0.000201947719743996 0.249878850107902 0.447408481796658
NC_056057.1:11239239_C/T CDK6 6.43236009265148 0.000202056503894543 0.249878850107902 0.669879311247967
s13763.1 XPNPEP3 -6.43148000992934 0.000202245417598706 0.249878850107902 -0.171324312583016
s72386.1 GREB1L -6.42897667077877 0.000202783837796876 0.249878850107902 -1.01236213016284
s12461.1 CD9 -6.42802025271395 0.000202989962673089 0.249878850107902 -1.17706598250387
NC_056064.1:39246887_C/T LOC105610169 -6.42358695301245 0.000203948443013339 0.249878850107902 -0.319752570098495
NC_056059.1:118058324_A/T SLC49A3 -6.42219929046174 0.000204249482017014 0.249878850107902 -0.57817766412235
NC_056059.1:118058325_G/T SLC49A3 -6.42219929046174 0.000204249482017014 0.249878850107902 -0.57817766412235
NC_056059.1:117790183_C/T SLC49A3 6.42219929046173 0.000204249482017015 0.249878850107902 0.57817766412235
NC_056059.1:117793068_G/A SLC49A3 6.42219929046173 0.000204249482017015 0.249878850107902 0.57817766412235
NC_056059.1:117793578_C/G SLC49A3 6.42219929046173 0.000204249482017015 0.249878850107902 0.57817766412235
NC_056059.1:117803091_A/G SLC49A3 6.42219929046173 0.000204249482017015 0.249878850107902 0.57817766412235
NC_056059.1:118053529_T/G SLC49A3 6.42219929046173 0.000204249482017015 0.249878850107902 0.57817766412235
NC_056059.1:118053533_G/C SLC49A3 6.42219929046173 0.000204249482017015 0.249878850107902 0.57817766412235
NC_056059.1:118057805_G/A SLC49A3 6.42219929046173 0.000204249482017015 0.249878850107902 0.57817766412235
NC_056059.1:118092108_G/A SLC49A3 6.42219929046173 0.000204249482017015 0.249878850107902 0.57817766412235
NC_056059.1:118093830_G/A SLC49A3 6.42219929046173 0.000204249482017015 0.249878850107902 0.57817766412235
NC_056059.1:118161597_G/A SLC49A3 6.42219929046173 0.000204249482017015 0.249878850107902 0.57817766412235
NC_056059.1:118220280_A/G SLC49A3 6.42219929046173 0.000204249482017015 0.249878850107902 0.57817766412235
NC_056065.1:79536292_C/T CACNA1S 6.42125800492695 0.000204453963427608 0.249878850107902 0.425671439637103
NC_056067.1:50382621_C/T MIA -6.4207266650523 0.000204569489551945 0.249878850107902 -0.236511820353909
s06773.1 ARFGAP3 6.41948973158636 0.000204838708070163 0.249878850107902 0.1222706865025
s22560.1 ARFGAP3 6.41948973158636 0.000204838708070163 0.249878850107902 0.1222706865025
s43835.1 ZNF202 6.41697684486046 0.000205386843228593 0.249878850107902 0.251902481982033
s25154.1 ZNF202 -6.41697684486046 0.000205386843228593 0.249878850107902 -0.251902481982033
NC_056065.1:3485972_C/T LOC121820756 6.41627979296189 0.000205539177716131 0.249878850107902 0.243744344801424
OAR1_250920556.1 LOC101111596 -6.41358481603679 0.000206129315569503 0.249878850107902 -0.521504863638368
NC_056071.1:28307225_T/C CHRNA5 6.41145915763964 0.000206596105584977 0.249878850107902 0.366787518913136
NC_056071.1:28376634_G/A CHRNA5 6.41145915763964 0.000206596105584977 0.249878850107902 0.366787518913136
NC_056071.1:28376747_A/G CHRNA5 -6.41145915763964 0.000206596105584978 0.249878850107902 -0.366787518913136
NC_056071.1:28376858_G/A CHRNA5 -6.41145915763964 0.000206596105584978 0.249878850107902 -0.366787518913136
NC_056055.1:238173009_G/A LOC101102543 -6.40729959483542 0.000207512916848273 0.249878850107902 -0.3620009269366
NC_056055.1:238173077_C/T LOC101102543 -6.40729959483542 0.000207512916848273 0.249878850107902 -0.3620009269366
NC_056055.1:238173236_G/A LOC101102543 -6.40729959483542 0.000207512916848273 0.249878850107902 -0.3620009269366
NC_056055.1:238173674_A/G LOC101102543 -6.40729959483542 0.000207512916848273 0.249878850107902 -0.3620009269366
NC_056055.1:238173898_G/A LOC101102543 -6.40729959483542 0.000207512916848273 0.249878850107902 -0.3620009269366
NC_056055.1:238174054_C/T LOC101102543 -6.40729959483542 0.000207512916848273 0.249878850107902 -0.3620009269366
NC_056055.1:238174946_G/A LOC101102543 -6.40729959483542 0.000207512916848273 0.249878850107902 -0.3620009269366
NC_056055.1:238188830_G/A LOC101102543 -6.40729959483542 0.000207512916848273 0.249878850107902 -0.3620009269366
NC_056065.1:40592343_T/C LOC114117294 6.40674688970068 0.000207635076583613 0.249878850107902 0.270617402310991
ilmnseq_rs409533891 AGT 6.40406057111553 0.000208229942673923 0.249878850107902 0.792647932179715
NC_056057.1:113492796_A/G LOC114114574 6.40330494182728 0.000208397610287622 0.249878850107902 0.682193756699794
NC_056057.1:114738280_G/A LOC114114574 6.40330494182728 0.000208397610287623 0.249878850107902 0.682193756699794
NC_056073.1:24907330_G/A GSTA1-1 -6.40131636922506 0.000208839570096784 0.249878850107902 -2.07465327498906
NC_056064.1:35915115_A/G EME1 -6.39864631945644 0.000209434616386251 0.249878850107902 -0.22169359898574
NC_056073.1:38970518_G/A KDM1B -6.39835075590942 0.000209500600555088 0.249878850107902 -0.849761134057866
NC_056073.1:38970521_T/C KDM1B -6.39835075590942 0.000209500600555088 0.249878850107902 -0.849761134057866
NC_056073.1:38650676_A/G KDM1B -6.39835075590942 0.00020950060055509 0.249878850107902 -0.849761134057866
NC_056073.1:38651020_C/G KDM1B -6.39835075590942 0.00020950060055509 0.249878850107902 -0.849761134057866
NC_056073.1:38651378_G/A KDM1B -6.39835075590942 0.00020950060055509 0.249878850107902 -0.849761134057866
NC_056073.1:38652286_T/A KDM1B -6.39835075590942 0.00020950060055509 0.249878850107902 -0.849761134057866
NC_056073.1:38652336_A/T KDM1B -6.39835075590942 0.00020950060055509 0.249878850107902 -0.849761134057866
NC_056073.1:38652896_A/G KDM1B -6.39835075590942 0.00020950060055509 0.249878850107902 -0.849761134057866
NC_056073.1:38653236_A/G KDM1B -6.39835075590942 0.00020950060055509 0.249878850107902 -0.849761134057866
NC_056073.1:38653264_C/T KDM1B -6.39835075590942 0.00020950060055509 0.249878850107902 -0.849761134057866
OAR13_74074760.1 LOC114117629 6.39305445817425 0.000210686890937178 0.249878850107902 0.17501113888542
OAR3_105506271.1 TMEM182 -6.38813271953246 0.000211795936321872 0.249878850107902 -0.499255032092148
OAR3_104662720.1 TMEM182 6.38813271953246 0.000211795936321873 0.249878850107902 0.499255032092148
NC_056055.1:37281475_G/C SIGMAR1 -6.38780811872175 0.000211869306824203 0.249878850107902 -0.320464160712743
NC_056055.1:37429661_A/G SIGMAR1 6.38780811872175 0.000211869306824203 0.249878850107902 0.320464160712743
NC_056055.1:37429763_C/T SIGMAR1 6.38780811872175 0.000211869306824203 0.249878850107902 0.320464160712743
NC_056055.1:37430317_C/T SIGMAR1 6.38780811872175 0.000211869306824203 0.249878850107902 0.320464160712743
NC_056055.1:37728922_C/T SIGMAR1 6.38780811872175 0.000211869306824203 0.249878850107902 0.320464160712743
NC_056055.1:37896405_T/C SIGMAR1 6.38780811872175 0.000211869306824203 0.249878850107902 0.320464160712743
NC_056056.1:218171162_T/C RBX1 6.38583174771477 0.000212316637904486 0.249878850107902 0.11108003020696
NC_056054.1:173768670_A/G LOC114118461 -6.38545562375009 0.000212401887702491 0.249878850107902 -0.180241907207373
NC_056054.1:173769272_C/T LOC114118461 -6.38545562375009 0.000212401887702491 0.249878850107902 -0.180241907207373
NC_056054.1:173770341_A/G LOC114118461 -6.38545562375009 0.000212401887702491 0.249878850107902 -0.180241907207373
NC_056054.1:173770897_G/A LOC114118461 -6.38545562375009 0.000212401887702491 0.249878850107902 -0.180241907207373
NC_056054.1:173770915_C/T LOC114118461 -6.38545562375009 0.000212401887702491 0.249878850107902 -0.180241907207373
NC_056054.1:173771789_C/A LOC114118461 -6.38545562375009 0.000212401887702491 0.249878850107902 -0.180241907207373
NC_056058.1:3895274_G/A MEF2B 6.38394522025176 0.000212744606632567 0.249878850107902 0.439139441490319
NC_056058.1:3928272_A/G MEF2B 6.38394522025176 0.000212744606632567 0.249878850107902 0.439139441490319
NC_056058.1:4636458_T/A MEF2B 6.38394522025176 0.000212744606632567 0.249878850107902 0.439139441490319
NC_056058.1:4829590_G/A MEF2B 6.38394522025176 0.000212744606632567 0.249878850107902 0.439139441490319
NC_056058.1:4840131_T/C MEF2B 6.38394522025176 0.000212744606632567 0.249878850107902 0.439139441490319
NC_056058.1:4855266_G/A MEF2B 6.38394522025176 0.000212744606632567 0.249878850107902 0.439139441490319
NC_056058.1:4422214_G/A MEF2B 6.38394522025175 0.000212744606632568 0.249878850107902 0.439139441490319
NC_056055.1:114853584_C/T CCDC115 6.38341583941629 0.000212864870519601 0.249878850107902 0.277897689739651
NC_056075.1:21593450_C/G LOC101102688 -6.38077220941165 0.000213466570419226 0.249878850107902 -0.115849568195468
NC_056075.1:21606195_C/T LOC101102688 -6.38077220941165 0.000213466570419226 0.249878850107902 -0.115849568195468
NC_056075.1:21606483_A/G LOC101102688 -6.38077220941165 0.000213466570419226 0.249878850107902 -0.115849568195468
NC_056075.1:22776733_C/T LOC101102688 -6.38077220941165 0.000213466570419226 0.249878850107902 -0.115849568195468
NC_056075.1:22797848_C/T LOC101102688 -6.38077220941165 0.000213466570419226 0.249878850107902 -0.115849568195468
NC_056075.1:22819190_T/G LOC101102688 -6.38077220941165 0.000213466570419226 0.249878850107902 -0.115849568195468
Chr21:44501003 LOC105605978 6.37607871716283 0.000214539457649677 0.249878850107902 0.510392909770405
NC_056074.1:45045666_G/A LOC105605978 6.37607871716283 0.000214539457649677 0.249878850107902 0.510392909770405
NC_056074.1:44985110_G/A LOC105605978 -6.37607871716282 0.000214539457649679 0.249878850107902 -0.510392909770405
NC_056074.1:44985888_A/G LOC105605978 -6.37607871716282 0.000214539457649679 0.249878850107902 -0.510392909770405
NC_056074.1:45042244_T/G LOC105605978 -6.37607871716282 0.000214539457649679 0.249878850107902 -0.510392909770405
NC_056077.1:1151951_T/C TPSB2 -6.36887194893637 0.000216198461291586 0.249878850107902 -0.876992717338591
s06826.1 OTUD1 6.36828418071776 0.000216334389284188 0.249878850107902 0.266318093915293
s63467.1 NT5DC2 6.36680004977835 0.000216678031221121 0.249878850107902 0.320491736401356
oar3_OAR19_48037639 NT5DC2 6.36680004977835 0.000216678031221121 0.249878850107902 0.320491736401356
ilmnseq_rs400224873 NT5DC2 6.36680004977835 0.000216678031221121 0.249878850107902 0.320491736401356
ilmnseq_rs423530737 NT5DC2 6.36680004977835 0.000216678031221121 0.249878850107902 0.320491736401356
oar3_OAR19_48048529 NT5DC2 6.36680004977835 0.000216678031221121 0.249878850107902 0.320491736401356
ilmnseq_rs409827425 NT5DC2 6.36680004977835 0.000216678031221121 0.249878850107902 0.320491736401356
oar3_OAR19_48056152 NT5DC2 6.36680004977835 0.000216678031221121 0.249878850107902 0.320491736401356
ilmnseq_rs426517546 NT5DC2 6.36680004977835 0.000216678031221121 0.249878850107902 0.320491736401356
ilmnseq_rs423804572 NT5DC2 6.36680004977835 0.000216678031221121 0.249878850107902 0.320491736401356
oar3_OAR19_48067938 NT5DC2 6.36680004977835 0.000216678031221121 0.249878850107902 0.320491736401356
oar3_OAR19_48078798 NT5DC2 6.36680004977835 0.000216678031221121 0.249878850107902 0.320491736401356
ilmnseq_rs420871120 NT5DC2 6.36680004977835 0.000216678031221121 0.249878850107902 0.320491736401356
OAR19_50399194.1 NT5DC2 -6.36680004977834 0.000216678031221123 0.249878850107902 -0.320491736401356
ilmnseq_rs410522155 NT5DC2 -6.36680004977834 0.000216678031221123 0.249878850107902 -0.320491736401356
ilmnseq_rs416868455 NT5DC2 -6.36680004977834 0.000216678031221123 0.249878850107902 -0.320491736401356
ilmnseq_rs427973293 NT5DC2 -6.36680004977834 0.000216678031221123 0.249878850107902 -0.320491736401356
ilmnseq_rs403311092 NT5DC2 -6.36680004977834 0.000216678031221123 0.249878850107902 -0.320491736401356
oar3_OAR19_48079746 NT5DC2 -6.36680004977834 0.000216678031221123 0.249878850107902 -0.320491736401356
ilmnseq_rs415861265 NT5DC2 -6.36680004977834 0.000216678031221123 0.249878850107902 -0.320491736401356
ilmnseq_rs425646692 NT5DC2 -6.36680004977834 0.000216678031221123 0.249878850107902 -0.320491736401356
s68932.1 NT5DC2 -6.36680004977834 0.000216678031221123 0.249878850107902 -0.320491736401356
s57636.1 NT5DC2 -6.36680004977834 0.000216678031221123 0.249878850107902 -0.320491736401356
NC_056077.1:1520252_C/T FAHD1 6.36642996951144 0.000216763814994511 0.249878850107902 0.184519113364257
NC_056055.1:14342264_T/C ABITRAM 6.3639000686332 0.000217351245383506 0.249878850107902 0.227690422719344
NC_056055.1:14370710_G/A ABITRAM 6.3639000686332 0.000217351245383506 0.249878850107902 0.227690422719344
NC_056058.1:5035053_T/C CRLF1 6.36320485074849 0.000217512979144578 0.249878850107902 0.586594759365498
NC_056058.1:5035568_G/A CRLF1 6.36320485074849 0.000217512979144578 0.249878850107902 0.586594759365498
NC_056058.1:5035583_T/C CRLF1 6.36320485074849 0.000217512979144578 0.249878850107902 0.586594759365498
NC_056058.1:5035629_G/T CRLF1 6.36320485074849 0.000217512979144578 0.249878850107902 0.586594759365498
NC_056058.1:5035643_A/G CRLF1 6.36320485074849 0.000217512979144578 0.249878850107902 0.586594759365498
NC_056058.1:5036231_C/T CRLF1 6.36320485074849 0.000217512979144578 0.249878850107902 0.586594759365498
NC_056058.1:5037691_A/T CRLF1 6.36320485074849 0.000217512979144578 0.249878850107902 0.586594759365498
NC_056058.1:5037878_C/G CRLF1 6.36320485074849 0.000217512979144578 0.249878850107902 0.586594759365498
NC_056058.1:5038540_C/A CRLF1 6.36320485074849 0.000217512979144578 0.249878850107902 0.586594759365498
NC_056058.1:5038658_C/A CRLF1 6.36320485074849 0.000217512979144578 0.249878850107902 0.586594759365498
NC_056058.1:5039784_G/A CRLF1 6.36320485074849 0.000217512979144578 0.249878850107902 0.586594759365498
NC_056058.1:5039819_A/G CRLF1 6.36320485074849 0.000217512979144578 0.249878850107902 0.586594759365498
NC_056058.1:5040070_G/A CRLF1 6.36320485074849 0.000217512979144578 0.249878850107902 0.586594759365498
NC_056058.1:5040147_C/G CRLF1 6.36320485074849 0.000217512979144578 0.249878850107902 0.586594759365498
NC_056058.1:5041205_G/A CRLF1 6.36320485074849 0.000217512979144578 0.249878850107902 0.586594759365498
NC_056058.1:5041213_G/A CRLF1 6.36320485074849 0.000217512979144578 0.249878850107902 0.586594759365498
NC_056058.1:5041455_T/C CRLF1 6.36320485074849 0.000217512979144578 0.249878850107902 0.586594759365498
NC_056058.1:5049342_A/G CRLF1 6.36320485074849 0.000217512979144578 0.249878850107902 0.586594759365498
NC_056058.1:5050095_G/C CRLF1 6.36320485074849 0.000217512979144578 0.249878850107902 0.586594759365498
NC_056058.1:5035670_T/C CRLF1 -6.36320485074848 0.000217512979144579 0.249878850107902 -0.586594759365498
NC_056058.1:5035778_G/T CRLF1 -6.36320485074848 0.000217512979144579 0.249878850107902 -0.586594759365498
NC_056058.1:5035780_T/G CRLF1 -6.36320485074848 0.000217512979144579 0.249878850107902 -0.586594759365498
NC_056058.1:5036236_C/T CRLF1 -6.36320485074848 0.000217512979144579 0.249878850107902 -0.586594759365498
NC_056058.1:5038446_T/C CRLF1 -6.36320485074848 0.000217512979144579 0.249878850107902 -0.586594759365498
OAR5_17894545.1 LOC101109446 -6.3623367827174 0.000217715110849826 0.249878850107902 -0.264480171040944
ilmnseq_rs418036774 LOC101109446 -6.3623367827174 0.000217715110849826 0.249878850107902 -0.264480171040944
OAR5_18096389.1 LOC101109446 -6.3623367827174 0.000217715110849826 0.249878850107902 -0.264480171040944
NC_056058.1:15877470_G/A LOC101109446 -6.3623367827174 0.000217715110849826 0.249878850107902 -0.264480171040944
OAR5_17964499.1 LOC101109446 6.3623367827174 0.000217715110849828 0.249878850107902 0.264480171040943
ilmnseq_rs429792164 LOC101109446 6.3623367827174 0.000217715110849828 0.249878850107902 0.264480171040943
NC_056063.1:19411139_C/T LPAR6 -6.36168050694068 0.00021786806385269 0.249878850107902 -0.411426097876876
NC_056063.1:19411483_C/T LPAR6 -6.36168050694068 0.00021786806385269 0.249878850107902 -0.411426097876876
NC_056063.1:19411583_A/G LPAR6 -6.36168050694068 0.00021786806385269 0.249878850107902 -0.411426097876876
NC_056063.1:19413381_C/T LPAR6 -6.36168050694068 0.00021786806385269 0.249878850107902 -0.411426097876876
NC_056063.1:19422807_G/A LPAR6 -6.36168050694068 0.00021786806385269 0.249878850107902 -0.411426097876876
NC_056066.1:42351320_G/A CST3 -6.3614901233241 0.00021791245724778 0.249878850107902 -0.716106994048825
NC_056065.1:63370225_C/T RGSL1 -6.35836414134295 0.000218642799212078 0.250593728993073 -0.342640861603878
NC_056071.1:20798951_A/G MESP2 6.35603716162142 0.00021918821964788 0.25075046916898 0.399055145206004
NC_056071.1:20799676_C/T MESP2 6.35603716162142 0.00021918821964788 0.25075046916898 0.399055145206004
NC_056080.1:127650972_C/T RIPPLY1 6.35595508258447 0.000219207485541787 0.25075046916898 0.501344478492126
NC_056080.1:128930443_T/C RIPPLY1 -6.35595508258445 0.00021920748554179 0.25075046916898 -0.501344478492126
NC_056070.1:68916617_C/T TCN2 6.3520638411238 0.000220123000368952 0.251552185973069 0.508880663461406
NC_056070.1:68917286_G/A TCN2 6.3520638411238 0.000220123000368952 0.251552185973069 0.508880663461406
NC_056068.1:81594389_C/T STX3 6.3491769586882 0.000220804940761225 0.252208525323426 0.464069019604577
NC_056073.1:7312593_T/C LOC114109606 -6.34665600737475 0.00022140234822346 0.252354821955206 -0.501386832737034
s58928.1 LOC114109606 6.34665600737475 0.000221402348223461 0.252354821955206 0.501386832737034
NC_056065.1:3492513_A/G LOC114117284 6.34616111013187 0.000221519836842367 0.252354821955206 0.140941454430005
NC_056065.1:3498463_C/T LOC114117284 6.34616111013187 0.000221519836842367 0.252354821955206 0.140941454430005
NC_056065.1:3500880_C/G LOC114117284 6.34616111013187 0.000221519836842367 0.252354821955206 0.140941454430005
NC_056074.1:41573817_T/C RAD9A -6.34557648588965 0.00022165871531693 0.252354821955206 -0.343438521935353
NC_056064.1:23267360_C/A RAP1GAP2 -6.34545876593747 0.000221686691511531 0.252354821955206 -1.5769571847936
NC_056067.1:49994167_G/T LOC121816375 6.34452854703466 0.000221907895528165 0.252484002752683 0.247462490391426
ilmnseq_rs417594109 PAH -6.33547453500382 0.000224073690235314 0.254704125558953 -0.196432909666575
NC_056064.1:20466292_G/A SSH2 -6.33441452458986 0.000224328775274095 0.254704125558953 -0.284738688022146
NC_056067.1:57520780_A/C LOC101103588 -6.33191535215497 0.000224931455314953 0.254704125558953 -0.446557758796293
NC_056067.1:57521402_T/G LOC101103588 -6.33191535215497 0.000224931455314953 0.254704125558953 -0.446557758796293
NC_056073.1:44610994_A/C MAK 6.33067837248599 0.000225230416163708 0.254704125558953 0.250837412707723
NC_056073.1:44611315_C/T MAK -6.33067837248599 0.000225230416163708 0.254704125558953 -0.250837412707723
NC_056073.1:44611413_C/T MAK 6.33067837248599 0.000225230416163708 0.254704125558953 0.250837412707723
NC_056073.1:44617558_T/C MAK 6.33067837248599 0.000225230416163708 0.254704125558953 0.250837412707723
NC_056054.1:265813157_A/T POFUT2 6.32995759624436 0.000225404819982802 0.254704125558953 0.722161154303658
NC_056054.1:265814826_G/C POFUT2 6.32995759624436 0.000225404819982802 0.254704125558953 0.722161154303658
NC_056054.1:265822183_C/T POFUT2 6.32995759624436 0.000225404819982802 0.254704125558953 0.722161154303658
NC_056054.1:265824458_T/C POFUT2 6.32995759624436 0.000225404819982802 0.254704125558953 0.722161154303658
NC_056054.1:265824459_A/G POFUT2 6.32995759624436 0.000225404819982802 0.254704125558953 0.722161154303658
NC_056054.1:264828179_C/T POFUT2 -6.32995759624435 0.000225404819982804 0.254704125558953 -0.722161154303658
NC_056067.1:38871803_A/G TXNL4B -6.32871209854952 0.000225706540281275 0.254704125558953 -0.255328442031293
NC_056067.1:38827003_C/T TXNL4B 6.32871209854952 0.000225706540281276 0.254704125558953 0.255328442031293
NC_056067.1:38873396_C/T TXNL4B 6.32871209854952 0.000225706540281276 0.254704125558953 0.255328442031293
s24931.1 ARHGEF16 -6.32746312990856 0.000226009549046199 0.254923326975718 -0.208929846548933
s69091.1 LOC121816546 -6.32184371225368 0.00022737842503423 0.256189824806771 -0.302470427550627
OAR7_80292542.1 RHOJ -6.32118398554765 0.000227539732013136 0.256189824806771 -0.207976340119715
NC_056057.1:76612785_A/G HUS1 -6.32084092380879 0.000227623662488132 0.256189824806771 -0.181000039140456
NC_056057.1:76612792_G/A HUS1 -6.32084092380879 0.000227623662488132 0.256189824806771 -0.181000039140456
NC_056064.1:51071275_C/T SGSH -6.31813711388775 0.000228286349858502 0.256189824806771 -0.299573583668844
NC_056064.1:51073639_G/A SGSH -6.31813711388775 0.000228286349858502 0.256189824806771 -0.299573583668844
NC_056064.1:51074223_C/T SGSH -6.31813711388775 0.000228286349858502 0.256189824806771 -0.299573583668844
NC_056064.1:51086187_G/A SGSH -6.31813711388775 0.000228286349858502 0.256189824806771 -0.299573583668844
NC_056064.1:51160297_C/T SGSH -6.31813711388775 0.000228286349858502 0.256189824806771 -0.299573583668844
NC_056064.1:51160525_C/T SGSH -6.31813711388775 0.000228286349858502 0.256189824806771 -0.299573583668844
OAR1_55869497.1 MIGA1 -6.31794003497568 0.000228334735882941 0.256189824806771 -0.144916923311806
NC_056078.1:34533787_T/C PRXL2A 6.30609747594124 0.00023126315085935 0.259103387206731 0.21701153705841
NC_056078.1:34537360_C/T PRXL2A 6.30609747594124 0.00023126315085935 0.259103387206731 0.21701153705841
NC_056078.1:34537393_T/C PRXL2A 6.30609747594124 0.00023126315085935 0.259103387206731 0.21701153705841
NC_056059.1:114251786_A/G GRPEL1 -6.30313702671648 0.00023200166600227 0.25977002898299 -0.283984561489314
NC_056067.1:38765438_C/T POP4 -6.30282432407025 0.00023207982478784 0.25977002898299 -0.145375248119329
s63212.1 RARB -6.29938485532737 0.000232941426272962 0.260609975388292 -0.740782764135698
OAR1_286637130.1 POFUT2 6.29706923403435 0.000233523486983164 0.261136525180149 0.435100536521888
DU501138_521.1 LOC101114268 -6.29576304332528 0.000233852522330551 0.261192146056858 -0.230398220502664
DU501138_521.1_F2BT LOC101114268 -6.29576304332528 0.000233852522330551 0.261192146056858 -0.230398220502664
NC_056054.1:100636914_G/T LOC101121387 6.29535925053266 0.000233954343045631 0.261192146056858 0.130467641850462
NC_056064.1:19770382_A/C PIGS 6.29510303136913 0.000234018976842041 0.261192146056858 0.302385353569034
NC_056059.1:91110601_T/C USO1 6.28389979917655 0.000236864458522903 0.263990901661073 0.175075784055967
NC_056059.1:91366566_T/C USO1 6.28389979917655 0.000236864458522903 0.263990901661073 0.175075784055967
NC_056059.1:91380625_C/T USO1 6.28389979917655 0.000236864458522903 0.263990901661073 0.175075784055967
OAR3_8415154.1 LOC114108697 -6.28106840900337 0.000237589624819057 0.264673261128873 -0.85242685251181
NC_056066.1:27621592_G/A LOC105607887 -6.2786625398463 0.000238207733207647 0.265235767133908 -0.494550123667171
NC_056067.1:10358100_A/G LOC105609117 6.27499465717917 0.000239153491035101 0.266162391611916 0.28894249007609
NC_056071.1:55679368_G/C LOC114109054 6.2739381817589 0.000239426669461794 0.266213607117965 1.90811763734005
NC_056071.1:55681006_C/T LOC114109054 6.2739381817589 0.000239426669461794 0.266213607117965 1.90811763734005
s22396.1 SP2 -6.26818547318116 0.000240920231530234 0.267663671006015 -0.129002006782108
NC_056070.1:64532767_G/T FICD -6.2680358204748 0.000240959222431671 0.267663671006015 -0.26105574721075
NC_056080.1:119905955_T/C PLS3 -6.26535560656141 0.000241658712366917 0.268181889289942 -0.633712761802168
NC_056058.1:5577239_T/C NR2F6 6.26053372651858 0.000242922787545505 0.268181889289942 0.549168664765778
NC_056058.1:5633788_A/G NR2F6 6.26053372651858 0.000242922787545505 0.268181889289942 0.549168664765778
NC_056058.1:5639509_T/C NR2F6 6.26053372651858 0.000242922787545505 0.268181889289942 0.549168664765778
NC_056058.1:5652482_C/T NR2F6 6.26053372651858 0.000242922787545505 0.268181889289942 0.549168664765778
NC_056058.1:5959260_A/G NR2F6 -6.26053372651858 0.000242922787545506 0.268181889289942 -0.549168664765778
NC_056054.1:187003041_T/C IQCB1 -6.25796291992549 0.000243599714613137 0.268181889289942 -0.486872289659835
NC_056054.1:187003284_A/G IQCB1 -6.25796291992549 0.000243599714613137 0.268181889289942 -0.486872289659835
NC_056054.1:187004184_T/A IQCB1 -6.25796291992549 0.000243599714613137 0.268181889289942 -0.486872289659835
NC_056054.1:187004351_G/T IQCB1 -6.25796291992549 0.000243599714613137 0.268181889289942 -0.486872289659835
NC_056054.1:187004653_T/C IQCB1 -6.25796291992549 0.000243599714613137 0.268181889289942 -0.486872289659835
NC_056054.1:187038696_G/T IQCB1 -6.25796291992549 0.000243599714613137 0.268181889289942 -0.486872289659835
NC_056054.1:187056892_T/A IQCB1 -6.25796291992549 0.000243599714613137 0.268181889289942 -0.486872289659835
NC_056054.1:187829651_A/T IQCB1 -6.25796291992549 0.000243599714613137 0.268181889289942 -0.486872289659835
NC_056054.1:187032399_A/G IQCB1 6.25796291992548 0.000243599714613138 0.268181889289942 0.486872289659835
NC_056054.1:187035368_C/T IQCB1 6.25796291992548 0.000243599714613138 0.268181889289942 0.486872289659835
NC_056054.1:187038539_G/T IQCB1 6.25796291992548 0.000243599714613138 0.268181889289942 0.486872289659835
NC_056054.1:187038803_T/C IQCB1 6.25796291992548 0.000243599714613138 0.268181889289942 0.486872289659835
NC_056054.1:187058972_T/C IQCB1 6.25796291992548 0.000243599714613138 0.268181889289942 0.486872289659835
NC_056058.1:15941289_C/A ALKBH7 -6.25383806367427 0.000244690195301857 0.269129590209621 -0.366630453733256
NC_056058.1:16448897_T/G ALKBH7 6.25383806367426 0.00024469019530186 0.269129590209621 0.183315226866628
NC_056066.1:63970837_T/C PIGU -6.25122386488633 0.000245384093484217 0.269567005824765 -0.27859642465722
NC_056066.1:64834966_C/T PIGU 6.25122386488633 0.000245384093484217 0.269567005824765 0.27859642465722
s38316.1 ZFYVE21 6.25055831818084 0.000245561098904563 0.269567005824765 0.446613251005059
NC_056067.1:47848619_A/C SIRT2 -6.25050606486079 0.00024557500189384 0.269567005824765 -0.584749336097493
NC_056070.1:70531087_T/C LOC121816884 -6.24467838868921 0.00024713102801997 0.269567005824765 -2.37320961227798
s27346.1 ZBED3 -6.24351226990652 0.000247443693044421 0.269567005824765 -0.223568920018661
NC_056066.1:22853913_C/G SPAG6 6.24225842314236 0.000247780366973821 0.269567005824765 0.536203118973359
s57464.1 CLEC11A -6.24109541001803 0.000248093102640067 0.269567005824765 -0.115129634490921
NC_056072.1:50397511_T/C SLC26A6 -6.24088863773169 0.000248148749534051 0.269567005824765 -0.698087412390953
NC_056072.1:50940033_G/A SLC26A6 -6.24088863773169 0.000248148749534051 0.269567005824765 -0.698087412390953
NC_056072.1:51024992_C/T SLC26A6 -6.24088863773169 0.000248148749534051 0.269567005824765 -0.698087412390953
NC_056072.1:51480284_G/A SLC26A6 -6.24088863773169 0.000248148749534051 0.269567005824765 -0.698087412390953
NC_056072.1:51492165_C/T SLC26A6 -6.24088863773169 0.000248148749534051 0.269567005824765 -0.698087412390953
NC_056072.1:51923218_A/G SLC26A6 -6.24088863773169 0.000248148749534051 0.269567005824765 -0.698087412390953
s02784.1 MARCHF8 -6.2405448141909 0.000248241310365731 0.269567005824765 -0.180382202381893
OAR1_104879545.1 ITGA10 -6.2400824829206 0.00024836583473446 0.269567005824765 -0.603459369512611
NC_056073.1:26195913_T/C AGER -6.23864799534592 0.000248752638549876 0.269567005824765 -0.274305943502694
OAR4_48190359.1 TMEM60 -6.23559301877543 0.000249578616938519 0.269567005824765 -0.0721133704057215
NC_056056.1:100288213_T/C IL1R1 6.23391479064256 0.000250033648885551 0.269567005824765 0.293900329108784
NC_056056.1:100288228_C/T IL1R1 6.23391479064256 0.000250033648885551 0.269567005824765 0.293900329108784
NC_056056.1:100288260_C/T IL1R1 -6.23391479064254 0.000250033648885555 0.269567005824765 -0.293900329108783
OAR5_20651120.1 SMIM24 -6.23379856953586 0.000250065194741852 0.269567005824765 -0.573991997197684
NC_056058.1:19019500_G/A SMIM24 -6.23379856953585 0.000250065194741853 0.269567005824765 -0.573991997197684
NC_056054.1:7805048_G/A LOC121818846 -6.23244504270193 0.000250432905518072 0.269567005824765 -0.411170987199275
NC_056072.1:56257197_G/C MKRN2 6.23243220395829 0.000250436396255902 0.269567005824765 0.538831284312602
NC_056072.1:56411108_C/G MKRN2 6.23243220395829 0.000250436396255902 0.269567005824765 0.538831284312602
NC_056072.1:56484058_G/A MKRN2 6.23243220395829 0.000250436396255902 0.269567005824765 0.538831284312602
NC_056072.1:56485494_A/G MKRN2 6.23243220395829 0.000250436396255902 0.269567005824765 0.538831284312602
NC_056072.1:56670969_C/T MKRN2 6.23243220395829 0.000250436396255902 0.269567005824765 0.538831284312602
NC_056072.1:56500741_T/G MKRN2 -6.23243220395829 0.000250436396255904 0.269567005824765 -0.538831284312601
NC_056072.1:57195738_T/C MKRN2 -6.23243220395829 0.000250436396255904 0.269567005824765 -0.538831284312601
NC_056070.1:63752826_A/C FICD 6.23188244117704 0.000250585922126363 0.269567005824765 0.200635216614875
NC_056070.1:63758076_T/C FICD 6.23188244117704 0.000250585922126363 0.269567005824765 0.200635216614875
NC_056070.1:63768477_T/C FICD 6.23188244117704 0.000250585922126363 0.269567005824765 0.200635216614875
NC_056070.1:63795060_T/C FICD 6.23188244117704 0.000250585922126363 0.269567005824765 0.200635216614875
NC_056073.1:16673642_A/G GTPBP2 6.23142639619528 0.000250710033113025 0.269567005824765 0.214143712949272
NC_056073.1:16676664_C/G GTPBP2 6.23142639619528 0.000250710033113025 0.269567005824765 0.214143712949272
NC_056067.1:63126934_A/T PTPRH -6.23071402840063 0.000250904037110385 0.269567005824765 -0.554573719533324
NC_056070.1:72407258_C/T LOC121816891 6.22621582072206 0.00025213289510597 0.269567005824765 0.113134023620054
NC_056064.1:55679460_G/C ATP5PD -6.22433049860402 0.000252649916022638 0.269567005824765 -0.213806058809561
NC_056054.1:19666743_C/T AKR1A1 -6.22343793517492 0.000252895095699526 0.269567005824765 -0.207045240050972
NC_056054.1:20243712_C/T AKR1A1 -6.22343793517492 0.000252895095699526 0.269567005824765 -0.207045240050972
NC_056057.1:76611276_C/T HUS1 6.22322880266796 0.000252952580580025 0.269567005824765 0.153319624766708
NC_056057.1:76611623_T/C HUS1 6.22322880266796 0.000252952580580025 0.269567005824765 0.153319624766708
NC_056057.1:76612137_T/C HUS1 6.22322880266796 0.000252952580580025 0.269567005824765 0.153319624766708
NC_056057.1:76612417_T/A HUS1 6.22322880266796 0.000252952580580025 0.269567005824765 0.153319624766708
NC_056057.1:76612963_T/G HUS1 6.22322880266796 0.000252952580580025 0.269567005824765 0.153319624766708
NC_056057.1:76612984_G/A HUS1 6.22322880266796 0.000252952580580025 0.269567005824765 0.153319624766708
NC_056057.1:76611415_C/A HUS1 -6.22322880266796 0.000252952580580026 0.269567005824765 -0.153319624766708
NC_056057.1:76611556_C/G HUS1 -6.22322880266796 0.000252952580580026 0.269567005824765 -0.153319624766708
NC_056057.1:76611808_T/C HUS1 -6.22322880266796 0.000252952580580026 0.269567005824765 -0.153319624766708
NC_056057.1:76611812_T/C HUS1 -6.22322880266796 0.000252952580580026 0.269567005824765 -0.153319624766708
NC_056057.1:76612016_T/G HUS1 -6.22322880266796 0.000252952580580026 0.269567005824765 -0.153319624766708
NC_056057.1:76612019_T/G HUS1 -6.22322880266796 0.000252952580580026 0.269567005824765 -0.153319624766708
NC_056057.1:76612261_G/A HUS1 -6.22322880266796 0.000252952580580026 0.269567005824765 -0.153319624766708
NC_056073.1:27194585_C/T C20H6orf136 -6.22052018223634 0.000253698410685748 0.269567005824765 -0.615840472090285
NC_056073.1:27857455_A/C C20H6orf136 -6.22052018223634 0.000253698410685748 0.269567005824765 -0.615840472090285
NC_056073.1:28008880_C/T C20H6orf136 -6.22052018223634 0.000253698410685748 0.269567005824765 -0.615840472090285
NC_056073.1:28032339_T/G C20H6orf136 -6.22052018223634 0.000253698410685748 0.269567005824765 -0.615840472090285
NC_056073.1:28035356_G/C C20H6orf136 -6.22052018223634 0.000253698410685748 0.269567005824765 -0.615840472090285
NC_056073.1:28035433_A/G C20H6orf136 -6.22052018223634 0.000253698410685748 0.269567005824765 -0.615840472090285
NC_056073.1:28035462_G/A C20H6orf136 -6.22052018223634 0.000253698410685748 0.269567005824765 -0.615840472090285
NC_056073.1:27278371_A/T C20H6orf136 6.22052018223633 0.000253698410685751 0.269567005824765 0.615840472090284
NC_056074.1:44957683_C/T LOC105605978 6.2191400109812 0.000254079379175075 0.269567005824765 0.443647333379108
NC_056074.1:44957797_T/C LOC105605978 -6.21914001098119 0.000254079379175078 0.269567005824765 -0.443647333379108
OAR20_10603176.1 TBC1D22B 6.21595034116549 0.00025496223954031 0.269567005824765 0.167248036435862
NC_056073.1:8724633_T/A FANCE 6.21573159762277 0.000255022908839617 0.269567005824765 0.279757883925497
NC_056073.1:9401838_G/A FANCE 6.21573159762277 0.000255022908839617 0.269567005824765 0.279757883925497
NC_056073.1:9950617_T/C FANCE 6.21573159762277 0.000255022908839617 0.269567005824765 0.279757883925497
NC_056073.1:9961196_C/T FANCE 6.21573159762277 0.000255022908839617 0.269567005824765 0.279757883925497
OAR11_38921646.1 ATP5MC1 -6.21434987205131 0.000255406503442591 0.269567005824765 -0.80484023308791
NC_056064.1:36637936_C/T ATP5MC1 -6.21434987205131 0.000255406503442591 0.269567005824765 -0.80484023308791
NC_056060.1:19946361_G/A NYNRIN 6.2142334400549 0.000255438856346462 0.269567005824765 0.424596788045659
NC_056060.1:19946461_C/G NYNRIN 6.2142334400549 0.000255438856346462 0.269567005824765 0.424596788045659
NC_056060.1:19947454_C/T NYNRIN 6.2142334400549 0.000255438856346462 0.269567005824765 0.424596788045659
NC_056060.1:19947506_A/C NYNRIN 6.2142334400549 0.000255438856346462 0.269567005824765 0.424596788045659
NC_056060.1:19947685_T/C NYNRIN -6.2142334400549 0.000255438856346462 0.269567005824765 -0.424596788045659
NC_056060.1:19948183_T/A NYNRIN 6.2142334400549 0.000255438856346462 0.269567005824765 0.424596788045659
NC_056060.1:19948336_G/A NYNRIN 6.2142334400549 0.000255438856346462 0.269567005824765 0.424596788045659
NC_056060.1:19948362_G/A NYNRIN 6.2142334400549 0.000255438856346462 0.269567005824765 0.424596788045659
NC_056060.1:20339722_G/A NYNRIN 6.2142334400549 0.000255438856346462 0.269567005824765 0.424596788045659
NC_056060.1:20339890_T/C NYNRIN 6.2142334400549 0.000255438856346462 0.269567005824765 0.424596788045659
NC_056060.1:20688123_C/T NYNRIN 6.2142334400549 0.000255438856346462 0.269567005824765 0.424596788045659
NC_056060.1:20688713_A/G NYNRIN 6.2142334400549 0.000255438856346462 0.269567005824765 0.424596788045659
NC_056060.1:20695247_T/C NYNRIN -6.2142334400549 0.000255438856346462 0.269567005824765 -0.424596788045659
NC_056060.1:20696310_C/T NYNRIN -6.2142334400549 0.000255438856346462 0.269567005824765 -0.424596788045659
NC_056060.1:20696355_A/G NYNRIN -6.2142334400549 0.000255438856346462 0.269567005824765 -0.424596788045659
NC_056060.1:20696599_C/T NYNRIN -6.2142334400549 0.000255438856346462 0.269567005824765 -0.424596788045659
NC_056060.1:20696728_A/G NYNRIN -6.2142334400549 0.000255438856346462 0.269567005824765 -0.424596788045659
NC_056060.1:20696870_A/C NYNRIN -6.2142334400549 0.000255438856346462 0.269567005824765 -0.424596788045659
OAR5_7215210.1 SLC35E1 -6.21376056029308 0.000255570301684097 0.269584341602096 -0.119864653412058
NC_056066.1:41751440_T/C NET1 -6.21177378601402 0.000256123376575357 0.270046211065739 -0.0941875842369133
OAR13_19366874.1 LOC101122205 -6.21119962454068 0.000256283456431415 0.270093493295468 -0.228887710142189
OAR8_80619619.1 ZC3H12D 6.21068501415419 0.000256427026835125 0.270123341766874 0.389745786843489
NC_056054.1:29034271_C/T TMEM59 -6.20173473855024 0.000258938290579572 0.272646199851125 -0.373479278793271
s52639.1 TMEM35B 6.1990130948678 0.000259707296035935 0.272720819066065 0.821115860411371
s52639.1_F2BT TMEM35B 6.1990130948678 0.000259707296035935 0.272720819066065 0.821115860411371
NC_056054.1:9842074_A/G TMEM35B -6.1990130948678 0.000259707296035935 0.272720819066065 -0.821115860411371
NC_056054.1:9842076_C/G TMEM35B -6.1990130948678 0.000259707296035935 0.272720819066065 -0.821115860411371
NC_056054.1:10129896_G/A TMEM35B -6.1990130948678 0.000259707296035935 0.272720819066065 -0.821115860411371
NC_056054.1:10855625_G/A TMEM35B -6.1990130948678 0.000259707296035935 0.272720819066065 -0.821115860411371
s06995.1 BBS10 -6.1984756422859 0.00025985945182729 0.272758395561926 -0.386336402418765
NC_056062.1:28580111_A/G WASHC5 -6.19297704209682 0.000261421795868396 0.274120013781098 -0.226892696938468
NC_056062.1:28924270_T/C WASHC5 6.19297704209682 0.000261421795868397 0.274120013781098 0.453785393876936
NC_056075.1:50746563_A/G LOC121817620 6.19103751784652 0.000261975351098606 0.274120013781098 0.589956274707029
NC_056075.1:50746568_C/T LOC121817620 6.19103751784652 0.000261975351098606 0.274120013781098 0.589956274707029
NC_056075.1:50747103_C/G LOC121817620 6.19103751784652 0.000261975351098606 0.274120013781098 0.589956274707029
NC_056075.1:51112553_C/T LOC121817620 6.19103751784652 0.000261975351098606 0.274120013781098 0.589956274707029
NC_056075.1:51123693_C/T LOC121817620 6.19103751784652 0.000261975351098606 0.274120013781098 0.589956274707029
NC_056056.1:193989423_C/T LDHB -6.19039542351841 0.000262158894458264 0.274189659752274 -1.16174211158047
NC_056065.1:43924818_T/C LOC114117296 -6.18831933610459 0.00026275331737901 0.274688787204394 -0.287644467579963
NC_056068.1:44248367_G/A PPFIBP2 6.18634224585885 0.000263320777342952 0.274930466717014 0.32217696532423
NC_056064.1:39249023_T/C PNPO -6.18628790609291 0.000263336392888124 0.274930466717014 -0.179774646354802
NC_056064.1:39247837_T/A PNPO 6.1862879060929 0.000263336392888129 0.274930466717014 0.179774646354802
s33384.1 LOC101109056 -6.18518986269359 0.000263652155019002 0.275137575389157 -0.151747222467922
s23805.1 LOC114118590 -6.18325100915513 0.00026421072712152 0.275597774400515 -0.0972920638680315
NC_056073.1:17068170_T/A NFKBIE -6.17868317923958 0.000265531856829446 0.276852632729022 -0.22763641030246
NC_056064.1:41643071_G/T LOC101108147 6.17125143740014 0.000267696893631426 0.278614219610512 1.51385220422111
NC_056064.1:41643655_A/G LOC101108147 6.17125143740014 0.000267696893631426 0.278614219610512 1.51385220422111
NC_056064.1:41644329_G/A LOC101108147 6.17125143740014 0.000267696893631426 0.278614219610512 1.51385220422111
NC_056064.1:41643603_C/T LOC101108147 -6.17125143740013 0.000267696893631428 0.278614219610512 -1.51385220422111
NC_056064.1:55111439_G/A LOC101122710 6.16742357447337 0.00026881962622953 0.279658557648057 0.130289410247275
OAR11_38921646.1 LOC114116864 -6.16502373422246 0.000269526159261255 0.28014489231717 -0.649684775463973
NC_056064.1:36637936_C/T LOC114116864 -6.16502373422246 0.000269526159261255 0.28014489231717 -0.649684775463973
NC_056057.1:106288038_T/C LOC114112209 6.1626819848487 0.000270217563868774 0.280739040484626 0.433038079677779
NC_056064.1:23446004_A/G SCARF1 -6.16103525599825 0.000270704933669259 0.281120776757298 -0.381690018268798
s55122.1 REL -6.15790721229947 0.000271633387965913 0.281960028041099 -0.219112087865335
NC_056074.1:40588818_G/T KCNK7 -6.15732358471473 0.000271807006441485 0.282015350859595 -0.239517864170003
s22547.1 LOC121817117 6.15554034341085 0.000272338246340803 0.282316594418366 0.385453214848094
s66320.1 LOC121817117 -6.15554034341085 0.000272338246340805 0.282316594418366 -0.385453214848094
NC_056064.1:40813180_C/T P3H4 6.15278433724511 0.000273161532559786 0.282559125925886 0.526769226468927
NC_056064.1:40813196_C/G P3H4 6.15278433724511 0.000273161532559786 0.282559125925886 0.526769226468927
NC_056064.1:40813215_C/A P3H4 6.15278433724511 0.000273161532559786 0.282559125925886 0.526769226468927
NC_056055.1:157795713_A/G FMNL2 -6.15153168704144 0.000273536636311591 0.282559125925886 -0.322615885314772
NC_056055.1:157797699_A/G FMNL2 -6.15153168704144 0.000273536636311591 0.282559125925886 -0.322615885314772
NC_056055.1:157799040_C/A FMNL2 -6.15153168704144 0.000273536636311591 0.282559125925886 -0.322615885314772
NC_056055.1:157801083_T/C FMNL2 -6.15153168704144 0.000273536636311591 0.282559125925886 -0.322615885314772
NC_056055.1:157796545_A/G FMNL2 6.15153168704144 0.000273536636311593 0.282559125925886 0.322615885314772
s26968.1 SLC1A4 6.15072111808123 0.000273779662244734 0.282685581988996 2.22922286932218
NC_056055.1:246664606_G/A IFFO2 6.14925018831416 0.000274221286609111 0.282917870847727 0.273662388646638
NC_056062.1:13447458_G/C VPS28 -6.14916779659132 0.000274246046690023 0.282917870847727 -0.273367600900851
s18042.1 KCNJ14 -6.14706656203626 0.000274878336198526 0.28344539783204 -0.217855787504134
NC_056066.1:65616907_A/C LOC101103339 -6.14395279147269 0.000275818268431435 0.283526974131907 -0.215843676640183
NC_056066.1:65638211_T/C LOC101103339 -6.14395279147269 0.000275818268431435 0.283526974131907 -0.215843676640183
NC_056066.1:65797939_A/G LOC101103339 -6.14395279147269 0.000275818268431435 0.283526974131907 -0.215843676640183
NC_056070.1:69877151_T/C CCDC157 -6.14248142879149 0.000276263650613289 0.283526974131907 -0.242211120498244
NC_056070.1:69878230_C/T CCDC157 6.14248142879149 0.000276263650613289 0.283526974131907 0.242211120498244
NC_056070.1:69879821_G/T CCDC157 6.14248142879149 0.000276263650613289 0.283526974131907 0.242211120498244
NC_056070.1:69880563_C/A CCDC157 6.14248142879149 0.000276263650613289 0.283526974131907 0.242211120498244
NC_056060.1:41000834_G/T MGAT2 6.14200166066009 0.000276409048003836 0.283526974131907 0.598309656508334
NC_056060.1:41000853_A/T MGAT2 6.14200166066009 0.000276409048003836 0.283526974131907 0.598309656508334
NC_056060.1:41001093_G/A MGAT2 6.14200166066009 0.000276409048003836 0.283526974131907 0.598309656508334
NC_056060.1:41002802_C/T MGAT2 6.14200166066009 0.000276409048003836 0.283526974131907 0.598309656508334
NC_056060.1:41558587_A/C MGAT2 6.14200166066009 0.000276409048003836 0.283526974131907 0.598309656508334
s23972.1 MEST 6.14043347842404 0.000276884886365162 0.283829407901009 0.644804049153636
NC_056074.1:38455403_G/A GPR137 6.14019888483417 0.000276956147431706 0.283829407901009 0.301164778952812
OAR2_37612556.1 RPP25L 6.13983350609383 0.000277067176574832 0.283829407901009 0.126109778089362
NC_056073.1:32081552_T/A LOC114109597 -6.13638587311988 0.000278117242044834 0.284656276344475 -1.11908429557519
NC_056073.1:32083091_C/T LOC114109597 6.13638587311988 0.000278117242044834 0.284656276344475 1.11908429557519
NC_056054.1:17020476_G/A C1H1orf50 -6.12911759368629 0.000280345385947255 0.28656139995176 -0.251049170061904
NC_056054.1:17163139_G/C C1H1orf50 -6.12911759368629 0.000280345385947255 0.28656139995176 -0.251049170061904
NC_056054.1:17229796_G/T C1H1orf50 -6.12911759368629 0.000280345385947255 0.28656139995176 -0.251049170061904
NC_056066.1:81313160_T/A LOC105608654 -6.12484152828937 0.000281665433176532 0.287785210212445 -0.8634514844759
OAR21_17687360.1 LOC114110119 -6.1237486233051 0.000282003917800696 0.288005501832601 -0.603718790168448
s61376.1 ACACB -6.12295027283313 0.00028225145903724 0.288007324446134 -1.50299456436721
Chr17:63849650 ACACB 6.12295027283313 0.000282251459037243 0.288007324446134 1.50299456436721
s67498.1 LPCAT4 6.12212830372505 0.000282506573858518 0.288142198905874 0.343256789271898
NC_056054.1:105171763_T/C LOC114117352 -6.11937805105741 0.000283362020227437 0.288511273205686 -0.188987713103224
NC_056077.1:36228902_T/C SLC12A9 6.11937780262643 0.000283362097628952 0.288511273205686 0.402665615187245
NC_056077.1:36228927_T/A SLC12A9 6.11937780262643 0.000283362097628952 0.288511273205686 0.402665615187245
NC_056077.1:34171355_A/G DTX2 6.11920826479003 0.00028341492451705 0.288511273205686 0.26367846291175
s41778.1 BCDIN3D -6.11798107705265 0.000283797632044595 0.288511273205686 -0.196028783511778
OAR1_117144883.1 LOC443423 6.11743305664799 0.000283968720181048 0.288511273205686 0.420835126876464
NC_056056.1:135598358_C/T LOC114113747 -6.11631827241567 0.000284317098943974 0.288511273205686 -0.400104387017178
NC_056056.1:135598505_A/G LOC114113747 6.11631827241567 0.000284317098943975 0.288511273205686 0.400104387017178
NC_056074.1:40046694_C/G ARL2 6.11504750853285 0.000284714797201802 0.288511273205686 0.127976494087267
NC_056074.1:40046723_A/G ARL2 6.11504750853285 0.000284714797201802 0.288511273205686 0.127976494087267
NC_056074.1:40046907_T/C ARL2 6.11504750853285 0.000284714797201802 0.288511273205686 0.127976494087267
NC_056074.1:40047234_T/G ARL2 6.11504750853285 0.000284714797201802 0.288511273205686 0.127976494087267
NC_056074.1:40047523_T/G ARL2 6.11504750853285 0.000284714797201802 0.288511273205686 0.127976494087267
NC_056074.1:40047663_C/T ARL2 6.11504750853285 0.000284714797201802 0.288511273205686 0.127976494087267
NC_056064.1:60953644_T/G ABCA5 6.11504740606412 0.000284714829295128 0.288511273205686 0.289551554694735
s32825.1 DENND4B 6.11246245511398 0.000285525709052834 0.288834043033903 0.171270891487435
NC_056056.1:133324418_G/A CSAD 6.11228543709703 0.00028558133132494 0.288834043033903 0.197757221984502
OAR2_93496825.1 ACER2 6.11211769272796 0.000285634050668786 0.288834043033903 1.0813315955731
NC_056056.1:2648179_A/G STKLD1 6.11206851971199 0.00028564950698579 0.288834043033903 0.753018490919638
NC_056056.1:2789888_C/T STKLD1 -6.11206851971199 0.00028564950698579 0.288834043033903 -0.753018490919638
NC_056074.1:42676752_A/G TMEM134 -6.10549323982861 0.000287724609383234 0.290306080028419 -0.244513603183577
NC_056074.1:42676762_A/G TMEM134 -6.10549323982861 0.000287724609383234 0.290306080028419 -0.244513603183577
NC_056074.1:42679262_C/T TMEM134 -6.10549323982861 0.000287724609383234 0.290306080028419 -0.244513603183577
NC_056074.1:42680019_G/A TMEM134 -6.10549323982861 0.000287724609383234 0.290306080028419 -0.244513603183577
NC_056074.1:42680076_A/T TMEM134 -6.10549323982861 0.000287724609383234 0.290306080028419 -0.244513603183577
NC_056059.1:72053718_G/A NMU -6.10315254710547 0.000288467317232889 0.290805081186138 -0.921088491353728
OAR6_78764062.1 NMU 6.10315254710547 0.000288467317232889 0.290805081186138 0.921088491353728
OAR2_54069610.1 ANP32B 6.1017299691373 0.000288919736993146 0.291135947632627 0.101433999479199
NC_056054.1:7165180_G/A LOC105616272 -6.10081643759378 0.00028921067796527 0.291303882193156 -0.429884763303074
OAR16_8414156_X.1 FOXD1 -6.09995067568338 0.000289486703302644 0.29145665534462 -0.298018606231068
s37208.1 BST-2A -6.09738127056713 0.000290307601100276 0.29215764206873 -0.295334989570891
NC_056054.1:71992760_G/A LOC114113097 -6.09538117005904 0.000290948387809813 0.292551287507905 -0.536860818433933
NC_056054.1:71993708_G/A LOC114113097 -6.09538117005904 0.000290948387809813 0.292551287507905 -0.536860818433933
NC_056064.1:61104057_G/A LOC121820677 6.09382056511482 0.000291449452704051 0.292929446022628 0.583227896647402
NC_056057.1:114738280_G/A LOC101123290 6.09279258398591 0.000291780027028426 0.293135997475508 1.20074635588705
NC_056058.1:15487860_A/T LOC105609861 -6.08950239610928 0.000292840853993344 0.293621892732257 -0.288839666927852
NC_056058.1:15488190_G/C LOC105609861 -6.08950239610928 0.000292840853993344 0.293621892732257 -0.288839666927852
NC_056058.1:15500924_T/G LOC105609861 -6.08950239610928 0.000292840853993344 0.293621892732257 -0.288839666927852
ilmnseq_rs405310847 IMMT -6.08878130032224 0.000293073918074931 0.293621892732257 -0.354357110606289
NC_056078.1:8056842_C/T RBM34 6.08877667179871 0.000293075414711802 0.293621892732257 0.223208590099241
OAR2_134745851.1 LOC121818690 -6.0886459548865 0.00029311768561005 0.293621892732257 -0.355044604312626
NC_056073.1:28032324_G/A LOC114109611 -6.08857513193849 0.000293140590958555 0.293621892732257 -1.23026925149218
OAR1_129060358.1 RCSD1 -6.08475522201275 0.000294378941899079 0.294610473073707 -0.349121186564461
OAR1_130654375.1 RCSD1 -6.08475522201275 0.000294378941899079 0.294610473073707 -0.349121186564461
NC_056058.1:5093007_G/C B3GNT3 6.08426332946703 0.000294538823744437 0.294644671669999 1.03165969671602
NC_056055.1:249551662_T/G LOC101111165 6.07945788641098 0.000296105799769098 0.296085840419113 0.325247061980477
NC_056071.1:55651944_T/C LOC101113537 -6.07693919067091 0.000296930772364384 0.296566617225716 -0.378579881466249
NC_056071.1:55652010_G/T LOC101113537 -6.07693919067091 0.000296930772364384 0.296566617225716 -0.378579881466249
s15893.1 ETS2 -6.07683120245767 0.000296966199355057 0.296566617225716 -0.409928606210164
NC_056054.1:191441245_G/A PIGX 6.07510900316322 0.000297531819941499 0.29692696700507 0.367820834013656
NC_056060.1:7978019_C/T POC5 6.07496124778359 0.000297580402388433 0.29692696700507 0.304860136462784
NC_056054.1:262389488_A/G C2CD2 -6.07294257113569 0.000298245026006688 0.297117802480389 -0.757740178904222
NC_056071.1:23759282_T/C LOC121817091 6.07270629677255 0.00029832292319461 0.297117802480389 0.874921465801784
NC_056056.1:173978883_C/T APPL2 6.07247468197577 0.000298399305931242 0.297117802480389 0.431669398515759
OAR14_50346678.1 EID2 6.0716321589443 0.000298677337931528 0.297117802480389 0.265618324061988
NC_056059.1:111457895_G/A LOC101116575 -6.06873992347592 0.000299633947468936 0.297117802480389 -0.695390445736757
NC_056059.1:111527154_G/A LOC101116575 -6.06873992347592 0.000299633947468936 0.297117802480389 -0.695390445736757
OAR13_71308100.1 LOC101103339 -6.06646149352872 0.000300389917528069 0.297117802480389 -0.298152540027088
NC_056080.1:80486522_G/A DKC1 6.06607413034144 0.000300518651307787 0.297117802480389 0.0861194616492374
NC_056080.1:80683934_T/C DKC1 6.06607413034144 0.000300518651307787 0.297117802480389 0.0861194616492374
NC_056080.1:80758964_G/C DKC1 6.06607413034144 0.000300518651307787 0.297117802480389 0.0861194616492374
NC_056080.1:82231747_C/G DKC1 -6.06607413034144 0.000300518651307787 0.297117802480389 -0.0861194616492374
NC_056055.1:221173382_G/T TMBIM1 -6.06527908730684 0.00030078306122483 0.297117802480389 -0.168675648822602
OAR9_81558828_X.1 LOC105609918 -6.06518603490158 0.000300814024702158 0.297117802480389 -0.629487702583133
OAR9_82171170.1 LOC105609918 -6.06518603490158 0.000300814024702158 0.297117802480389 -0.629487702583133
OAR9_82178363.1 LOC105609918 -6.06518603490158 0.000300814024702158 0.297117802480389 -0.629487702583133
OAR9_82309015.1 LOC105609918 -6.06518603490158 0.000300814024702158 0.297117802480389 -0.629487702583133
OAR9_82428531.1 LOC105609918 -6.06518603490158 0.000300814024702158 0.297117802480389 -0.629487702583133
OAR9_82808736.1 LOC105609918 -6.06518603490158 0.000300814024702158 0.297117802480389 -0.629487702583133
ilmnseq_rs430106077 LOC105609918 6.06518603490157 0.000300814024702161 0.297117802480389 0.629487702583133
OAR9_81966908.1 LOC105609918 6.06518603490157 0.000300814024702161 0.297117802480389 0.629487702583133
OAR9_81995689.1 LOC105609918 6.06518603490157 0.000300814024702161 0.297117802480389 0.629487702583133
OAR9_82085786.1 LOC105609918 6.06518603490157 0.000300814024702161 0.297117802480389 0.629487702583133
OAR9_82282148_X.1 LOC105609918 6.06518603490157 0.000300814024702161 0.297117802480389 0.629487702583133
OAR9_82293368.1 LOC105609918 6.06518603490157 0.000300814024702161 0.297117802480389 0.629487702583133
NC_056055.1:204798338_G/A WDR12 -6.06355699256061 0.00030135666290801 0.297527043083283 -0.17516822104585
NC_056054.1:104669833_T/C FAM189B 6.06318047235906 0.000301482236141684 0.297527043083283 0.18896720604991
s39945.1 DAPK2 -6.0584464836302 0.000303065997254133 0.298838373216711 -0.541520341559946
OAR7_49479344.1 DAPK2 6.0584464836302 0.000303065997254133 0.298838373216711 0.541520341559946
NC_056077.1:27377009_G/A LOC121817892 -6.05571127869191 0.000303985239597977 0.298918780466499 -0.230245638380379
NC_056077.1:27387320_C/G LOC121817892 -6.05571127869191 0.000303985239597977 0.298918780466499 -0.230245638380379
NC_056077.1:27391398_C/T LOC121817892 -6.05571127869191 0.000303985239597977 0.298918780466499 -0.230245638380379
NC_056077.1:27406987_G/A LOC121817892 -6.05571127869191 0.000303985239597977 0.298918780466499 -0.230245638380379
NC_056077.1:27412627_G/A LOC121817892 -6.05571127869191 0.000303985239597977 0.298918780466499 -0.230245638380379
NC_056064.1:39073899_C/T LOC105610172 -6.05365614476385 0.000304677946096393 0.298918780466499 -0.288417277792313
NC_056064.1:39078475_G/A LOC105610172 -6.05365614476385 0.000304677946096393 0.298918780466499 -0.288417277792313
NC_056064.1:39080165_T/G LOC105610172 -6.05365614476385 0.000304677946096393 0.298918780466499 -0.288417277792313
NC_056064.1:39081171_A/G LOC105610172 -6.05365614476385 0.000304677946096393 0.298918780466499 -0.288417277792313
NC_056064.1:39090158_C/T LOC105610172 -6.05365614476385 0.000304677946096393 0.298918780466499 -0.288417277792313
NC_056064.1:39090515_G/A LOC105610172 -6.05365614476385 0.000304677946096393 0.298918780466499 -0.288417277792313
NC_056064.1:39081915_A/G LOC105610172 6.05365614476385 0.000304677946096394 0.298918780466499 0.288417277792313
NC_056080.1:114702772_T/C SLC25A14 6.05070889953864 0.000305674386051683 0.299550539047007 0.147434575361573
NC_056075.1:30410498_A/T LOC114110310 6.05061767314465 0.000305705286192688 0.299550539047007 0.388872343391774
OAR22_35237491.1 LOC114110310 6.05061767314465 0.000305705286192688 0.299550539047007 0.388872343391774
OAR20_10249189.1 ANKS1A -6.04658811994297 0.000307073612705109 0.30076557900124 -0.176290587661083
NC_056066.1:77992534_T/C SPATA2 -6.04467191829511 0.00030772666856308 0.301279319255733 -0.154183078806818
s39339.1 LOC114117296 -6.04383307968638 0.000308013032397583 0.301433771140215 -0.25221885502434
NC_056056.1:19581512_T/C IAH1 -6.043261755276 0.000308208239937577 0.301498922166849 -0.145211839221892
NC_056071.1:30422384_G/A LINGO1 -6.0427942330524 0.000308368082211308 0.301520953126278 -0.476513099348361
OAR7_83981189.1 TMEM229B 6.04212639835041 0.000308596568203948 0.301520953126278 1.25516716131357
NC_056054.1:192152740_A/G APOD -6.04131628991408 0.000308873980607989 0.301520953126278 -1.04399202732345
NC_056054.1:192214791_C/A APOD -6.04131628991408 0.000308873980607989 0.301520953126278 -1.04399202732345
NC_056054.1:192331454_T/C APOD 6.04131628991408 0.00030887398060799 0.301520953126278 1.04399202732345
NC_056077.1:3714960_G/A ROGDI 6.04091457340903 0.000309011645727769 0.301529755930835 0.280590301893471
NC_056056.1:132819328_C/T GTSF1 -6.03970926055947 0.000309425102864152 0.301807553869047 -1.1952027006683
NC_056073.1:24793452_A/C ELOVL5 -6.03636978082895 0.000310573827576127 0.302424587109966 -0.376466785345671
NC_056073.1:24793462_T/C ELOVL5 -6.03636978082895 0.000310573827576127 0.302424587109966 -0.376466785345671
NC_056073.1:24793380_C/T ELOVL5 6.03636978082895 0.000310573827576129 0.302424587109966 0.376466785345671
NC_056073.1:24793404_G/A ELOVL5 6.03636978082895 0.000310573827576129 0.302424587109966 0.376466785345671
NC_056069.1:32796733_A/G LOC114118741 6.03437753437726 0.000311261363480017 0.302758531710879 1.02664296477488
NC_056069.1:32796873_C/G LOC114118741 6.03437753437726 0.000311261363480017 0.302758531710879 1.02664296477488
NC_056067.1:61705165_C/T LOC121816556 6.03327068052337 0.000311644069596751 0.302758531710879 0.574613467446873
NC_056067.1:61717507_C/T LOC121816556 6.03327068052337 0.000311644069596751 0.302758531710879 0.574613467446873
OAR14_68366733.1 LOC121816556 -6.03327068052336 0.000311644069596753 0.302758531710879 -0.574613467446872
NC_056064.1:20059451_C/T PROCA1 -6.03238653042383 0.000311950145991825 0.302758531710879 -0.165158396758212
NC_056064.1:20066295_G/A PROCA1 -6.03238653042383 0.000311950145991825 0.302758531710879 -0.165158396758212
NC_056064.1:20067930_A/T PROCA1 -6.03238653042383 0.000311950145991825 0.302758531710879 -0.165158396758212
NC_056071.1:55667772_G/C PPP4R4 6.03106866962711 0.000312406979796032 0.302968193841709 0.383014068689856
NC_056055.1:13077952_G/C LOC121818591 6.0310176049669 0.000312424696082505 0.302968193841709 0.281301342336513
NC_056079.1:14846012_T/C CASP3 6.0291988532839 0.000313056412907906 0.303079210633167 0.677811729607021
NC_056079.1:14846254_C/T CASP3 6.0291988532839 0.000313056412907906 0.303079210633167 0.677811729607021
NC_056079.1:14853666_C/T CASP3 6.0291988532839 0.000313056412907906 0.303079210633167 0.677811729607021
NC_056079.1:14235251_G/A CASP3 -6.0291988532839 0.000313056412907908 0.303079210633167 -0.677811729607021
NC_056057.1:32824396_T/C NUP42 -6.02441612027622 0.000314724350269386 0.303390158150666 -0.404321738040354
NC_056056.1:176716205_T/C LOC101119895 6.02402327417682 0.000314861786404936 0.303390158150666 0.975729368599047
NC_056056.1:176716750_G/A LOC101119895 6.02402327417682 0.000314861786404936 0.303390158150666 0.975729368599047
NC_056056.1:176716960_G/A LOC101119895 6.02402327417682 0.000314861786404936 0.303390158150666 0.975729368599047
NC_056077.1:14658356_T/C ABCC6 6.02065642720425 0.00031604238341888 0.303390158150666 0.577704782909239
NC_056077.1:14665044_A/G ABCC6 6.02065642720425 0.00031604238341888 0.303390158150666 0.577704782909239
s28119.1 HCN2 -6.01939896887938 0.000316484565584715 0.303390158150666 -0.906040987815715
NC_056058.1:40370071_A/T HCN2 -6.01939896887937 0.000316484565584717 0.303390158150666 -0.906040987815714
NC_056066.1:42479017_A/C LOC114117505 6.01909035662278 0.000316593192447335 0.303390158150666 0.315976787172445
NC_056066.1:42509931_T/C LOC114117505 6.01909035662278 0.000316593192447335 0.303390158150666 0.315976787172445
NC_056066.1:42520872_G/A LOC114117505 6.01909035662278 0.000316593192447335 0.303390158150666 0.315976787172445
NC_056066.1:42521799_T/C LOC114117505 6.01909035662278 0.000316593192447335 0.303390158150666 0.315976787172445
NC_056056.1:179883610_C/T LOC101102047 -6.01793009259699 0.000317001955469258 0.303390158150666 -0.941309670975622
NC_056056.1:179896981_A/G LOC101102047 -6.01793009259699 0.000317001955469258 0.303390158150666 -0.941309670975622
NC_056056.1:179896989_T/C LOC101102047 -6.01793009259699 0.000317001955469258 0.303390158150666 -0.941309670975622
NC_056056.1:179254851_C/A LOC101102047 6.01793009259698 0.00031700195546926 0.303390158150666 0.941309670975621
NC_056056.1:179896316_C/T LOC101102047 -6.01793009259698 0.00031700195546926 0.303390158150666 -0.941309670975621
NC_056056.1:179896427_T/G LOC101102047 -6.01793009259698 0.00031700195546926 0.303390158150666 -0.941309670975621
NC_056056.1:179897655_T/C LOC101102047 -6.01793009259698 0.00031700195546926 0.303390158150666 -0.941309670975621
NC_056056.1:179986061_C/T LOC101102047 6.01793009259698 0.00031700195546926 0.303390158150666 0.941309670975621
NC_056056.1:179992681_G/C LOC101102047 6.01793009259698 0.00031700195546926 0.303390158150666 0.941309670975621
NC_056056.1:179992682_C/T LOC101102047 6.01793009259698 0.00031700195546926 0.303390158150666 0.941309670975621
NC_056056.1:179992830_C/T LOC101102047 6.01793009259698 0.00031700195546926 0.303390158150666 0.941309670975621
NC_056056.1:179993732_C/T LOC101102047 6.01793009259698 0.00031700195546926 0.303390158150666 0.941309670975621
NC_056056.1:179994006_A/C LOC101102047 6.01793009259698 0.00031700195546926 0.303390158150666 0.941309670975621
NC_056056.1:179994252_C/T LOC101102047 6.01793009259698 0.00031700195546926 0.303390158150666 0.941309670975621
NC_056056.1:179994342_T/C LOC101102047 6.01793009259698 0.00031700195546926 0.303390158150666 0.941309670975621
NC_056056.1:180573740_G/A LOC101102047 6.01793009259698 0.00031700195546926 0.303390158150666 0.941309670975621
NC_056061.1:90433770_T/C CEP43 -6.01416410902125 0.000318332728560412 0.304415185301713 -0.128389384472508
NC_056061.1:89860002_T/C CEP43 6.01416410902125 0.000318332728560414 0.304415185301713 0.128389384472508
NC_056055.1:250087283_A/G EPHA2 6.01154949885111 0.000319260263195166 0.304928937982023 0.855024443449649
NC_056055.1:250125054_A/G EPHA2 6.01154949885111 0.000319260263195166 0.304928937982023 0.855024443449649
NC_056055.1:250125062_A/G EPHA2 6.01154949885111 0.000319260263195166 0.304928937982023 0.855024443449649
s59604.1 LOC121816431 6.00903036174458 0.000320156744917876 0.305508553359871 0.327709923489883
NC_056055.1:238597372_C/T SRSF4 -6.00828264461011 0.000320423367257671 0.305508553359871 -0.486173963082299
NC_056073.1:15846425_C/T TAF8 6.00576992189009 0.000321321151793572 0.305508553359871 0.147841563417291
NC_056073.1:15847102_T/A TAF8 6.00576992189009 0.000321321151793572 0.305508553359871 0.147841563417291
NC_056073.1:15847128_C/T TAF8 6.00576992189009 0.000321321151793572 0.305508553359871 0.147841563417291
NC_056073.1:15848075_T/C TAF8 6.00576992189009 0.000321321151793572 0.305508553359871 0.147841563417291
NC_056073.1:15849634_T/G TAF8 6.00576992189009 0.000321321151793572 0.305508553359871 0.147841563417291
NC_056073.1:15849925_T/A TAF8 6.00576992189009 0.000321321151793572 0.305508553359871 0.147841563417291
NC_056073.1:15870390_T/A TAF8 6.00576992189009 0.000321321151793572 0.305508553359871 0.147841563417291
NC_056073.1:15870738_A/G TAF8 6.00576992189009 0.000321321151793572 0.305508553359871 0.147841563417291
OAR5_7090633_X.1 SLC35E1 -6.00527216330774 0.000321499327253139 0.305508553359871 -0.132989112344059
NC_056057.1:33026588_A/T LOC101121769 6.00509824632881 0.000321561607454257 0.305508553359871 0.18209968337829
NC_056057.1:33026589_G/T LOC101121769 6.00509824632881 0.000321561607454257 0.305508553359871 0.18209968337829
NC_056067.1:35150003_T/G SLC7A6 -6.00311564106535 0.000322272524326363 0.305832588473346 -0.259898834294097
NC_056061.1:2651913_T/C SENP6 -6.00052665734372 0.000323203481941867 0.305832588473346 -0.918874689011652
NC_056061.1:2651925_A/G SENP6 -6.00052665734372 0.000323203481941867 0.305832588473346 -0.918874689011652
NC_056061.1:2480913_C/T SENP6 6.00052665734371 0.000323203481941869 0.305832588473346 0.918874689011652
NC_056061.1:2484918_C/T SENP6 6.00052665734371 0.000323203481941869 0.305832588473346 0.918874689011652
NC_056061.1:2500240_A/G SENP6 6.00052665734371 0.000323203481941869 0.305832588473346 0.918874689011652
NC_056061.1:2532235_T/C SENP6 6.00052665734371 0.000323203481941869 0.305832588473346 0.918874689011652
NC_056061.1:2533952_T/G SENP6 6.00052665734371 0.000323203481941869 0.305832588473346 0.918874689011652
NC_056064.1:17540037_A/G C11H17orf75 -6.0005154909816 0.000323207503598143 0.305832588473346 -0.197939382926669
NC_056064.1:17573278_G/A C11H17orf75 6.0005154909816 0.000323207503598143 0.305832588473346 0.197939382926669
NC_056055.1:241282406_A/G NIPAL3 -5.99927555472883 0.000323654419754803 0.306073790582013 -0.169031039727113
NC_056054.1:71637311_G/A ABCD3 -5.9972803731913 0.000324374981872295 0.306073790582013 -0.154805375562725
NC_056054.1:71638293_T/C ABCD3 -5.9972803731913 0.000324374981872295 0.306073790582013 -0.154805375562725
NC_056056.1:216664791_C/T TAB1 -5.99605253096035 0.000324819296554451 0.306073790582013 -0.270732082921796
NC_056056.1:216666422_G/A TAB1 -5.99605253096035 0.000324819296554451 0.306073790582013 -0.270732082921796
NC_056056.1:216674898_G/T TAB1 -5.99605253096035 0.000324819296554451 0.306073790582013 -0.270732082921796
NC_056056.1:216674902_G/C TAB1 -5.99605253096035 0.000324819296554451 0.306073790582013 -0.270732082921796
NC_056056.1:216675839_G/A TAB1 -5.99605253096035 0.000324819296554451 0.306073790582013 -0.270732082921796
NC_056063.1:21743698_C/T NEK5 -5.99469578441784 0.000325311036979325 0.306073790582013 -0.362595027967544
NC_056063.1:21748664_G/A NEK5 5.99469578441784 0.000325311036979325 0.306073790582013 0.362595027967544
NC_056056.1:225518896_T/C MAPK11 5.99458122765671 0.000325352594551629 0.306073790582013 0.155468101539862
NC_056056.1:225509423_G/C MAPK11 -5.99458122765671 0.000325352594551632 0.306073790582013 -0.155468101539862
NC_056056.1:225509424_G/A MAPK11 -5.99458122765671 0.000325352594551632 0.306073790582013 -0.155468101539862
NC_056056.1:225546447_A/G MAPK11 -5.99458122765671 0.000325352594551632 0.306073790582013 -0.155468101539862
NC_056056.1:176618035_G/T LOC101119895 5.99439213490673 0.000325421204215291 0.306073790582013 1.48911891783023
NC_056073.1:26213307_G/A LOC121817417 -5.99347956426873 0.00032575254179816 0.306262530715316 -0.872387648262708
NC_056066.1:67464922_A/G LOC121816221 -5.9906437288935 0.00032678455469874 0.306313855310135 -0.307194082220969
NC_056066.1:67579967_A/G LOC121816221 -5.9906437288935 0.00032678455469874 0.306313855310135 -0.307194082220969
NC_056066.1:67580292_G/T LOC121816221 -5.9906437288935 0.00032678455469874 0.306313855310135 -0.307194082220969
NC_056056.1:100963495_T/C CHST10 5.98810795332547 0.000327710420012416 0.306313855310135 0.557203451087772
NC_056056.1:100963745_T/C CHST10 5.98810795332547 0.000327710420012416 0.306313855310135 0.557203451087772
NC_056064.1:8346227_A/T SRSF1 5.98773684712799 0.000327846160884611 0.306313855310135 0.13026158680085
NC_056064.1:8346325_G/A SRSF1 5.98773684712799 0.000327846160884611 0.306313855310135 0.13026158680085
OAR3_222450508.1 PHC1 5.98680594688126 0.00032818693220369 0.306313855310135 0.317704634210258
s37688.1 PCK2 5.98668084045496 0.000328232759189784 0.306313855310135 0.704845844175543
OAR4_120856276.1 ZNF775 -5.98308844256775 0.00032955167992235 0.306313855310135 -0.323723872098999
s27921.1 ZNF775 -5.98308844256775 0.00032955167992235 0.306313855310135 -0.323723872098999
NC_056057.1:113941627_C/T ZNF775 -5.98308844256775 0.00032955167992235 0.306313855310135 -0.323723872098999
NC_056057.1:113943954_G/T ZNF775 5.98308844256775 0.00032955167992235 0.306313855310135 0.323723872098999
NC_056057.1:113944060_C/A ZNF775 5.98308844256775 0.00032955167992235 0.306313855310135 0.323723872098999
NC_056057.1:113944753_C/T ZNF775 5.98308844256775 0.00032955167992235 0.306313855310135 0.323723872098999
OAR4_121527133.1 ZNF775 -5.98308844256775 0.00032955167992235 0.306313855310135 -0.323723872098999
NC_056068.1:23991048_A/G LOC101114973 5.98302270854052 0.000329575867961736 0.306313855310135 0.13755190040892
NC_056068.1:23994295_T/C LOC101114973 5.98302270854052 0.000329575867961736 0.306313855310135 0.13755190040892
NC_056056.1:216664791_C/T RPS19BP1 5.98256120999297 0.000329745739857326 0.306313855310135 0.322903242154757
NC_056056.1:216666422_G/A RPS19BP1 5.98256120999297 0.000329745739857326 0.306313855310135 0.322903242154757
NC_056056.1:216674898_G/T RPS19BP1 5.98256120999297 0.000329745739857326 0.306313855310135 0.322903242154757
NC_056056.1:216674902_G/C RPS19BP1 5.98256120999297 0.000329745739857326 0.306313855310135 0.322903242154757
NC_056056.1:216675839_G/A RPS19BP1 5.98256120999297 0.000329745739857326 0.306313855310135 0.322903242154757
ilmnseq_rs193633572 FARSB 5.98231008706481 0.000329838215598372 0.306313855310135 0.253117957323709
OAR2_236813253.1 FARSB -5.98231008706481 0.000329838215598372 0.306313855310135 -0.253117957323709
s70306.1 LOC105609017 -5.98008080799487 0.000330660398306327 0.306313855310135 -0.174480311663263
s34776.1 S100A1 -5.97929507685937 0.000330950722279701 0.306313855310135 -0.193329576757273
NC_056067.1:59975445_G/A LOC105605861 -5.97916286929884 0.000330999599936012 0.306313855310135 -1.07217061384128
NC_056067.1:59976213_A/G LOC105605861 -5.97916286929884 0.000330999599936012 0.306313855310135 -1.07217061384128
NC_056067.1:59977572_T/C LOC105605861 -5.97916286929884 0.000330999599936012 0.306313855310135 -1.07217061384128
NC_056054.1:192113239_T/G PIGZ 5.97788949998957 0.000331470776772918 0.306313855310135 0.542978225086408
NC_056054.1:192152647_G/A PIGZ -5.97788949998957 0.000331470776772919 0.306313855310135 -0.542978225086408
NC_056077.1:26523809_A/G IL27 5.97734395329424 0.000331672867930694 0.306313855310135 0.437681218788437
NC_056077.1:26560675_A/G IL27 5.97734395329424 0.000331672867930694 0.306313855310135 0.437681218788437
NC_056077.1:26136053_C/T IL27 -5.97734395329423 0.000331672867930695 0.306313855310135 -0.437681218788437
NC_056077.1:26440945_A/G IL27 -5.97734395329423 0.000331672867930695 0.306313855310135 -0.437681218788437
NC_056077.1:26441858_A/G IL27 -5.97734395329423 0.000331672867930695 0.306313855310135 -0.437681218788437
NC_056077.1:26442285_G/T IL27 -5.97734395329423 0.000331672867930695 0.306313855310135 -0.437681218788437
NC_056067.1:34214857_G/A SLC7A6 -5.97647976033276 0.00033199327546656 0.306313855310135 -0.303250482177227
NC_056067.1:34610075_G/A SLC7A6 -5.97647976033276 0.00033199327546656 0.306313855310135 -0.303250482177227
NC_056067.1:34688462_C/T SLC7A6 -5.97647976033276 0.00033199327546656 0.306313855310135 -0.303250482177227
NC_056067.1:34692694_C/T SLC7A6 -5.97647976033276 0.00033199327546656 0.306313855310135 -0.303250482177227
NC_056067.1:34766374_T/G SLC7A6 -5.97647976033276 0.00033199327546656 0.306313855310135 -0.303250482177227
NC_056067.1:34766538_G/A SLC7A6 -5.97647976033276 0.00033199327546656 0.306313855310135 -0.303250482177227
NC_056067.1:34913761_C/T SLC7A6 -5.97647976033276 0.00033199327546656 0.306313855310135 -0.303250482177227
NC_056067.1:34941803_G/A SLC7A6 -5.97647976033276 0.00033199327546656 0.306313855310135 -0.303250482177227
NC_056067.1:34943961_A/C SLC7A6 -5.97647976033276 0.00033199327546656 0.306313855310135 -0.303250482177227
OAR17_18372082.1 SCOC -5.97624548447411 0.000332080194118483 0.306313855310135 -0.189161623544087
s02261.1 SOX17 -5.97275857887995 0.000333376836676012 0.307368367760894 -0.197900008669088
NC_056074.1:41273144_C/T RAD9A -5.97176329822795 0.000333747964219207 0.307368367760894 -0.397148734985491
NC_056074.1:41273950_G/A RAD9A -5.97176329822795 0.000333747964219207 0.307368367760894 -0.397148734985491
NC_056074.1:41274013_G/A RAD9A -5.97176329822795 0.000333747964219207 0.307368367760894 -0.397148734985491
NC_056056.1:34166188_C/T SLC5A6 -5.96823894095694 0.00033506581447599 0.30783181947177 -0.184226248693641
NC_056058.1:12542452_A/G LOC101112563 -5.96802559400426 0.000335145774254328 0.30783181947177 -0.349847801584501
NC_056063.1:85813527_A/G GRK1 5.96760923056679 0.000335301882597643 0.30783181947177 2.59198395987207
NC_056063.1:85814014_G/A GRK1 5.96760923056679 0.000335301882597643 0.30783181947177 2.59198395987207
NC_056063.1:85831148_G/C GRK1 5.96760923056679 0.000335301882597643 0.30783181947177 2.59198395987207
NC_056063.1:85875163_T/C GRK1 5.96760923056679 0.000335301882597643 0.30783181947177 2.59198395987207
NC_056063.1:85876443_G/C GRK1 5.96760923056679 0.000335301882597643 0.30783181947177 2.59198395987207
NC_056063.1:85718636_C/T GRK1 -5.96760923056679 0.000335301882597645 0.30783181947177 -2.59198395987207
NC_056067.1:1449982_C/A TMEM231 5.96535402739967 0.000336148824857867 0.308367801938365 0.300225307846154
NC_056067.1:1545371_A/C TMEM231 -5.96535402739966 0.000336148824857871 0.308367801938365 -0.300225307846154
NC_056055.1:73912893_C/G PLPP6 5.96180706905089 0.000337485655708054 0.308989474314877 0.161610401997467
NC_056055.1:73912899_G/A PLPP6 5.96180706905089 0.000337485655708054 0.308989474314877 0.161610401997467
NC_056055.1:73913827_C/T PLPP6 5.96180706905089 0.000337485655708054 0.308989474314877 0.161610401997467
NC_056055.1:73914024_C/T PLPP6 -5.96180706905088 0.000337485655708057 0.308989474314877 -0.161610401997467
NC_056055.1:73914357_G/C PLPP6 -5.96180706905088 0.000337485655708057 0.308989474314877 -0.161610401997467
s05185.1 LOC101111166 -5.96033385907434 0.00033804262075087 0.309378560056994 -0.292382093869547
NC_056066.1:66442679_C/T LOC101103339 5.9573300087473 0.000339181401172939 0.310299615022632 0.20452860426641
NC_056072.1:57120959_G/A TSEN2 -5.95624519861611 0.00033959369773387 0.310444422979316 -0.265898703926828
NC_056060.1:41855986_T/A DMAC2L 5.95578993271745 0.000339766891957369 0.310444422979316 0.261946767928561
OAR26_44303343.1 RARB 5.95578400097152 0.000339769149179509 0.310444422979316 0.343666920531921
NC_056074.1:38624775_C/A RCOR2 5.95536222692889 0.000339929690242659 0.310444422979316 0.275626381817563
OAR2_166248181.1 LOC105609580 -5.95468607623359 0.000340187229702349 0.310444422979316 -0.55665879317054
OAR2_167959232.1 LOC105609580 -5.95468607623359 0.000340187229702349 0.310444422979316 -0.55665879317054
OAR1_20926901.1 POMGNT1 -5.95426895779905 0.000340346213334116 0.310444422979316 -0.53923920648445
NC_056073.1:26889327_C/T LOC114109552 -5.9537824517609 0.000340531747225206 0.310444422979316 -2.40367909903057
NC_056073.1:26891014_C/G LOC114109552 -5.9537824517609 0.000340531747225206 0.310444422979316 -2.40367909903057
NC_056065.1:3490211_G/A MAPKAPK2 -5.95256503547795 0.000340996509100721 0.310747255009196 -0.521619222137107
NC_056070.1:68742109_T/C MORC2 -5.95114629379052 0.000341539010442175 0.310898470100917 -0.392234201086244
NC_056070.1:68843226_C/G MORC2 -5.95114629379052 0.000341539010442175 0.310898470100917 -0.392234201086244
OAR22_48982599.1 GPR26 -5.95109046332023 0.000341560378434152 0.310898470100917 -0.337728285911783
s46432.1 LIPG 5.94400132312039 0.000344285600424326 0.312647236391587 2.00717272408797
s42003.1 LIPG -5.94400132312039 0.000344285600424328 0.312647236391587 -2.00717272408797
s64455.1 LIPG 5.94400132312038 0.000344285600424329 0.312647236391587 2.00717272408797
DU264431_420.1 MYNN -5.94390246305946 0.000344323773252741 0.312647236391587 -0.114752335674707
DU264431_420.1_F2BT MYNN -5.94390246305946 0.000344323773252741 0.312647236391587 -0.114752335674707
NC_056055.1:43501907_T/C LOC121818614 -5.94366534486079 0.000344415350677681 0.312647236391587 -0.302018018049052
NC_056055.1:43507383_G/T LOC121818614 -5.94366534486079 0.000344415350677681 0.312647236391587 -0.302018018049052
s13895.1 ATP5MG -5.94040321696806 0.000345677942731664 0.313429199477009 -0.546940620800966
ilmnseq_rs422189050 ATP5MG 5.94040321696806 0.000345677942731664 0.313429199477009 0.546940620800966
s32313.1 ATP5MG -5.94040321696806 0.000345677942731664 0.313429199477009 -0.546940620800966
NC_056056.1:81758229_T/C PKDCC 5.93664683384326 0.000347138149532735 0.314146627340675 1.03379647302463
NC_056077.1:38716662_G/A PMS2 5.93646150746917 0.000347210366415481 0.314146627340675 0.181884817091127
NC_056077.1:38719418_A/G PMS2 5.93646150746917 0.000347210366415481 0.314146627340675 0.181884817091127
NC_056077.1:38720022_A/G PMS2 5.93646150746917 0.000347210366415481 0.314146627340675 0.181884817091127
ilmnseq_rs403683696 LOC101114268 -5.93629985786987 0.000347273370576893 0.314146627340675 -0.306983472800625
ilmnseq_rs427304593 LOC101114268 5.93629985786987 0.000347273370576894 0.314146627340675 0.306983472800625
OAR3_217545698.1 EMP1 -5.93449612524153 0.000347977243417888 0.3145405623475 -1.46077888483032
NC_056056.1:203012309_G/A EMP1 5.93449612524153 0.000347977243417888 0.3145405623475 1.46077888483032
NC_056066.1:77148102_A/T LOC105609542 -5.93297438298426 0.000348572296252637 0.314956973012095 -0.307141374406973
NC_056067.1:54649734_C/T ZNF114 5.92980163388533 0.000349816554276487 0.315959434377075 0.742635423860204
OAR3_201736483.1 MRPS35 -5.92813484854979 0.000350472176237933 0.316365088504296 -0.139532587670095
NC_056067.1:54833910_C/G TRPM4 -5.92797370948704 0.000350535631175505 0.316365088504296 -0.38205216082973
NC_056058.1:4866080_C/T RAB3A -5.92696734760096 0.000350932212564402 0.316601100447026 -0.197133010075221
NC_056066.1:41074916_T/C LOC114117505 5.92471923522085 0.000351819921061348 0.316754389185906 0.296236121598709
NC_056066.1:41094258_G/A LOC114117505 5.92471923522085 0.000351819921061348 0.316754389185906 0.296236121598709
NC_056066.1:41105257_C/T LOC114117505 5.92471923522085 0.000351819921061348 0.316754389185906 0.296236121598709
NC_056066.1:41104597_T/G LOC114117505 -5.92471923522084 0.000351819921061351 0.316754389185906 -0.296236121598709
NC_056075.1:16935408_C/T TLL2 -5.92379329297744 0.000352186264794586 0.316754389185906 -0.456844000358196
NC_056075.1:16935874_A/G TLL2 -5.92379329297744 0.000352186264794586 0.316754389185906 -0.456844000358196
NC_056075.1:16935896_C/T TLL2 -5.92379329297744 0.000352186264794586 0.316754389185906 -0.456844000358196
NC_056075.1:16935913_A/C TLL2 -5.92379329297744 0.000352186264794586 0.316754389185906 -0.456844000358196
NC_056055.1:243144417_A/G LOC106990852 5.92277735247352 0.000352588698976308 0.316754389185906 0.213335956506768
NC_056055.1:243149232_T/C LOC106990852 -5.92277735247352 0.000352588698976308 0.316754389185906 -0.213335956506768
NC_056055.1:243275644_G/A LOC106990852 5.92277735247352 0.000352588698976308 0.316754389185906 0.213335956506768
NC_056064.1:42391275_C/T LOC101118712 5.92229119812296 0.000352781453390759 0.316806125393986 0.293089911787047
NC_056074.1:38624775_C/A LOC106991840 -5.92111973423858 0.000353246401529448 0.316996429682907 -0.264408473992505
NC_056072.1:50397511_T/C LOC101110095 -5.9145155554528 0.000355880218672007 0.316996429682907 -0.316851574987727
NC_056072.1:50940033_G/A LOC101110095 -5.9145155554528 0.000355880218672007 0.316996429682907 -0.316851574987727
NC_056072.1:51024992_C/T LOC101110095 -5.9145155554528 0.000355880218672007 0.316996429682907 -0.316851574987727
NC_056072.1:51480284_G/A LOC101110095 -5.9145155554528 0.000355880218672007 0.316996429682907 -0.316851574987727
NC_056072.1:51492165_C/T LOC101110095 -5.9145155554528 0.000355880218672007 0.316996429682907 -0.316851574987727
NC_056072.1:51923218_A/G LOC101110095 -5.9145155554528 0.000355880218672007 0.316996429682907 -0.316851574987727
NC_056054.1:273483933_A/G CAPN7 -5.91425327933891 0.000355985262488385 0.316996429682907 -0.268802731047173
NC_056054.1:273711820_C/G CAPN7 5.91425327933891 0.000355985262488385 0.316996429682907 0.268802731047173
NC_056054.1:273712366_A/G CAPN7 -5.91425327933891 0.000355985262488385 0.316996429682907 -0.268802731047173
s25879.1 TMPPE -5.91384938316671 0.00035614709309022 0.316996429682907 -0.0810574128816255
s67253.1 NANS 5.91378422659085 0.000356173207205016 0.316996429682907 0.561315407872876
NC_056064.1:41676273_G/C WNK4 -5.91286327406801 0.000356542541419065 0.316996429682907 -1.37101015589211
NC_056064.1:41706069_T/C WNK4 -5.91286327406801 0.000356542541419065 0.316996429682907 -1.37101015589211
NC_056064.1:41788130_G/A WNK4 -5.91286327406801 0.000356542541419065 0.316996429682907 -1.37101015589211
NC_056064.1:42142824_C/T WNK4 -5.91286327406801 0.000356542541419065 0.316996429682907 -1.37101015589211
NC_056064.1:42240588_A/G WNK4 -5.91286327406801 0.000356542541419065 0.316996429682907 -1.37101015589211
NC_056064.1:42240841_G/C WNK4 -5.91286327406801 0.000356542541419065 0.316996429682907 -1.37101015589211
ilmnseq_rs407284543 WNK4 -5.91286327406801 0.000356542541419065 0.316996429682907 -1.37101015589211
OAR11_46036985.1 WNK4 -5.91286327406801 0.000356542541419065 0.316996429682907 -1.37101015589211
NC_056064.1:43417564_G/A WNK4 -5.91286327406801 0.000356542541419065 0.316996429682907 -1.37101015589211
NC_056073.1:39046301_A/G KDM1B 5.9126079162883 0.000356645023458843 0.316996429682907 0.392678889765742
NC_056073.1:39052142_G/A KDM1B 5.9126079162883 0.000356645023458843 0.316996429682907 0.392678889765742
NC_056073.1:39060849_T/C KDM1B -5.91260791628829 0.000356645023458845 0.316996429682907 -0.392678889765741
NC_056073.1:39069132_G/A KDM1B -5.91260791628829 0.000356645023458845 0.316996429682907 -0.392678889765741
NC_056073.1:39069234_C/G KDM1B -5.91260791628829 0.000356645023458845 0.316996429682907 -0.392678889765741
NC_056073.1:39069313_G/A KDM1B -5.91260791628829 0.000356645023458845 0.316996429682907 -0.392678889765741
NC_056068.1:75248318_C/T SLC39A13 -5.90976703566644 0.000357787335569427 0.317650372793835 -0.786295502630063
NC_056068.1:76418326_C/T SLC39A13 -5.90976703566644 0.000357787335569427 0.317650372793835 -0.786295502630063
NC_056068.1:76488924_A/G SLC39A13 5.90976703566643 0.000357787335569431 0.317650372793835 0.786295502630062
NC_056072.1:58476220_C/T EEFSEC 5.90566751032603 0.000359442850500518 0.318273743944974 0.147372994593237
NC_056072.1:58826060_C/T EEFSEC 5.90566751032603 0.000359442850500518 0.318273743944974 0.147372994593237
NC_056072.1:59032577_C/G EEFSEC 5.90566751032603 0.000359442850500518 0.318273743944974 0.147372994593237
NC_056072.1:59059140_G/A EEFSEC 5.90566751032603 0.000359442850500518 0.318273743944974 0.147372994593237
NC_056072.1:59429428_G/A EEFSEC 5.90566751032603 0.000359442850500518 0.318273743944974 0.147372994593237
NC_056072.1:59050712_G/A EEFSEC -5.90566751032602 0.000359442850500519 0.318273743944974 -0.147372994593237
NC_056072.1:59058519_A/G EEFSEC -5.90566751032602 0.000359442850500519 0.318273743944974 -0.147372994593237
OAR2_142693127.1 LOC101109332 -5.90480395504561 0.000359792654710677 0.318273743944974 -0.103214387374451
OAR3_211969676.1 RERGL 5.90398546290731 0.000360124550858826 0.318273743944974 0.22892301598029
OAR2_113568913.1 HPGD -5.90202012306846 0.000360922867094443 0.318273743944974 -0.462744718864695
NC_056067.1:35137319_G/A SLC7A6OS -5.90096692328216 0.000361351475622354 0.318273743944974 -0.127922493085065
NC_056071.1:32241784_T/C SCAMP2 5.89809994812468 0.000362521055800418 0.318273743944974 0.305224684915
ilmnseq_rs414434774 RAB26 -5.89631667132068 0.000363250643328215 0.318273743944974 -1.29600415041189
s55148.1 RAB26 -5.89631667132068 0.000363250643328215 0.318273743944974 -1.29600415041189
NC_056067.1:51637188_C/A ZNF576 -5.89611194969548 0.000363334503916402 0.318273743944974 -0.228065759722084
NC_056067.1:51637226_G/A ZNF576 -5.89611194969548 0.000363334503916402 0.318273743944974 -0.228065759722084
NC_056067.1:45648966_C/T ZNF260 5.89507960208159 0.000363757711568917 0.318273743944974 0.282048725236794
NC_056062.1:13520976_T/C LOC105613390 -5.89385115565353 0.000364262016293031 0.318273743944974 -0.2091483427439
NC_056055.1:238594707_G/A YTHDF2 -5.89346976471899 0.000364418742278364 0.318273743944974 -0.100080936048428
NC_056057.1:114697102_A/C LOC101114852 5.89164218751266 0.000365170783896577 0.318273743944974 1.54617972966972
NC_056057.1:114697136_G/A LOC101114852 5.89164218751266 0.000365170783896577 0.318273743944974 1.54617972966972
NC_056056.1:137496372_G/A FAM186B -5.89142791263976 0.00036525906905676 0.318273743944974 -0.119648962101002
NC_056056.1:137497754_C/T FAM186B -5.89142791263976 0.00036525906905676 0.318273743944974 -0.119648962101002
NC_056056.1:137498417_C/G FAM186B -5.89142791263976 0.00036525906905676 0.318273743944974 -0.119648962101002
NC_056077.1:26941534_A/G SLX1A -5.89109844217915 0.000365394862729672 0.318273743944974 -0.0933785443560546
NC_056056.1:40261318_G/A APLF 5.88993804029534 0.000365873573487997 0.318273743944974 0.133735969878323
NC_056072.1:50935374_C/T C19H3orf62 -5.88973355291093 0.000365958003966009 0.318273743944974 -0.273478030187237
NC_056072.1:50935923_G/A C19H3orf62 -5.88973355291093 0.000365958003966009 0.318273743944974 -0.273478030187237
NC_056072.1:50936141_T/C C19H3orf62 -5.88973355291093 0.000365958003966009 0.318273743944974 -0.273478030187237
NC_056072.1:50940848_A/G C19H3orf62 -5.88973355291093 0.000365958003966009 0.318273743944974 -0.273478030187237
NC_056072.1:50942546_C/A C19H3orf62 -5.88973355291093 0.000365958003966009 0.318273743944974 -0.273478030187237
NC_056072.1:51007958_A/G C19H3orf62 -5.88973355291093 0.000365958003966009 0.318273743944974 -0.273478030187237
NC_056072.1:51009139_G/A C19H3orf62 -5.88973355291093 0.000365958003966009 0.318273743944974 -0.273478030187237
NC_056072.1:51020549_C/T C19H3orf62 -5.88973355291093 0.000365958003966009 0.318273743944974 -0.273478030187237
NC_056072.1:51045595_C/T C19H3orf62 -5.88973355291093 0.000365958003966009 0.318273743944974 -0.273478030187237
NC_056072.1:51045757_C/T C19H3orf62 -5.88973355291093 0.000365958003966009 0.318273743944974 -0.273478030187237
NC_056072.1:51045977_G/T C19H3orf62 -5.88973355291093 0.000365958003966009 0.318273743944974 -0.273478030187237
NC_056072.1:51050195_C/T C19H3orf62 -5.88973355291093 0.000365958003966009 0.318273743944974 -0.273478030187237
NC_056072.1:51050252_A/G C19H3orf62 -5.88973355291093 0.000365958003966009 0.318273743944974 -0.273478030187237
NC_056072.1:50563797_C/T C19H3orf62 5.88973355291093 0.000365958003966011 0.318273743944974 0.273478030187237
NC_056072.1:50748358_G/A C19H3orf62 5.88973355291093 0.000365958003966011 0.318273743944974 0.273478030187237
NC_056072.1:50941031_T/C C19H3orf62 5.88973355291093 0.000365958003966011 0.318273743944974 0.273478030187237
NC_056072.1:50954640_C/G C19H3orf62 5.88973355291093 0.000365958003966011 0.318273743944974 0.273478030187237
NC_056072.1:50963081_T/C C19H3orf62 5.88973355291093 0.000365958003966011 0.318273743944974 0.273478030187237
NC_056072.1:50963825_G/T C19H3orf62 5.88973355291093 0.000365958003966011 0.318273743944974 0.273478030187237
NC_056072.1:50964207_G/A C19H3orf62 5.88973355291093 0.000365958003966011 0.318273743944974 0.273478030187237
NC_056072.1:51018803_C/T C19H3orf62 5.88973355291093 0.000365958003966011 0.318273743944974 0.273478030187237
NC_056072.1:51025258_T/G C19H3orf62 5.88973355291093 0.000365958003966011 0.318273743944974 0.273478030187237
NC_056072.1:51045612_G/A C19H3orf62 5.88973355291093 0.000365958003966011 0.318273743944974 0.273478030187237
NC_056072.1:51232206_A/G C19H3orf62 5.88973355291093 0.000365958003966011 0.318273743944974 0.273478030187237
NC_056072.1:51232232_C/T C19H3orf62 5.88973355291093 0.000365958003966011 0.318273743944974 0.273478030187237
NC_056072.1:51233536_C/T C19H3orf62 5.88973355291093 0.000365958003966011 0.318273743944974 0.273478030187237
NC_056072.1:51238413_C/T C19H3orf62 5.88973355291093 0.000365958003966011 0.318273743944974 0.273478030187237
NC_056072.1:51238907_C/T C19H3orf62 5.88973355291093 0.000365958003966011 0.318273743944974 0.273478030187237
NC_056072.1:51247841_C/T C19H3orf62 5.88973355291093 0.000365958003966011 0.318273743944974 0.273478030187237
NC_056066.1:38137487_C/T DSTN 5.88662621472341 0.000367243629815189 0.319172927328577 0.235166486983266
NC_056055.1:103211321_C/T INTS9 -5.88501463077747 0.000367912360959674 0.319172927328577 -0.159847870317242
NC_056055.1:49986313_T/G IGFBPL1 -5.88387839903458 0.000368384648801959 0.319172927328577 -0.518040438647804
NC_056067.1:944390_T/C LOC101115151 -5.88229306104459 0.000369044728003126 0.319172927328577 -0.328901665132949
NC_056071.1:21444501_C/T ZNF592 -5.88221047026958 0.000369079151557979 0.319172927328577 -0.271370025776625
NC_056077.1:1517463_T/C NME3 -5.88177317471599 0.000369261473750891 0.319172927328577 -0.238662041347014
NC_056064.1:10583882_T/C PRR11 5.88147124188937 0.000369387416826237 0.319172927328577 0.300691462586316
NC_056058.1:18167469_C/T TJP3 5.88124233755088 0.000369482929552574 0.319172927328577 0.29140368714698
NC_056058.1:18168379_G/C TJP3 5.88124233755088 0.000369482929552574 0.319172927328577 0.29140368714698
NC_056058.1:18177104_G/A TJP3 5.88124233755088 0.000369482929552574 0.319172927328577 0.29140368714698
NC_056058.1:18177513_C/T TJP3 -5.88124233755088 0.000369482929552574 0.319172927328577 -0.29140368714698
NC_056058.1:18180365_G/A TJP3 5.88124233755088 0.000369482929552574 0.319172927328577 0.29140368714698
NC_056056.1:218432548_T/C CYP2D6 5.87938218321364 0.000370260106870002 0.319172927328577 0.726608318464942
NC_056056.1:218741729_G/A CYP2D6 -5.87938218321364 0.000370260106870002 0.319172927328577 -0.726608318464942
NC_056056.1:218742578_G/C CYP2D6 -5.87938218321364 0.000370260106870002 0.319172927328577 -0.726608318464942
NC_056056.1:218744103_G/A CYP2D6 -5.87938218321364 0.000370260106870002 0.319172927328577 -0.726608318464942
NC_056056.1:218744130_A/G CYP2D6 -5.87938218321364 0.000370260106870002 0.319172927328577 -0.726608318464942
NC_056056.1:218745686_G/A CYP2D6 -5.87938218321364 0.000370260106870002 0.319172927328577 -0.726608318464942
NC_056056.1:218746351_A/G CYP2D6 -5.87938218321364 0.000370260106870002 0.319172927328577 -0.726608318464942
NC_056056.1:218746435_T/G CYP2D6 -5.87938218321364 0.000370260106870002 0.319172927328577 -0.726608318464942
NC_056056.1:218746983_T/C CYP2D6 -5.87938218321364 0.000370260106870002 0.319172927328577 -0.726608318464942
NC_056056.1:218747054_T/A CYP2D6 -5.87938218321364 0.000370260106870002 0.319172927328577 -0.726608318464942
NC_056056.1:218747716_T/A CYP2D6 -5.87938218321364 0.000370260106870002 0.319172927328577 -0.726608318464942
NC_056056.1:218747924_C/T CYP2D6 5.87938218321364 0.000370260106870002 0.319172927328577 0.726608318464942
NC_056062.1:78455205_G/A LOC114116536 -5.87883244525344 0.000370490133042212 0.319175060799785 -0.245111819461052
NC_056068.1:64039718_C/T KIAA1549L -5.87672299090197 0.000371374249867924 0.319175060799785 -0.36874903659543
NC_056068.1:64040464_A/C KIAA1549L -5.87672299090197 0.000371374249867924 0.319175060799785 -0.36874903659543
NC_056068.1:64040546_A/C KIAA1549L -5.87672299090197 0.000371374249867924 0.319175060799785 -0.36874903659543
NC_056056.1:33487220_T/G KIF3C -5.87515514759048 0.00037203287000788 0.319175060799785 -0.520447225380135
NC_056056.1:33487262_A/G KIF3C -5.87515514759048 0.00037203287000788 0.319175060799785 -0.520447225380135
NC_056056.1:33492575_A/G KIF3C -5.87515514759048 0.00037203287000788 0.319175060799785 -0.520447225380135
NC_056056.1:33380838_G/A KIF3C 5.87515514759048 0.000372032870007881 0.319175060799785 0.520447225380135
NC_056056.1:33380839_G/T KIF3C 5.87515514759048 0.000372032870007881 0.319175060799785 0.520447225380135
NC_056056.1:33438907_A/T KIF3C 5.87515514759048 0.000372032870007881 0.319175060799785 0.520447225380135
NC_056056.1:33463435_T/A KIF3C 5.87515514759048 0.000372032870007881 0.319175060799785 0.520447225380135
NC_056056.1:33463800_A/G KIF3C 5.87515514759048 0.000372032870007881 0.319175060799785 0.520447225380135
NC_056056.1:33912404_C/T KIF3C 5.87515514759048 0.000372032870007881 0.319175060799785 0.520447225380135
OAR17_44031517.1 C17H4orf46 -5.87172810120756 0.000373476984297147 0.320296758810462 -0.393203760071636
NC_056071.1:65404641_C/T TECPR2 -5.87013639035321 0.000374149807931239 0.320657621348844 -0.43740064900249
NC_056080.1:84814914_C/T CD99L2 -5.87008541030769 0.000374171379465462 0.320657621348844 -0.165006833684752
NC_056060.1:9864486_C/T ARSB -5.86834087273736 0.000374910382807547 0.321173501995763 -0.471104343986728
ilmnseq_rs426812567 CACNG7 5.86649021244767 0.000375696096628751 0.321278146221996 0.316375033331142
NC_056067.1:50501856_G/A LOC101103174 -5.86640408037467 0.000375732708841361 0.321278146221996 -0.180522010116077
NC_056067.1:50502772_G/T LOC101103174 -5.86640408037467 0.000375732708841361 0.321278146221996 -0.180522010116077
s29466.1 ASAP2 -5.86360840431257 0.000376923202760972 0.321278146221996 -0.213199637651589
NC_056070.1:53161516_A/G IFT81 5.86175851914706 0.000377713228106823 0.321278146221996 0.157509301876579
NC_056068.1:46083589_G/T LOC121816692 -5.86095469277906 0.000378057083674995 0.321278146221996 -0.176775784802042
NC_056068.1:46083956_C/T LOC121816692 -5.86095469277906 0.000378057083674995 0.321278146221996 -0.176775784802042
NC_056068.1:46084441_A/G LOC121816692 -5.86095469277906 0.000378057083674995 0.321278146221996 -0.176775784802042
NC_056068.1:46085033_C/T LOC121816692 -5.86095469277906 0.000378057083674995 0.321278146221996 -0.176775784802042
NC_056068.1:46085088_A/T LOC121816692 -5.86095469277906 0.000378057083674995 0.321278146221996 -0.176775784802042
NC_056068.1:46085090_T/C LOC121816692 -5.86095469277906 0.000378057083674995 0.321278146221996 -0.176775784802042
NC_056068.1:46197324_G/A LOC121816692 -5.86095469277906 0.000378057083674995 0.321278146221996 -0.176775784802042
NC_056068.1:46316235_G/A LOC121816692 -5.86095469277906 0.000378057083674995 0.321278146221996 -0.176775784802042
NC_056068.1:46397330_C/T LOC121816692 -5.86095469277906 0.000378057083674995 0.321278146221996 -0.176775784802042
NC_056068.1:46560764_G/T LOC121816692 -5.86095469277906 0.000378057083674995 0.321278146221996 -0.176775784802042
NC_056068.1:46572332_G/T LOC121816692 -5.86095469277906 0.000378057083674995 0.321278146221996 -0.176775784802042
NC_056068.1:46572819_A/G LOC121816692 -5.86095469277906 0.000378057083674995 0.321278146221996 -0.176775784802042
NC_056068.1:46574002_G/A LOC121816692 -5.86095469277906 0.000378057083674995 0.321278146221996 -0.176775784802042
NC_056068.1:46087477_A/G LOC121816692 5.86095469277906 0.000378057083674996 0.321278146221996 0.176775784802042
NC_056068.1:46090455_A/G LOC121816692 5.86095469277906 0.000378057083674996 0.321278146221996 0.176775784802042
s26285.1 RPS6KA2 5.85853220941264 0.00037909544236646 0.321278146221996 0.436825570650051
s63436.1 RPS6KA2 -5.85853220941263 0.000379095442366463 0.321278146221996 -0.43682557065005
s63436.1_F2BT RPS6KA2 -5.85853220941263 0.000379095442366463 0.321278146221996 -0.43682557065005
NC_056054.1:265812668_C/T SPATC1L -5.85819424421053 0.000379240554976142 0.321278146221996 -0.466600774573074
NC_056054.1:266947744_C/T SPATC1L -5.85819424421053 0.000379240554976142 0.321278146221996 -0.466600774573074
s31542.1 COL15A1 5.85765394667868 0.000379472670272511 0.321278146221996 1.23956289576097
s21625.1 COL15A1 5.85765394667868 0.000379472670272511 0.321278146221996 1.23956289576097
ilmnseq_rs406540044 COL15A1 -5.85765394667868 0.000379472670272511 0.321278146221996 -1.23956289576097
NC_056071.1:28193698_G/A OTUD7A -5.85614370502434 0.000380122309260481 0.321278146221996 -0.424267700309296
NC_056071.1:28194556_T/C OTUD7A -5.85614370502434 0.000380122309260481 0.321278146221996 -0.212133850154648
NC_056071.1:28303849_C/A OTUD7A -5.85614370502434 0.000380122309260481 0.321278146221996 -0.424267700309296
NC_056071.1:28305584_A/G OTUD7A -5.85614370502434 0.000380122309260481 0.321278146221996 -0.424267700309296
NC_056071.1:28309220_C/T OTUD7A -5.85614370502434 0.000380122309260481 0.321278146221996 -0.424267700309296
NC_056071.1:28376665_G/T OTUD7A -5.85614370502434 0.000380122309260481 0.321278146221996 -0.212133850154648
s09212.1 OTUD7A -5.85614370502434 0.000380122309260481 0.321278146221996 -0.424267700309296
OAR18_30168497.1 OTUD7A -5.85614370502434 0.000380122309260481 0.321278146221996 -0.424267700309296
NC_056071.1:28377286_G/A OTUD7A 5.85614370502434 0.000380122309260483 0.321278146221996 0.212133850154648
NC_056060.1:83505948_T/C LOC121820008 -5.85586734212187 0.000380241320711813 0.321278146221996 -0.0604484011257602
NC_056060.1:12740293_C/T TIPIN 5.8516964482771 0.0003820424390673 0.321492662635865 0.460278826911079
NC_056060.1:13192259_C/T TIPIN 5.8516964482771 0.0003820424390673 0.321492662635865 0.460278826911079
NC_056060.1:13208498_G/A TIPIN 5.8516964482771 0.0003820424390673 0.321492662635865 0.460278826911079
NC_056060.1:13215605_T/C TIPIN 5.8516964482771 0.0003820424390673 0.321492662635865 0.460278826911079
NC_056068.1:28804947_G/A SLC37A4 5.8492873727427 0.0003830870257073 0.321492662635865 0.347993977119153
NC_056068.1:29326843_G/A SLC37A4 5.8492873727427 0.0003830870257073 0.321492662635865 0.173996988559577
NC_056056.1:5281372_G/A ABL1 5.8491038172521 0.000383166744972173 0.321492662635865 0.2502116482101
NC_056056.1:5344643_A/G ABL1 5.8491038172521 0.000383166744972173 0.321492662635865 0.2502116482101
NC_056056.1:5594815_T/C ABL1 5.8491038172521 0.000383166744972173 0.321492662635865 0.2502116482101
NC_056056.1:5533404_A/G ABL1 -5.84910381725209 0.000383166744972175 0.321492662635865 -0.2502116482101
NC_056067.1:55787884_C/G SLC6A16 5.84731751362545 0.000383943501200005 0.321492662635865 0.357100982772047
NC_056067.1:55794110_A/G SLC6A16 5.84731751362545 0.000383943501200005 0.321492662635865 0.357100982772047
NC_056067.1:55794169_C/T SLC6A16 5.84731751362545 0.000383943501200005 0.321492662635865 0.357100982772047
NC_056067.1:55794369_G/T SLC6A16 5.84731751362545 0.000383943501200005 0.321492662635865 0.357100982772047
NC_056067.1:55794675_C/T SLC6A16 5.84731751362545 0.000383943501200005 0.321492662635865 0.357100982772047
NC_056067.1:55794771_G/A SLC6A16 5.84731751362545 0.000383943501200005 0.321492662635865 0.357100982772047
NC_056067.1:55797070_G/C SLC6A16 5.84731751362545 0.000383943501200005 0.321492662635865 0.357100982772047
NC_056072.1:12406991_A/G VILL 5.84691890536711 0.000384117068309127 0.321492662635865 0.746246989350571
NC_056072.1:47153869_G/A LOC101108428 5.84673160060542 0.000384198656753765 0.321492662635865 0.278366880741579
NC_056072.1:48146332_G/C LOC101108428 5.84673160060542 0.000384198656753765 0.321492662635865 0.278366880741579
NC_056072.1:48254440_T/G LOC101108428 -5.84673160060542 0.000384198656753765 0.321492662635865 -0.278366880741579
NC_056072.1:48426281_C/T LOC101108428 5.84673160060542 0.000384198656753765 0.321492662635865 0.278366880741579
NC_056072.1:48430684_G/A LOC101108428 5.84673160060542 0.000384198656753765 0.321492662635865 0.278366880741579
NC_056072.1:48454315_T/C LOC101108428 5.84673160060542 0.000384198656753765 0.321492662635865 0.278366880741579
NC_056072.1:48488606_G/A LOC101108428 5.84673160060542 0.000384198656753765 0.321492662635865 0.278366880741579
NC_056072.1:48767270_C/T LOC101108428 -5.84673160060542 0.000384198656753765 0.321492662635865 -0.13918344037079
NC_056072.1:48767298_A/G LOC101108428 5.84673160060542 0.000384198656753765 0.321492662635865 0.13918344037079
NC_056067.1:50501400_T/C LOC101103174 -5.84369725608306 0.000385523052315622 0.321973632678763 -0.180389595057807
NC_056067.1:50521650_T/A LOC101103174 -5.84369725608306 0.000385523052315622 0.321973632678763 -0.180389595057807
NC_056067.1:50521659_G/C LOC101103174 -5.84369725608306 0.000385523052315622 0.321973632678763 -0.180389595057807
NC_056057.1:104105989_C/T CREB3L2 5.84305912232254 0.000385802216242027 0.321973632678763 0.42818496652505
NC_056057.1:104114417_A/C CREB3L2 -5.84305912232254 0.000385802216242031 0.321973632678763 -0.428184966525049
NC_056064.1:50312898_G/A LOC101108669 5.84234466669819 0.000386115032529328 0.321973632678763 0.714687360693842
NC_056064.1:50315518_A/C LOC101108669 5.84234466669819 0.000386115032529328 0.321973632678763 0.714687360693842
NC_056067.1:61705165_C/T LOC121816558 5.8419908205966 0.000386270063334716 0.321973632678763 0.380430083761346
NC_056067.1:61717507_C/T LOC121816558 5.8419908205966 0.000386270063334716 0.321973632678763 0.380430083761346
OAR14_68366733.1 LOC121816558 -5.8419908205966 0.000386270063334716 0.321973632678763 -0.380430083761346
NC_056054.1:131290519_T/C JAM2 5.84195785843703 0.000386284508551635 0.321973632678763 0.290673353057182
OAR15_30217526.1 SLC37A4 -5.83938278732586 0.000387414837060236 0.322579721409336 -0.231921384496926
NC_056064.1:41675257_G/A KAT2A -5.83936071137773 0.000387424543022644 0.322579721409336 -0.22359557024487
NC_056064.1:41677961_A/G KAT2A -5.83936071137773 0.000387424543022644 0.322579721409336 -0.22359557024487
OAR4_25328239.1 MEOX2 5.83599719464695 0.000388906484420786 0.32369863361427 0.523956195634335
NC_056060.1:40911838_C/G VCPKMT -5.83512170733275 0.000389293239851979 0.323905518594654 -0.229921666012087
NC_056077.1:27711739_C/T ZNF629 -5.8333894101201 0.000390059747149941 0.323920518974921 -0.709793016991831
NC_056077.1:27711982_G/T ZNF629 -5.8333894101201 0.000390059747149941 0.323920518974921 -0.709793016991831
NC_056077.1:28236254_C/T ZNF629 -5.8333894101201 0.000390059747149941 0.323920518974921 -0.709793016991831
NC_056058.1:80979666_T/A TMEM167A 5.8312810042974 0.000390994915826121 0.323920518974921 0.122732815408795
NC_056070.1:64146720_A/G LOC101122891 -5.83030974805976 0.000391426539232382 0.323920518974921 -0.10848874974879
NC_056070.1:64162243_C/T LOC101122891 5.83030974805976 0.000391426539232382 0.323920518974921 0.10848874974879
NC_056060.1:24921630_A/G CCNB1IP1 -5.82993792278355 0.000391591915992564 0.323920518974921 -0.376648519706244
NC_056060.1:24927447_C/G CCNB1IP1 -5.82993792278355 0.000391591915992564 0.323920518974921 -0.376648519706244
NC_056060.1:24948562_A/G CCNB1IP1 -5.82993792278355 0.000391591915992564 0.323920518974921 -0.376648519706244
NC_056071.1:65258636_T/C DYNC1H1 -5.82744667936465 0.000392701931037869 0.323920518974921 -0.260382876519074
NC_056071.1:65258682_C/T DYNC1H1 -5.82744667936465 0.000392701931037869 0.323920518974921 -0.260382876519074
NC_056071.1:65258768_C/T DYNC1H1 -5.82744667936465 0.000392701931037869 0.323920518974921 -0.260382876519074
NC_056071.1:65287319_T/A DYNC1H1 -5.82744667936465 0.000392701931037869 0.323920518974921 -0.260382876519074
NC_056071.1:65292058_A/G DYNC1H1 -5.82744667936465 0.000392701931037869 0.323920518974921 -0.260382876519074
NC_056071.1:65292073_G/A DYNC1H1 -5.82744667936465 0.000392701931037869 0.323920518974921 -0.260382876519074
NC_056071.1:65294522_G/C DYNC1H1 -5.82744667936465 0.000392701931037869 0.323920518974921 -0.260382876519074
NC_056071.1:65299839_A/G DYNC1H1 -5.82744667936465 0.000392701931037869 0.323920518974921 -0.260382876519074
NC_056071.1:65313171_C/A DYNC1H1 -5.82744667936465 0.000392701931037869 0.323920518974921 -0.260382876519074
NC_056071.1:65315216_A/G DYNC1H1 -5.82744667936465 0.000392701931037869 0.323920518974921 -0.260382876519074
NC_056064.1:39831626_G/C CDK12 5.82734965189753 0.000392745233209797 0.323920518974921 0.17737853829173
s71575.1 LOC121819245 -5.82623661919592 0.000393242341950686 0.323920518974921 -0.182738349709796
NC_056056.1:8146873_T/C ZNF79 -5.82573494957504 0.000393466626608215 0.323920518974921 -0.24762747810658
NC_056056.1:8480002_C/A ZNF79 -5.82573494957504 0.000393466626608215 0.323920518974921 -0.24762747810658
ilmnseq_rs399918446 ZNF79 5.82573494957504 0.000393466626608215 0.323920518974921 0.24762747810658
NC_056056.1:8693583_G/C ZNF79 -5.82573494957504 0.000393466626608215 0.323920518974921 -0.24762747810658
s03462.1 ZNF79 5.82573494957504 0.000393466626608215 0.323920518974921 0.24762747810658
NC_056056.1:8916780_C/T ZNF79 -5.82573494957504 0.000393466626608215 0.323920518974921 -0.24762747810658
s54957.1 ZNF79 5.82573494957504 0.000393466626608215 0.323920518974921 0.24762747810658
s69017.1 ZNF79 5.82573494957504 0.000393466626608215 0.323920518974921 0.24762747810658
NC_056066.1:81312800_A/G LOC114117642 -5.8254468584332 0.000393595488962386 0.323920518974921 -0.13576673453433
NC_056066.1:81315528_C/A LOC114117642 -5.8254468584332 0.000393595488962386 0.323920518974921 -0.13576673453433
s05928.1 COL6A6 5.82314275254169 0.00039462778087087 0.323927941542885 0.301934770928561
OAR1_295264643.1 COL6A6 -5.82314275254169 0.00039462778087087 0.323927941542885 -0.301934770928561
OAR1_295318699.1 COL6A6 5.82314275254169 0.00039462778087087 0.323927941542885 0.301934770928561
NC_056064.1:40813180_C/T FKBP10 5.82293271664227 0.000394722029736321 0.323927941542885 0.623721841019909
NC_056064.1:40813196_C/G FKBP10 5.82293271664227 0.000394722029736321 0.323927941542885 0.623721841019909
NC_056064.1:40813215_C/A FKBP10 5.82293271664227 0.000394722029736321 0.323927941542885 0.623721841019909
NC_056069.1:8646205_T/G TMEM171 5.82291965578415 0.00039472789131897 0.323927941542885 1.50723757464181
NC_056069.1:9417683_T/G TMEM171 5.82291965578415 0.00039472789131897 0.323927941542885 1.50723757464181
s24288.1 SPIN1 5.82265131185231 0.000394848342587948 0.323927941542885 0.148725888749979
OAR4_88912016_X.1 LOC121819419 5.82221802317412 0.000395042917786996 0.323974171627609 0.601307271914041
NC_056059.1:86915547_C/A JCHAIN -5.82075300271496 0.000395701590147032 0.324080607493021 -0.673550054678983
NC_056054.1:10852268_C/T TEKT2 -5.82071373530776 0.000395719261365047 0.324080607493021 -0.346009903110416
OAR6_49944776.1 ZCCHC4 5.82018076404991 0.00039595919630134 0.324080607493021 0.181879231643986
NC_056074.1:41027136_A/G CTSF 5.81978911125805 0.000396135613970912 0.324080607493021 0.337363357691302
OAR5_44766682.1 GRIN3B 5.81971737754182 0.000396167935362848 0.324080607493021 0.448626785467902
s20893.1 GRIN3B 5.81971737754182 0.000396167935362848 0.324080607493021 0.448626785467902
s70338.1 ERN2 -5.81958123004092 0.000396229287948427 0.324080607493021 -0.816859855214188
NC_056056.1:96322910_A/G HTRA2 5.81824513935434 0.000396831929586111 0.324080607493021 0.235499763674645
NC_056056.1:96324301_T/A HTRA2 5.81824513935434 0.000396831929586111 0.324080607493021 0.235499763674645
NC_056056.1:96326503_G/A HTRA2 5.81824513935434 0.000396831929586111 0.324080607493021 0.235499763674645
NC_056056.1:96327346_G/A HTRA2 5.81824513935434 0.000396831929586111 0.324080607493021 0.235499763674645
NC_056056.1:96334715_G/A HTRA2 5.81824513935434 0.000396831929586111 0.324080607493021 0.235499763674645
ilmnseq_rs403678211 PCGF2 5.81687782238404 0.000397449699697502 0.324196249798599 0.161462829567814
NC_056064.1:40199000_G/A IGFBP4 5.81548500629546 0.000398080078316016 0.324196249798599 1.06746409248514
NC_056064.1:40204462_C/T IGFBP4 5.81548500629546 0.000398080078316016 0.324196249798599 1.06746409248514
NC_056064.1:40209162_T/A IGFBP4 5.81548500629546 0.000398080078316016 0.324196249798599 1.06746409248514
NC_056064.1:40222549_G/A IGFBP4 5.81548500629546 0.000398080078316016 0.324196249798599 1.06746409248514
NC_056064.1:40813180_C/T IGFBP4 5.81548500629546 0.000398080078316016 0.324196249798599 1.06746409248514
NC_056064.1:40813196_C/G IGFBP4 5.81548500629546 0.000398080078316016 0.324196249798599 1.06746409248514
NC_056064.1:40813215_C/A IGFBP4 5.81548500629546 0.000398080078316016 0.324196249798599 1.06746409248514
NC_056080.1:99018235_T/A FHL1 -5.81457650160522 0.000398491853584276 0.324418875682069 -0.561166680868945
OAR1_208492516.1 LOC106990119 -5.81406433520553 0.000398724196951445 0.32445140383806 -0.164488680703087
NC_056067.1:45049876_C/T LOC101112921 5.81326850979629 0.000399085517396278 0.32445140383806 0.332965561577873
NC_056067.1:45051510_T/C LOC101112921 5.81326850979629 0.000399085517396278 0.32445140383806 0.332965561577873
NC_056067.1:45053794_T/C LOC101112921 5.81326850979629 0.000399085517396278 0.32445140383806 0.332965561577873
NC_056064.1:39839646_C/T LOC101106344 5.81249085543093 0.00039943893572761 0.324626128291842 0.225457245765553
NC_056056.1:219830853_G/A CYP2D6 -5.80915123916223 0.000400960599599103 0.325749841832084 -0.67813150265685
NC_056072.1:58941240_G/A EEFSEC 5.80571778550138 0.00040253166883916 0.326573427398863 0.163901266418922
NC_056072.1:59027468_C/T EEFSEC 5.80571778550138 0.00040253166883916 0.326573427398863 0.163901266418922
NC_056072.1:59027474_C/T EEFSEC 5.80571778550138 0.00040253166883916 0.326573427398863 0.163901266418922
NC_056072.1:59036602_G/T EEFSEC 5.80571778550138 0.00040253166883916 0.326573427398863 0.163901266418922
NC_056056.1:215260939_C/T SOX10 5.80191818139066 0.000404278175902664 0.326698267298159 0.157430899608922
NC_056056.1:215261837_A/G SOX10 5.80191818139066 0.000404278175902664 0.326698267298159 0.157430899608922
NC_056056.1:215263634_A/C SOX10 5.80191818139066 0.000404278175902664 0.326698267298159 0.157430899608922
NC_056056.1:215265398_G/A SOX10 5.80191818139066 0.000404278175902664 0.326698267298159 0.157430899608922
NC_056056.1:215265441_A/C SOX10 5.80191818139066 0.000404278175902664 0.326698267298159 0.157430899608922
NC_056056.1:215265540_A/G SOX10 5.80191818139066 0.000404278175902664 0.326698267298159 0.157430899608922
NC_056056.1:215265766_T/C SOX10 5.80191818139066 0.000404278175902664 0.326698267298159 0.157430899608922
NC_056056.1:215265799_C/A SOX10 5.80191818139066 0.000404278175902664 0.326698267298159 0.157430899608922
NC_056056.1:215265812_G/A SOX10 5.80191818139066 0.000404278175902664 0.326698267298159 0.157430899608922
NC_056056.1:215265990_C/G SOX10 5.80191818139066 0.000404278175902664 0.326698267298159 0.157430899608922
NC_056056.1:215266361_T/C SOX10 5.80191818139066 0.000404278175902664 0.326698267298159 0.157430899608922
OAR16_14932944.1 ADAMTS6 -5.80174457253452 0.000404358174924743 0.326698267298159 -0.291300753668369
NC_056067.1:62662841_C/T CCDC106 5.79995602470614 0.000405183352682909 0.326792719857827 0.414890858335384
NC_056067.1:62670651_A/C CCDC106 5.79995602470614 0.000405183352682909 0.326792719857827 0.414890858335384
NC_056067.1:62671655_C/T CCDC106 5.79995602470614 0.000405183352682909 0.326792719857827 0.414890858335384
NC_056067.1:62674840_G/A CCDC106 5.79995602470614 0.000405183352682909 0.326792719857827 0.414890858335384
NC_056079.1:24802489_C/A TNKS -5.79967833329981 0.00040531163646129 0.326792719857827 -0.0959895379371086
NC_056079.1:24805943_C/A TNKS -5.79967833329981 0.00040531163646129 0.326792719857827 -0.0959895379371086
s68700.1 SLC52A3 5.79580002896685 0.000407107954067844 0.328128171003537 0.606561917666926
s68804.1 DZANK1 -5.7936420324542 0.000408111264889412 0.328646674365511 -0.87730701407645
OAR10_12381159_X.1 EPSTI1 -5.79294474461695 0.000408436033815068 0.328646674365511 -2.08156195341952
NC_056064.1:38228921_C/T SRCIN1 5.79260889072079 0.000408592562596412 0.328646674365511 0.958667720311998
NC_056064.1:38245535_A/T SRCIN1 5.79260889072079 0.000408592562596412 0.328646674365511 0.479333860155999
NC_056064.1:38246077_G/T SRCIN1 5.79260889072079 0.000408592562596412 0.328646674365511 0.958667720311998
NC_056064.1:38265838_C/T SRCIN1 5.79260889072079 0.000408592562596412 0.328646674365511 0.958667720311998
NC_056070.1:70532073_A/T LOC121816881 -5.79004102215914 0.000409791531478639 0.329474370958128 -0.906194153223388
NC_056072.1:43031362_A/G PDHB -5.7898032551359 0.000409902743322247 0.329474370958128 -0.197023754305296
NC_056067.1:7230358_G/A ATMIN -5.78910515223487 0.000410229461963188 0.329510981009844 -0.411607543681758
NC_056067.1:7230359_A/C ATMIN -5.78910515223487 0.000410229461963188 0.329510981009844 -0.411607543681758
NC_056067.1:47483566_G/T LOC121816370 5.78539033597836 0.000411972853667819 0.330404795557801 0.259617735666649
NC_056067.1:47483685_T/G LOC121816370 5.78539033597836 0.000411972853667819 0.330404795557801 0.259617735666649
NC_056067.1:47483770_T/C LOC121816370 5.78539033597836 0.000411972853667819 0.330404795557801 0.259617735666649
NC_056067.1:47494575_C/T LOC121816370 5.78539033597836 0.000411972853667819 0.330404795557801 0.259617735666649
OAR3_137820114.1 CRADD 5.78511268253536 0.000412103485398176 0.330404795557801 0.200214329371495
NC_056079.1:15447712_A/G CFAP97 -5.78458148274876 0.000412353533779407 0.330404795557801 -0.34797551790947
NC_056060.1:19911606_T/C NYNRIN -5.78433425479469 0.000412469966747812 0.330404795557801 -0.447246590812371
NC_056060.1:20340666_C/T NYNRIN 5.78433425479469 0.000412469966747812 0.330404795557801 0.447246590812371
OAR24_30209224.1 ORAI3 -5.78383614403694 0.000412704663756512 0.330479851215712 -0.300967077310421
OAR23_65343161.1 LOC121817704 5.78239249875474 0.000413385702288949 0.330912148642191 0.404868014046287
NC_056064.1:43406078_G/C KIF18B 5.77964143759471 0.00041468693702305 0.331288928053471 0.293992965361195
NC_056058.1:40698351_G/A LOC121819642 -5.77960446987286 0.000414704453162323 0.331288928053471 -0.171237546877522
NC_056058.1:40705611_T/G LOC121819642 5.77960446987286 0.000414704453162323 0.331288928053471 0.171237546877522
NC_056058.1:40917834_G/A LOC121819642 -5.77960446987286 0.000414704453162323 0.331288928053471 -0.171237546877522
NC_056058.1:41008875_C/T LOC121819642 -5.77960446987286 0.000414704453162323 0.331288928053471 -0.171237546877522
NC_056058.1:41216013_G/C LOC121819642 -5.77960446987286 0.000414704453162323 0.331288928053471 -0.171237546877522
NC_056067.1:47848619_A/C C14H19orf33 5.77757322260908 0.000415668155416715 0.33194564931115 0.783309828159468
NC_056079.1:13592610_A/G PRIMPOL 5.77638838493115 0.000416231425118861 0.332104169163858 0.279899711312506
NC_056079.1:13594019_G/C PRIMPOL 5.77638838493115 0.000416231425118861 0.332104169163858 0.279899711312506
NC_056070.1:43512070_G/C CTSO 5.77599006161369 0.000416420975761736 0.332104169163858 0.306094621309235
OAR15_15446283.1 SESN3 5.77596390635348 0.000416433425620233 0.332104169163858 0.577076403409509
OAR4_80356213.1 TNS3 5.77498143377709 0.000416901377407529 0.332173832534136 0.127329835678136
s27772.1 TNS3 -5.77498143377708 0.000416901377407533 0.332173832534136 -0.127329835678136
OAR5_27160598.1 PHAX 5.77467132112963 0.000417049204119577 0.332173832534136 0.156492848725679
NC_056074.1:36325378_G/T DAGLA 5.77459065524325 0.000417087665955283 0.332173832534136 0.385626469105497
NC_056054.1:106193017_C/G FLAD1 5.77370650857937 0.000417509486557557 0.332239303563823 0.144704142595174
NC_056079.1:6600740_G/A LOC121818086 -5.77323161152396 0.000417736250457926 0.332239303563823 -0.532773586107843
NC_056079.1:6600896_G/A LOC121818086 -5.77323161152396 0.000417736250457926 0.332239303563823 -0.532773586107843
NC_056071.1:62135096_T/C CCDC85C 5.77323030841751 0.000417736872879053 0.332239303563823 0.532632652154961
OAR7_59478261.1 CCPG1 -5.77097910565599 0.000418813670659901 0.332263218831112 -0.806604539291011
NC_056056.1:4017970_A/G UBAC1 5.76929627082372 0.000419620599355173 0.332263218831112 0.175770903348672
NC_056068.1:33963134_C/T LOC114118596 5.76917702507062 0.000419677843179091 0.332263218831112 0.506304240850372
NC_056054.1:263948093_C/T RSPH1 -5.76870969896453 0.000419902265456156 0.332263218831112 -0.422096186068085
s04443.1 LOC105616705 -5.76811574550134 0.000420187687955584 0.332263218831112 -0.208614155159255
DU298050_456.1 LOC105616705 -5.76811574550134 0.000420187687955584 0.332263218831112 -0.208614155159255
s20479.1 LOC105616705 -5.76811574550134 0.000420187687955584 0.332263218831112 -0.208614155159255
NC_056054.1:105763384_G/A MRPL24 5.76712115568844 0.000420666112784824 0.332263218831112 0.365633828508463
OAR1_114806043.1 MRPL24 -5.76712115568844 0.000420666112784828 0.332263218831112 -0.365633828508463
NC_056077.1:39344448_A/G AP5Z1 5.76467096887163 0.000421847276501981 0.332263218831112 0.201089835552711
NC_056065.1:50253657_A/G PRKCZ -5.76322164605276 0.000422547668826871 0.332263218831112 -0.148432975532261
NC_056054.1:217957826_C/A MECOM 5.76171632642252 0.000423276475646872 0.332263218831112 0.597741115759574
NC_056054.1:218056536_C/A MECOM -5.76171632642252 0.000423276475646872 0.332263218831112 -0.597741115759574
s66567.1 EHMT2 5.76020668428518 0.000424008763409884 0.332263218831112 0.170292897105063
NC_056061.1:91227210_T/G LOC121820225 5.76015277762338 0.000424034937858649 0.332263218831112 0.556026698556158
s73291.1 LOC121817733 5.75970053060423 0.000424254596955459 0.332263218831112 0.158005996322855
OAR23_46850769.1 LOC121817733 5.75970053060423 0.000424254596955459 0.332263218831112 0.158005996322855
NC_056060.1:11509063_C/T MTX3 -5.7595793246511 0.000424313488669794 0.332263218831112 -0.375164444535602
NC_056064.1:48287553_T/C LOC101102001 -5.75919759629096 0.000424499022099579 0.332263218831112 -0.410080163899318
NC_056064.1:42391906_C/G RETREG3 -5.75832549504389 0.000424923228749185 0.332263218831112 -0.134805523389873
s53321.1 LOC121816057 5.75730924299748 0.000425418141140758 0.332263218831112 0.358842583518972
s21655.1 ELL 5.75365082580649 0.000427205035587445 0.332263218831112 0.198684272123639
s74636.1 ELL -5.75365082580649 0.000427205035587445 0.332263218831112 -0.198684272123639
NC_056057.1:12589360_A/T PON2 -5.75318414190766 0.000427433572544503 0.332263218831112 -1.25652043274453
s64282.1 DGUOK -5.75270276848268 0.00042766944384235 0.332263218831112 -0.179182545278009
s35636.1 DGUOK -5.75270276848268 0.00042766944384235 0.332263218831112 -0.179182545278009
OAR2_14833429.1 ZNF462 5.75268147824082 0.000427679879290252 0.332263218831112 0.271014356600606
NC_056056.1:1852762_C/T LOC114114212 5.75097497056944 0.000428517238033228 0.332263218831112 0.182786234166794
NC_056056.1:1864146_G/A LOC114114212 5.75097497056944 0.000428517238033228 0.332263218831112 0.182786234166794
NC_056056.1:2340504_T/C LOC114114212 5.75097497056944 0.000428517238033228 0.332263218831112 0.182786234166794
NC_056056.1:2352095_G/A LOC114114212 5.75097497056944 0.000428517238033228 0.332263218831112 0.182786234166794
NC_056056.1:2429862_G/A LOC114114212 5.75097497056944 0.000428517238033228 0.332263218831112 0.182786234166794
NC_056056.1:3079059_C/T LOC114114212 5.75097497056944 0.000428517238033228 0.332263218831112 0.182786234166794
NC_056056.1:3079651_C/A LOC114114212 5.75097497056944 0.000428517238033228 0.332263218831112 0.182786234166794
NC_056056.1:3081288_C/T LOC114114212 5.75097497056944 0.000428517238033228 0.332263218831112 0.182786234166794
NC_056056.1:3081330_T/C LOC114114212 5.75097497056944 0.000428517238033228 0.332263218831112 0.182786234166794
NC_056056.1:3082742_C/T LOC114114212 5.75097497056944 0.000428517238033228 0.332263218831112 0.182786234166794
ilmnseq_rs429094029 LOC101123341 5.74958155903598 0.000429202301691832 0.332263218831112 0.239037105113686
NC_056054.1:123597706_C/T SOD1 -5.74916200781924 0.000429408807662224 0.332263218831112 -0.497767201008444
NC_056057.1:10628273_T/C LOC114114483 5.74915565135561 0.000429411937196797 0.332263218831112 1.39165159178868
NC_056057.1:10686135_G/T LOC114114483 5.74915565135561 0.000429411937196797 0.332263218831112 1.39165159178868
NC_056057.1:11194461_T/G LOC114114483 5.74915565135561 0.000429411937196797 0.332263218831112 1.39165159178868
NC_056057.1:11196265_T/G LOC114114483 5.74915565135561 0.000429411937196797 0.332263218831112 1.39165159178868
NC_056057.1:11197343_T/C LOC114114483 5.74915565135561 0.000429411937196797 0.332263218831112 1.39165159178868
NC_056057.1:11237389_G/T LOC114114483 -5.74915565135561 0.000429411937196797 0.332263218831112 -1.39165159178868
NC_056057.1:11238361_A/G LOC114114483 5.74915565135561 0.000429411937196797 0.332263218831112 1.39165159178868
NC_056057.1:11239108_T/G LOC114114483 5.74915565135561 0.000429411937196797 0.332263218831112 1.39165159178868
NC_056057.1:11240184_T/C LOC114114483 5.74915565135561 0.000429411937196797 0.332263218831112 1.39165159178868
NC_056057.1:11240193_A/G LOC114114483 5.74915565135561 0.000429411937196797 0.332263218831112 1.39165159178868
NC_056057.1:11240499_C/T LOC114114483 5.74915565135561 0.000429411937196797 0.332263218831112 1.39165159178868
NC_056068.1:79345546_G/A TNKS1BP1 5.74881563270295 0.000429579378167388 0.332263218831112 0.364627556666057
NC_056068.1:79346233_G/A TNKS1BP1 5.74881563270295 0.000429579378167388 0.332263218831112 0.364627556666057
NC_056068.1:79346236_T/C TNKS1BP1 5.74881563270295 0.000429579378167388 0.332263218831112 0.364627556666057
NC_056068.1:79346449_A/G TNKS1BP1 5.74881563270295 0.000429579378167388 0.332263218831112 0.364627556666057
NC_056068.1:79352857_C/G TNKS1BP1 -5.74881563270295 0.00042957937816739 0.332263218831112 -0.364627556666057
NC_056057.1:114738280_G/A LOC101114852 5.74680296960096 0.000430571977901102 0.332263218831112 1.43945421961053
NC_056057.1:113492796_A/G LOC101114852 5.74680296960096 0.000430571977901104 0.332263218831112 1.43945421961053
NC_056056.1:34124997_G/A ABHD1 5.74663807865272 0.000430653410042046 0.332263218831112 0.866174242380112
NC_056056.1:34165885_A/G ABHD1 5.74663807865272 0.000430653410042046 0.332263218831112 0.866174242380112
NC_056056.1:34166744_A/C ABHD1 5.74663807865272 0.000430653410042046 0.332263218831112 0.866174242380112
NC_056056.1:34166833_A/C ABHD1 5.74663807865272 0.000430653410042046 0.332263218831112 0.866174242380112
NC_056056.1:34174755_T/C ABHD1 5.74663807865272 0.000430653410042046 0.332263218831112 0.866174242380112
NC_056056.1:34174885_C/G ABHD1 5.74663807865272 0.000430653410042046 0.332263218831112 0.866174242380112
NC_056056.1:34175689_T/C ABHD1 5.74663807865272 0.000430653410042046 0.332263218831112 0.866174242380112
NC_056056.1:34176054_G/A ABHD1 5.74663807865272 0.000430653410042046 0.332263218831112 0.866174242380112
NC_056056.1:34176175_A/C ABHD1 5.74663807865272 0.000430653410042046 0.332263218831112 0.866174242380112
NC_056056.1:34176189_C/G ABHD1 5.74663807865272 0.000430653410042046 0.332263218831112 0.866174242380112
NC_056056.1:34176869_T/C ABHD1 5.74663807865272 0.000430653410042046 0.332263218831112 0.866174242380112
NC_056056.1:34177254_C/T ABHD1 5.74663807865272 0.000430653410042046 0.332263218831112 0.866174242380112
NC_056056.1:34177320_G/A ABHD1 5.74663807865272 0.000430653410042046 0.332263218831112 0.866174242380112
NC_056056.1:34318428_G/A ABHD1 5.74663807865272 0.000430653410042046 0.332263218831112 0.866174242380112
NC_056056.1:34486727_G/C ABHD1 5.74663807865272 0.000430653410042046 0.332263218831112 0.866174242380112
OAR15_45813713.1 LOC114118581 -5.74506293296022 0.000431432156741294 0.332263218831112 -0.197356355672505
OAR15_45813713.1_F2BT LOC114118581 -5.74506293296022 0.000431432156741294 0.332263218831112 -0.197356355672505
NC_056067.1:10219706_T/C KLHL36 -5.74467504797723 0.000431624163209837 0.332263218831112 -0.258513440123403
NC_056067.1:10224479_T/C KLHL36 5.74467504797723 0.000431624163209837 0.332263218831112 0.258513440123403
NC_056067.1:10313986_G/A KLHL36 5.74467504797723 0.000431624163209837 0.332263218831112 0.258513440123403
NC_056067.1:10314125_G/A KLHL36 5.74467504797723 0.000431624163209837 0.332263218831112 0.258513440123403
NC_056067.1:10314331_T/G KLHL36 5.74467504797723 0.000431624163209837 0.332263218831112 0.258513440123403
NC_056067.1:10718212_T/G KLHL36 5.74467504797723 0.000431624163209837 0.332263218831112 0.258513440123403
NC_056067.1:11189810_A/G KLHL36 -5.74467504797723 0.000431624163209837 0.332263218831112 -0.258513440123403
NC_056067.1:11190131_G/T KLHL36 -5.74467504797723 0.000431624163209837 0.332263218831112 -0.258513440123403
NC_056067.1:11190436_A/C KLHL36 -5.74467504797723 0.000431624163209837 0.332263218831112 -0.258513440123403
NC_056067.1:11190580_T/C KLHL36 -5.74467504797723 0.000431624163209837 0.332263218831112 -0.258513440123403
NC_056067.1:11190797_C/T KLHL36 -5.74467504797723 0.000431624163209837 0.332263218831112 -0.258513440123403
NC_056067.1:11192117_G/A KLHL36 -5.74467504797723 0.000431624163209837 0.332263218831112 -0.258513440123403
NC_056067.1:11314153_C/T KLHL36 5.74467504797723 0.000431624163209837 0.332263218831112 0.258513440123403
NC_056060.1:63446149_C/T SLC28A2 5.74451184919584 0.000431704976111018 0.332263218831112 0.810870275647357
NC_056060.1:63446158_C/T SLC28A2 5.74451184919584 0.000431704976111018 0.332263218831112 0.810870275647357
NC_056060.1:63450986_G/T SLC28A2 5.74451184919584 0.000431704976111018 0.332263218831112 0.810870275647357
NC_056062.1:16080900_C/T LOC114116344 -5.74348295938951 0.000432214845705306 0.332263218831112 -0.506083678233566
NC_056062.1:16080942_G/A LOC114116344 -5.74348295938951 0.000432214845705306 0.332263218831112 -0.506083678233566
NC_056062.1:16081045_A/C LOC114116344 -5.74348295938951 0.000432214845705306 0.332263218831112 -0.506083678233566
NC_056077.1:36782830_G/T LOC101103618 -5.74183738768412 0.000433031690483732 0.332263218831112 -0.128879624625454
NC_056077.1:36827738_C/T LOC101103618 -5.74183738768412 0.000433031690483732 0.332263218831112 -0.128879624625454
NC_056077.1:36856769_G/A LOC101103618 -5.74183738768412 0.000433031690483732 0.332263218831112 -0.128879624625454
NC_056067.1:48849230_G/A LOC121816514 -5.74146094596751 0.000433218790664165 0.332263218831112 -0.904257490400156
NC_056067.1:48850055_T/C LOC121816514 -5.74146094596751 0.000433218790664165 0.332263218831112 -0.904257490400156
NC_056067.1:48850199_A/T LOC121816514 -5.74146094596751 0.000433218790664165 0.332263218831112 -0.904257490400156
NC_056067.1:48850660_C/A LOC121816514 -5.74146094596751 0.000433218790664165 0.332263218831112 -0.904257490400156
NC_056067.1:48851110_A/G LOC121816514 -5.74146094596751 0.000433218790664165 0.332263218831112 -0.904257490400156
NC_056067.1:49420508_A/G LOC121816514 -5.74146094596751 0.000433218790664165 0.332263218831112 -0.904257490400156
NC_056067.1:49420636_A/G LOC121816514 -5.74146094596751 0.000433218790664165 0.332263218831112 -0.904257490400156
NC_056067.1:49429938_A/C LOC121816514 -5.74146094596751 0.000433218790664165 0.332263218831112 -0.904257490400156
NC_056067.1:49440917_T/C LOC121816514 -5.74146094596751 0.000433218790664165 0.332263218831112 -0.904257490400156
NC_056067.1:49458146_C/T LOC121816514 -5.74146094596751 0.000433218790664165 0.332263218831112 -0.904257490400156
NC_056067.1:49463482_C/T LOC121816514 -5.74146094596751 0.000433218790664165 0.332263218831112 -0.904257490400156
NC_056067.1:49463571_C/T LOC121816514 -5.74146094596751 0.000433218790664165 0.332263218831112 -0.904257490400156
NC_056067.1:49465139_C/T LOC121816514 -5.74146094596751 0.000433218790664165 0.332263218831112 -0.904257490400156
NC_056058.1:38140123_G/T LOC101112480 -5.74078782184856 0.000433553570363689 0.332411209508789 -0.561035056317614
s12268.1 PIGH -5.73724852901679 0.000435318530266506 0.333655282739342 -0.273585995283455
NC_056060.1:7837970_G/A F2RL1 5.73677459112902 0.00043555547064082 0.333727755939104 0.578620423749813
NC_056058.1:4102851_G/C SNAP47 5.73529865646668 0.000436294257582622 0.334075401921257 0.14472106099597
NC_056058.1:4103152_C/T SNAP47 5.73529865646668 0.000436294257582622 0.334075401921257 0.14472106099597
OAR15_81487026.1 SLC35C1 5.73337009501541 0.000437261685834333 0.334361003614239 0.333804461566944
NC_056058.1:13118248_C/G PEX11G -5.73284961942098 0.000437523176939773 0.334361003614239 -0.60826654410452
NC_056058.1:13135837_A/G PEX11G 5.73284961942098 0.000437523176939773 0.334361003614239 0.60826654410452
NC_056058.1:13183379_C/T PEX11G -5.73284961942098 0.000437523176939773 0.334361003614239 -0.60826654410452
NC_056058.1:13789970_T/C PEX11G -5.73284961942098 0.000437523176939773 0.334361003614239 -0.60826654410452
NC_056058.1:13791319_G/A PEX11G -5.73284961942098 0.000437523176939773 0.334361003614239 -0.60826654410452
NC_056066.1:37807151_G/A LOC101121441 -5.73095610457187 0.000438475945071981 0.334979900928749 -0.178148271356657
OAR2_37338885.1 CNTFR -5.72980822645975 0.000439054638035536 0.335312708022968 -0.301490225985731
OAR23_48775222.1 ST8SIA5 -5.72874897121841 0.000439589397342924 0.335611756432258 -0.535621941687276
NC_056058.1:11125069_G/A WDR83OS 5.7243656764475 0.000441809903107448 0.33648866547387 0.150913443811402
NC_056058.1:11060173_C/A WDR83OS -5.7243656764475 0.000441809903107449 0.33648866547387 -0.150913443811402
NC_056058.1:11120609_G/A WDR83OS -5.7243656764475 0.000441809903107449 0.33648866547387 -0.150913443811402
NC_056058.1:11120801_C/A WDR83OS -5.7243656764475 0.000441809903107449 0.33648866547387 -0.150913443811402
s67262.1 TTC3 5.72399716839126 0.000441997144310682 0.33648866547387 0.133573536218841
NC_056075.1:16935408_C/T OPALIN -5.72393242085585 0.000442030051937821 0.33648866547387 -0.573460977370563
NC_056075.1:16935874_A/G OPALIN -5.72393242085585 0.000442030051937821 0.33648866547387 -0.573460977370563
NC_056075.1:16935896_C/T OPALIN -5.72393242085585 0.000442030051937821 0.33648866547387 -0.573460977370563
NC_056075.1:16935913_A/C OPALIN -5.72393242085585 0.000442030051937821 0.33648866547387 -0.573460977370563
NC_056067.1:57510528_T/C SIGLEC5 -5.72363430133567 0.000442181604513616 0.336494745547533 -0.275890112942543
NC_056055.1:72986052_C/T LOC101112702 5.72202505558124 0.00044300067036383 0.336907464735865 0.228962498671771
OAR1_119154049.1 ACKR1 5.72178571251219 0.00044312263238228 0.336907464735865 0.162862070879917
NC_056073.1:44615220_G/A LOC114109523 -5.72143989169898 0.000443298917437868 0.336907464735865 -0.435746647696758
NC_056073.1:44662175_G/A LOC114109523 -5.72143989169898 0.000443298917437868 0.336907464735865 -0.435746647696758
NC_056065.1:26228306_G/A TAF1A -5.72081938242296 0.000443615420496439 0.337038721039616 -0.218171079349102
s51407.1 LOC114108847 5.71808977345723 0.000445010663958644 0.337989204353258 0.510120093534323
NC_056064.1:36284202_G/A LOC105601873 -5.71652510573615 0.000445812620197677 0.338488611386253 -0.122528901872132
NC_056056.1:95982636_C/T TTC31 -5.71599298120109 0.000446085717624612 0.338586282567586 -0.378461825278067
OAR10_34275387.1 MTMR6 5.71394506780186 0.000447138466249011 0.339143544756066 0.187156249660417
s18108.1 MTMR6 5.71394506780186 0.000447138466249011 0.339143544756066 0.187156249660417
OAR2_157560658.1 RBMS1 5.71372065335845 0.000447253994442032 0.339143544756066 0.217492248530759
NC_056054.1:17326822_T/C CCDC30 -5.71099040646284 0.000448662151483221 0.340101291868284 -0.2484278401108
NC_056078.1:43316771_C/T TMEM72 -5.70835428182667 0.000450026388315965 0.340640246491189 -0.237252644479797
NC_056067.1:50859673_G/A CD177 -5.7082126539881 0.00045009981192555 0.340640246491189 -0.319233763751801
NC_056067.1:51226146_G/T CD177 -5.7082126539881 0.00045009981192555 0.340640246491189 -0.319233763751801
NC_056067.1:51227507_G/A CD177 -5.7082126539881 0.00045009981192555 0.340640246491189 -0.319233763751801
NC_056067.1:51226609_A/G CD177 5.7082126539881 0.000450099811925553 0.340640246491189 0.319233763751801
NC_056067.1:50501856_G/A LOC101122718 -5.70304974156257 0.000452785409980977 0.342451584672679 -0.448790356506117
NC_056067.1:50502772_G/T LOC101122718 -5.70304974156257 0.000452785409980977 0.342451584672679 -0.448790356506117
NC_056058.1:92430506_G/A ELL2 5.70150024222031 0.000453594846585946 0.342953113681193 0.749028492787264
NC_056054.1:191662620_C/A LOC106990119 5.69939910038624 0.000454694994553237 0.343073678942307 0.234075293576932
NC_056070.1:29723733_C/T LOC121816922 -5.69910471320751 0.000454849368339919 0.343073678942307 -0.13707758634803
NC_056070.1:30019678_T/C LOC121816922 -5.69910471320751 0.000454849368339919 0.343073678942307 -0.13707758634803
NC_056067.1:53895737_C/T ZNF114 -5.69815681173872 0.00045534683010413 0.343073678942307 -1.37878408109531
s71038.1 PDGFD 5.69777678283302 0.000455546438371311 0.343073678942307 0.329085142009802
NC_056066.1:42878532_C/T NET1 -5.69758434082375 0.000455647554237823 0.343073678942307 -0.102896706447661
NC_056066.1:42945355_G/A NET1 -5.69758434082375 0.000455647554237823 0.343073678942307 -0.102896706447661
s14916.1 LOC121817347 5.69750457578843 0.000455689472849921 0.343073678942307 0.262541074323893
OAR20_52640216.1 LOC121817347 -5.69750457578842 0.000455689472849925 0.343073678942307 -0.262541074323893
NC_056076.1:60845613_G/A RELCH -5.69747772061609 0.000455703586898824 0.343073678942307 -0.116600466097316
OAR4_52735300.1 LAMB1 5.69679923631735 0.000456060331656159 0.343073678942307 0.385842824265338
NC_056054.1:105871164_C/T PBXIP1 -5.69614883543255 0.000456402598356647 0.343073678942307 -0.512416867250478
s54150.1 PBXIP1 5.69614883543255 0.00045640259835665 0.343073678942307 0.512416867250478
NC_056054.1:256067826_C/T LOC101117129 5.69612311970517 0.000456416136790005 0.343073678942307 0.693343525663723
NC_056054.1:256178308_G/A LOC101117129 5.69612311970517 0.000456416136790005 0.343073678942307 0.693343525663723
NC_056054.1:256178433_A/C LOC101117129 5.69612311970517 0.000456416136790005 0.343073678942307 0.693343525663723
NC_056054.1:256178459_T/C LOC101117129 5.69612311970517 0.000456416136790005 0.343073678942307 0.693343525663723
NC_056054.1:256178807_C/T LOC101117129 5.69612311970517 0.000456416136790005 0.343073678942307 0.693343525663723
NC_056061.1:74011491_G/A LOC101106575 5.69565450079133 0.000456662925607951 0.343073678942307 0.342908888558153
NC_056055.1:103173571_C/T ELP3 -5.6956187574834 0.000456681755126838 0.343073678942307 -0.23628589769418
OAR14_67881168.1 LOC101117099 -5.69489952886967 0.00045706082499418 0.343147761069354 -0.26303513207733
s11914.1 PTPRE 5.69487610321381 0.000457073177312516 0.343147761069354 0.401489924918068
NC_056064.1:40583670_G/A THRA 5.68928050710108 0.000460034263473622 0.344904199419091 0.610951009932799
NC_056064.1:40583862_G/A THRA 5.68928050710108 0.000460034263473622 0.344904199419091 0.610951009932799
NC_056066.1:483859_C/T PLCB1 -5.68906538559117 0.000460148521778985 0.344904199419091 -1.27624186044933
NC_056066.1:484807_C/A PLCB1 -5.68906538559117 0.000460148521778985 0.344904199419091 -1.27624186044933
NC_056066.1:486190_A/C PLCB1 -5.68906538559117 0.000460148521778985 0.344904199419091 -1.27624186044933
NC_056059.1:91868205_G/C ART3 -5.68347726028468 0.000463127516532732 0.346965469576938 -0.24647436533839
NC_056056.1:202303695_A/G HEBP1 5.68205265533738 0.000463890349846526 0.346965469576938 0.273428360786955
NC_056056.1:202634253_T/C HEBP1 5.68205265533738 0.000463890349846526 0.346965469576938 0.273428360786955
NC_056056.1:202690579_T/A HEBP1 5.68205265533738 0.000463890349846526 0.346965469576938 0.273428360786955
NC_056056.1:202304222_C/G HEBP1 -5.68205265533738 0.000463890349846528 0.346965469576938 -0.273428360786955
NC_056056.1:202304273_T/C HEBP1 -5.68205265533738 0.000463890349846528 0.346965469576938 -0.273428360786955
NC_056065.1:70401337_G/A LOC105607667 -5.68169366652999 0.000464082795309454 0.346965469576938 -0.532985509774242
NC_056065.1:70401340_C/A LOC105607667 -5.68169366652999 0.000464082795309454 0.346965469576938 -0.532985509774242
NC_056073.1:29986836_C/T LOC114109691 5.68080499184224 0.000464559570370373 0.347100488535556 0.281507880788
NC_056073.1:29983666_G/C LOC114109691 -5.68080499184224 0.000464559570370375 0.347100488535556 -0.281507880788
NC_056064.1:19776099_A/G LOC443162 -5.67863743247363 0.000465724727299843 0.347860158152938 -0.812429647340887
s14201.1 LMTK3 5.67721999920904 0.000466488395105379 0.348319558126977 0.154161465922422
OAR22_34955585_X.1 MXI1 5.67540925442743 0.000467465968655213 0.348716222439456 0.477383470133122
NC_056075.1:30610854_T/C MXI1 -5.67540925442743 0.000467465968655213 0.348716222439456 -0.477383470133122
OAR22_35925798.1 MXI1 -5.67540925442743 0.000467465968655213 0.348716222439456 -0.477383470133122
NC_056072.1:51923154_C/G IMPDH2 5.66957627057439 0.00047063037770327 0.35096507977626 0.309105742911437
NC_056056.1:7316033_G/A IER5L -5.6637976521809 0.00047378851321398 0.352759570263699 -0.129485989909393
OAR10_81430826_X.1 LOC121820463 -5.66341283088575 0.000473999651388781 0.352759570263699 -0.435542670407841
OAR25_19228950.1 ZNF365 -5.66339992436661 0.000474006734542038 0.352759570263699 -0.378172457924837
NC_056070.1:68216765_T/C LOC121816974 -5.66293611081556 0.000474261354602334 0.352759570263699 -0.345604400159782
NC_056070.1:68219396_A/G LOC121816974 -5.66293611081556 0.000474261354602334 0.352759570263699 -0.345604400159782
NC_056070.1:68221130_A/C LOC121816974 -5.66293611081556 0.000474261354602334 0.352759570263699 -0.345604400159782
NC_056054.1:104822013_T/C PMVK 5.66160436072323 0.000474993281864663 0.352759570263699 0.182339519799942
NC_056054.1:104822077_C/T PMVK 5.66160436072323 0.000474993281864663 0.352759570263699 0.182339519799942
NC_056054.1:104822247_G/C PMVK 5.66160436072323 0.000474993281864663 0.352759570263699 0.182339519799942
NC_056054.1:104822936_T/C PMVK 5.66160436072323 0.000474993281864663 0.352759570263699 0.182339519799942
NC_056054.1:104823068_T/C PMVK 5.66160436072323 0.000474993281864663 0.352759570263699 0.182339519799942
NC_056054.1:104824678_T/C PMVK 5.66160436072323 0.000474993281864663 0.352759570263699 0.182339519799942
NC_056054.1:104827711_C/T PMVK 5.66160436072323 0.000474993281864663 0.352759570263699 0.182339519799942
NC_056056.1:95912235_G/A TLX2 5.65860462182563 0.000476646482156782 0.353875211919961 0.322623908698658
ilmnseq_rs414434774 HAGH -5.65737166830388 0.000477327813017191 0.354268833412868 -0.360447594638098
NC_056065.1:2793997_G/T CDK18 -5.65595644702578 0.000478111184205777 0.354625656395961 -1.17235317546714
NC_056065.1:3392751_G/A CDK18 -5.65595644702578 0.000478111184205777 0.354625656395961 -1.17235317546714
NC_056067.1:63126934_A/T LOC121816568 -5.6526042829085 0.000479972356720498 0.355451583155253 -0.379695811611371
NC_056074.1:38708149_T/C EHD1 -5.65231268829227 0.00048013463035031 0.355451583155253 -0.279945659796136
NC_056074.1:38709022_G/A EHD1 -5.65231268829227 0.00048013463035031 0.355451583155253 -0.279945659796136
NC_056074.1:38709033_A/G EHD1 -5.65231268829227 0.00048013463035031 0.355451583155253 -0.279945659796136
NC_056074.1:38709099_G/A EHD1 -5.65231268829227 0.00048013463035031 0.355451583155253 -0.279945659796136
NC_056074.1:38709292_C/T EHD1 -5.65231268829227 0.00048013463035031 0.355451583155253 -0.279945659796136
NC_056055.1:221490299_T/C CNOT9 5.65203021700999 0.000480291884273617 0.355455728013781 0.197231365869223
s66395.1 LOC105609000 5.64717253847649 0.000483005062094485 0.356715366981976 0.359126942025391
NC_056071.1:66025346_A/G CDC42BPB -5.64626140309797 0.000483515834643176 0.356715366981976 -0.210641272662512
NC_056071.1:66057349_T/C CDC42BPB -5.64626140309797 0.000483515834643176 0.356715366981976 -0.210641272662512
NC_056071.1:66057911_A/G CDC42BPB -5.64626140309797 0.000483515834643176 0.356715366981976 -0.210641272662512
NC_056071.1:66061026_T/C CDC42BPB -5.64626140309797 0.000483515834643176 0.356715366981976 -0.210641272662512
NC_056071.1:66063450_A/G CDC42BPB -5.64626140309797 0.000483515834643176 0.356715366981976 -0.210641272662512
NC_056071.1:66065184_T/C CDC42BPB -5.64626140309797 0.000483515834643176 0.356715366981976 -0.210641272662512
NC_056071.1:66025636_G/T CDC42BPB 5.64626140309796 0.000483515834643179 0.356715366981976 0.210641272662512
NC_056071.1:66030390_C/T CDC42BPB 5.64626140309796 0.000483515834643179 0.356715366981976 0.210641272662512
NC_056071.1:66073925_C/T CDC42BPB 5.64626140309796 0.000483515834643179 0.356715366981976 0.210641272662512
NC_056077.1:41198472_G/A LOC121817889 -5.64467892064686 0.000484404367670179 0.35687424550119 -0.201975110033843
s01281.1 HS6ST3 -5.64456832563771 0.000484466531626544 0.35687424550119 -0.232650570639563
OAR10_80922597.1 HS6ST3 5.6445683256377 0.000484466531626548 0.35687424550119 0.232650570639563
NC_056056.1:86850718_G/T CEBPZOS -5.64369402165025 0.000484958274609296 0.35687424550119 -0.25741054322841
NC_056054.1:266558717_C/T C1H21orf58 5.64316906750123 0.000485253792880362 0.35687424550119 0.259397597075569
NC_056054.1:266558832_G/T C1H21orf58 5.64316906750123 0.000485253792880362 0.35687424550119 0.259397597075569
NC_056054.1:266575285_G/T C1H21orf58 5.64316906750123 0.000485253792880362 0.35687424550119 0.259397597075569
NC_056054.1:266677855_C/T C1H21orf58 5.64316906750123 0.000485253792880362 0.35687424550119 0.259397597075569
NC_056054.1:266828096_G/A C1H21orf58 5.64316906750123 0.000485253792880362 0.35687424550119 0.259397597075569
NC_056054.1:266841109_C/T C1H21orf58 5.64316906750123 0.000485253792880362 0.35687424550119 0.259397597075569
NC_056056.1:34385222_C/T EIF2B4 5.64168107373618 0.00048609252119653 0.35737894199069 0.232017992455047
OAR17_76104497.1 LOC114112157 -5.63997125090558 0.000487058253102917 0.357976666688381 -0.822029262146026
NC_056056.1:31819509_T/C LOC121819012 5.63713384608074 0.000488665512607058 0.358198151269854 0.180389727903708
NC_056056.1:31842032_T/C LOC121819012 5.63713384608074 0.000488665512607058 0.358198151269854 0.180389727903708
NC_056056.1:31842903_C/T LOC121819012 5.63713384608074 0.000488665512607058 0.358198151269854 0.180389727903708
NC_056056.1:31855217_T/C LOC121819012 5.63713384608074 0.000488665512607058 0.358198151269854 0.180389727903708
NC_056056.1:209253174_T/A PTMS 5.63697706638131 0.00048875449078077 0.358198151269854 0.252292994577276
NC_056066.1:38159680_C/T RBBP9 -5.63570625465427 0.000489476379626525 0.358198151269854 -0.476864500348021
NC_056066.1:38181223_C/T RBBP9 -5.63570625465427 0.000489476379626525 0.358198151269854 -0.476864500348021
NC_056076.1:62064543_A/G LOC114110487 -5.63554566484689 0.000489567686513499 0.358198151269854 -0.393251392456402
s37049.1 LOC114110487 5.63554566484689 0.000489567686513503 0.358198151269854 0.393251392456401
NC_056055.1:102142721_C/A LOC101113728 -5.63493841484105 0.00048991312108357 0.358198151269854 -0.778674647109956
NC_056064.1:37117465_T/C KAT7 -5.63411278876557 0.000490383208502465 0.358198151269854 -0.134229526219012
NC_056064.1:37117719_A/G KAT7 -5.63411278876557 0.000490383208502465 0.358198151269854 -0.134229526219012
NC_056064.1:37117877_C/T KAT7 -5.63411278876557 0.000490383208502465 0.358198151269854 -0.134229526219012
NC_056064.1:37118229_T/C KAT7 -5.63411278876557 0.000490383208502465 0.358198151269854 -0.134229526219012
NC_056064.1:37118818_A/C KAT7 -5.63411278876557 0.000490383208502465 0.358198151269854 -0.134229526219012
NC_056064.1:37118896_A/G KAT7 -5.63411278876557 0.000490383208502465 0.358198151269854 -0.134229526219012
NC_056064.1:37119240_G/A KAT7 -5.63411278876557 0.000490383208502465 0.358198151269854 -0.134229526219012
NC_056055.1:49661759_G/C TRIM14 -5.63375638002102 0.000490586290319389 0.358198151269854 -0.509397548800528
NC_056064.1:19026478_A/G LOC121820563 5.63372691188351 0.00049060308540738 0.358198151269854 0.836875522211713
NC_056064.1:19026511_A/C LOC121820563 5.63372691188351 0.00049060308540738 0.358198151269854 0.836875522211713
NC_056054.1:43343487_C/T DIRAS3 -5.63325070619765 0.000490874581938019 0.358198151269854 -0.374351400854202
NC_056054.1:43343715_T/C DIRAS3 -5.63325070619765 0.000490874581938019 0.358198151269854 -0.374351400854202
NC_056054.1:43345861_G/T DIRAS3 -5.63325070619765 0.000490874581938019 0.358198151269854 -0.374351400854202
NC_056078.1:28907501_A/G FAM149B1 5.63226455793034 0.000491437334053411 0.358497187650923 0.137549407171676
NC_056077.1:659196_G/A CAPN15 5.63091759318952 0.000492207133683322 0.358516462823168 0.230152124329094
NC_056077.1:842426_G/A CAPN15 -5.63091759318952 0.000492207133683322 0.358516462823168 -0.230152124329094
NC_056077.1:843512_C/T CAPN15 -5.63091759318952 0.000492207133683322 0.358516462823168 -0.230152124329094
NC_056077.1:856252_A/G CAPN15 5.63091759318952 0.000492207133683322 0.358516462823168 0.230152124329094
NC_056065.1:4188173_G/T RAB7B 5.63088013176695 0.00049222856206389 0.358516462823168 0.628343460486023
NC_056067.1:64499335_A/C LOC105602028 -5.62962752889832 0.000492945656057384 0.358927223480849 -0.226004399748554
OAR24_30209224.1 PHKG1 5.62712951028634 0.000494379157527886 0.359609434698033 0.24434698067503
NC_056064.1:8833003_C/T SRSF1 5.62697677532545 0.000494466953708612 0.359609434698033 0.137604398834277
NC_056067.1:47751574_A/G EID2 5.62552531824836 0.000495302145512672 0.359609434698033 0.212538774160541
NC_056064.1:49462947_A/G CD7 5.62503747809553 0.000495583204365467 0.359609434698033 0.5486537588059
NC_056064.1:49470405_T/C CD7 5.62503747809553 0.000495583204365467 0.359609434698033 0.5486537588059
s20120.1 LOC105616273 5.6248213310939 0.000495707788908043 0.359609434698033 0.856681992154593
NC_056059.1:3758260_T/C NDNF -5.6246008000379 0.000495834935816505 0.359609434698033 -0.759574318891362
NC_056059.1:3758771_G/A NDNF -5.6246008000379 0.000495834935816505 0.359609434698033 -0.759574318891362
NC_056076.1:42698605_T/C VAPA 5.62421613670444 0.000496056798714399 0.359609434698033 0.112030368659443
NC_056076.1:42698697_G/A VAPA 5.62421613670444 0.000496056798714399 0.359609434698033 0.112030368659443
NC_056076.1:42699240_G/T VAPA 5.62421613670444 0.000496056798714399 0.359609434698033 0.112030368659443
NC_056076.1:42699483_G/A VAPA 5.62421613670444 0.000496056798714399 0.359609434698033 0.112030368659443
NC_056060.1:20339653_A/G REC114 -5.62290161152197 0.000496815802808512 0.359609434698033 -0.456925000117495
NC_056060.1:20817416_G/A REC114 -5.62290161152197 0.000496815802808512 0.359609434698033 -0.456925000117495
NC_056060.1:20838195_G/A REC114 5.62290161152197 0.000496815802808512 0.359609434698033 0.456925000117495
NC_056060.1:20838386_A/G REC114 5.62290161152197 0.000496815802808512 0.359609434698033 0.456925000117495
NC_056060.1:20838467_C/T REC114 5.62290161152197 0.000496815802808512 0.359609434698033 0.456925000117495
NC_056060.1:20853380_G/A REC114 -5.62290161152197 0.000496815802808512 0.359609434698033 -0.456925000117495
NC_056060.1:20858815_T/C REC114 -5.62290161152197 0.000496815802808512 0.359609434698033 -0.456925000117495
NC_056055.1:246664027_A/C IFFO2 -5.62240207323007 0.00049710456951519 0.359609434698033 -0.351711619942426
NC_056055.1:246666517_C/T IFFO2 5.62240207323006 0.000497104569515192 0.359609434698033 0.351711619942426
NC_056079.1:41313030_A/C NKIRAS1 5.61971614924742 0.000498660377361479 0.360137842899754 0.167212273523882
OAR12_48062551.1 LZIC -5.61789707244868 0.00049971710518291 0.360137842899754 -0.583744266376412
OAR12_48349659.1 LZIC -5.61789707244868 0.00049971710518291 0.360137842899754 -0.583744266376412
NC_056056.1:102691353_A/G LOC101110664 -5.61644426537753 0.000500562827989274 0.360137842899754 -0.412798622463634
NC_056056.1:102691958_A/G LOC101110664 -5.61644426537753 0.000500562827989274 0.360137842899754 -0.412798622463634
NC_056056.1:104005354_T/C LOC101110664 -5.61644426537753 0.000500562827989274 0.360137842899754 -0.412798622463634
NC_056056.1:104128112_C/T LOC101110664 -5.61644426537753 0.000500562827989274 0.360137842899754 -0.412798622463634
NC_056056.1:103538161_C/T LOC101110664 5.61644426537752 0.000500562827989276 0.360137842899754 0.412798622463634
NC_056077.1:34573781_C/T LOC121817909 5.61555310431666 0.000501082377407513 0.360137842899754 0.115686458677236
s09809.1 CDH23 5.61491328838866 0.000501455757094313 0.360137842899754 1.14430885340518
s14165.1 LOC105611547 5.61447872935905 0.000501709528492321 0.360137842899754 0.197714974716881
NC_056059.1:91791600_A/G ART3 5.61262631230013 0.00050279287583362 0.360137842899754 0.339312407041839
NC_056071.1:13462493_G/A SLCO3A1 5.61206732217864 0.000503120293844607 0.360137842899754 0.420936421390711
NC_056071.1:13462532_C/T SLCO3A1 5.61206732217864 0.000503120293844607 0.360137842899754 0.420936421390711
NC_056071.1:13478696_G/A SLCO3A1 5.61206732217864 0.000503120293844607 0.360137842899754 0.420936421390711
NC_056061.1:74483575_A/C KATNA1 -5.61190789331233 0.000503213719226895 0.360137842899754 -0.171758361234216
NC_056061.1:74483578_T/G KATNA1 -5.61190789331233 0.000503213719226895 0.360137842899754 -0.171758361234216
NC_056054.1:224071_G/A LOC121817693 5.61187571481252 0.00050323257815166 0.360137842899754 0.221956418354958
NC_056054.1:224354_G/A LOC121817693 5.61187571481252 0.00050323257815166 0.360137842899754 0.221956418354958
NC_056054.1:480064_A/G LOC121817693 5.61187571481252 0.00050323257815166 0.360137842899754 0.221956418354958
NC_056054.1:480366_C/A LOC121817693 5.61187571481252 0.00050323257815166 0.360137842899754 0.221956418354958
NC_056054.1:489448_G/A LOC121817693 -5.61187571481251 0.000503232578151663 0.360137842899754 -0.221956418354958
NC_056054.1:489814_A/G LOC121817693 -5.61187571481251 0.000503232578151663 0.360137842899754 -0.221956418354958
NC_056073.1:16396095_C/T TBCC 5.61144829563994 0.000503483150286799 0.360137842899754 0.105680416861418
NC_056073.1:16396488_A/G TBCC 5.61144829563994 0.000503483150286799 0.360137842899754 0.105680416861418
NC_056064.1:20118530_G/A SSH2 -5.6109121731154 0.000503797642882196 0.360137842899754 -0.153617841126805
NC_056062.1:12774136_G/A SCX -5.61088008142685 0.000503816474894966 0.360137842899754 -0.188963382396388
NC_056062.1:13922546_T/C SCX -5.61088008142685 0.000503816474894966 0.360137842899754 -0.188963382396388
OAR13_80794248.1 SLC12A5 -5.61033653196483 0.000504135557499316 0.360137842899754 -0.465546566525929
OAR4_122648335.1 AOC1 -5.60961890641403 0.000504557168807774 0.360137842899754 -0.472855370109099
OAR23_41044610.1 ZBTB14 5.60477274017441 0.000507414489800254 0.360137842899754 0.214092209115483
s62642.1 ZBTB14 5.60477274017441 0.000507414489800254 0.360137842899754 0.214092209115483
NC_056058.1:49449849_C/G ARAP3 -5.60446151127619 0.000507598597956201 0.360137842899754 -0.304054534906015
NC_056058.1:49461052_C/T ARAP3 -5.60446151127619 0.000507598597956201 0.360137842899754 -0.304054534906015
NC_056058.1:49479031_C/T ARAP3 -5.60446151127619 0.000507598597956201 0.360137842899754 -0.304054534906015
NC_056058.1:50255857_C/T ARAP3 -5.60446151127619 0.000507598597956201 0.360137842899754 -0.304054534906015
OAR2_219736519.1 NDUFS1 -5.60119437714534 0.000509535711172176 0.360137842899754 -0.510335130208566
NC_056073.1:26603794_G/A LOC101116687 5.60087331744092 0.000509726507938776 0.360137842899754 0.288223236527386
NC_056073.1:27471463_G/A LOC101116687 5.60087331744092 0.000509726507938776 0.360137842899754 0.288223236527386
NC_056072.1:51461055_G/A CCDC51 5.59681645931945 0.000512144154779099 0.360137842899754 0.11536740217136
NC_056058.1:19227042_G/T GADD45B -5.59637819564744 0.000512406086551938 0.360137842899754 -0.389424758214154
NC_056058.1:19261935_T/C GADD45B -5.59637819564744 0.000512406086551938 0.360137842899754 -0.389424758214154
NC_056055.1:105545432_C/T CEP44 5.5956766894348 0.000512825653513136 0.360137842899754 0.128900692385329
NC_056074.1:40768782_G/A CDC42EP2 5.59546181917613 0.00051295424166933 0.360137842899754 0.371376601075197
NC_056054.1:111539773_G/A LOC100125357 -5.59523060929023 0.000513092647745441 0.360137842899754 -1.9059956816321
NC_056054.1:112289826_C/T LOC100125357 5.59523060929023 0.000513092647745441 0.360137842899754 1.9059956816321
NC_056054.1:112350777_T/G LOC100125357 5.59523060929023 0.000513092647745441 0.360137842899754 1.9059956816321
NC_056054.1:112351964_G/C LOC100125357 5.59523060929023 0.000513092647745441 0.360137842899754 1.9059956816321
NC_056054.1:112351972_C/T LOC100125357 5.59523060929023 0.000513092647745441 0.360137842899754 1.9059956816321
NC_056054.1:112352264_G/A LOC100125357 5.59523060929023 0.000513092647745441 0.360137842899754 1.9059956816321
NC_056054.1:112352509_C/T LOC100125357 5.59523060929023 0.000513092647745441 0.360137842899754 1.9059956816321
NC_056054.1:112352545_C/G LOC100125357 5.59523060929023 0.000513092647745441 0.360137842899754 1.9059956816321
NC_056054.1:112352572_A/C LOC100125357 5.59523060929023 0.000513092647745441 0.360137842899754 1.9059956816321
NC_056054.1:112352779_A/G LOC100125357 -5.59523060929023 0.000513092647745441 0.360137842899754 -1.9059956816321
NC_056054.1:112353260_G/A LOC100125357 5.59523060929023 0.000513092647745441 0.360137842899754 1.9059956816321
NC_056054.1:112353288_G/A LOC100125357 5.59523060929023 0.000513092647745441 0.360137842899754 1.9059956816321
NC_056054.1:112353524_T/C LOC100125357 5.59523060929023 0.000513092647745441 0.360137842899754 1.9059956816321
NC_056054.1:112353740_G/A LOC100125357 5.59523060929023 0.000513092647745441 0.360137842899754 1.9059956816321
NC_056054.1:112353850_A/G LOC100125357 5.59523060929023 0.000513092647745441 0.360137842899754 1.9059956816321
NC_056054.1:112354234_T/A LOC100125357 5.59523060929023 0.000513092647745441 0.360137842899754 1.9059956816321
NC_056054.1:112354397_C/G LOC100125357 5.59523060929023 0.000513092647745441 0.360137842899754 1.9059956816321
NC_056054.1:112354458_G/A LOC100125357 5.59523060929023 0.000513092647745441 0.360137842899754 1.9059956816321
NC_056054.1:112354703_G/T LOC100125357 5.59523060929023 0.000513092647745441 0.360137842899754 1.9059956816321
NC_056054.1:112354721_C/A LOC100125357 5.59523060929023 0.000513092647745441 0.360137842899754 1.9059956816321
NC_056054.1:112354798_T/C LOC100125357 5.59523060929023 0.000513092647745441 0.360137842899754 1.9059956816321
NC_056054.1:112354799_C/A LOC100125357 5.59523060929023 0.000513092647745441 0.360137842899754 1.9059956816321
NC_056054.1:112354844_C/T LOC100125357 5.59523060929023 0.000513092647745441 0.360137842899754 1.9059956816321
NC_056054.1:112355255_G/T LOC100125357 5.59523060929023 0.000513092647745441 0.360137842899754 1.9059956816321
NC_056054.1:112355320_G/A LOC100125357 5.59523060929023 0.000513092647745441 0.360137842899754 1.9059956816321
NC_056054.1:112355354_A/G LOC100125357 5.59523060929023 0.000513092647745441 0.360137842899754 1.9059956816321
NC_056054.1:112355360_C/T LOC100125357 5.59523060929023 0.000513092647745441 0.360137842899754 1.9059956816321
NC_056054.1:112355533_T/C LOC100125357 5.59523060929023 0.000513092647745441 0.360137842899754 1.9059956816321
NC_056054.1:112355775_T/C LOC100125357 5.59523060929023 0.000513092647745441 0.360137842899754 1.9059956816321
NC_056054.1:112356173_C/A LOC100125357 5.59523060929023 0.000513092647745441 0.360137842899754 1.9059956816321
NC_056054.1:112356197_T/G LOC100125357 5.59523060929023 0.000513092647745441 0.360137842899754 1.9059956816321
NC_056054.1:112357979_A/C LOC100125357 5.59523060929023 0.000513092647745441 0.360137842899754 1.9059956816321
NC_056054.1:112358065_A/G LOC100125357 5.59523060929023 0.000513092647745441 0.360137842899754 1.9059956816321
NC_056054.1:112358490_G/A LOC100125357 5.59523060929023 0.000513092647745441 0.360137842899754 1.9059956816321
NC_056054.1:112358526_A/G LOC100125357 5.59523060929023 0.000513092647745441 0.360137842899754 1.9059956816321
NC_056054.1:112358544_A/G LOC100125357 5.59523060929023 0.000513092647745441 0.360137842899754 1.9059956816321
NC_056054.1:112359179_A/G LOC100125357 5.59523060929023 0.000513092647745441 0.360137842899754 1.9059956816321
NC_056054.1:112359295_G/A LOC100125357 5.59523060929023 0.000513092647745441 0.360137842899754 1.9059956816321
NC_056054.1:112359758_G/A LOC100125357 5.59523060929023 0.000513092647745441 0.360137842899754 1.9059956816321
NC_056054.1:112359778_T/C LOC100125357 5.59523060929023 0.000513092647745441 0.360137842899754 1.9059956816321
NC_056054.1:112359931_A/G LOC100125357 5.59523060929023 0.000513092647745441 0.360137842899754 1.9059956816321
NC_056054.1:112360249_C/G LOC100125357 5.59523060929023 0.000513092647745441 0.360137842899754 1.9059956816321
NC_056054.1:112360257_A/C LOC100125357 5.59523060929023 0.000513092647745441 0.360137842899754 1.9059956816321
NC_056054.1:112360466_G/A LOC100125357 5.59523060929023 0.000513092647745441 0.360137842899754 1.9059956816321
NC_056054.1:112360476_A/C LOC100125357 -5.59523060929023 0.000513092647745441 0.360137842899754 -1.9059956816321
NC_056054.1:112360710_T/C LOC100125357 5.59523060929023 0.000513092647745441 0.360137842899754 1.9059956816321
NC_056054.1:112360725_G/C LOC100125357 5.59523060929023 0.000513092647745441 0.360137842899754 1.9059956816321
NC_056054.1:112360754_G/C LOC100125357 5.59523060929023 0.000513092647745441 0.360137842899754 1.9059956816321
NC_056054.1:112361094_G/C LOC100125357 5.59523060929023 0.000513092647745441 0.360137842899754 1.9059956816321
NC_056054.1:112387663_A/G LOC100125357 5.59523060929023 0.000513092647745441 0.360137842899754 1.9059956816321
NC_056054.1:112389366_T/C LOC100125357 5.59523060929023 0.000513092647745441 0.360137842899754 1.9059956816321
NC_056054.1:112390451_A/C LOC100125357 5.59523060929023 0.000513092647745441 0.360137842899754 1.9059956816321
s32306.1 MCP-3 5.59435167915965 0.000513619164230672 0.360137842899754 0.7805621246084
NC_056055.1:52251505_T/C SPAG8 -5.5936096945441 0.000514064106314992 0.360137842899754 -0.234266377634413
NC_056056.1:125784275_G/T LOC114113967 -5.59340100910203 0.00051418932387446 0.360137842899754 -0.30662896366433
NC_056056.1:125784598_T/C LOC114113967 -5.59340100910203 0.00051418932387446 0.360137842899754 -0.30662896366433
NC_056056.1:125784618_A/G LOC114113967 -5.59340100910203 0.00051418932387446 0.360137842899754 -0.30662896366433
NC_056056.1:125784660_T/G LOC114113967 -5.59340100910203 0.00051418932387446 0.360137842899754 -0.30662896366433
NC_056056.1:125784728_T/C LOC114113967 -5.59340100910203 0.00051418932387446 0.360137842899754 -0.30662896366433
NC_056056.1:125784761_A/G LOC114113967 -5.59340100910203 0.00051418932387446 0.360137842899754 -0.30662896366433
NC_056056.1:125784776_G/A LOC114113967 -5.59340100910203 0.00051418932387446 0.360137842899754 -0.30662896366433
NC_056056.1:125784970_A/C LOC114113967 -5.59340100910203 0.00051418932387446 0.360137842899754 -0.30662896366433
NC_056054.1:239540958_G/A CP 5.5930700914303 0.000514387953117691 0.360137842899754 0.905788846275942
NC_056062.1:14083304_C/T MROH6 -5.59023237447339 0.000516094720432898 0.360137842899754 -0.3854231693033
NC_056062.1:14083315_G/T MROH6 -5.59023237447339 0.000516094720432898 0.360137842899754 -0.3854231693033
NC_056062.1:14085059_A/G MROH6 -5.59023237447339 0.000516094720432898 0.360137842899754 -0.3854231693033
NC_056062.1:14085188_A/G MROH6 -5.59023237447339 0.000516094720432898 0.360137842899754 -0.3854231693033
NC_056062.1:14085212_G/A MROH6 -5.59023237447339 0.000516094720432898 0.360137842899754 -0.3854231693033
NC_056062.1:14088950_T/C MROH6 -5.59023237447339 0.000516094720432898 0.360137842899754 -0.3854231693033
NC_056077.1:38463951_T/G RNF216 -5.58840804164574 0.00051719526282086 0.360137842899754 -0.208023993616666
NC_056077.1:38716472_A/G RNF216 -5.58840804164574 0.00051719526282086 0.360137842899754 -0.208023993616666
NC_056077.1:38718105_G/A RNF216 -5.58840804164574 0.00051719526282086 0.360137842899754 -0.208023993616666
NC_056077.1:38718144_C/T RNF216 -5.58840804164574 0.00051719526282086 0.360137842899754 -0.208023993616666
NC_056077.1:38718747_G/A RNF216 -5.58840804164574 0.00051719526282086 0.360137842899754 -0.208023993616666
NC_056077.1:38718905_C/T RNF216 -5.58840804164574 0.00051719526282086 0.360137842899754 -0.208023993616666
NC_056077.1:38718953_G/T RNF216 -5.58840804164574 0.00051719526282086 0.360137842899754 -0.208023993616666
NC_056077.1:38719670_T/C RNF216 -5.58840804164574 0.00051719526282086 0.360137842899754 -0.208023993616666
NC_056077.1:38720007_A/T RNF216 -5.58840804164574 0.00051719526282086 0.360137842899754 -0.208023993616666
NC_056077.1:38721076_G/A RNF216 -5.58840804164574 0.00051719526282086 0.360137842899754 -0.208023993616666
NC_056077.1:38722717_G/C RNF216 -5.58840804164574 0.00051719526282086 0.360137842899754 -0.208023993616666
NC_056077.1:38723313_G/T RNF216 -5.58840804164574 0.00051719526282086 0.360137842899754 -0.208023993616666
NC_056077.1:38723496_G/A RNF216 -5.58840804164574 0.00051719526282086 0.360137842899754 -0.208023993616666
NC_056057.1:114738280_G/A LOC105614569 5.58784405813062 0.000517536011271868 0.360143984442265 0.61473933625206
NC_056075.1:24501970_G/A CFAP43 5.58729052999893 0.000517870682445781 0.360143984442265 0.436674268103825
NC_056075.1:24502420_G/A CFAP43 5.58729052999893 0.000517870682445781 0.360143984442265 0.436674268103825
NC_056075.1:24502517_T/C CFAP43 5.58729052999893 0.000517870682445781 0.360143984442265 0.436674268103825
NC_056064.1:27112493_T/C RPL26 5.58712243902858 0.00051797235972172 0.360143984442265 0.347159370365001
NC_056054.1:256045525_C/T TOPBP1 -5.58407815664699 0.000519817626880769 0.361212684916536 -0.201382076139876
NC_056054.1:256178307_T/C TOPBP1 -5.58407815664699 0.000519817626880769 0.361212684916536 -0.201382076139876
NC_056067.1:50004837_G/A LOC101104051 -5.58194864327181 0.000521112703697055 0.361901813996909 -0.554917956096249
NC_056058.1:41576310_T/C ZCCHC10 5.58124048651814 0.000521544158130263 0.361901813996909 0.190940176419553
s09012.1 AOC1 5.58035709934404 0.000522082923969498 0.361901813996909 0.753052578190711
ilmnseq_rs407676336 C20H6orf47 5.57980228211676 0.000522421611816216 0.361901813996909 0.272352341196891
NC_056054.1:264698711_C/T SLX9 5.57922395812011 0.000522774906123329 0.361901813996909 0.20408007751155
NC_056065.1:27841231_G/T STUM -5.57907547118314 0.000522865658122512 0.361901813996909 -0.0804750754413801
NC_056067.1:13482093_T/C RPL13 -5.57862826875479 0.000523139083055424 0.361901813996909 -0.216316265031896
NC_056064.1:55679460_G/C LOC114116816 -5.57862582917651 0.000523140575073276 0.361901813996909 -0.286945249916529
NC_056057.1:114738371_A/G LOC101114852 5.57849983500948 0.000523217637999222 0.361901813996909 1.00144534417133
NC_056064.1:54784246_T/C GALK1 5.57849405288408 0.000523221174870748 0.361901813996909 0.117678446445098
NC_056056.1:219830853_G/A LOC114114084 -5.57499175294713 0.000525368329216988 0.361901813996909 -0.464086450371492
NC_056058.1:4422214_G/A KXD1 -5.57460726605855 0.000525604635129301 0.361901813996909 -0.308190085012326
NC_056058.1:3895274_G/A KXD1 -5.57460726605854 0.000525604635129304 0.361901813996909 -0.308190085012326
NC_056058.1:3928272_A/G KXD1 -5.57460726605854 0.000525604635129304 0.361901813996909 -0.308190085012326
NC_056058.1:4636458_T/A KXD1 -5.57460726605854 0.000525604635129304 0.361901813996909 -0.308190085012326
NC_056058.1:4829590_G/A KXD1 -5.57460726605854 0.000525604635129304 0.361901813996909 -0.308190085012326
NC_056058.1:4840131_T/C KXD1 -5.57460726605854 0.000525604635129304 0.361901813996909 -0.308190085012326
NC_056058.1:4855266_G/A KXD1 -5.57460726605854 0.000525604635129304 0.361901813996909 -0.308190085012326
OAR1_20926901.1 EFCAB14 5.57404913804912 0.000525947868639681 0.361901813996909 0.48422664947075
NC_056062.1:29790593_G/A LOC101109545 -5.57386223958198 0.000526062861088051 0.361901813996909 -0.528916701186968
NC_056058.1:18019881_C/T GNG7 -5.57366034232375 0.000526187112807972 0.361901813996909 -0.209075268298787
NC_056056.1:1596635_A/G LOC121819259 -5.57346465192677 0.000526307575443871 0.361901813996909 -0.615904114811868
NC_056056.1:1596789_C/T LOC121819259 -5.57346465192677 0.000526307575443871 0.361901813996909 -0.615904114811868
NC_056056.1:1615872_G/A LOC121819259 -5.57346465192677 0.000526307575443871 0.361901813996909 -0.615904114811868
NC_056056.1:1620197_C/T LOC121819259 -5.57346465192677 0.000526307575443871 0.361901813996909 -0.615904114811868
NC_056056.1:1852762_C/T LOC121819259 -5.57346465192677 0.000526307575443871 0.361901813996909 -0.615904114811868
NC_056056.1:1864146_G/A LOC121819259 -5.57346465192677 0.000526307575443871 0.361901813996909 -0.615904114811868
NC_056056.1:2340504_T/C LOC121819259 -5.57346465192677 0.000526307575443871 0.361901813996909 -0.615904114811868
NC_056056.1:2352095_G/A LOC121819259 -5.57346465192677 0.000526307575443871 0.361901813996909 -0.615904114811868
NC_056056.1:2429862_G/A LOC121819259 -5.57346465192677 0.000526307575443871 0.361901813996909 -0.615904114811868
NC_056056.1:3079059_C/T LOC121819259 -5.57346465192677 0.000526307575443871 0.361901813996909 -0.615904114811868
NC_056056.1:3079651_C/A LOC121819259 -5.57346465192677 0.000526307575443871 0.361901813996909 -0.615904114811868
NC_056056.1:3081288_C/T LOC121819259 -5.57346465192677 0.000526307575443871 0.361901813996909 -0.615904114811868
NC_056056.1:3081330_T/C LOC121819259 -5.57346465192677 0.000526307575443871 0.361901813996909 -0.615904114811868
NC_056056.1:3082742_C/T LOC121819259 -5.57346465192677 0.000526307575443871 0.361901813996909 -0.615904114811868
NC_056055.1:157474283_C/T FMNL2 -5.5725662453796 0.000526861003104196 0.361901813996909 -0.506860410302363
NC_056054.1:7520117_G/A ARL4C 5.57219253675521 0.000527091399560051 0.361901813996909 0.231154932269507
NC_056054.1:7524736_C/G ARL4C 5.57219253675521 0.000527091399560051 0.361901813996909 0.231154932269507
NC_056054.1:7539594_A/G ARL4C -5.57219253675521 0.000527091399560051 0.361901813996909 -0.231154932269507
NC_056068.1:53321219_G/A LIPT2 -5.57211378314746 0.000527139966339646 0.361901813996909 -0.187175403982841
NC_056068.1:53322357_A/G LIPT2 -5.57211378314746 0.000527139966339646 0.361901813996909 -0.187175403982841
NC_056056.1:103960672_C/T MRPS5 -5.56818791129662 0.000529567260316275 0.363259898720633 -0.408278751105667
s63900.1 MRPS5 5.56818791129661 0.000529567260316279 0.363259898720633 0.408278751105667
NC_056060.1:71740790_T/C TMEM30B -5.56816238371384 0.000529583083641476 0.363259898720633 -0.277898607896115
s75914.1 UBE2Q2 5.56730911093256 0.000530112285257339 0.363516512259254 0.101694533145675
NC_056067.1:63050650_A/G TFPT -5.56636073964415 0.00053070114839242 0.363601181248286 -0.431130899862109
NC_056067.1:63050689_T/C TFPT -5.56636073964415 0.00053070114839242 0.363601181248286 -0.431130899862109
NC_056067.1:63050692_C/T TFPT -5.56636073964415 0.00053070114839242 0.363601181248286 -0.431130899862109
NC_056067.1:47757643_T/C EIF3K 5.56593774960722 0.000530964023070246 0.363674978889834 0.193749081916198
NC_056062.1:93843334_C/G DEPTOR -5.56559080070749 0.000531179747329509 0.363716447952174 -0.554933354781055
NC_056070.1:72472687_A/G LRRC74B -5.56219132268592 0.000533298555696599 0.364902187359625 -0.168317041453318
s40847.1 CCR8 -5.56210136304466 0.000533354751106733 0.364902187359625 -0.315386257565997
OAR2_4058437.1 TLR4 5.56206337287848 0.000533378484511361 0.364902187359625 0.452380698655915
NC_056068.1:42894063_G/A RNF141 -5.56107155876006 0.000533998505898232 0.36521976249242 -0.340174034141916
s54258.1 LOC494442 -5.55964167483493 0.000534893774506693 0.365725348374363 -0.155736567481825
NC_056058.1:25045794_A/G LOC121819625 -5.55867549185198 0.000535499646677233 0.366032826732942 -0.561166884465988
s36362.1 SYTL2 -5.55720674918471 0.000536422106357952 0.366461737395829 -0.349565813944066
NC_056077.1:42173780_A/G LOC121817888 -5.556472229157 0.00053688408369341 0.366461737395829 -0.227089077213021
NC_056077.1:42173791_T/C LOC121817888 -5.556472229157 0.00053688408369341 0.366461737395829 -0.227089077213021
NC_056070.1:3087599_A/G FGA -5.55591483490002 0.000537234948970607 0.366461737395829 -3.26976413664588
NC_056080.1:119905955_T/C LOC101110741 -5.55549693205015 0.000537498173091509 0.366461737395829 -0.228494374961743
NC_056080.1:44103072_A/G KDM6A -5.55543960394316 0.000537534293338399 0.366461737395829 -0.465334214629904
NC_056080.1:44103086_A/C KDM6A -5.55543960394316 0.000537534293338399 0.366461737395829 -0.465334214629904
NC_056080.1:44113937_A/T KDM6A -5.55543960394316 0.000537534293338399 0.366461737395829 -0.465334214629904
NC_056080.1:44116624_T/C KDM6A -5.55543960394316 0.000537534293338399 0.366461737395829 -0.465334214629904
OAR5_43731258.1 LOC105607091 -5.55489207178476 0.0005378794066669 0.366483821011909 -0.827684573458914
OAR5_43681035.1 LOC105607091 5.55489207178476 0.000537879406666903 0.366483821011909 0.827684573458914
NC_056054.1:238944415_C/T TM4SF1 -5.55416218632787 0.000538339836773072 0.366690938593976 -0.236225363830871
NC_056077.1:4370891_G/A ZNF500 -5.55256480794881 0.000539349013301252 0.367271606633943 -0.247051710657802
NC_056064.1:14442258_C/T CCL16 5.55136536303322 0.000540108152101873 0.367662078776844 1.68004190962197
NC_056073.1:16658865_C/T ABCC10 -5.55041271658002 0.000540711925681235 0.367662078776844 -0.28901136460599
NC_056073.1:16680918_G/T ABCC10 -5.55041271658002 0.000540711925681235 0.367662078776844 -0.28901136460599
NC_056073.1:16817388_T/C ABCC10 -5.55041271658002 0.000540711925681235 0.367662078776844 -0.28901136460599
NC_056058.1:18952669_A/G PDLIM4 -5.54994209908799 0.00054101046959146 0.367662078776844 -1.06840510898689
NC_056064.1:43763681_A/G LSM12 5.54968261031081 0.000541175157916887 0.367662078776844 0.163108115582871
NC_056064.1:43775323_G/A LSM12 -5.54968261031081 0.000541175157916889 0.367662078776844 -0.163108115582871
NC_056056.1:97273835_C/G POLE4 5.5481951093025 0.000542120284422247 0.367662078776844 0.171820633649149
NC_056056.1:97275074_A/G POLE4 5.5481951093025 0.000542120284422247 0.367662078776844 0.171820633649149
NC_056067.1:45648966_C/T ZNF568 5.54798750783017 0.000542252333976995 0.367662078776844 0.363292252690812
NC_056070.1:71207100_C/G LOC121816877 -5.54790616290919 0.000542304084856947 0.367662078776844 -2.19354517786642
s65784.1 ABAT -5.5469882239164 0.000542888444939596 0.367662078776844 -0.158854677981995
NC_056079.1:24206222_C/T MFHAS1 -5.54695194124614 0.000542911556685357 0.367662078776844 -0.26576316974402
s64255.1 LOC121816364 -5.54576340453743 0.000543669241618271 0.367662078776844 -0.197718900584324
s37451.1 LOC121816364 -5.54576340453743 0.000543669241618271 0.367662078776844 -0.197718900584324
ilmnseq_rs409452742 LOC121816364 -5.54576340453743 0.000543669241618271 0.367662078776844 -0.197718900584324
ilmnseq_rs412813819 LOC121816364 -5.54576340453743 0.000543669241618271 0.367662078776844 -0.197718900584324
OAR1_122317413.1 CFAP126 -5.54440634458142 0.000544535778389694 0.367662078776844 -0.133298486870934
NC_056064.1:17898125_T/G ADAP2 5.54403547658222 0.000544772856005022 0.367662078776844 0.360642257006948
NC_056064.1:17899063_T/G ADAP2 5.54403547658222 0.000544772856005022 0.367662078776844 0.360642257006948
OAR8_24514050.1_F2BT TSPYL1 5.54335461531088 0.000545208391956682 0.367662078776844 0.137213612545418
OAR8_24538961_X.1 TSPYL1 -5.54335461531088 0.000545208391956685 0.367662078776844 -0.137213612545418
OAR8_24538961_X.1_F2BT TSPYL1 -5.54335461531088 0.000545208391956685 0.367662078776844 -0.137213612545418
OAR3_194730311.1 TXN2 -5.54272093196746 0.00054561409230684 0.367662078776844 -0.470638978031199
OAR3_193744872.1 TXN2 5.54272093196745 0.000545614092306844 0.367662078776844 0.470638978031199
NC_056063.1:23947386_C/T LOC121820433 5.54226090420052 0.000545908821456696 0.367662078776844 0.538322509010484
NC_056056.1:218432678_T/G PMM1 5.54180217297688 0.000546202893933151 0.367662078776844 0.292931375932779
OAR14_58084909.1 BCAT2 -5.54028344557464 0.000547177724707909 0.367662078776844 -0.468599638793612
s41420.1 ABHD8 -5.54009299510415 0.000547300104474766 0.367662078776844 -0.41116650403579
s44327.1 ABHD8 5.54009299510414 0.000547300104474771 0.367662078776844 0.41116650403579
NC_056055.1:89894637_G/A LOC114112838 -5.53978927479597 0.000547495331387622 0.367662078776844 -0.254182434296882
ilmnseq_rs429666974 LOC114109030 -5.53753718402375 0.000548945328529674 0.367662078776844 -0.495360092464101
NC_056060.1:83505948_T/C ZC2HC1C 5.53687863223622 0.000549370129687826 0.367662078776844 0.137297812798725
NC_056059.1:118058324_A/T SLC26A1 -5.5358815464793 0.000550013990124239 0.367662078776844 -0.463138464855759
NC_056059.1:118058325_G/T SLC26A1 -5.5358815464793 0.000550013990124239 0.367662078776844 -0.463138464855759
NC_056059.1:117790183_C/T SLC26A1 5.5358815464793 0.000550013990124241 0.367662078776844 0.463138464855759
NC_056059.1:117793068_G/A SLC26A1 5.5358815464793 0.000550013990124241 0.367662078776844 0.463138464855759
NC_056059.1:117793578_C/G SLC26A1 5.5358815464793 0.000550013990124241 0.367662078776844 0.463138464855759
NC_056059.1:117803091_A/G SLC26A1 5.5358815464793 0.000550013990124241 0.367662078776844 0.463138464855759
NC_056059.1:118053529_T/G SLC26A1 5.5358815464793 0.000550013990124241 0.367662078776844 0.463138464855759
NC_056059.1:118053533_G/C SLC26A1 5.5358815464793 0.000550013990124241 0.367662078776844 0.463138464855759
NC_056059.1:118057805_G/A SLC26A1 5.5358815464793 0.000550013990124241 0.367662078776844 0.463138464855759
NC_056059.1:118092108_G/A SLC26A1 5.5358815464793 0.000550013990124241 0.367662078776844 0.463138464855759
NC_056059.1:118093830_G/A SLC26A1 5.5358815464793 0.000550013990124241 0.367662078776844 0.463138464855759
NC_056059.1:118161597_G/A SLC26A1 5.5358815464793 0.000550013990124241 0.367662078776844 0.463138464855759
NC_056059.1:118220280_A/G SLC26A1 5.5358815464793 0.000550013990124241 0.367662078776844 0.463138464855759
OAR24_5432837.1 MGRN1 -5.53574690066071 0.0005501010000677 0.367662078776844 -0.320155978721171
OAR14_25736485.1 CFAP20 5.53526145213086 0.000550414828878928 0.367662078776844 0.125409942400543
s06262.1 CFAP20 -5.53526145213086 0.000550414828878931 0.367662078776844 -0.125409942400543
OAR25_25861480.1 VPS26A -5.53449254435402 0.000550912308240469 0.367662078776844 -0.0824572496518588
s08862.1 TMEM181 -5.53439220322928 0.000550977264818491 0.367662078776844 -0.175891569503329
NC_056058.1:2408442_C/T GUK1 5.5335088349436 0.000551549482718446 0.367662078776844 0.412504486259704
NC_056058.1:2408742_C/A GUK1 5.5335088349436 0.000551549482718446 0.367662078776844 0.412504486259704
NC_056058.1:2409154_G/A GUK1 -5.5335088349436 0.000551549482718446 0.367662078776844 -0.412504486259704
NC_056075.1:21566826_C/T LOC101102688 -5.53350493844128 0.000551552008192993 0.367662078776844 -0.0881096074719513
NC_056075.1:21567257_G/C LOC101102688 -5.53350493844128 0.000551552008192993 0.367662078776844 -0.0881096074719513
NC_056073.1:26195560_G/A LOC121817421 5.5323292311212 0.000552314609676448 0.367662078776844 0.619560980756834
NC_056073.1:26195976_A/G LOC121817421 5.5323292311212 0.000552314609676448 0.367662078776844 0.619560980756834
NC_056073.1:26213846_C/T LOC121817421 5.5323292311212 0.000552314609676448 0.367662078776844 0.619560980756834
NC_056073.1:26274287_G/T LOC121817421 5.5323292311212 0.000552314609676448 0.367662078776844 0.619560980756834
NC_056073.1:26409878_G/A LOC121817421 5.5323292311212 0.000552314609676448 0.367662078776844 0.619560980756834
NC_056073.1:26411778_C/G LOC121817421 5.5323292311212 0.000552314609676448 0.367662078776844 0.619560980756834
NC_056073.1:26413219_G/A LOC121817421 5.5323292311212 0.000552314609676448 0.367662078776844 0.619560980756834
NC_056073.1:26417606_A/T LOC121817421 5.5323292311212 0.000552314609676448 0.367662078776844 0.619560980756834
NC_056073.1:26444541_G/C LOC121817421 5.5323292311212 0.000552314609676448 0.367662078776844 0.619560980756834
NC_056073.1:26447993_G/A LOC121817421 5.5323292311212 0.000552314609676448 0.367662078776844 0.619560980756834
NC_056073.1:26449985_A/G LOC121817421 5.5323292311212 0.000552314609676448 0.367662078776844 0.619560980756834
NC_056073.1:26458411_A/C LOC121817421 5.5323292311212 0.000552314609676448 0.367662078776844 0.619560980756834
NC_056073.1:26458421_G/T LOC121817421 5.5323292311212 0.000552314609676448 0.367662078776844 0.619560980756834
NC_056073.1:26461453_A/G LOC121817421 5.5323292311212 0.000552314609676448 0.367662078776844 0.619560980756834
NC_056073.1:26461845_G/A LOC121817421 5.5323292311212 0.000552314609676448 0.367662078776844 0.619560980756834
NC_056073.1:26462121_G/A LOC121817421 5.5323292311212 0.000552314609676448 0.367662078776844 0.619560980756834
NC_056073.1:26742194_A/G LOC121817421 5.5323292311212 0.000552314609676448 0.367662078776844 0.619560980756834
NC_056073.1:26744223_C/T LOC121817421 5.5323292311212 0.000552314609676448 0.367662078776844 0.619560980756834
NC_056073.1:26795920_G/T LOC121817421 5.5323292311212 0.000552314609676448 0.367662078776844 0.619560980756834
NC_056073.1:26838220_A/G LOC121817421 5.5323292311212 0.000552314609676448 0.367662078776844 0.619560980756834
NC_056073.1:26913952_T/G LOC121817421 5.5323292311212 0.000552314609676448 0.367662078776844 0.619560980756834
NC_056073.1:27177556_C/G LOC121817421 5.5323292311212 0.000552314609676448 0.367662078776844 0.619560980756834
NC_056073.1:27809017_G/T LOC121817421 5.5323292311212 0.000552314609676448 0.367662078776844 0.619560980756834
ilmnseq_rs403223943 SOX8 5.53162672685688 0.000552770828661981 0.367861296022929 0.147622097046929
OAR3_52003414.1 LOC654331 5.53125028808707 0.000553015464965775 0.36787076948989 0.68150658906089
NC_056061.1:73750713_T/C LRP11 5.531100866268 0.000553112602675981 0.36787076948989 0.222464973921533
OAR4_21514418.1 PHF14 5.53088046109251 0.000553255920173742 0.36787076948989 0.0852791821565243
NC_056072.1:11888667_C/A SLC22A13 5.52937514833495 0.000554235833421165 0.368313361008659 0.291896129572048
NC_056072.1:11745101_G/A SLC22A13 -5.52937514833494 0.00055423583342117 0.368313361008659 -0.291896129572048
OAR20_42436009.1 LOC101113032 -5.52653092895372 0.000556092537528122 0.368618242614686 -0.480287092663089
NC_056073.1:26192206_G/A STK19 -5.52627793377822 0.000556258022837496 0.368618242614686 -0.295278161948744
NC_056054.1:91202801_C/T DENND2C 5.52594501453607 0.000556475869193157 0.368618242614686 0.15218718623131
NC_056054.1:91293772_G/A DENND2C 5.52594501453607 0.000556475869193157 0.368618242614686 0.15218718623131
NC_056073.1:15865601_G/A C20H6orf132 -5.52455362052 0.000557387344345949 0.368618242614686 -0.110604853316454
NC_056073.1:15865673_A/C C20H6orf132 -5.52455362052 0.000557387344345949 0.368618242614686 -0.110604853316454
NC_056073.1:15865918_G/T C20H6orf132 -5.52455362052 0.000557387344345949 0.368618242614686 -0.110604853316454
NC_056073.1:15867117_G/A C20H6orf132 -5.52455362052 0.000557387344345949 0.368618242614686 -0.110604853316454
NC_056073.1:15871472_G/A C20H6orf132 -5.52455362052 0.000557387344345949 0.368618242614686 -0.110604853316454
NC_056073.1:16394637_G/A YIPF3 -5.52438155859616 0.000557500172534162 0.368618242614686 -0.117834072987582
NC_056073.1:16396822_G/T YIPF3 -5.52438155859616 0.000557500172534162 0.368618242614686 -0.117834072987582
NC_056070.1:72255458_T/C GSC2 5.52415351749048 0.000557649747228404 0.368618242614686 0.181168507516708
NC_056070.1:72258056_A/G GSC2 5.52415351749048 0.000557649747228404 0.368618242614686 0.181168507516708
NC_056070.1:72279154_A/G GSC2 5.52415351749048 0.000557649747228404 0.368618242614686 0.181168507516708
NC_056070.1:72280502_G/A GSC2 5.52415351749048 0.000557649747228404 0.368618242614686 0.181168507516708
NC_056070.1:72287931_G/A GSC2 5.52415351749048 0.000557649747228404 0.368618242614686 0.181168507516708
NC_056070.1:72312292_C/T GSC2 -5.52415351749047 0.000557649747228406 0.368618242614686 -0.181168507516708
NC_056056.1:85821252_T/C QPCT -5.52368479748478 0.000557957324175992 0.368618242614686 -0.252089065612578
NC_056056.1:86932919_G/A QPCT -5.52368479748478 0.000557957324175992 0.368618242614686 -0.252089065612578
NC_056056.1:86938839_G/T QPCT -5.52368479748478 0.000557957324175992 0.368618242614686 -0.252089065612578
NC_056080.1:6026884_A/G LOC121818298 -5.52326655462141 0.000558231934875908 0.368618242614686 -0.318948546849058
NC_056080.1:6026959_T/C LOC121818298 -5.52326655462141 0.000558231934875908 0.368618242614686 -0.318948546849058
NC_056064.1:50133045_T/C LRRC45 5.52310606359121 0.000558337349753129 0.368618242614686 0.25451708831926
NC_056067.1:58454244_G/A LOC121816380 5.52290549380326 0.00055846912015603 0.368618242614686 0.346346481680553
NC_056066.1:37953817_C/T ZNF133 -5.52151658043157 0.000559382545756344 0.369117202930924 -0.146750428935246
NC_056062.1:14660994_C/G PUF60 -5.52064392813323 0.00055995728823565 0.36939245999798 -0.240045067477999
s38088.1 LOC105615501 -5.51977917690043 0.000560527466187048 0.369413149433627 -0.227733687133867
OAR6_80443024.1 LOC105615501 5.51977917690043 0.000560527466187048 0.369413149433627 0.227733687133867
OAR6_80443024.1_F2BT LOC105615501 5.51977917690043 0.000560527466187048 0.369413149433627 0.227733687133867
NC_056068.1:81589375_G/A B3GAT1 5.51960119499723 0.000560644898457431 0.369413149433627 0.409615236373446
NC_056064.1:55385612_G/A CD300H 5.51884280908687 0.000561145583336965 0.369413149433627 0.636177223451116
NC_056064.1:56278322_A/G CD300H 5.51884280908687 0.000561145583336965 0.369413149433627 0.636177223451116
NC_056074.1:41273144_C/T BANF1 -5.51755792170794 0.000561994983561905 0.369413149433627 -0.145701277063773
NC_056074.1:41273950_G/A BANF1 -5.51755792170794 0.000561994983561905 0.369413149433627 -0.145701277063773
NC_056074.1:41274013_G/A BANF1 -5.51755792170794 0.000561994983561905 0.369413149433627 -0.145701277063773
NC_056073.1:26585281_G/A LOC101105609 -5.51725537625565 0.000562195192350742 0.369413149433627 -1.64412266734049
NC_056073.1:27808894_T/C LOC101105609 5.51725537625565 0.000562195192350742 0.369413149433627 1.64412266734049
NC_056073.1:27815308_C/T LOC101105609 5.51725537625565 0.000562195192350742 0.369413149433627 1.64412266734049
NC_056073.1:27815774_A/C LOC101105609 5.51725537625565 0.000562195192350742 0.369413149433627 1.64412266734049
NC_056073.1:27816343_C/T LOC101105609 5.51725537625565 0.000562195192350742 0.369413149433627 1.64412266734049
NC_056056.1:137403904_C/T FAM186B -5.51507477478174 0.000563640517381666 0.369740922905368 -0.139053302722984
NC_056056.1:137405928_G/A FAM186B -5.51507477478174 0.000563640517381666 0.369740922905368 -0.139053302722984
NC_056056.1:137408282_T/C FAM186B -5.51507477478174 0.000563640517381666 0.369740922905368 -0.139053302722984
NC_056056.1:137413833_T/C FAM186B -5.51507477478174 0.000563640517381666 0.369740922905368 -0.139053302722984
NC_056056.1:137414279_C/T FAM186B -5.51507477478174 0.000563640517381666 0.369740922905368 -0.139053302722984
NC_056056.1:137414877_C/T FAM186B -5.51507477478174 0.000563640517381666 0.369740922905368 -0.139053302722984
NC_056064.1:54355138_G/C RECQL5 5.51466640648122 0.000563911641054573 0.369815273808795 0.194021486551507
NC_056070.1:71655137_A/G LOC114112157 -5.51413171312471 0.00056426685075069 0.369944711607608 -0.511152127057283
s07117.1 DYNC1LI2 -5.512494628388 0.000565355932971023 0.369963486266128 -0.115019460923018
OAR14_36030253_X.1 DYNC1LI2 -5.512494628388 0.000565355932971023 0.369963486266128 -0.115019460923018
s57849.1 DYNC1LI2 -5.512494628388 0.000565355932971023 0.369963486266128 -0.115019460923018
s22731.1 DYNC1LI2 5.51249462838799 0.000565355932971027 0.369963486266128 0.115019460923018
ilmnseq_rs159419749 DYNC1LI2 5.51249462838799 0.000565355932971027 0.369963486266128 0.115019460923018
ilmnseq_rs416434161 DYNC1LI2 5.51249462838799 0.000565355932971027 0.369963486266128 0.115019460923018
OAR1_265734235.1 DIPK2A -5.51242785783242 0.000565400401479823 0.369963486266128 -0.640311701867263
NC_056077.1:27395333_G/A LOC121817892 -5.51166243481708 0.000565910439636216 0.370107669829941 -0.266207216174857
NC_056064.1:55164650_G/C LOC101122710 5.51162324951059 0.000565936564269481 0.370107669829941 0.128584044849594
OAR2_216110267.1 TRAK2 5.51033409022516 0.000566796778112307 0.370566832358244 0.107052542686589
NC_056065.1:64039563_C/A RGSL1 -5.5090521735945 0.000567653581837923 0.37087680391115 -0.322038152786227
NC_056070.1:64532767_G/T LOC101102091 -5.50887145423485 0.000567774484762627 0.37087680391115 -0.345575787745855
s01056.1 RNMT 5.50857477045888 0.000567973030221757 0.37087680391115 0.137554657223862
OAR23_45926303.1 RNMT -5.50857477045887 0.000567973030221759 0.37087680391115 -0.137554657223862
NC_056055.1:205958602_C/T RAPH1 -5.50839588023757 0.000568092783188691 0.37087680391115 -0.168043693289539
NC_056060.1:12068038_A/G ERO1A 5.50726085756476 0.00056885323757343 0.37087680391115 0.262478243372427
NC_056060.1:12085119_G/T ERO1A 5.50726085756476 0.00056885323757343 0.37087680391115 0.262478243372427
NC_056060.1:12085167_C/T ERO1A 5.50726085756476 0.00056885323757343 0.37087680391115 0.262478243372427
NC_056060.1:12087410_G/A ERO1A 5.50726085756476 0.00056885323757343 0.37087680391115 0.262478243372427
NC_056060.1:12092671_T/C ERO1A 5.50726085756476 0.00056885323757343 0.37087680391115 0.262478243372427
s71059.1 ELP4 -5.50624059821889 0.000569537754832745 0.371021395859283 -0.12090627552976
NC_056064.1:23267360_C/A INPP5K -5.50585908489905 0.000569793953666369 0.371021395859283 -0.616591673898444
NC_056059.1:91791876_G/A ART3 -5.50575109580199 0.000569866494880379 0.371021395859283 -0.221255584973648
NC_056059.1:91791991_C/T ART3 -5.50575109580199 0.000569866494880379 0.371021395859283 -0.221255584973648
NC_056059.1:91792206_G/A ART3 -5.50575109580199 0.000569866494880379 0.371021395859283 -0.221255584973648
NC_056056.1:218506650_T/C LOC121819236 5.50503991633162 0.000570344479804168 0.371216237131476 0.52478436370505
OAR5_69570106.1 GALNT10 5.50439641602484 0.000570777356517121 0.371216237131476 0.300553254034958
NC_056054.1:238108230_C/T P2RY13 5.50413687303165 0.000570952050686304 0.371216237131476 0.327856278531483
NC_056079.1:15364524_G/C FAM149A -5.50401722402718 0.000571032604239131 0.371216237131476 -0.643276222992374
NC_056079.1:14703648_G/A FAM149A 5.50401722402717 0.000571032604239133 0.371216237131476 0.643276222992373
OAR13_54859395.1 LOC105616705 -5.50388397523594 0.000571122328507597 0.371216237131476 -0.22092261218564
NC_056060.1:9864009_G/A ARSB 5.50365816529826 0.000571274414970477 0.371216237131476 0.61131362685805
NC_056056.1:162059023_G/C ARHGAP9 5.50260386247694 0.0005719850923797 0.37147206508546 0.597525078874339
NC_056056.1:162370205_G/C ARHGAP9 -5.50260386247694 0.000571985092379702 0.37147206508546 -0.597525078874339
NC_056064.1:23469060_G/A RTN4RL1 5.50131549882339 0.00057285486106818 0.371933873483591 0.181525194347072
OAR1_108911481.1 BNIPL -5.50051717080376 0.000573394536868443 0.372174485207694 -0.375176929268263
NC_056067.1:55137492_G/A LOC114118175 5.50029765470767 0.000573543029167577 0.372174485207694 0.0975826929043912
NC_056057.1:114943849_T/C GIMAP4 5.4992644498206 0.000574242510413438 0.37244531590805 0.518442156383873
NC_056058.1:15941289_C/A LOC101106323 -5.49897725681883 0.000574437106685348 0.37244531590805 -0.418185940964057
NC_056058.1:16448897_T/G LOC101106323 5.49897725681883 0.000574437106685348 0.37244531590805 0.209092970482029
NC_056070.1:71995767_C/A C17H22orf15 5.49863335759639 0.000574670221150523 0.372493418274857 0.322899595410628
NC_056080.1:84827549_A/T CD99L2 5.49786724323814 0.000575189910270201 0.372727196479825 0.155190902220446
NC_056067.1:49949157_C/T LOC101103343 -5.49717354218596 0.000575660923052166 0.372929311555676 -0.419563906328563
OAR3_206048537.1 KRAS -5.49525759296894 0.000576964023906187 0.373024168560678 -0.203247586945233
NC_056064.1:40199000_G/A RAPGEFL1 -5.49508649295982 0.000577080552017166 0.373024168560678 -0.9042187898028
NC_056064.1:40204462_C/T RAPGEFL1 -5.49508649295982 0.000577080552017166 0.373024168560678 -0.9042187898028
NC_056064.1:40209162_T/A RAPGEFL1 -5.49508649295982 0.000577080552017166 0.373024168560678 -0.9042187898028
NC_056064.1:40222549_G/A RAPGEFL1 -5.49508649295982 0.000577080552017166 0.373024168560678 -0.9042187898028
NC_056064.1:40813180_C/T RAPGEFL1 -5.49508649295982 0.000577080552017166 0.373024168560678 -0.9042187898028
NC_056064.1:40813196_C/G RAPGEFL1 -5.49508649295982 0.000577080552017166 0.373024168560678 -0.9042187898028
NC_056064.1:40813215_C/A RAPGEFL1 -5.49508649295982 0.000577080552017166 0.373024168560678 -0.9042187898028
NC_056056.1:206442976_C/T LOC101120999 5.49358155500062 0.000578106606908858 0.373584379859518 0.336956068215885
NC_056056.1:99212379_C/T SLC9A2 -5.49306712280003 0.000578457801582054 0.37360531567255 -0.3751525558662
NC_056056.1:99212713_A/C SLC9A2 -5.49306712280003 0.000578457801582054 0.37360531567255 -0.3751525558662
NC_056057.1:10532861_G/A RBM48 5.49062647067803 0.000580127188151472 0.374374027789461 0.142174154688147
NC_056057.1:10533456_C/T RBM48 5.49062647067803 0.000580127188151472 0.374374027789461 0.142174154688147
NC_056057.1:10534364_C/A RBM48 5.49062647067803 0.000580127188151472 0.374374027789461 0.142174154688147
s63447.1 IKZF1 5.48814381641238 0.000581830727527155 0.375370023690807 0.296246679324955
NC_056079.1:15714381_G/T KLKB1 -5.48682199573109 0.000582739967979458 0.375853167867064 -0.729130356751579
ilmnseq_rs424740103 JMJD8 -5.48252620603666 0.000585705691907745 0.376509108460152 -0.1853687596817
s15037.1 JMJD8 -5.48252620603666 0.000585705691907745 0.376509108460152 -0.1853687596817
s28643.1 JMJD8 -5.48252620603666 0.000585705691907745 0.376509108460152 -0.1853687596817
s28643.1_F2BT JMJD8 -5.48252620603666 0.000585705691907745 0.376509108460152 -0.1853687596817
Chr24:606637 JMJD8 5.48252620603665 0.000585705691907749 0.376509108460152 0.1853687596817
ilmnseq_rs425861315 JMJD8 5.48252620603665 0.000585705691907749 0.376509108460152 0.1853687596817
NC_056077.1:41780949_A/G LOC105604839 5.48246114984497 0.000585750732420653 0.376509108460152 0.522323841644929
NC_056077.1:41813034_C/T LOC105604839 5.48246114984497 0.000585750732420653 0.376509108460152 0.522323841644929
NC_056077.1:41829390_A/G LOC105604839 -5.48246114984496 0.000585750732420658 0.376509108460152 -0.522323841644929
NC_056077.1:41855495_A/C LOC105604839 -5.48246114984496 0.000585750732420658 0.376509108460152 -0.522323841644929
s66999.1 LOC105604839 -5.48246114984496 0.000585750732420658 0.376509108460152 -0.522323841644929
NC_056055.1:118627894_G/A C2H2orf88 5.48139754919406 0.000586487636715999 0.376509108460152 0.16855808487473
NC_056062.1:13921330_G/A LOC101110150 -5.480999319266 0.000586763807640284 0.376509108460152 -0.15909069347026
NC_056064.1:55679460_G/C ITGB4 5.48064758401967 0.000587007853318485 0.376509108460152 0.461911888247951
NC_056074.1:38624775_C/A PRDX5 -5.48023970175467 0.000587290995097074 0.376509108460152 -0.2251886495265
s55490.1 PRDX5 -5.48023970175467 0.000587290995097074 0.376509108460152 -0.450377299053
NC_056074.1:39850117_A/G PRDX5 5.48023970175467 0.000587290995097074 0.376509108460152 0.2251886495265
NC_056074.1:39850353_G/A PRDX5 5.48023970175467 0.000587290995097074 0.376509108460152 0.2251886495265
NC_056074.1:39851807_G/A PRDX5 5.48023970175467 0.000587290995097074 0.376509108460152 0.2251886495265
NC_056074.1:39852201_A/G PRDX5 5.48023970175467 0.000587290995097074 0.376509108460152 0.2251886495265
NC_056074.1:39852225_T/C PRDX5 5.48023970175467 0.000587290995097074 0.376509108460152 0.2251886495265
NC_056074.1:40066639_C/A PRDX5 -5.48023970175467 0.000587290995097074 0.376509108460152 -0.2251886495265
OAR17_60300593.1 PHETA1 5.47951063732026 0.000587797466848264 0.376603501128515 0.27662669643785
OAR17_60253864.1 PHETA1 -5.47951063732025 0.000587797466848268 0.376603501128515 -0.27662669643785
NC_056067.1:49937545_A/G PLD3 5.47710844920404 0.000589469628943631 0.376603501128515 0.351775548962118
NC_056055.1:42366346_G/A ENTPD4 -5.47656241257696 0.000589850452158689 0.376603501128515 -0.136518080216959
NC_056055.1:42366931_G/A ENTPD4 -5.47656241257696 0.000589850452158689 0.376603501128515 -0.136518080216959
NC_056055.1:41356958_G/A ENTPD4 5.47656241257695 0.000589850452158694 0.376603501128515 0.136518080216959
NC_056055.1:41357103_G/C ENTPD4 5.47656241257695 0.000589850452158694 0.376603501128515 0.136518080216959
s35040.1 MSI2 -5.4761238970484 0.000590156482137459 0.376603501128515 -0.786733089392365
s35040.1_F2BT MSI2 -5.4761238970484 0.000590156482137459 0.376603501128515 -0.786733089392365
s70144.1 MSI2 5.47612389704839 0.000590156482137463 0.376603501128515 0.786733089392365
NC_056074.1:36306035_C/A FADS2 5.4753021992817 0.000590730395258664 0.376603501128515 0.256323612396609
NC_056063.1:76627266_T/A ITGBL1 5.47494999529835 0.000590976578810972 0.376603501128515 0.768144151906483
ilmnseq_rs413964607 LOC101113375 5.47482547288727 0.000591063644413431 0.376603501128515 0.148655359109676
OAR22_28842483.1 LOC101113375 5.47482547288727 0.000591063644413431 0.376603501128515 0.148655359109676
OAR11_33713311.1 ARHGAP44 5.47362273654956 0.000591905317714289 0.376603501128515 0.274071732221145
NC_056077.1:3650372_C/T ADCY9 -5.47235879493995 0.000592791239217464 0.376603501128515 -0.263071584460836
NC_056077.1:4669572_T/C ADCY9 5.47235879493995 0.000592791239217466 0.376603501128515 0.263071584460836
NC_056077.1:4669598_G/C ADCY9 5.47235879493995 0.000592791239217466 0.376603501128515 0.263071584460836
NC_056079.1:14235251_G/A ANKRD37 5.47183304108845 0.000593160178622252 0.376603501128515 0.535485595788039
NC_056079.1:14846012_T/C ANKRD37 -5.47183304108845 0.000593160178622252 0.376603501128515 -0.535485595788039
NC_056079.1:14846254_C/T ANKRD37 -5.47183304108845 0.000593160178622252 0.376603501128515 -0.535485595788039
NC_056079.1:14853666_C/T ANKRD37 -5.47183304108845 0.000593160178622252 0.376603501128515 -0.535485595788039
NC_056079.1:15634385_A/G ANKRD37 5.47183304108845 0.000593160178622252 0.376603501128515 0.535485595788039
NC_056079.1:15642995_A/G ANKRD37 -5.47183304108845 0.000593160178622252 0.376603501128515 -0.535485595788039
OAR2_24281639.1 LOC121818558 -5.47088922796833 0.000593823116472494 0.376603501128515 -0.164184386088713
OAR21_43934463.1 LOC121817528 5.4700124598568 0.000594439689798294 0.376603501128515 0.379462586149384
NC_056074.1:40433998_C/T LOC121817528 -5.4700124598568 0.000594439689798296 0.376603501128515 -0.379462586149384
OAR21_45012897.1 LOC121817528 -5.4700124598568 0.000594439689798296 0.376603501128515 -0.379462586149384
ilmnseq_rs406640173 LOC121817528 -5.4700124598568 0.000594439689798296 0.376603501128515 -0.379462586149384
s27713.1 PEF1 -5.46956425656323 0.000594755152867947 0.376603501128515 -0.199186471873391
NC_056067.1:49316854_G/A LOC101118470 -5.46901454552795 0.000595142311790563 0.376603501128515 -0.261095021636976
NC_056067.1:49317898_A/G LOC101118470 5.46901454552795 0.000595142311790563 0.376603501128515 0.261095021636976
NC_056067.1:49320051_T/C LOC101118470 -5.46901454552795 0.000595142311790563 0.376603501128515 -0.261095021636976
NC_056067.1:49322163_C/T LOC101118470 -5.46901454552795 0.000595142311790563 0.376603501128515 -0.261095021636976
NC_056067.1:49322902_G/A LOC101118470 -5.46901454552795 0.000595142311790563 0.376603501128515 -0.261095021636976
NC_056067.1:49384253_T/C LOC101118470 5.46901454552795 0.000595142311790563 0.376603501128515 0.261095021636976
NC_056067.1:49384275_G/A LOC101118470 5.46901454552795 0.000595142311790563 0.376603501128515 0.261095021636976
NC_056067.1:49387410_A/G LOC101118470 5.46901454552795 0.000595142311790563 0.376603501128515 0.261095021636976
NC_056067.1:49393664_A/G LOC101118470 5.46901454552795 0.000595142311790563 0.376603501128515 0.261095021636976
NC_056067.1:49395210_G/A LOC101118470 5.46901454552795 0.000595142311790563 0.376603501128515 0.261095021636976
NC_056067.1:49440977_T/C LOC101118470 5.46901454552795 0.000595142311790563 0.376603501128515 0.261095021636976
NC_056067.1:49458176_G/A LOC101118470 5.46901454552795 0.000595142311790563 0.376603501128515 0.261095021636976
NC_056067.1:49458557_T/G LOC101118470 5.46901454552795 0.000595142311790563 0.376603501128515 0.261095021636976
ilmnseq_rs414434774 TELO2 -5.46872226125846 0.000595348278788964 0.376603501128515 -0.411770353461264
NC_056064.1:24595002_C/T LOC121820575 5.46862050077554 0.000595420005753592 0.376603501128515 0.250613664870523
NC_056064.1:24595504_G/A LOC121820575 5.46862050077554 0.000595420005753592 0.376603501128515 0.250613664870523
NC_056064.1:24601842_T/C LOC121820575 5.46862050077554 0.000595420005753592 0.376603501128515 0.250613664870523
NC_056064.1:24602937_T/C LOC121820575 5.46862050077554 0.000595420005753592 0.376603501128515 0.250613664870523
NC_056071.1:19800502_G/A HAPLN3 5.46861024853933 0.000595427232677436 0.376603501128515 0.268184674569404
NC_056073.1:7312593_T/C RGL2 -5.46831868109474 0.000595632802331978 0.376603501128515 -0.318443835500244
s58928.1 RGL2 5.46831868109473 0.000595632802331985 0.376603501128515 0.318443835500244
OAR24_40302728.1 EPHB4 5.46649473195927 0.000596920545676683 0.37731592384572 0.191653831369261
s44933.1 EFCC1 5.46502012203431 0.000597963881039883 0.377319158485005 0.39978444051854
s32889.1 EFCC1 5.46502012203431 0.000597963881039883 0.377319158485005 0.39978444051854
NC_056059.1:3770648_T/C NDNF -5.4639296877982 0.000598736685638524 0.377319158485005 -0.504482831177532
NC_056061.1:2736316_C/T SENP6 -5.46369304360326 0.00059890454299574 0.377319158485005 -0.623232319181054
NC_056064.1:26268510_G/A GLTPD2 -5.46364345796165 0.000598939721810623 0.377319158485005 -0.141018037569832
NC_056063.1:74797918_C/G CLYBL -5.46226526703554 0.000599918394571653 0.377319158485005 -0.759113730995015
NC_056063.1:76627266_T/A CLYBL -5.46226526703554 0.000599918394571653 0.377319158485005 -0.759113730995015
NC_056063.1:74789302_A/G CLYBL 5.46226526703554 0.000599918394571655 0.377319158485005 0.759113730995015
NC_056063.1:74790329_T/C CLYBL 5.46226526703554 0.000599918394571655 0.377319158485005 0.759113730995015
NC_056063.1:74790331_C/G CLYBL 5.46226526703554 0.000599918394571655 0.377319158485005 0.759113730995015
NC_056063.1:74792038_T/C CLYBL 5.46226526703554 0.000599918394571655 0.377319158485005 0.759113730995015
NC_056063.1:74792044_T/C CLYBL 5.46226526703554 0.000599918394571655 0.377319158485005 0.759113730995015
NC_056063.1:74794582_A/G CLYBL 5.46226526703554 0.000599918394571655 0.377319158485005 0.759113730995015
OAR20_31086401.1 LOC114109570 5.46224035802929 0.000599936098934686 0.377319158485005 0.168821118294705
NC_056056.1:1172448_A/G FUT7 5.46217248480926 0.000599984343515311 0.377319158485005 0.285852599880222
NC_056056.1:1172451_A/G FUT7 5.46217248480926 0.000599984343515311 0.377319158485005 0.285852599880222
NC_056056.1:1172718_T/C FUT7 5.46217248480926 0.000599984343515311 0.377319158485005 0.285852599880222
NC_056056.1:1172754_T/C FUT7 5.46217248480926 0.000599984343515311 0.377319158485005 0.285852599880222
NC_056056.1:1172783_T/C FUT7 5.46217248480926 0.000599984343515311 0.377319158485005 0.285852599880222
NC_056057.1:56918429_A/T TMEM168 -5.46119757247352 0.000600677785124897 0.377619018519088 -0.114641572342463
NC_056068.1:29314563_T/C CBL -5.46104922384091 0.000600783380474315 0.377619018519088 -0.43086418816815
NC_056073.1:16793169_T/C TRERF1 5.45900159191983 0.000602242977439805 0.37813695191249 0.223989525198861
NC_056070.1:53148630_T/C LOC121816941 5.45876193896549 0.000602414061374972 0.37813695191249 0.147124788398917
NC_056070.1:53148885_A/G LOC121816941 5.45876193896549 0.000602414061374972 0.37813695191249 0.147124788398917
NC_056070.1:53148903_T/C LOC121816941 5.45876193896549 0.000602414061374972 0.37813695191249 0.147124788398917
NC_056070.1:53149555_T/C LOC121816941 5.45876193896549 0.000602414061374972 0.37813695191249 0.147124788398917
OAR13_19332393.1 LOC101122205 -5.45719401337207 0.000603534691168185 0.378738944475775 -0.174362468540683
NC_056068.1:76418326_C/T FAM180B -5.45616568286663 0.000604270902115569 0.378912229125922 -0.534397117565183
NC_056068.1:76488924_A/G FAM180B 5.45616568286662 0.000604270902115577 0.378912229125922 0.534397117565183
NC_056066.1:30976570_A/G TRDMT1 5.456130908382 0.000604295815363279 0.378912229125922 0.227303543290833
s36214.1 LOC114118451 -5.45569560439635 0.000604607772558991 0.37900644312656 -0.90563174004265
s57781.1 ATP6V1H 5.45292724191649 0.000606595835468583 0.379497978397972 0.124490136562592
NC_056064.1:50471145_G/A SIRT7 5.45267752454805 0.000606775518871193 0.379497978397972 0.165339152540168
NC_056064.1:50473943_A/C SIRT7 5.45267752454805 0.000606775518871193 0.379497978397972 0.165339152540168
NC_056064.1:50480925_C/G SIRT7 5.45267752454805 0.000606775518871193 0.379497978397972 0.165339152540168
NC_056064.1:50481341_C/T SIRT7 5.45267752454805 0.000606775518871193 0.379497978397972 0.165339152540168
NC_056064.1:50488502_A/G SIRT7 5.45267752454805 0.000606775518871193 0.379497978397972 0.165339152540168
NC_056064.1:50540879_A/G SIRT7 5.45267752454805 0.000606775518871193 0.379497978397972 0.165339152540168
NC_056056.1:38204083_C/T ANTXR1 5.45257527884084 0.000606849106311602 0.379497978397972 0.882401193223036
NC_056056.1:40048539_T/C ANTXR1 5.45257527884084 0.000606849106311602 0.379497978397972 0.882401193223036
NC_056067.1:52419506_T/A LOC121816535 -5.45116978981402 0.000607861645817016 0.379827154266879 -0.424833554597454
NC_056067.1:52385250_C/A LOC121816535 5.45116978981402 0.000607861645817023 0.379827154266879 0.424833554597454
NC_056067.1:52388905_T/C LOC121816535 5.45116978981402 0.000607861645817023 0.379827154266879 0.424833554597454
NC_056066.1:79427603_C/A MOCS3 -5.45074954044972 0.000608164760673382 0.37982898722866 -0.20669242983011
NC_056054.1:266015246_G/A LOC101112441 5.45071637758155 0.00060818868723624 0.37982898722866 0.2235324374538
NC_056058.1:15865921_A/G LOC105609861 -5.44872125074896 0.000609630045214251 0.38016771146685 -0.282661465744786
NC_056058.1:15909713_C/T LOC105609861 5.44872125074896 0.000609630045214251 0.38016771146685 0.282661465744786
NC_056065.1:5787546_G/A CD55 5.44833761431459 0.000609907628387262 0.38016771146685 1.30592513290305
NC_056071.1:56543061_C/A DDX24 5.44774499630822 0.000610336694271763 0.38016771146685 0.30687115138418
[truncated: 6,173,885 more chars]
