# Supplementary material for: Multi-omics data elucidate parasite-host-microbiota interactions and resistance to Haemonchus contortus in sheep
Source: Parasit Vectors. 2024 Mar 1;17:102. doi: 10.1186/s13071-024-06205-9 (PMC10908167; doi:10.1186/s13071-024-06205-9)
Supplement: Supplementary file 2 — Additional file 2: Table S7. Cis-eQTL for differentially expressed genes between resistant and susceptible Morada Nova sheep. Table S8. Trans-eQTL for differentially expressed genes between resistant and susceptible Morada Nova sheep. Table S9. Cis-eQTL for differentially expressed transcripts between resistant and susceptible Morada Nova sheep. Table S10. Trans-eQTL for differentially expressed transcripts between resistant and susceptible Morada Nova sheep. [file 13071_2024_6205_MOESM2_ESM.zip › TableS9.txt]

snps gene statistic pvalue FDR beta
NC_056054.1:225173_A/G rna-XM_042239214.1 -Inf 2.2250738585072e-308 7.8815603329288e-305 -3.40779510925458
NC_056054.1:225173_A/G rna-XM_027966927.2 -Inf 2.2250738585072e-308 7.8815603329288e-305 -2.22935336975092
NC_056054.1:225173_A/G rna-XM_042239612.1 -Inf 2.2250738585072e-308 7.8815603329288e-305 -3.50397880157769
NC_056054.1:3648930_A/G rna-XM_027967151.2 -Inf 2.2250738585072e-308 7.8815603329288e-305 -6.72457698497789
NC_056054.1:3649124_A/C rna-XM_027967151.2 -Inf 2.2250738585072e-308 7.8815603329288e-305 -6.72457698497789
NC_056054.1:3649183_G/A rna-XM_027967151.2 -Inf 2.2250738585072e-308 7.8815603329288e-305 -6.72457698497789
NC_056054.1:3650122_A/G rna-XM_027967151.2 -Inf 2.2250738585072e-308 7.8815603329288e-305 -6.72457698497789
NC_056054.1:3617519_A/G rna-XM_042244602.1 Inf 2.2250738585072e-308 7.8815603329288e-305 7.15159700341273
NC_056054.1:3630089_G/A rna-XM_042244602.1 Inf 2.2250738585072e-308 7.8815603329288e-305 7.15159700341273
NC_056054.1:3850551_C/T rna-XM_042244602.1 Inf 2.2250738585072e-308 7.8815603329288e-305 7.15159700341273
NC_056054.1:3648930_A/G rna-XM_042244477.1 -Inf 2.2250738585072e-308 7.8815603329288e-305 -3.67877703049647
NC_056054.1:3649124_A/C rna-XM_042244477.1 -Inf 2.2250738585072e-308 7.8815603329288e-305 -3.67877703049647
NC_056054.1:3649183_G/A rna-XM_042244477.1 -Inf 2.2250738585072e-308 7.8815603329288e-305 -3.67877703049647
NC_056054.1:3650122_A/G rna-XM_042244477.1 -Inf 2.2250738585072e-308 7.8815603329288e-305 -3.67877703049647
s10771.1 rna-XM_027967263.2 -Inf 2.2250738585072e-308 7.8815603329288e-305 -2.55770672198885
NC_056054.1:3617519_A/G rna-XM_042244730.1 Inf 2.2250738585072e-308 7.8815603329288e-305 5.55840428269364
NC_056054.1:3630089_G/A rna-XM_042244730.1 Inf 2.2250738585072e-308 7.8815603329288e-305 5.55840428269364
NC_056054.1:3850551_C/T rna-XM_042244730.1 Inf 2.2250738585072e-308 7.8815603329288e-305 5.55840428269364
NC_056054.1:11189977_A/G rna-XM_042245273.1 -Inf 2.2250738585072e-308 7.8815603329288e-305 -7.38699590592767
NC_056054.1:11189977_A/G rna-XM_042245371.1 -Inf 2.2250738585072e-308 7.8815603329288e-305 -6.46232191164741
s60471.1 rna-XM_027967834.2 -Inf 2.2250738585072e-308 7.8815603329288e-305 -6.78311232144051
NC_056054.1:10547499_A/G rna-XM_042245549.1 -Inf 2.2250738585072e-308 7.8815603329288e-305 -2.93500571910862
NC_056054.1:13991812_T/C rna-XR_006059160.1 -Inf 2.2250738585072e-308 7.8815603329288e-305 -1.24495268016898
NC_056054.1:13991812_T/C rna-XM_042246117.1 -Inf 2.2250738585072e-308 7.8815603329288e-305 -5.88286751210026
OAR1_14273769.1 rna-XM_012105711.4 -Inf 2.2250738585072e-308 7.8815603329288e-305 -3.40779510925458
NC_056054.1:14466559_G/A rna-XM_012105711.4 -Inf 2.2250738585072e-308 7.8815603329288e-305 -3.40779510925458
OAR1_14614448.1 rna-XM_042246356.1 -Inf 2.2250738585072e-308 7.8815603329288e-305 -5.97745305509302
oar3_OAR1_16174597 rna-XM_042246356.1 -Inf 2.2250738585072e-308 7.8815603329288e-305 -5.97745305509302
OAR1_16635393.1 rna-XM_027964379.2 -Inf 2.2250738585072e-308 7.8815603329288e-305 -2.06909167932439
NC_056054.1:17233526_G/A rna-XM_012114060.4 Inf 2.2250738585072e-308 7.8815603329288e-305 7.03444889558844
NC_056054.1:18209010_T/C rna-XM_042239750.1 -Inf 2.2250738585072e-308 7.8815603329288e-305 -1.69414926706845
s21409.1 rna-XM_042239750.1 -Inf 2.2250738585072e-308 7.8815603329288e-305 -1.69414926706845
NC_056054.1:19969833_T/C rna-XM_042239997.1 -Inf 2.2250738585072e-308 7.8815603329288e-305 -4.26424578955577
s21409.1 rna-XM_027969148.2 -Inf 2.2250738585072e-308 7.8815603329288e-305 -1.23034657484877
NC_056054.1:19969833_T/C rna-XR_003587212.1 -Inf 2.2250738585072e-308 7.8815603329288e-305 -1.7423063434733
NC_056054.1:20895213_A/G rna-XM_027969444.2 -Inf 2.2250738585072e-308 7.8815603329288e-305 -1.69810412341927
NC_056054.1:25792852_A/G rna-XM_042247970.1 Inf 2.2250738585072e-308 7.8815603329288e-305 1.25927729230617
NC_056054.1:29434667_C/T rna-XM_042248388.1 -Inf 2.2250738585072e-308 7.8815603329288e-305 -3.97482627660798
NC_056054.1:33399362_G/A rna-XR_003587223.1 Inf 2.2250738585072e-308 7.8815603329288e-305 1.25927729230617
OAR1_43197562.1 rna-XM_015092030.3 -Inf 2.2250738585072e-308 7.8815603329288e-305 -2.93500571910862
NC_056054.1:42685123_C/T rna-XM_042249448.1 -Inf 2.2250738585072e-308 7.8815603329288e-305 -1.25927729230617
NC_056054.1:42685123_C/T rna-XM_042249496.1 -Inf 2.2250738585072e-308 7.8815603329288e-305 -3.06568479102188
OAR1_44090814.1 rna-XR_003587242.1 -Inf 2.2250738585072e-308 7.8815603329288e-305 -1.23336136920709
DU395740_415.1 rna-XM_012174273.4 Inf 2.2250738585072e-308 7.8815603329288e-305 6.47754825996678
NC_056054.1:61249607_G/A rna-XM_004002133.5 Inf 2.2250738585072e-308 7.8815603329288e-305 5.67515057143468
NC_056054.1:61530281_T/C rna-XM_004002133.5 Inf 2.2250738585072e-308 7.8815603329288e-305 5.67515057143468
NC_056054.1:68290065_A/C rna-XM_042250824.1 Inf 2.2250738585072e-308 7.8815603329288e-305 3.29583548704534
NC_056054.1:68290723_T/C rna-XM_042250824.1 Inf 2.2250738585072e-308 7.8815603329288e-305 3.29583548704534
OAR1_73739699.1 rna-XM_042250824.1 -Inf 2.2250738585072e-308 7.8815603329288e-305 -3.29583548704534
OAR1_81160492.1 rna-XM_012176956.4 -Inf 2.2250738585072e-308 7.8815603329288e-305 -2.55770672198885
NC_056054.1:87046801_C/G rna-XR_006060269.1 Inf 2.2250738585072e-308 7.8815603329288e-305 2.14219399677546
NC_056054.1:89896271_A/G rna-XM_042252352.1 Inf 2.2250738585072e-308 7.8815603329288e-305 9.39706187050409
NC_056054.1:89892831_C/T rna-XM_042252421.1 Inf 2.2250738585072e-308 7.8815603329288e-305 6.43271866541549
s52860.1 rna-XM_042252428.1 -Inf 2.2250738585072e-308 7.8815603329288e-305 -8.68895023397345
NC_056054.1:88517572_G/A rna-XM_042252401.1 -Inf 2.2250738585072e-308 7.8815603329288e-305 -9.70185794836152
s52860.1 rna-XR_006060391.1 -Inf 2.2250738585072e-308 7.8815603329288e-305 -3.50397880157769
NC_056054.1:89892831_C/T rna-XM_042252532.1 Inf 2.2250738585072e-308 7.8815603329288e-305 5.49146392569254
s52860.1 rna-XM_042252642.1 -Inf 2.2250738585072e-308 7.8815603329288e-305 -2.79393085660428
NC_056054.1:90093725_C/T rna-XM_042252698.1 Inf 2.2250738585072e-308 7.8815603329288e-305 7.89973541645156
NC_056054.1:90319480_C/T rna-XR_006060466.1 Inf 2.2250738585072e-308 7.8815603329288e-305 2.73666170112086
NC_056054.1:91086238_A/G rna-XR_006060466.1 Inf 2.2250738585072e-308 7.8815603329288e-305 2.73666170112086
NC_056054.1:90319480_C/T rna-XR_006060477.1 Inf 2.2250738585072e-308 7.8815603329288e-305 3.10860410032827
NC_056054.1:91086238_A/G rna-XR_006060477.1 Inf 2.2250738585072e-308 7.8815603329288e-305 3.10860410032827
OAR1_104879545.1 rna-XM_042253502.1 -Inf 2.2250738585072e-308 7.8815603329288e-305 -1.1945234608108
NC_056054.1:100524995_G/A rna-XR_003587397.1 Inf 2.2250738585072e-308 7.8815603329288e-305 1.25927729230617
OAR1_107504871.1 rna-XM_042251123.1 Inf 2.2250738585072e-308 7.8815603329288e-305 6.28667489212799
NC_056054.1:100506832_A/G rna-XM_042251123.1 Inf 2.2250738585072e-308 7.8815603329288e-305 6.28667489212799
NC_056054.1:101242200_T/C rna-XM_042251123.1 Inf 2.2250738585072e-308 7.8815603329288e-305 6.28667489212799
DU317751_332.1 rna-XM_027974672.2 -Inf 2.2250738585072e-308 7.8815603329288e-305 -1.34451950507586
DU317751_332.1_F2BT rna-XM_027974672.2 -Inf 2.2250738585072e-308 7.8815603329288e-305 -2.68903901015173
DU317751_332.1_F2BT rna-XM_042255027.1 -Inf 2.2250738585072e-308 7.8815603329288e-305 -3.47480749269796
s32360.1 rna-XM_042255027.1 -Inf 2.2250738585072e-308 7.8815603329288e-305 -3.47480749269796
NC_056054.1:100524995_G/A rna-XR_003590704.2 Inf 2.2250738585072e-308 7.8815603329288e-305 1.73205151059581
NC_056054.1:101510956_G/A rna-XR_003590704.2 Inf 2.2250738585072e-308 7.8815603329288e-305 1.73205151059581
s70081.1 rna-XM_042256954.1 -Inf 2.2250738585072e-308 7.8815603329288e-305 -4.77400973404871
NC_056054.1:101242200_T/C rna-XM_042257006.1 Inf 2.2250738585072e-308 7.8815603329288e-305 5.23291341642029
OAR1_109764382_X.1 rna-XM_042257006.1 -Inf 2.2250738585072e-308 7.8815603329288e-305 -5.23291341642029
NC_056054.1:101242200_T/C rna-XM_042257061.1 Inf 2.2250738585072e-308 7.8815603329288e-305 5.67515057143468
OAR1_109764382_X.1 rna-XM_042257061.1 -Inf 2.2250738585072e-308 7.8815603329288e-305 -5.67515057143468
s32360.1 rna-XR_001041777.4 -Inf 2.2250738585072e-308 7.8815603329288e-305 -2.68903901015173
OAR1_110170625.1 rna-XR_001041777.4 -Inf 2.2250738585072e-308 7.8815603329288e-305 -2.68903901015173
s03716.1 rna-XM_027965191.2 Inf 2.2250738585072e-308 7.8815603329288e-305 1.97154898562951
NC_056054.1:104318454_G/A rna-XM_004002535.5 Inf 2.2250738585072e-308 7.8815603329288e-305 7.20678645756327
NC_056054.1:104318454_G/A rna-XR_006060919.1 Inf 2.2250738585072e-308 7.8815603329288e-305 1.71329861367111
NC_056054.1:105174218_G/A rna-XM_042254899.1 -Inf 2.2250738585072e-308 7.8815603329288e-305 -5.49146392569254
NC_056054.1:105197296_C/T rna-XM_042254899.1 Inf 2.2250738585072e-308 7.8815603329288e-305 5.49146392569254
NC_056054.1:105763384_G/A rna-XM_042254899.1 Inf 2.2250738585072e-308 7.8815603329288e-305 5.49146392569254
NC_056054.1:105763384_G/A rna-XR_006061159.1 Inf 2.2250738585072e-308 7.8815603329288e-305 2.55770672198885
OAR1_114806043.1 rna-XR_006061159.1 -Inf 2.2250738585072e-308 7.8815603329288e-305 -2.55770672198885
NC_056054.1:111796079_T/C rna-XM_012184477.3 Inf 2.2250738585072e-308 7.8815603329288e-305 4.47526783167638
OAR1_122737941.1 rna-XM_004002715.5 -Inf 2.2250738585072e-308 7.8815603329288e-305 -3.64544054049841
NC_056054.1:114799717_C/A rna-XM_004002715.5 Inf 2.2250738585072e-308 7.8815603329288e-305 3.64544054049841
OAR1_124151951.1 rna-XM_004002715.5 Inf 2.2250738585072e-308 7.8815603329288e-305 3.64544054049841
NC_056054.1:114043838_C/G rna-XM_042257164.1 Inf 2.2250738585072e-308 7.8815603329288e-305 4.25616767512627
NC_056054.1:114043838_C/G rna-XM_042257160.1 Inf 2.2250738585072e-308 7.8815603329288e-305 1.23604422190327
OAR1_126414415.1 rna-XM_012185424.4 Inf 2.2250738585072e-308 7.8815603329288e-305 1.86881278060666
OAR1_126414415.1 rna-XM_012185487.4 Inf 2.2250738585072e-308 7.8815603329288e-305 2.73666170112086
s05189.1 rna-XM_042229243.1 -Inf 2.2250738585072e-308 7.8815603329288e-305 -4.06536165187084
NC_056054.1:123479922_A/G rna-XM_027978032.2 -Inf 2.2250738585072e-308 7.8815603329288e-305 -7.53022353832223
NC_056054.1:123479922_A/G rna-XM_027978041.2 -Inf 2.2250738585072e-308 7.8815603329288e-305 -6.92741736876494
NC_056054.1:123479922_A/G rna-XM_015092373.3 -Inf 2.2250738585072e-308 7.8815603329288e-305 -2.63046266200002
OAR1_135222269.1 rna-XM_042229690.1 -Inf 2.2250738585072e-308 7.8815603329288e-305 -2.50488898931838
OAR1_136489494.1 rna-XM_042229690.1 Inf 2.2250738585072e-308 7.8815603329288e-305 2.50488898931838
OAR1_143114251.1 rna-XM_027978736.2 -Inf 2.2250738585072e-308 7.8815603329288e-305 -5.93983599761547
OAR1_157979007.1 rna-XM_042230317.1 Inf 2.2250738585072e-308 7.8815603329288e-305 2.3356959499294
OAR1_159528420.1 rna-XM_042230317.1 Inf 2.2250738585072e-308 7.8815603329288e-305 2.3356959499294
OAR1_167604747.1 rna-XM_027978988.2 -Inf 2.2250738585072e-308 7.8815603329288e-305 -4.56674665641456
NC_056054.1:166033375_C/A rna-XM_012189022.4 -Inf 2.2250738585072e-308 7.8815603329288e-305 -1.88871568568517
NC_056054.1:166033386_A/G rna-XM_012189022.4 -Inf 2.2250738585072e-308 7.8815603329288e-305 -1.88871568568517
NC_056054.1:166033794_C/T rna-XM_012189022.4 -Inf 2.2250738585072e-308 7.8815603329288e-305 -1.88871568568517
OAR1_179807744.1 rna-XM_042231109.1 -Inf 2.2250738585072e-308 7.8815603329288e-305 -2.03018670184817
NC_056054.1:166909572_A/G rna-XM_042232690.1 Inf 2.2250738585072e-308 7.8815603329288e-305 3.43753715548801
ilmnseq_rs428084831 rna-XM_015092422.3 Inf 2.2250738585072e-308 7.8815603329288e-305 3.92012747137014
OAR1_186123111.1 rna-XM_015092422.3 -Inf 2.2250738585072e-308 7.8815603329288e-305 -3.92012747137014
OAR1_187015243.1 rna-XM_012189913.3 -Inf 2.2250738585072e-308 7.8815603329288e-305 -2.55770672198885
s23806.1 rna-XM_012189913.3 -Inf 2.2250738585072e-308 7.8815603329288e-305 -2.55770672198885
OAR1_192537175.1 rna-XM_042231179.1 -Inf 2.2250738585072e-308 7.8815603329288e-305 -1.79601941851667
OAR1_192091028.1 rna-XM_042231223.1 -Inf 2.2250738585072e-308 7.8815603329288e-305 -1.57521990904402
OAR1_192537175.1 rna-XM_042231433.1 -Inf 2.2250738585072e-308 7.8815603329288e-305 -3.00676471826719
NC_056054.1:178668571_G/A rna-XM_042231433.1 Inf 2.2250738585072e-308 7.8815603329288e-305 3.00676471826719
OAR1_193978949.1 rna-XM_042231433.1 -Inf 2.2250738585072e-308 7.8815603329288e-305 -3.00676471826719
NC_056054.1:179341193_G/T rna-XM_042233836.1 -Inf 2.2250738585072e-308 7.8815603329288e-305 -1.88871568568517
NC_056054.1:179406414_C/T rna-XM_042233836.1 -Inf 2.2250738585072e-308 7.8815603329288e-305 -1.88871568568517
NC_056054.1:179431832_A/T rna-XM_042233836.1 Inf 2.2250738585072e-308 7.8815603329288e-305 1.88871568568517
NC_056054.1:179435421_A/G rna-XM_042233836.1 -Inf 2.2250738585072e-308 7.8815603329288e-305 -1.88871568568517
NC_056054.1:179435605_A/T rna-XM_042233836.1 -Inf 2.2250738585072e-308 7.8815603329288e-305 -1.88871568568517
NC_056054.1:179571778_A/G rna-XM_042233836.1 -Inf 2.2250738585072e-308 7.8815603329288e-305 -1.88871568568517
NC_056054.1:179697950_C/T rna-XM_042233836.1 -Inf 2.2250738585072e-308 7.8815603329288e-305 -1.88871568568517
OAR1_199911619.1 rna-XM_027980271.2 -Inf 2.2250738585072e-308 7.8815603329288e-305 -2.68903901015173
OAR1_200106518.1 rna-XM_027980271.2 -Inf 2.2250738585072e-308 7.8815603329288e-305 -2.68903901015173
NC_056054.1:188839887_G/A rna-XM_004002980.5 -Inf 2.2250738585072e-308 7.8815603329288e-305 -7.58031410981508
NC_056054.1:190054400_C/A rna-XM_004002985.5 -Inf 2.2250738585072e-308 7.8815603329288e-305 -4.64267187845389
OAR1_205596006.1 rna-XM_042243739.1 -Inf 2.2250738585072e-308 7.8815603329288e-305 -3.18984325647249
NC_056054.1:193946427_T/C rna-XM_042232913.1 Inf 2.2250738585072e-308 7.8815603329288e-305 6.2106457412243
NC_056054.1:202076234_A/G rna-XM_027957512.2 Inf 2.2250738585072e-308 7.8815603329288e-305 1.3082971663256
OAR1_220229896.1 rna-XR_006056449.1 -Inf 2.2250738585072e-308 7.8815603329288e-305 -2.02564931263249
OAR1_220868663.1 rna-XM_027957697.2 -Inf 2.2250738585072e-308 7.8815603329288e-305 -1.57521990904402
OAR1_220898332.1 rna-XM_027957697.2 -Inf 2.2250738585072e-308 7.8815603329288e-305 -1.57521990904402
OAR1_220868663.1 rna-XM_042233907.1 -Inf 2.2250738585072e-308 7.8815603329288e-305 -1.88871568568517
OAR1_220898332.1 rna-XM_042233907.1 -Inf 2.2250738585072e-308 7.8815603329288e-305 -1.88871568568517
OAR1_221058805_X.1 rna-XM_042233907.1 -Inf 2.2250738585072e-308 7.8815603329288e-305 -1.88871568568517
NC_056054.1:204802942_G/A rna-XR_006056547.1 -Inf 2.2250738585072e-308 7.8815603329288e-305 -2.03018670184817
NC_056054.1:204802986_C/T rna-XM_042234011.1 Inf 2.2250738585072e-308 7.8815603329288e-305 6.79632124455603
s33272.1 rna-XR_003586174.2 -Inf 2.2250738585072e-308 7.8815603329288e-305 -3.29583548704534
NC_056054.1:227065420_C/T rna-XM_027958790.2 -Inf 2.2250738585072e-308 7.8815603329288e-305 -2.30598210635367
OAR1_265734235.1 rna-XR_006057027.1 -Inf 2.2250738585072e-308 7.8815603329288e-305 -1.57521990904402
s43468.1 rna-XM_027960016.2 -Inf 2.2250738585072e-308 7.8815603329288e-305 -2.69607820640232
ilmnseq_rs420672127 rna-XM_027960016.2 -Inf 2.2250738585072e-308 7.8815603329288e-305 -2.69607820640232
s43468.1 rna-XM_042236457.1 -Inf 2.2250738585072e-308 7.8815603329288e-305 -3.48284003913412
ilmnseq_rs420672127 rna-XM_042236457.1 -Inf 2.2250738585072e-308 7.8815603329288e-305 -3.48284003913412
NC_056054.1:251766812_A/G rna-XM_042236521.1 -Inf 2.2250738585072e-308 7.8815603329288e-305 -3.38479570492152
s43468.1 rna-XM_042236609.1 -Inf 2.2250738585072e-308 7.8815603329288e-305 -6.80321067558754
ilmnseq_rs420672127 rna-XM_042236609.1 -Inf 2.2250738585072e-308 7.8815603329288e-305 -6.80321067558754
NC_056054.1:259988647_C/G rna-XM_042237132.1 Inf 2.2250738585072e-308 7.8815603329288e-305 6.91684184278495
NC_056054.1:260594406_A/G rna-XM_042237132.1 Inf 2.2250738585072e-308 7.8815603329288e-305 3.45842092139248
NC_056054.1:260594454_T/C rna-XM_042237132.1 Inf 2.2250738585072e-308 7.8815603329288e-305 6.91684184278495
NC_056054.1:263485932_A/G rna-XM_042237439.1 -Inf 2.2250738585072e-308 7.8815603329288e-305 -1.39696542830214
NC_056054.1:263904880_G/A rna-XM_042237439.1 Inf 2.2250738585072e-308 7.8815603329288e-305 2.79393085660428
NC_056054.1:265124619_A/G rna-XM_042237604.1 -Inf 2.2250738585072e-308 7.8815603329288e-305 -7.51313257983746
OAR1_289328031.1 rna-XM_042237891.1 -Inf 2.2250738585072e-308 7.8815603329288e-305 -3.1438668868626
s44642.1 rna-XM_042238058.1 Inf 2.2250738585072e-308 7.8815603329288e-305 7.23361868046541
OAR1_288783025.1 rna-XM_027961467.2 -Inf 2.2250738585072e-308 7.8815603329288e-305 -3.08068298344782
OAR1_289744485.1 rna-XM_027961467.2 -Inf 2.2250738585072e-308 7.8815603329288e-305 -3.08068298344782
s44642.1 rna-XM_027961483.2 Inf 2.2250738585072e-308 7.8815603329288e-305 4.24709752001121
s44642.1 rna-XM_042238203.1 Inf 2.2250738585072e-308 7.8815603329288e-305 4.24709752001121
NC_056054.1:269643833_A/G rna-XM_042244063.1 -Inf 2.2250738585072e-308 7.8815603329288e-305 -1.69810412341927
s15782.1 rna-XM_027961764.2 Inf 2.2250738585072e-308 7.8815603329288e-305 2.06909167932439
ilmnseq_rs425612331 rna-XM_027961764.2 Inf 2.2250738585072e-308 7.8815603329288e-305 2.06909167932439
NC_056054.1:272596793_C/G rna-XM_042238532.1 Inf 2.2250738585072e-308 7.8815603329288e-305 2.73666170112086
NC_056054.1:273272382_G/A rna-XM_027961886.2 Inf 2.2250738585072e-308 7.8815603329288e-305 2.53290470469495
NC_056054.1:273272382_G/A rna-XM_042238596.1 Inf 2.2250738585072e-308 7.8815603329288e-305 1.71329861367111
OAR1_297430085.1 rna-XM_042238749.1 -Inf 2.2250738585072e-308 7.8815603329288e-305 -1.73205151059581
OAR1_297430085.1 rna-XM_042234014.1 -Inf 2.2250738585072e-308 7.8815603329288e-305 -5.89725285123231
OAR1_296894234_X.1 rna-XM_042234635.1 -Inf 2.2250738585072e-308 7.8815603329288e-305 -2.03018670184817
NC_056055.1:1871948_C/T rna-XM_042242788.1 Inf 2.2250738585072e-308 7.8815603329288e-305 6.09626090384723
s61909.1 rna-XM_027964064.2 Inf 2.2250738585072e-308 7.8815603329288e-305 4.67211976257657
NC_056055.1:10323714_T/C rna-XM_042242861.1 Inf 2.2250738585072e-308 7.8815603329288e-305 2.04760961066211
NC_056055.1:11618928_T/C rna-XM_042242890.1 Inf 2.2250738585072e-308 7.8815603329288e-305 4.90184465185298
NC_056055.1:11618928_T/C rna-XM_042242894.1 Inf 2.2250738585072e-308 7.8815603329288e-305 7.12629410534383
ilmnseq_rs410104269 rna-XM_004004029.5 -Inf 2.2250738585072e-308 7.8815603329288e-305 -2.02564931263249
OAR2_16538077.1 rna-XM_042242934.1 -Inf 2.2250738585072e-308 7.8815603329288e-305 -3.43753715548801
s62383.1 rna-XM_042242934.1 Inf 2.2250738585072e-308 7.8815603329288e-305 3.43753715548801
OAR2_17214533.1 rna-XM_042242934.1 Inf 2.2250738585072e-308 7.8815603329288e-305 3.43753715548801
OAR2_17384136.1 rna-XM_042242934.1 -Inf 2.2250738585072e-308 7.8815603329288e-305 -3.43753715548801
s71227.1 rna-XM_042242934.1 Inf 2.2250738585072e-308 7.8815603329288e-305 3.43753715548801
s36064.1 rna-XM_027964146.2 -Inf 2.2250738585072e-308 7.8815603329288e-305 -1.3082971663256
s36064.1 rna-XM_027964150.2 -Inf 2.2250738585072e-308 7.8815603329288e-305 -5.72895012822345
OAR2_17266379.1 rna-XM_027964151.2 Inf 2.2250738585072e-308 7.8815603329288e-305 2.86187201657069
NC_056055.1:24144908_C/T rna-XR_006058583.1 Inf 2.2250738585072e-308 7.8815603329288e-305 2.79393085660428
NC_056055.1:24151613_C/T rna-XR_006058583.1 Inf 2.2250738585072e-308 7.8815603329288e-305 2.79393085660428
NC_056055.1:28417202_T/C rna-XM_042243016.1 Inf 2.2250738585072e-308 7.8815603329288e-305 5.26648756739648
NC_056055.1:29330728_C/T rna-XM_042243020.1 Inf 2.2250738585072e-308 7.8815603329288e-305 4.2155850676726
NC_056055.1:29330731_C/T rna-XM_042243020.1 Inf 2.2250738585072e-308 7.8815603329288e-305 4.2155850676726
NC_056055.1:29330728_C/T rna-XM_042243021.1 Inf 2.2250738585072e-308 7.8815603329288e-305 3.94481771813364
NC_056055.1:29330731_C/T rna-XM_042243021.1 Inf 2.2250738585072e-308 7.8815603329288e-305 3.94481771813364
NC_056055.1:29330728_C/T rna-XR_006058591.1 Inf 2.2250738585072e-308 7.8815603329288e-305 1.71329861367111
NC_056055.1:29330731_C/T rna-XR_006058591.1 Inf 2.2250738585072e-308 7.8815603329288e-305 1.71329861367111
NC_056055.1:32003109_C/T rna-XM_042243058.1 -Inf 2.2250738585072e-308 7.8815603329288e-305 -1.57521990904402
NC_056055.1:43408772_T/C rna-XM_042243149.1 -Inf 2.2250738585072e-308 7.8815603329288e-305 -2.34826665769252
NC_056055.1:47863846_A/G rna-XM_012120200.3 -Inf 2.2250738585072e-308 7.8815603329288e-305 -1.3082971663256
NC_056055.1:47863846_A/G rna-XM_042243188.1 -Inf 2.2250738585072e-308 7.8815603329288e-305 -1.3082971663256
NC_056055.1:47863846_A/G rna-XM_042243189.1 -Inf 2.2250738585072e-308 7.8815603329288e-305 -2.14219399677546
OAR2_57136229.1 rna-XM_027964427.2 -Inf 2.2250738585072e-308 7.8815603329288e-305 -5.62940240505519
OAR2_64927875.1 rna-XM_042243335.1 -Inf 2.2250738585072e-308 7.8815603329288e-305 -1.88871568568517
OAR2_68453222.1 rna-XR_006058657.1 -Inf 2.2250738585072e-308 7.8815603329288e-305 -2.34846472442298
DU455805_362.1 rna-XR_006058657.1 -Inf 2.2250738585072e-308 7.8815603329288e-305 -2.34846472442298
DU455805_362.1_F2BT rna-XR_006058657.1 -Inf 2.2250738585072e-308 7.8815603329288e-305 -2.34846472442298
OAR2_72049282.1 rna-XM_042243362.1 -Inf 2.2250738585072e-308 7.8815603329288e-305 -2.70156563875713
NC_056055.1:69062239_C/T rna-XM_012123819.4 -Inf 2.2250738585072e-308 7.8815603329288e-305 -2.98280496679371
s59080.1 rna-XM_042243404.1 -Inf 2.2250738585072e-308 7.8815603329288e-305 -6.65342282139029
OAR2_79900469.1 rna-XM_042243437.1 -Inf 2.2250738585072e-308 7.8815603329288e-305 -1.86881278060666
OAR2_87772629.1 rna-XM_042243454.1 -Inf 2.2250738585072e-308 7.8815603329288e-305 -1.7423063434733
s06944.1 rna-XM_012127113.4 -Inf 2.2250738585072e-308 7.8815603329288e-305 -1.14010776044252
NC_056055.1:105545316_C/A rna-XR_003588339.2 Inf 2.2250738585072e-308 7.8815603329288e-305 1.73205151059581
NC_056055.1:105545316_C/A rna-XM_042242675.1 Inf 2.2250738585072e-308 7.8815603329288e-305 3.20082505894056
NC_056055.1:117739421_A/G rna-XM_042243601.1 -Inf 2.2250738585072e-308 7.8815603329288e-305 -1.88871568568517
NC_056055.1:118817875_A/T rna-XR_006058713.1 Inf 2.2250738585072e-308 7.8815603329288e-305 5.23572519602805
NC_056055.1:118817875_A/T rna-XM_027964694.2 Inf 2.2250738585072e-308 7.8815603329288e-305 2.55770672198885
NC_056055.1:118817875_A/T rna-XR_003588441.1 Inf 2.2250738585072e-308 7.8815603329288e-305 1.73205151059581
NC_056055.1:132006873_T/G rna-XM_012132725.3 Inf 2.2250738585072e-308 7.8815603329288e-305 1.73205151059581
NC_056055.1:132885737_A/T rna-XM_012132725.3 Inf 2.2250738585072e-308 7.8815603329288e-305 0.866025755297904
NC_056055.1:132006873_T/G rna-XM_042243670.1 Inf 2.2250738585072e-308 7.8815603329288e-305 1.73205151059581
NC_056055.1:132885737_A/T rna-XM_042243670.1 Inf 2.2250738585072e-308 7.8815603329288e-305 0.866025755297904
OAR2_142684241.1 rna-XM_015093347.3 -Inf 2.2250738585072e-308 7.8815603329288e-305 -3.83685254851448
OAR2_144406868.1 rna-XM_042243707.1 Inf 2.2250738585072e-308 7.8815603329288e-305 2.02564931263249
OAR2_145075673.1 rna-XM_042243707.1 -Inf 2.2250738585072e-308 7.8815603329288e-305 -2.02564931263249
OAR2_145109349.1 rna-XM_042243707.1 -Inf 2.2250738585072e-308 7.8815603329288e-305 -2.02564931263249
OAR2_144627157.1 rna-XM_042243711.1 -Inf 2.2250738585072e-308 7.8815603329288e-305 -1.73205151059581
NC_056055.1:136583191_C/T rna-XM_042243711.1 Inf 2.2250738585072e-308 7.8815603329288e-305 1.73205151059581
OAR2_145723610.1 rna-XM_042243711.1 Inf 2.2250738585072e-308 7.8815603329288e-305 1.73205151059581
OAR2_146111824.1 rna-XM_042243711.1 Inf 2.2250738585072e-308 7.8815603329288e-305 1.73205151059581
ilmnseq_rs408041403 rna-XR_006058745.1 -Inf 2.2250738585072e-308 7.8815603329288e-305 -3.7120014140383
NC_056055.1:138581893_A/G rna-XR_003588204.2 -Inf 2.2250738585072e-308 7.8815603329288e-305 -2.04760961066211
NC_056055.1:138693567_C/T rna-XR_003588204.2 Inf 2.2250738585072e-308 7.8815603329288e-305 2.04760961066211
OAR2_147796873.1 rna-XM_004004616.5 -Inf 2.2250738585072e-308 7.8815603329288e-305 -2.55770672198885
ilmnseq_rs427199116 rna-XM_004004616.5 Inf 2.2250738585072e-308 7.8815603329288e-305 2.55770672198885
ilmnseq_rs429819704 rna-XM_004004616.5 -Inf 2.2250738585072e-308 7.8815603329288e-305 -2.55770672198885
s31000.1 rna-XM_004004616.5 Inf 2.2250738585072e-308 7.8815603329288e-305 2.55770672198885
ilmnseq_rs409966106 rna-XM_004004616.5 Inf 2.2250738585072e-308 7.8815603329288e-305 2.55770672198885
OAR2_152816581.1 rna-XR_003588366.1 -Inf 2.2250738585072e-308 7.8815603329288e-305 -1.73205151059581
NC_056055.1:144883331_T/G rna-XM_012135485.4 Inf 2.2250738585072e-308 7.8815603329288e-305 2.53290470469495
OAR2_157722558.1 rna-XM_012135846.4 Inf 2.2250738585072e-308 7.8815603329288e-305 4.33975965429778
OAR2_157722558.1 rna-XM_012110932.4 Inf 2.2250738585072e-308 7.8815603329288e-305 8.25436848801933
OAR2_158898400.1 rna-XM_012110932.4 Inf 2.2250738585072e-308 7.8815603329288e-305 8.25436848801933
OAR2_159324874.1 rna-XM_012110932.4 Inf 2.2250738585072e-308 7.8815603329288e-305 8.25436848801933
OAR2_159436869_X.1 rna-XM_012110932.4 Inf 2.2250738585072e-308 7.8815603329288e-305 8.25436848801933
s36346.1 rna-XM_027964911.2 -Inf 2.2250738585072e-308 7.8815603329288e-305 -2.9307197142284
s36346.1 rna-XM_012136455.4 -Inf 2.2250738585072e-308 7.8815603329288e-305 -3.91556222819682
OAR2_160296103.1 rna-XM_012136455.4 -Inf 2.2250738585072e-308 7.8815603329288e-305 -3.91556222819682
s36346.1 rna-XM_012136474.4 -Inf 2.2250738585072e-308 7.8815603329288e-305 -3.08068298344782
OAR2_160296103.1 rna-XM_012136474.4 -Inf 2.2250738585072e-308 7.8815603329288e-305 -3.08068298344782
OAR2_165142291.1 rna-XM_042243853.1 -Inf 2.2250738585072e-308 7.8815603329288e-305 -2.08082907466932
NC_056055.1:156963965_G/A rna-XM_012137496.4 -Inf 2.2250738585072e-308 7.8815603329288e-305 -2.34826665769252
s17834.1 rna-XM_012137496.4 -Inf 2.2250738585072e-308 7.8815603329288e-305 -2.34826665769252
NC_056055.1:156963965_G/A rna-XM_042243868.1 -Inf 2.2250738585072e-308 7.8815603329288e-305 -3.47480749269796
s17834.1 rna-XM_042243868.1 -Inf 2.2250738585072e-308 7.8815603329288e-305 -3.47480749269796
NC_056055.1:157801206_C/T rna-XM_042243872.1 Inf 2.2250738585072e-308 7.8815603329288e-305 1.86881278060666
NC_056055.1:157473758_C/T rna-XM_042243906.1 Inf 2.2250738585072e-308 7.8815603329288e-305 5.4317021012759
NC_056055.1:158053629_C/T rna-XM_042243906.1 Inf 2.2250738585072e-308 7.8815603329288e-305 5.4317021012759
NC_056055.1:158053634_C/T rna-XM_042243906.1 Inf 2.2250738585072e-308 7.8815603329288e-305 5.4317021012759
OAR2_175895340.1 rna-XM_027964987.2 -Inf 2.2250738585072e-308 7.8815603329288e-305 -1.7423063434733
s14470.1 rna-XR_006058797.1 Inf 2.2250738585072e-308 7.8815603329288e-305 1.97154898562951
OAR2_210643482.1 rna-XM_042244011.1 -Inf 2.2250738585072e-308 7.8815603329288e-305 -1.26711935380896
ilmnseq_rs590325672 rna-XM_042244016.1 Inf 2.2250738585072e-308 7.8815603329288e-305 3.42081968096148
OAR2_211229983.1 rna-XM_042244021.1 -Inf 2.2250738585072e-308 7.8815603329288e-305 -3.37862079066673
OAR2_210643482.1 rna-XM_042244029.1 -Inf 2.2250738585072e-308 7.8815603329288e-305 -4.49268153774496
NC_056055.1:204057808_C/T rna-XM_042244954.1 Inf 2.2250738585072e-308 7.8815603329288e-305 1.97154898562951
NC_056055.1:204798389_A/G rna-XM_027965110.2 -Inf 2.2250738585072e-308 7.8815603329288e-305 -5.03920477528869
s12784.1 rna-XM_042244079.1 -Inf 2.2250738585072e-308 7.8815603329288e-305 -2.9307197142284
s12784.1 rna-XM_027965121.2 -Inf 2.2250738585072e-308 7.8815603329288e-305 -5.22233482561714
OAR2_222238051.1 rna-XR_003588257.2 -Inf 2.2250738585072e-308 7.8815603329288e-305 -3.08068298344782
OAR2_223475546.1 rna-XM_042244133.1 Inf 2.2250738585072e-308 7.8815603329288e-305 2.86187201657069
OAR2_223562162_X.1 rna-XM_042244133.1 Inf 2.2250738585072e-308 7.8815603329288e-305 2.86187201657069
OAR2_223862860_X.1 rna-XM_042244133.1 Inf 2.2250738585072e-308 7.8815603329288e-305 2.86187201657069
s01552.1 rna-XM_027965136.2 -Inf 2.2250738585072e-308 7.8815603329288e-305 -2.76264836955083
OAR2_225188737.1 rna-XM_027965136.2 -Inf 2.2250738585072e-308 7.8815603329288e-305 -2.76264836955083
s50915.1 rna-XR_003588036.2 -Inf 2.2250738585072e-308 7.8815603329288e-305 -2.02564931263249
NC_056055.1:221006123_G/A rna-XM_042244225.1 Inf 2.2250738585072e-308 7.8815603329288e-305 1.1945234608108
NC_056055.1:221006652_C/T rna-XM_042244225.1 Inf 2.2250738585072e-308 7.8815603329288e-305 1.1945234608108
NC_056055.1:221006796_G/A rna-XM_042244225.1 Inf 2.2250738585072e-308 7.8815603329288e-305 1.1945234608108
NC_056055.1:221007089_G/T rna-XM_042244225.1 Inf 2.2250738585072e-308 7.8815603329288e-305 1.1945234608108
NC_056055.1:221009413_G/A rna-XM_042244225.1 -Inf 2.2250738585072e-308 7.8815603329288e-305 -1.1945234608108
NC_056055.1:221010026_C/G rna-XM_042244225.1 -Inf 2.2250738585072e-308 7.8815603329288e-305 -1.1945234608108
NC_056055.1:221010349_C/G rna-XM_042244225.1 -Inf 2.2250738585072e-308 7.8815603329288e-305 -1.1945234608108
NC_056055.1:221010350_C/G rna-XM_042244225.1 -Inf 2.2250738585072e-308 7.8815603329288e-305 -1.1945234608108
NC_056055.1:221131898_C/T rna-XM_042244225.1 -Inf 2.2250738585072e-308 7.8815603329288e-305 -1.1945234608108
NC_056055.1:221168207_C/T rna-XM_042244225.1 -Inf 2.2250738585072e-308 7.8815603329288e-305 -1.1945234608108
NC_056055.1:221170494_T/C rna-XM_042244225.1 Inf 2.2250738585072e-308 7.8815603329288e-305 1.1945234608108
NC_056055.1:221170750_A/G rna-XM_042244225.1 Inf 2.2250738585072e-308 7.8815603329288e-305 1.1945234608108
NC_056055.1:221172089_C/T rna-XM_042244225.1 Inf 2.2250738585072e-308 7.8815603329288e-305 1.1945234608108
NC_056055.1:219917987_T/C rna-XM_042244226.1 Inf 2.2250738585072e-308 7.8815603329288e-305 4.15291079453164
NC_056055.1:219938000_G/A rna-XM_042244226.1 Inf 2.2250738585072e-308 7.8815603329288e-305 4.15291079453164
NC_056055.1:221006123_G/A rna-XM_042244248.1 Inf 2.2250738585072e-308 7.8815603329288e-305 2.63046266200002
NC_056055.1:221006652_C/T rna-XM_042244248.1 Inf 2.2250738585072e-308 7.8815603329288e-305 2.63046266200002
NC_056055.1:221006796_G/A rna-XM_042244248.1 Inf 2.2250738585072e-308 7.8815603329288e-305 2.63046266200002
NC_056055.1:221007089_G/T rna-XM_042244248.1 Inf 2.2250738585072e-308 7.8815603329288e-305 2.63046266200002
NC_056055.1:221170494_T/C rna-XM_042244248.1 Inf 2.2250738585072e-308 7.8815603329288e-305 2.63046266200002
NC_056055.1:221170750_A/G rna-XM_042244248.1 Inf 2.2250738585072e-308 7.8815603329288e-305 2.63046266200002
NC_056055.1:221172089_C/T rna-XM_042244248.1 Inf 2.2250738585072e-308 7.8815603329288e-305 2.63046266200002
s50915.1 rna-XM_042244254.1 -Inf 2.2250738585072e-308 7.8815603329288e-305 -4.85804150619884
OAR2_233477500.1 rna-XM_042244254.1 Inf 2.2250738585072e-308 7.8815603329288e-305 4.85804150619884
OAR2_233917337.1 rna-XM_042244254.1 Inf 2.2250738585072e-308 7.8815603329288e-305 4.85804150619884
OAR2_233932495.1 rna-XM_042244254.1 Inf 2.2250738585072e-308 7.8815603329288e-305 2.42902075309942
OAR2_234254819.1 rna-XM_042244254.1 Inf 2.2250738585072e-308 7.8815603329288e-305 4.85804150619884
NC_056055.1:221006123_G/A rna-XM_027965209.2 Inf 2.2250738585072e-308 7.8815603329288e-305 6.79226219797488
NC_056055.1:221006652_C/T rna-XM_027965209.2 Inf 2.2250738585072e-308 7.8815603329288e-305 6.79226219797488
NC_056055.1:221006796_G/A rna-XM_027965209.2 Inf 2.2250738585072e-308 7.8815603329288e-305 6.79226219797488
NC_056055.1:221007089_G/T rna-XM_027965209.2 Inf 2.2250738585072e-308 7.8815603329288e-305 6.79226219797488
NC_056055.1:221170494_T/C rna-XM_027965209.2 Inf 2.2250738585072e-308 7.8815603329288e-305 6.79226219797488
NC_056055.1:221170750_A/G rna-XM_027965209.2 Inf 2.2250738585072e-308 7.8815603329288e-305 6.79226219797488
NC_056055.1:221172089_C/T rna-XM_027965209.2 Inf 2.2250738585072e-308 7.8815603329288e-305 6.79226219797488
ilmnseq_rs415112428 rna-XM_027965215.2 -Inf 2.2250738585072e-308 7.8815603329288e-305 -2.70156563875713
NC_056055.1:221006123_G/A rna-XM_042244290.1 Inf 2.2250738585072e-308 7.8815603329288e-305 3.59406024178386
NC_056055.1:221006652_C/T rna-XM_042244290.1 Inf 2.2250738585072e-308 7.8815603329288e-305 3.59406024178386
NC_056055.1:221006796_G/A rna-XM_042244290.1 Inf 2.2250738585072e-308 7.8815603329288e-305 3.59406024178386
NC_056055.1:221007089_G/T rna-XM_042244290.1 Inf 2.2250738585072e-308 7.8815603329288e-305 3.59406024178386
NC_056055.1:221170494_T/C rna-XM_042244290.1 Inf 2.2250738585072e-308 7.8815603329288e-305 3.59406024178386
NC_056055.1:221170750_A/G rna-XM_042244290.1 Inf 2.2250738585072e-308 7.8815603329288e-305 3.59406024178386
NC_056055.1:221172089_C/T rna-XM_042244290.1 Inf 2.2250738585072e-308 7.8815603329288e-305 3.59406024178386
NC_056055.1:221516268_T/C rna-XM_042244296.1 Inf 2.2250738585072e-308 7.8815603329288e-305 3.94481771813364
OAR2_236633059.1 rna-XM_027965236.2 -Inf 2.2250738585072e-308 7.8815603329288e-305 -1.79601941851667
OAR2_237436410.1 rna-XM_042244305.1 -Inf 2.2250738585072e-308 7.8815603329288e-305 -3.91556222819682
ilmnseq_rs159578448 rna-XR_006058852.1 -Inf 2.2250738585072e-308 7.8815603329288e-305 -5.66249310628917
OAR2_238149519.1 rna-XR_006058852.1 -Inf 2.2250738585072e-308 7.8815603329288e-305 -5.66249310628917
NC_056055.1:231801339_A/G rna-XM_042244345.1 -Inf 2.2250738585072e-308 7.8815603329288e-305 -1.69810412341927
NC_056055.1:231801339_A/G rna-XM_042244346.1 -Inf 2.2250738585072e-308 7.8815603329288e-305 -1.69810412341927
s75607.1 rna-XM_042244366.1 -Inf 2.2250738585072e-308 7.8815603329288e-305 -3.47480749269796
s75607.1 rna-XM_042244397.1 -Inf 2.2250738585072e-308 7.8815603329288e-305 -2.83211592981781
OAR2_248500425.1 rna-XM_042244424.1 -Inf 2.2250738585072e-308 7.8815603329288e-305 -1.7423063434733
OAR2_248500425.1 rna-XR_003588490.1 -Inf 2.2250738585072e-308 7.8815603329288e-305 -1.7423063434733
NC_056055.1:235235855_G/T rna-XM_027965373.2 Inf 2.2250738585072e-308 7.8815603329288e-305 4.73504886826963
OAR2_251293352.1 rna-XM_042244463.1 Inf 2.2250738585072e-308 7.8815603329288e-305 5.14660258406953
NC_056055.1:238686975_G/A rna-XM_042244463.1 Inf 2.2250738585072e-308 7.8815603329288e-305 5.14660258406953
s56664.1 rna-XM_042244513.1 -Inf 2.2250738585072e-308 7.8815603329288e-305 -2.31231098648757
OAR2_255487599.1 rna-XM_027965486.2 Inf 2.2250738585072e-308 7.8815603329288e-305 4.92980308020629
s56664.1 rna-XM_027965517.2 -Inf 2.2250738585072e-308 7.8815603329288e-305 -4.63973819207745
OAR2_255487599.1 rna-XM_027965517.2 Inf 2.2250738585072e-308 7.8815603329288e-305 4.63973819207745
OAR2_258709425.1 rna-XR_006058895.1 -Inf 2.2250738585072e-308 7.8815603329288e-305 -2.14219399677546
NC_056055.1:245180592_T/C rna-XM_042244614.1 Inf 2.2250738585072e-308 7.8815603329288e-305 7.33970566704522
NC_056055.1:245180592_T/C rna-XM_042244634.1 Inf 2.2250738585072e-308 7.8815603329288e-305 2.72261414131989
NC_056055.1:245180592_T/C rna-XM_042244646.1 Inf 2.2250738585072e-308 7.8815603329288e-305 1.24495268016898
NC_056055.1:245180592_T/C rna-XM_042244647.1 Inf 2.2250738585072e-308 7.8815603329288e-305 3.40846005081652
NC_056055.1:245180592_T/C rna-XM_027965568.2 Inf 2.2250738585072e-308 7.8815603329288e-305 1.24495268016898
NC_056055.1:247176207_A/T rna-XM_027965582.2 Inf 2.2250738585072e-308 7.8815603329288e-305 1.97154898562951
NC_056055.1:247190145_C/T rna-XM_027965582.2 Inf 2.2250738585072e-308 7.8815603329288e-305 1.97154898562951
NC_056055.1:247207996_C/T rna-XM_027965582.2 Inf 2.2250738585072e-308 7.8815603329288e-305 1.97154898562951
s07545.1 rna-XM_042244677.1 Inf 2.2250738585072e-308 7.8815603329288e-305 3.37862079066673
s07545.1 rna-XM_012153334.4 Inf 2.2250738585072e-308 7.8815603329288e-305 3.0099649086069
NC_056055.1:247120712_T/C rna-XM_027963998.2 Inf 2.2250738585072e-308 7.8815603329288e-305 2.03018670184817
NC_056055.1:247127019_C/T rna-XM_027963998.2 Inf 2.2250738585072e-308 7.8815603329288e-305 2.03018670184817
NC_056055.1:247120712_T/C rna-XM_042244743.1 Inf 2.2250738585072e-308 7.8815603329288e-305 3.14983360546709
NC_056055.1:247127019_C/T rna-XM_042244743.1 Inf 2.2250738585072e-308 7.8815603329288e-305 3.14983360546709
s07545.1 rna-XM_042244722.1 Inf 2.2250738585072e-308 7.8815603329288e-305 2.28838498832924
NC_056055.1:246664789_G/T rna-XM_042244734.1 Inf 2.2250738585072e-308 7.8815603329288e-305 5.4837270317635
NC_056055.1:247038462_G/T rna-XM_042244734.1 Inf 2.2250738585072e-308 7.8815603329288e-305 5.4837270317635
NC_056055.1:247227153_C/T rna-XM_042244734.1 Inf 2.2250738585072e-308 7.8815603329288e-305 5.4837270317635
NC_056055.1:249551662_T/G rna-XM_042244795.1 Inf 2.2250738585072e-308 7.8815603329288e-305 2.74851773941865
NC_056055.1:249551662_T/G rna-XM_042244787.1 Inf 2.2250738585072e-308 7.8815603329288e-305 6.40535150571112
NC_056055.1:249551662_T/G rna-XM_042244801.1 Inf 2.2250738585072e-308 7.8815603329288e-305 3.6403258063639
NC_056056.1:1573321_A/G rna-XR_006059035.1 -Inf 2.2250738585072e-308 7.8815603329288e-305 -3.67877703049647
NC_056056.1:1165769_C/T rna-XM_042245321.1 Inf 2.2250738585072e-308 7.8815603329288e-305 3.42081968096148
NC_056056.1:1165770_C/T rna-XM_042245321.1 Inf 2.2250738585072e-308 7.8815603329288e-305 3.42081968096148
NC_056056.1:857472_A/G rna-XM_042245335.1 Inf 2.2250738585072e-308 7.8815603329288e-305 4.99975911114112
ilmnseq_rs407187942 rna-XM_042245335.1 Inf 2.2250738585072e-308 7.8815603329288e-305 4.99975911114112
NC_056056.1:857472_A/G rna-XM_042245336.1 Inf 2.2250738585072e-308 7.8815603329288e-305 4.88545463031241
ilmnseq_rs407187942 rna-XM_042245336.1 Inf 2.2250738585072e-308 7.8815603329288e-305 4.88545463031241
NC_056056.1:1165769_C/T rna-XM_042245373.1 Inf 2.2250738585072e-308 7.8815603329288e-305 5.55069587528916
NC_056056.1:1165770_C/T rna-XM_042245373.1 Inf 2.2250738585072e-308 7.8815603329288e-305 5.55069587528916
NC_056056.1:822558_A/G rna-XM_027966087.2 -Inf 2.2250738585072e-308 7.8815603329288e-305 -5.90210818231624
NC_056056.1:1172573_G/A rna-XM_027966087.2 Inf 2.2250738585072e-308 7.8815603329288e-305 5.90210818231624
NC_056056.1:1173407_G/A rna-XM_027966087.2 Inf 2.2250738585072e-308 7.8815603329288e-305 5.90210818231624
ilmnseq_rs588328841 rna-XM_042247972.1 -Inf 2.2250738585072e-308 7.8815603329288e-305 -8.37002145537157
ilmnseq_rs603288425 rna-XM_042247972.1 -Inf 2.2250738585072e-308 7.8815603329288e-305 -8.37002145537157
ilmnseq_rs598223011 rna-XM_042247972.1 -Inf 2.2250738585072e-308 7.8815603329288e-305 -8.37002145537157
NC_056056.1:857472_A/G rna-XM_042247973.1 Inf 2.2250738585072e-308 7.8815603329288e-305 5.32610932382435
ilmnseq_rs407187942 rna-XM_042247973.1 Inf 2.2250738585072e-308 7.8815603329288e-305 5.32610932382435
NC_056056.1:1851968_G/A rna-XM_042247973.1 Inf 2.2250738585072e-308 7.8815603329288e-305 5.32610932382435
NC_056056.1:2378032_G/A rna-XM_042247973.1 Inf 2.2250738585072e-308 7.8815603329288e-305 5.32610932382435
NC_056056.1:1851968_G/A rna-XR_006059527.1 Inf 2.2250738585072e-308 7.8815603329288e-305 3.20082505894056
NC_056056.1:2378032_G/A rna-XR_006059527.1 Inf 2.2250738585072e-308 7.8815603329288e-305 3.20082505894056
NC_056056.1:1573321_A/G rna-XM_027966122.2 -Inf 2.2250738585072e-308 7.8815603329288e-305 -2.22935336975092
ilmnseq_rs588328841 rna-XM_027966128.2 -Inf 2.2250738585072e-308 7.8815603329288e-305 -1.14010776044252
ilmnseq_rs603288425 rna-XM_027966128.2 -Inf 2.2250738585072e-308 7.8815603329288e-305 -1.14010776044252
ilmnseq_rs598223011 rna-XM_027966128.2 -Inf 2.2250738585072e-308 7.8815603329288e-305 -1.14010776044252
NC_056056.1:1573321_A/G rna-XM_015094070.3 -Inf 2.2250738585072e-308 7.8815603329288e-305 -2.63046266200002
NC_056056.1:2158428_T/C rna-XM_042247999.1 Inf 2.2250738585072e-308 7.8815603329288e-305 2.4151266619601
NC_056056.1:2159225_C/T rna-XM_042247999.1 Inf 2.2250738585072e-308 7.8815603329288e-305 2.4151266619601
NC_056056.1:2787283_A/G rna-XM_042247999.1 Inf 2.2250738585072e-308 7.8815603329288e-305 2.4151266619601
NC_056056.1:2855287_A/C rna-XM_042247999.1 Inf 2.2250738585072e-308 7.8815603329288e-305 2.4151266619601
NC_056056.1:3009045_C/T rna-XM_042247999.1 Inf 2.2250738585072e-308 7.8815603329288e-305 2.4151266619601
NC_056056.1:1851968_G/A rna-XM_042248004.1 Inf 2.2250738585072e-308 7.8815603329288e-305 2.3356959499294
NC_056056.1:2378032_G/A rna-XM_042248004.1 Inf 2.2250738585072e-308 7.8815603329288e-305 2.3356959499294
NC_056056.1:2158428_T/C rna-XM_042245437.1 Inf 2.2250738585072e-308 7.8815603329288e-305 2.4151266619601
NC_056056.1:2159225_C/T rna-XM_042245437.1 Inf 2.2250738585072e-308 7.8815603329288e-305 2.4151266619601
NC_056056.1:2787283_A/G rna-XM_042245437.1 Inf 2.2250738585072e-308 7.8815603329288e-305 2.4151266619601
NC_056056.1:2855287_A/C rna-XM_042245437.1 Inf 2.2250738585072e-308 7.8815603329288e-305 2.4151266619601
NC_056056.1:3009045_C/T rna-XM_042245437.1 Inf 2.2250738585072e-308 7.8815603329288e-305 2.4151266619601
NC_056056.1:2648179_A/G rna-XM_042245433.1 -Inf 2.2250738585072e-308 7.8815603329288e-305 -1.23034657484877
NC_056056.1:2158428_T/C rna-XM_042245462.1 Inf 2.2250738585072e-308 7.8815603329288e-305 2.4151266619601
NC_056056.1:2159225_C/T rna-XM_042245462.1 Inf 2.2250738585072e-308 7.8815603329288e-305 2.4151266619601
NC_056056.1:2787283_A/G rna-XM_042245462.1 Inf 2.2250738585072e-308 7.8815603329288e-305 2.4151266619601
NC_056056.1:2855287_A/C rna-XM_042245462.1 Inf 2.2250738585072e-308 7.8815603329288e-305 2.4151266619601
NC_056056.1:3009045_C/T rna-XM_042245462.1 Inf 2.2250738585072e-308 7.8815603329288e-305 2.4151266619601
ilmnseq_rs588328841 rna-XM_042245466.1 -Inf 2.2250738585072e-308 7.8815603329288e-305 -1.14010776044252
ilmnseq_rs603288425 rna-XM_042245466.1 -Inf 2.2250738585072e-308 7.8815603329288e-305 -1.14010776044252
ilmnseq_rs598223011 rna-XM_042245466.1 -Inf 2.2250738585072e-308 7.8815603329288e-305 -1.14010776044252
NC_056056.1:2378032_G/A rna-XM_027966195.2 Inf 2.2250738585072e-308 7.8815603329288e-305 2.55770672198885
NC_056056.1:3890532_G/A rna-XM_027966195.2 Inf 2.2250738585072e-308 7.8815603329288e-305 2.55770672198885
NC_056056.1:4188897_C/A rna-XM_027966195.2 Inf 2.2250738585072e-308 7.8815603329288e-305 2.55770672198885
NC_056056.1:2648179_A/G rna-XM_042245474.1 -Inf 2.2250738585072e-308 7.8815603329288e-305 -1.23034657484877
ilmnseq_rs603288425 rna-XM_042245476.1 -Inf 2.2250738585072e-308 7.8815603329288e-305 -1.14010776044252
ilmnseq_rs598223011 rna-XM_042245476.1 -Inf 2.2250738585072e-308 7.8815603329288e-305 -1.14010776044252
ilmnseq_rs603288425 rna-XM_042245478.1 -Inf 2.2250738585072e-308 7.8815603329288e-305 -3.78303402095201
ilmnseq_rs598223011 rna-XM_042245478.1 -Inf 2.2250738585072e-308 7.8815603329288e-305 -3.78303402095201
NC_056056.1:3890532_G/A rna-XR_006059062.1 Inf 2.2250738585072e-308 7.8815603329288e-305 3.81780272350663
NC_056056.1:4188897_C/A rna-XR_006059062.1 Inf 2.2250738585072e-308 7.8815603329288e-305 3.81780272350663
NC_056056.1:2697200_C/T rna-XM_027966206.2 Inf 2.2250738585072e-308 7.8815603329288e-305 2.04760961066211
s14082.1 rna-XM_027966206.2 Inf 2.2250738585072e-308 7.8815603329288e-305 2.04760961066211
s14082.1 rna-XM_027966227.2 Inf 2.2250738585072e-308 7.8815603329288e-305 5.40496798258437
NC_056056.1:3890532_G/A rna-XM_042245515.1 Inf 2.2250738585072e-308 7.8815603329288e-305 2.91611244383506
NC_056056.1:4188897_C/A rna-XM_042245515.1 Inf 2.2250738585072e-308 7.8815603329288e-305 2.91611244383506
NC_056056.1:3890532_G/A rna-XM_027966231.2 Inf 2.2250738585072e-308 7.8815603329288e-305 5.63978497588996
NC_056056.1:4188897_C/A rna-XM_027966231.2 Inf 2.2250738585072e-308 7.8815603329288e-305 5.63978497588996
NC_056056.1:3890532_G/A rna-XM_027966232.2 Inf 2.2250738585072e-308 7.8815603329288e-305 5.66308651288726
NC_056056.1:4188897_C/A rna-XM_027966232.2 Inf 2.2250738585072e-308 7.8815603329288e-305 5.66308651288726
s14082.1 rna-XM_042248030.1 Inf 2.2250738585072e-308 7.8815603329288e-305 3.17270651991467
NC_056056.1:5320392_G/C rna-XM_042248056.1 Inf 2.2250738585072e-308 7.8815603329288e-305 3.3462500435202
NC_056056.1:5585476_C/T rna-XM_042248056.1 Inf 2.2250738585072e-308 7.8815603329288e-305 3.3462500435202
NC_056056.1:6635849_T/A rna-NM_001126369.1 -Inf 2.2250738585072e-308 7.8815603329288e-305 -1.79601941851667
NC_056056.1:6634383_C/A rna-XM_042248056.1 Inf 2.2250738585072e-308 7.8815603329288e-305 6.69250008704041
NC_056056.1:6610757_A/T rna-XM_027966286.2 Inf 2.2250738585072e-308 7.8815603329288e-305 3.29583548704534
NC_056056.1:6610760_G/A rna-XM_027966286.2 Inf 2.2250738585072e-308 7.8815603329288e-305 3.29583548704534
NC_056056.1:6635849_T/A rna-XM_027966286.2 -Inf 2.2250738585072e-308 7.8815603329288e-305 -3.29583548704534
NC_056056.1:6610757_A/T rna-XM_027966299.2 Inf 2.2250738585072e-308 7.8815603329288e-305 3.15871263668302
NC_056056.1:6610760_G/A rna-XM_027966299.2 Inf 2.2250738585072e-308 7.8815603329288e-305 3.15871263668302
NC_056056.1:6635849_T/A rna-XM_027966299.2 -Inf 2.2250738585072e-308 7.8815603329288e-305 -3.15871263668302
NC_056056.1:6610757_A/T rna-XR_001036125.4 Inf 2.2250738585072e-308 7.8815603329288e-305 2.4151266619601
NC_056056.1:6610760_G/A rna-XR_001036125.4 Inf 2.2250738585072e-308 7.8815603329288e-305 2.4151266619601
NC_056056.1:6635849_T/A rna-XR_001036125.4 -Inf 2.2250738585072e-308 7.8815603329288e-305 -2.4151266619601
NC_056056.1:7430709_A/G rna-XM_042245584.1 -Inf 2.2250738585072e-308 7.8815603329288e-305 -3.37862079066673
NC_056056.1:7392809_T/C rna-XM_027966362.2 -Inf 2.2250738585072e-308 7.8815603329288e-305 -1.25927729230617
NC_056056.1:7593216_G/A rna-XM_027966362.2 Inf 2.2250738585072e-308 7.8815603329288e-305 1.25927729230617
s72981.1 rna-XR_006059074.1 -Inf 2.2250738585072e-308 7.8815603329288e-305 -2.22935336975092
ilmnseq_rs399918446 rna-XM_027966401.2 -Inf 2.2250738585072e-308 7.8815603329288e-305 -3.53567185430148
s03462.1 rna-XM_027966401.2 -Inf 2.2250738585072e-308 7.8815603329288e-305 -3.53567185430148
s54957.1 rna-XM_027966401.2 -Inf 2.2250738585072e-308 7.8815603329288e-305 -3.53567185430148
NC_056056.1:8146873_T/C rna-XM_042245696.1 Inf 2.2250738585072e-308 7.8815603329288e-305 7.62511583361234
NC_056056.1:8480002_C/A rna-XM_042245696.1 Inf 2.2250738585072e-308 7.8815603329288e-305 7.62511583361234
ilmnseq_rs399918446 rna-XM_042245696.1 -Inf 2.2250738585072e-308 7.8815603329288e-305 -7.62511583361234
NC_056056.1:8693583_G/C rna-XM_042245696.1 Inf 2.2250738585072e-308 7.8815603329288e-305 7.62511583361234
s03462.1 rna-XM_042245696.1 -Inf 2.2250738585072e-308 7.8815603329288e-305 -7.62511583361234
NC_056056.1:8916780_C/T rna-XM_042245696.1 Inf 2.2250738585072e-308 7.8815603329288e-305 7.62511583361234
s54957.1 rna-XM_042245696.1 -Inf 2.2250738585072e-308 7.8815603329288e-305 -7.62511583361234
s69017.1 rna-XM_042245696.1 -Inf 2.2250738585072e-308 7.8815603329288e-305 -7.62511583361234
NC_056056.1:8146873_T/C rna-XM_042245697.1 Inf 2.2250738585072e-308 7.8815603329288e-305 5.46699273856134
NC_056056.1:8480002_C/A rna-XM_042245697.1 Inf 2.2250738585072e-308 7.8815603329288e-305 5.46699273856134
ilmnseq_rs399918446 rna-XM_042245697.1 -Inf 2.2250738585072e-308 7.8815603329288e-305 -5.46699273856134
NC_056056.1:8693583_G/C rna-XM_042245697.1 Inf 2.2250738585072e-308 7.8815603329288e-305 5.46699273856134
s03462.1 rna-XM_042245697.1 -Inf 2.2250738585072e-308 7.8815603329288e-305 -5.46699273856134
NC_056056.1:8916780_C/T rna-XM_042245697.1 Inf 2.2250738585072e-308 7.8815603329288e-305 5.46699273856134
s54957.1 rna-XM_042245697.1 -Inf 2.2250738585072e-308 7.8815603329288e-305 -5.46699273856134
s69017.1 rna-XM_042245697.1 -Inf 2.2250738585072e-308 7.8815603329288e-305 -5.46699273856134
s69017.1 rna-XM_042245212.1 -Inf 2.2250738585072e-308 7.8815603329288e-305 -3.83328211375033
OAR3_11124571.1 rna-XM_042245212.1 Inf 2.2250738585072e-308 7.8815603329288e-305 3.83328211375033
OAR3_11201939.1 rna-XM_042245212.1 Inf 2.2250738585072e-308 7.8815603329288e-305 3.83328211375033
s06084.1 rna-XR_006059086.1 Inf 2.2250738585072e-308 7.8815603329288e-305 2.93500571910862
NC_056056.1:12636611_G/A rna-XR_006059086.1 Inf 2.2250738585072e-308 7.8815603329288e-305 2.93500571910862
s67987.1 rna-XR_006059086.1 -Inf 2.2250738585072e-308 7.8815603329288e-305 -2.93500571910862
OAR3_13948445.1 rna-XR_003588621.2 -Inf 2.2250738585072e-308 7.8815603329288e-305 -2.29333022434112
OAR3_13948445.1 rna-XM_042245736.1 -Inf 2.2250738585072e-308 7.8815603329288e-305 -9.53370945670224
ilmnseq_rs417345355 rna-XM_027966494.2 Inf 2.2250738585072e-308 7.8815603329288e-305 5.4837270317635
NC_056056.1:18827364_C/T rna-XM_027966494.2 Inf 2.2250738585072e-308 7.8815603329288e-305 5.4837270317635
NC_056056.1:18914015_T/C rna-XM_027966503.2 Inf 2.2250738585072e-308 7.8815603329288e-305 4.35684524437211
OAR3_30631890.1 rna-XR_003588985.1 -Inf 2.2250738585072e-308 7.8815603329288e-305 -1.26711935380896
NC_056056.1:28541889_C/T rna-XR_006059119.1 Inf 2.2250738585072e-308 7.8815603329288e-305 1.97154898562951
OAR3_31172991.1 rna-XR_006059119.1 -Inf 2.2250738585072e-308 7.8815603329288e-305 -1.97154898562951
s04938.1 rna-XR_006059119.1 -Inf 2.2250738585072e-308 7.8815603329288e-305 -1.97154898562951
NC_056056.1:32301306_A/G rna-XM_042245847.1 -Inf 2.2250738585072e-308 7.8815603329288e-305 -4.68022391492163
NC_056056.1:31827487_C/T rna-XM_042245862.1 -Inf 2.2250738585072e-308 7.8815603329288e-305 -1.23336136920709
s40678.1 rna-XM_042245862.1 -Inf 2.2250738585072e-308 7.8815603329288e-305 -1.23336136920709
ilmnseq_rs425118578 rna-XM_042245862.1 -Inf 2.2250738585072e-308 7.8815603329288e-305 -1.23336136920709
s40678.1 rna-XR_006059125.1 -Inf 2.2250738585072e-308 7.8815603329288e-305 -5.45636040866922
ilmnseq_rs425118578 rna-XR_006059125.1 -Inf 2.2250738585072e-308 7.8815603329288e-305 -5.45636040866922
NC_056056.1:32301306_A/G rna-XM_027966571.2 -Inf 2.2250738585072e-308 7.8815603329288e-305 -1.88871568568517
NC_056056.1:33086698_C/T rna-XM_027966571.2 -Inf 2.2250738585072e-308 7.8815603329288e-305 -1.88871568568517
NC_056056.1:33086698_C/T rna-XM_027966576.2 -Inf 2.2250738585072e-308 7.8815603329288e-305 -1.57521990904402
NC_056056.1:34124997_G/A rna-XM_042245892.1 Inf 2.2250738585072e-308 7.8815603329288e-305 6.13722988543123
NC_056056.1:34165885_A/G rna-XM_042245892.1 Inf 2.2250738585072e-308 7.8815603329288e-305 6.13722988543123
NC_056056.1:34166744_A/C rna-XM_042245892.1 Inf 2.2250738585072e-308 7.8815603329288e-305 6.13722988543123
NC_056056.1:34166833_A/C rna-XM_042245892.1 Inf 2.2250738585072e-308 7.8815603329288e-305 6.13722988543123
NC_056056.1:34174755_T/C rna-XM_042245892.1 Inf 2.2250738585072e-308 7.8815603329288e-305 6.13722988543123
NC_056056.1:34174885_C/G rna-XM_042245892.1 Inf 2.2250738585072e-308 7.8815603329288e-305 6.13722988543123
NC_056056.1:34175689_T/C rna-XM_042245892.1 Inf 2.2250738585072e-308 7.8815603329288e-305 6.13722988543123
NC_056056.1:34176054_G/A rna-XM_042245892.1 Inf 2.2250738585072e-308 7.8815603329288e-305 6.13722988543123
NC_056056.1:34176175_A/C rna-XM_042245892.1 Inf 2.2250738585072e-308 7.8815603329288e-305 6.13722988543123
NC_056056.1:34176189_C/G rna-XM_042245892.1 Inf 2.2250738585072e-308 7.8815603329288e-305 6.13722988543123
NC_056056.1:34176869_T/C rna-XM_042245892.1 Inf 2.2250738585072e-308 7.8815603329288e-305 6.13722988543123
NC_056056.1:34177254_C/T rna-XM_042245892.1 Inf 2.2250738585072e-308 7.8815603329288e-305 6.13722988543123
NC_056056.1:34177320_G/A rna-XM_042245892.1 Inf 2.2250738585072e-308 7.8815603329288e-305 6.13722988543123
s66102.1 rna-XM_027966597.2 Inf 2.2250738585072e-308 7.8815603329288e-305 5.92985920325282
OAR3_37071319.1 rna-XM_042245900.1 -Inf 2.2250738585072e-308 7.8815603329288e-305 -1.26711935380896
NC_056056.1:34124997_G/A rna-XM_042245912.1 Inf 2.2250738585072e-308 7.8815603329288e-305 3.38604580376568
NC_056056.1:34165885_A/G rna-XM_042245912.1 Inf 2.2250738585072e-308 7.8815603329288e-305 3.38604580376568
NC_056056.1:34166744_A/C rna-XM_042245912.1 Inf 2.2250738585072e-308 7.8815603329288e-305 3.38604580376568
NC_056056.1:34166833_A/C rna-XM_042245912.1 Inf 2.2250738585072e-308 7.8815603329288e-305 3.38604580376568
NC_056056.1:34174755_T/C rna-XM_042245912.1 Inf 2.2250738585072e-308 7.8815603329288e-305 3.38604580376568
NC_056056.1:34174885_C/G rna-XM_042245912.1 Inf 2.2250738585072e-308 7.8815603329288e-305 3.38604580376568
NC_056056.1:34175689_T/C rna-XM_042245912.1 Inf 2.2250738585072e-308 7.8815603329288e-305 3.38604580376568
NC_056056.1:34176054_G/A rna-XM_042245912.1 Inf 2.2250738585072e-308 7.8815603329288e-305 3.38604580376568
NC_056056.1:34176175_A/C rna-XM_042245912.1 Inf 2.2250738585072e-308 7.8815603329288e-305 3.38604580376568
NC_056056.1:34176189_C/G rna-XM_042245912.1 Inf 2.2250738585072e-308 7.8815603329288e-305 3.38604580376568
NC_056056.1:34176869_T/C rna-XM_042245912.1 Inf 2.2250738585072e-308 7.8815603329288e-305 3.38604580376568
NC_056056.1:34177254_C/T rna-XM_042245912.1 Inf 2.2250738585072e-308 7.8815603329288e-305 3.38604580376568
NC_056056.1:34177320_G/A rna-XM_042245912.1 Inf 2.2250738585072e-308 7.8815603329288e-305 3.38604580376568
OAR3_38539404.1 rna-XM_015094278.3 Inf 2.2250738585072e-308 7.8815603329288e-305 2.79393085660428
s25896.1 rna-XM_015094278.3 Inf 2.2250738585072e-308 7.8815603329288e-305 2.79393085660428
OAR3_41131386.1 rna-XM_042248069.1 -Inf 2.2250738585072e-308 7.8815603329288e-305 -9.64143628676653
s26968.1 rna-XM_042245979.1 -Inf 2.2250738585072e-308 7.8815603329288e-305 -4.64267187845389
OAR3_44910276_X.1 rna-XR_006059154.1 -Inf 2.2250738585072e-308 7.8815603329288e-305 -2.34846472442298
s26968.1 rna-XR_001037658.4 -Inf 2.2250738585072e-308 7.8815603329288e-305 -2.68903901015173
NC_056056.1:45993160_A/G rna-XM_042247196.1 -Inf 2.2250738585072e-308 7.8815603329288e-305 -1.14666511217056
NC_056056.1:45993480_C/T rna-XM_042247196.1 -Inf 2.2250738585072e-308 7.8815603329288e-305 -1.14666511217056
NC_056056.1:45993577_C/T rna-XM_042247196.1 -Inf 2.2250738585072e-308 7.8815603329288e-305 -1.14666511217056
NC_056056.1:45994625_A/G rna-XM_042247196.1 -Inf 2.2250738585072e-308 7.8815603329288e-305 -1.14666511217056
OARUn.2871_492.1 rna-XM_042246012.1 -Inf 2.2250738585072e-308 7.8815603329288e-305 -3.38604580376568
NC_056056.1:57999064_G/A rna-XM_042246041.1 Inf 2.2250738585072e-308 7.8815603329288e-305 4.67211976257657
NC_056056.1:59396536_A/G rna-XR_006059174.1 Inf 2.2250738585072e-308 7.8815603329288e-305 2.73666170112086
NC_056056.1:59403291_A/G rna-XR_006059174.1 Inf 2.2250738585072e-308 7.8815603329288e-305 2.73666170112086
OAR3_65942256.1 rna-XR_006059189.1 -Inf 2.2250738585072e-308 7.8815603329288e-305 -3.50397880157769
NC_056056.1:63092312_T/C rna-XR_001038116.4 Inf 2.2250738585072e-308 7.8815603329288e-305 2.3356959499294
NC_056056.1:63092312_T/C rna-XM_042246113.1 Inf 2.2250738585072e-308 7.8815603329288e-305 2.06909167932439
OAR3_72317520.1 rna-XM_042246159.1 Inf 2.2250738585072e-308 7.8815603329288e-305 2.03018670184817
OAR3_82060039.1 rna-XM_012172264.3 -Inf 2.2250738585072e-308 7.8815603329288e-305 -3.1438668868626
OAR3_82146132.1 rna-XM_012172264.3 -Inf 2.2250738585072e-308 7.8815603329288e-305 -3.1438668868626
OAR3_85042665.1 rna-XR_006059024.1 -Inf 2.2250738585072e-308 7.8815603329288e-305 -2.34846472442298
ilmnseq_rs410972997 rna-XM_004007292.5 Inf 2.2250738585072e-308 7.8815603329288e-305 2.93500571910862
OAR3_87284185.1 rna-XM_004007292.5 Inf 2.2250738585072e-308 7.8815603329288e-305 2.93500571910862
OAR3_87330233.1 rna-XM_004007292.5 Inf 2.2250738585072e-308 7.8815603329288e-305 2.93500571910862
NC_056056.1:81443386_G/A rna-XM_042246255.1 Inf 2.2250738585072e-308 7.8815603329288e-305 10.4127239480334
NC_056056.1:81443476_C/T rna-XM_042246255.1 Inf 2.2250738585072e-308 7.8815603329288e-305 10.4127239480334
OAR3_88422923.1 rna-XM_012173120.4 -Inf 2.2250738585072e-308 7.8815603329288e-305 -1.7423063434733
OAR3_89874351.1 rna-XM_012173133.4 -Inf 2.2250738585072e-308 7.8815603329288e-305 -6.49213640336703
OAR3_89874351.1_F2BT rna-XM_012173133.4 -Inf 2.2250738585072e-308 7.8815603329288e-305 -6.49213640336703
NC_056056.1:95911503_A/G rna-XM_042248105.1 -Inf 2.2250738585072e-308 7.8815603329288e-305 -3.33973081364504
NC_056056.1:95911503_A/G rna-XM_012173671.4 -Inf 2.2250738585072e-308 7.8815603329288e-305 -2.57124219154127
s38258.1 rna-XM_042248128.1 Inf 2.2250738585072e-308 7.8815603329288e-305 6.89566476044269
s68643.1 rna-XM_042248128.1 -Inf 2.2250738585072e-308 7.8815603329288e-305 -6.89566476044269
s60326.1 rna-XM_042248128.1 Inf 2.2250738585072e-308 7.8815603329288e-305 6.89566476044269
OAR3_102596067.1 rna-XM_042248128.1 -Inf 2.2250738585072e-308 7.8815603329288e-305 -6.89566476044269
s54284.1 rna-XM_042248128.1 Inf 2.2250738585072e-308 7.8815603329288e-305 6.89566476044269
OAR3_102851610.1 rna-XM_042248128.1 -Inf 2.2250738585072e-308 7.8815603329288e-305 -6.89566476044269
NC_056056.1:97263995_C/T rna-XM_042248128.1 Inf 2.2250738585072e-308 7.8815603329288e-305 6.89566476044269
NC_056056.1:96382273_T/C rna-XM_004006115.4 Inf 2.2250738585072e-308 7.8815603329288e-305 3.83445751017393
NC_056056.1:96383032_C/T rna-XM_004006115.4 Inf 2.2250738585072e-308 7.8815603329288e-305 3.83445751017393
NC_056056.1:96407367_G/A rna-XM_004006115.4 Inf 2.2250738585072e-308 7.8815603329288e-305 3.83445751017393
s47716.1 rna-XM_042246438.1 -Inf 2.2250738585072e-308 7.8815603329288e-305 -1.69810412341927
s47716.1 rna-XM_042246443.1 -Inf 2.2250738585072e-308 7.8815603329288e-305 -1.23336136920709
s36910.1 rna-XM_027967078.2 -Inf 2.2250738585072e-308 7.8815603329288e-305 -1.7423063434733
s63900.1 rna-XM_042246478.1 -Inf 2.2250738585072e-308 7.8815603329288e-305 -1.69810412341927
NC_056056.1:103960492_C/G rna-XR_006059556.1 Inf 2.2250738585072e-308 7.8815603329288e-305 1.97154898562951
NC_056056.1:103960509_T/C rna-XR_006059556.1 Inf 2.2250738585072e-308 7.8815603329288e-305 1.97154898562951
NC_056056.1:103960709_C/T rna-XR_006059556.1 Inf 2.2250738585072e-308 7.8815603329288e-305 1.97154898562951
NC_056056.1:103960820_T/C rna-XR_006059556.1 Inf 2.2250738585072e-308 7.8815603329288e-305 1.97154898562951
NC_056056.1:103961549_G/A rna-XR_006059556.1 Inf 2.2250738585072e-308 7.8815603329288e-305 1.97154898562951
NC_056056.1:103961552_G/A rna-XR_006059556.1 Inf 2.2250738585072e-308 7.8815603329288e-305 1.97154898562951
NC_056056.1:103961785_G/A rna-XR_006059556.1 Inf 2.2250738585072e-308 7.8815603329288e-305 1.97154898562951
NC_056056.1:103962442_C/T rna-XR_006059556.1 Inf 2.2250738585072e-308 7.8815603329288e-305 1.97154898562951
NC_056056.1:103963245_A/C rna-XR_006059556.1 Inf 2.2250738585072e-308 7.8815603329288e-305 1.97154898562951
NC_056056.1:103963377_A/G rna-XR_006059556.1 Inf 2.2250738585072e-308 7.8815603329288e-305 1.97154898562951
NC_056056.1:103966269_G/T rna-XR_006059556.1 Inf 2.2250738585072e-308 7.8815603329288e-305 1.97154898562951
s13903.1 rna-XM_012173839.4 -Inf 2.2250738585072e-308 7.8815603329288e-305 -8.27707222347712
s13903.1 rna-XM_042246497.1 -Inf 2.2250738585072e-308 7.8815603329288e-305 -2.02564931263249
OAR3_111474556.1 rna-XM_027967115.2 -Inf 2.2250738585072e-308 7.8815603329288e-305 -5.28341855914303
OAR3_111474556.1_F2BT rna-XM_027967115.2 -Inf 2.2250738585072e-308 7.8815603329288e-305 -5.28341855914303
OAR3_111474556.1 rna-XM_042248149.1 -Inf 2.2250738585072e-308 7.8815603329288e-305 -8.36011730760195
OAR3_111474556.1_F2BT rna-XM_042248149.1 -Inf 2.2250738585072e-308 7.8815603329288e-305 -8.36011730760195
OAR3_112425621.1 rna-XM_042248149.1 -Inf 2.2250738585072e-308 7.8815603329288e-305 -4.18005865380097
OAR3_135375951.1 rna-XM_004006250.5 -Inf 2.2250738585072e-308 7.8815603329288e-305 -3.29134778228191
OAR3_135646448.1 rna-XM_004006250.5 -Inf 2.2250738585072e-308 7.8815603329288e-305 -3.29134778228191
OAR3_136231624.1 rna-XM_004006250.5 -Inf 2.2250738585072e-308 7.8815603329288e-305 -3.29134778228191
OAR3_136802294.1 rna-XM_004006250.5 Inf 2.2250738585072e-308 7.8815603329288e-305 3.29134778228191
OAR3_138864085_X.1 rna-XM_042246610.1 -Inf 2.2250738585072e-308 7.8815603329288e-305 -1.3082971663256
OAR3_139326576.1 rna-XM_042246610.1 -Inf 2.2250738585072e-308 7.8815603329288e-305 -1.3082971663256
OAR3_140420600.1 rna-XM_042246610.1 -Inf 2.2250738585072e-308 7.8815603329288e-305 -1.3082971663256
OAR3_140420600.1_F2BT rna-XM_042246610.1 -Inf 2.2250738585072e-308 7.8815603329288e-305 -1.3082971663256
OAR3_140420600.1 rna-XM_027967215.2 -Inf 2.2250738585072e-308 7.8815603329288e-305 -1.79601941851667
OAR3_140420600.1_F2BT rna-XM_027967215.2 -Inf 2.2250738585072e-308 7.8815603329288e-305 -1.79601941851667
OAR3_141925746.1 rna-XM_027967215.2 -Inf 2.2250738585072e-308 7.8815603329288e-305 -1.79601941851667
OAR3_142007118.1 rna-XM_027967215.2 -Inf 2.2250738585072e-308 7.8815603329288e-305 -1.79601941851667
NC_056056.1:132996734_A/G rna-XM_042245160.1 -Inf 2.2250738585072e-308 7.8815603329288e-305 -1.69810412341927
NC_056056.1:138802196_C/A rna-XM_042246786.1 -Inf 2.2250738585072e-308 7.8815603329288e-305 -1.1945234608108
NC_056056.1:138802196_C/A rna-XM_042246800.1 -Inf 2.2250738585072e-308 7.8815603329288e-305 -5.36314808766554
OAR3_149080267.1 rna-XR_006059334.1 -Inf 2.2250738585072e-308 7.8815603329288e-305 -2.29333022434112
NC_056056.1:140271260_G/A rna-XM_042246824.1 -Inf 2.2250738585072e-308 7.8815603329288e-305 -1.11467668487546
s47510.1 rna-XM_042246860.1 -Inf 2.2250738585072e-308 7.8815603329288e-305 -3.38479570492152
OAR3_154597839.1 rna-XM_042246860.1 -Inf 2.2250738585072e-308 7.8815603329288e-305 -3.38479570492152
s49048.1 rna-XM_042246860.1 -Inf 2.2250738585072e-308 7.8815603329288e-305 -3.38479570492152
s47510.1 rna-XM_042246864.1 -Inf 2.2250738585072e-308 7.8815603329288e-305 -3.01580012874505
OAR3_154597839.1 rna-XM_042246864.1 -Inf 2.2250738585072e-308 7.8815603329288e-305 -3.01580012874505
s49048.1 rna-XM_042246864.1 -Inf 2.2250738585072e-308 7.8815603329288e-305 -3.01580012874505
NC_056056.1:161865959_G/A rna-XM_042246999.1 -Inf 2.2250738585072e-308 7.8815603329288e-305 -6.69456766857368
OAR3_182027991.1 rna-XR_006059367.1 -Inf 2.2250738585072e-308 7.8815603329288e-305 -4.26424578955577
NC_056056.1:174476351_C/G rna-XM_042247157.1 Inf 2.2250738585072e-308 7.8815603329288e-305 5.56201638388608
OAR3_192075315.1 rna-XM_015094847.3 -Inf 2.2250738585072e-308 7.8815603329288e-305 -1.3082971663256
s73181.1 rna-XM_015094847.3 -Inf 2.2250738585072e-308 7.8815603329288e-305 -1.3082971663256
OAR3_192664109.1 rna-XM_015094847.3 -Inf 2.2250738585072e-308 7.8815603329288e-305 -1.3082971663256
OAR3_192075315.1 rna-XM_027967722.2 -Inf 2.2250738585072e-308 7.8815603329288e-305 -1.79601941851667
s73181.1 rna-XM_027967722.2 -Inf 2.2250738585072e-308 7.8815603329288e-305 -1.79601941851667
OAR3_192664109.1 rna-XM_027967722.2 -Inf 2.2250738585072e-308 7.8815603329288e-305 -1.79601941851667
OAR3_193838146.1 rna-XM_027967722.2 -Inf 2.2250738585072e-308 7.8815603329288e-305 -1.79601941851667
s01490.1 rna-XM_042247234.1 Inf 2.2250738585072e-308 7.8815603329288e-305 8.39825931025796
s01490.1 rna-XR_001434223.3 Inf 2.2250738585072e-308 7.8815603329288e-305 1.3082971663256
OAR3_193838146.1 rna-XM_042247245.1 -Inf 2.2250738585072e-308 7.8815603329288e-305 -7.86734929846268
s01490.1 rna-XM_042247245.1 Inf 2.2250738585072e-308 7.8815603329288e-305 7.86734929846268
NC_056056.1:184364761_G/A rna-XR_006059415.1 Inf 2.2250738585072e-308 7.8815603329288e-305 2.31231098648757
OAR3_203244673.1 rna-XM_004006760.4 -Inf 2.2250738585072e-308 7.8815603329288e-305 -2.29333022434112
OAR3_206609454.1 rna-XM_027967821.2 -Inf 2.2250738585072e-308 7.8815603329288e-305 -2.70156563875713
OAR3_209916841.1 rna-XM_004006794.5 -Inf 2.2250738585072e-308 7.8815603329288e-305 -2.08082907466932
OAR3_218139642.1 rna-XM_042247509.1 -Inf 2.2250738585072e-308 7.8815603329288e-305 -2.14219399677546
OAR3_218365836.1 rna-XM_042247509.1 -Inf 2.2250738585072e-308 7.8815603329288e-305 -2.14219399677546
OAR3_217545698.1 rna-XM_042247514.1 -Inf 2.2250738585072e-308 7.8815603329288e-305 -9.13534780393684
OAR3_219098824.1 rna-XM_042247515.1 Inf 2.2250738585072e-308 7.8815603329288e-305 5.41072244098742
ilmnseq_rs425583399 rna-XR_006059447.1 -Inf 2.2250738585072e-308 7.8815603329288e-305 -1.88871568568517
ilmnseq_rs425583399 rna-XM_004006905.5 -Inf 2.2250738585072e-308 7.8815603329288e-305 -3.29134778228191
ilmnseq_rs159910531 rna-XM_027967920.2 -Inf 2.2250738585072e-308 7.8815603329288e-305 -2.50488898931838
s12461.1 rna-XM_042248238.1 -Inf 2.2250738585072e-308 7.8815603329288e-305 -3.47480749269796
s34668.1 rna-XM_042247624.1 -Inf 2.2250738585072e-308 7.8815603329288e-305 -1.7423063434733
s57519.1 rna-XM_042247624.1 -Inf 2.2250738585072e-308 7.8815603329288e-305 -1.7423063434733
NC_056056.1:214061683_C/T rna-XM_042247684.1 Inf 2.2250738585072e-308 7.8815603329288e-305 4.58288529051994
NC_056056.1:215450082_G/A rna-XM_042248240.1 -Inf 2.2250738585072e-308 7.8815603329288e-305 -3.78743470132293
s46664.1 rna-XM_042247768.1 -Inf 2.2250738585072e-308 7.8815603329288e-305 -1.7423063434733
NC_056056.1:217483747_C/T rna-XM_042247790.1 Inf 2.2250738585072e-308 7.8815603329288e-305 4.5287955444972
OAR3_235830160.1 rna-XM_042247790.1 -Inf 2.2250738585072e-308 7.8815603329288e-305 -4.5287955444972
NC_056056.1:217992722_C/T rna-XM_042247790.1 Inf 2.2250738585072e-308 7.8815603329288e-305 4.5287955444972
NC_056056.1:217992728_G/A rna-XM_042247790.1 Inf 2.2250738585072e-308 7.8815603329288e-305 4.5287955444972
NC_056056.1:218879162_C/T rna-XM_042247790.1 Inf 2.2250738585072e-308 7.8815603329288e-305 4.5287955444972
NC_056056.1:219459810_T/G rna-XM_042247799.1 -Inf 2.2250738585072e-308 7.8815603329288e-305 -2.02564931263249
NC_056056.1:219361497_A/G rna-XM_042247812.1 Inf 2.2250738585072e-308 7.8815603329288e-305 2.83211592981781
NC_056056.1:219459810_T/G rna-XM_042247816.1 -Inf 2.2250738585072e-308 7.8815603329288e-305 -2.28838498832924
NC_056056.1:219361497_A/G rna-XR_006059032.1 Inf 2.2250738585072e-308 7.8815603329288e-305 1.88871568568517
NC_056056.1:219361497_A/G rna-XM_012175742.3 Inf 2.2250738585072e-308 7.8815603329288e-305 1.57521990904402
NC_056056.1:219866512_T/C rna-XM_027968181.2 -Inf 2.2250738585072e-308 7.8815603329288e-305 -2.50488898931838
NC_056056.1:219866518_A/T rna-XM_027968181.2 -Inf 2.2250738585072e-308 7.8815603329288e-305 -2.50488898931838
NC_056056.1:219459810_T/G rna-XM_027968180.2 -Inf 2.2250738585072e-308 7.8815603329288e-305 -4.96906370654786
NC_056056.1:219866512_T/C rna-XM_042247858.1 -Inf 2.2250738585072e-308 7.8815603329288e-305 -6.76673224490698
NC_056056.1:219866518_A/T rna-XM_042247858.1 -Inf 2.2250738585072e-308 7.8815603329288e-305 -6.76673224490698
NC_056056.1:222800606_G/T rna-XM_042247878.1 Inf 2.2250738585072e-308 7.8815603329288e-305 5.87746870084362
NC_056056.1:225238499_G/T rna-XR_006059517.1 Inf 2.2250738585072e-308 7.8815603329288e-305 1.36438062630384
NC_056056.1:225502644_C/T rna-XR_006059517.1 Inf 2.2250738585072e-308 7.8815603329288e-305 1.36438062630384
NC_056056.1:225238304_G/A rna-XR_006059518.1 -Inf 2.2250738585072e-308 7.8815603329288e-305 -3.89889919444314
NC_056057.1:6119710_C/T rna-XR_006059580.1 Inf 2.2250738585072e-308 7.8815603329288e-305 2.22935336975092
NC_056057.1:6121499_A/G rna-XR_006059580.1 Inf 2.2250738585072e-308 7.8815603329288e-305 2.22935336975092
OAR4_5243923.1 rna-XR_006059581.1 Inf 2.2250738585072e-308 7.8815603329288e-305 1.36438062630384
ilmnseq_rs423176697 rna-XR_006059581.1 -Inf 2.2250738585072e-308 7.8815603329288e-305 -1.36438062630384
NC_056057.1:6122339_T/C rna-XR_006059581.1 Inf 2.2250738585072e-308 7.8815603329288e-305 1.36438062630384
DU398618_415.1 rna-XM_042248343.1 -Inf 2.2250738585072e-308 7.8815603329288e-305 -1.24495268016898
DU284015_276.1 rna-XM_042248343.1 -Inf 2.2250738585072e-308 7.8815603329288e-305 -1.24495268016898
DU398618_415.1 rna-XM_042248349.1 -Inf 2.2250738585072e-308 7.8815603329288e-305 -4.0865886470722
DU284015_276.1 rna-XM_042248349.1 -Inf 2.2250738585072e-308 7.8815603329288e-305 -4.0865886470722
OAR4_6204679.1 rna-XM_042248346.1 Inf 2.2250738585072e-308 7.8815603329288e-305 1.3082971663256
OARUn.284_305425.1 rna-XM_042248346.1 Inf 2.2250738585072e-308 7.8815603329288e-305 1.3082971663256
OAR4_11450021.1 rna-XM_042249131.1 -Inf 2.2250738585072e-308 7.8815603329288e-305 -7.21670226630412
s11929.1 rna-XM_012176483.4 -Inf 2.2250738585072e-308 7.8815603329288e-305 -4.33975965429778
OAR4_35851926.1 rna-XM_042248307.1 -Inf 2.2250738585072e-308 7.8815603329288e-305 -4.3531195850964
OAR4_36438393.1 rna-XM_042248307.1 Inf 2.2250738585072e-308 7.8815603329288e-305 4.3531195850964
OAR4_36856822_X.1 rna-XM_042248307.1 Inf 2.2250738585072e-308 7.8815603329288e-305 4.3531195850964
OAR4_36874970.1 rna-XM_042248307.1 Inf 2.2250738585072e-308 7.8815603329288e-305 4.3531195850964
OAR4_36981043.1 rna-XM_042248307.1 -Inf 2.2250738585072e-308 7.8815603329288e-305 -4.3531195850964
s27060.1 rna-XM_042249303.1 Inf 2.2250738585072e-308 7.8815603329288e-305 2.50488898931838
NC_056057.1:33281785_A/C rna-XM_042249303.1 Inf 2.2250738585072e-308 7.8815603329288e-305 2.50488898931838
OAR4_35201425.1 rna-XM_042249303.1 -Inf 2.2250738585072e-308 7.8815603329288e-305 -2.50488898931838
OAR4_35717586.1 rna-XM_042249303.1 -Inf 2.2250738585072e-308 7.8815603329288e-305 -2.50488898931838
OAR4_37225390.1 rna-XM_042249303.1 -Inf 2.2250738585072e-308 7.8815603329288e-305 -2.50488898931838
NC_056057.1:46046532_A/G rna-XM_042249180.1 -Inf 2.2250738585072e-308 7.8815603329288e-305 -5.69949603393305
OAR4_52011617.1 rna-XM_012176690.3 -Inf 2.2250738585072e-308 7.8815603329288e-305 -2.68903901015173
NC_056057.1:51620213_C/T rna-XM_042248561.1 -Inf 2.2250738585072e-308 7.8815603329288e-305 -1.86881278060666
OAR4_54754468.1 rna-XM_042248561.1 -Inf 2.2250738585072e-308 7.8815603329288e-305 -1.86881278060666
NC_056057.1:52250254_C/T rna-XM_042248561.1 Inf 2.2250738585072e-308 7.8815603329288e-305 1.86881278060666
NC_056057.1:52250254_C/T rna-XM_042248276.1 Inf 2.2250738585072e-308 7.8815603329288e-305 3.40230584658195
NC_056057.1:52250254_C/T rna-XM_042248278.1 Inf 2.2250738585072e-308 7.8815603329288e-305 3.40230584658195
NC_056057.1:52250254_C/T rna-XM_042248277.1 Inf 2.2250738585072e-308 7.8815603329288e-305 5.75453088558743
OAR4_58963088.1 rna-XM_012176761.4 -Inf 2.2250738585072e-308 7.8815603329288e-305 -1.3082971663256
OAR4_58963088.1_F2BT rna-XM_012176761.4 -Inf 2.2250738585072e-308 7.8815603329288e-305 -1.3082971663256
OAR4_64083730.1 rna-XM_042248588.1 -Inf 2.2250738585072e-308 7.8815603329288e-305 -3.27219656184683
OAR4_65507323.1 rna-XM_042248588.1 -Inf 2.2250738585072e-308 7.8815603329288e-305 -3.27219656184683
OAR4_65507323.1 rna-XM_042248605.1 -Inf 2.2250738585072e-308 7.8815603329288e-305 -1.69810412341927
ilmnseq_rs418188362 rna-XM_042248614.1 -Inf 2.2250738585072e-308 7.8815603329288e-305 -3.55834391453385
s40971.1 rna-XM_042248614.1 -Inf 2.2250738585072e-308 7.8815603329288e-305 -3.55834391453385
s30979.1 rna-XM_042248614.1 -Inf 2.2250738585072e-308 7.8815603329288e-305 -3.55834391453385
NC_056057.1:65311719_A/G rna-XM_042249206.1 -Inf 2.2250738585072e-308 7.8815603329288e-305 -1.79601941851667
ilmnseq_rs418188362 rna-XM_027968633.2 -Inf 2.2250738585072e-308 7.8815603329288e-305 -3.18984325647249
s40971.1 rna-XM_027968633.2 -Inf 2.2250738585072e-308 7.8815603329288e-305 -3.18984325647249
s30979.1 rna-XM_027968633.2 -Inf 2.2250738585072e-308 7.8815603329288e-305 -3.18984325647249
OAR4_71639773.1 rna-XM_012176868.4 -Inf 2.2250738585072e-308 7.8815603329288e-305 -1.57521990904402
OAR4_71873924_X.1 rna-XM_004007933.5 -Inf 2.2250738585072e-308 7.8815603329288e-305 -6.93128934304093
NC_056057.1:67245541_G/T rna-XM_042248637.1 Inf 2.2250738585072e-308 7.8815603329288e-305 5.93602494103084
OAR4_71873924_X.1 rna-XM_042248636.1 -Inf 2.2250738585072e-308 7.8815603329288e-305 -1.26711935380896
OAR4_71873924_X.1 rna-XM_015095332.3 -Inf 2.2250738585072e-308 7.8815603329288e-305 -3.08068298344782
OAR4_83231101.1 rna-XM_027968717.2 -Inf 2.2250738585072e-308 7.8815603329288e-305 -2.83626843323833
OAR4_83356798.1 rna-XM_027968717.2 -Inf 2.2250738585072e-308 7.8815603329288e-305 -2.83626843323833
OAR4_83976143.1 rna-XM_027968717.2 -Inf 2.2250738585072e-308 7.8815603329288e-305 -2.83626843323833
OAR4_83976143.1_F2BT rna-XM_027968717.2 -Inf 2.2250738585072e-308 7.8815603329288e-305 -2.83626843323833
OAR4_83231101.1 rna-XM_042248714.1 -Inf 2.2250738585072e-308 7.8815603329288e-305 -2.64182667417939
OAR4_83356798.1 rna-XM_042248714.1 -Inf 2.2250738585072e-308 7.8815603329288e-305 -2.64182667417939
OAR4_83976143.1 rna-XM_042248714.1 -Inf 2.2250738585072e-308 7.8815603329288e-305 -2.64182667417939
OAR4_83976143.1_F2BT rna-XM_042248714.1 -Inf 2.2250738585072e-308 7.8815603329288e-305 -2.64182667417939
NC_056057.1:78570617_G/C rna-XM_042248724.1 Inf 2.2250738585072e-308 7.8815603329288e-305 1.97154898562951
NC_056057.1:78576147_G/A rna-XM_042248724.1 Inf 2.2250738585072e-308 7.8815603329288e-305 1.97154898562951
OAR4_88076034.1 rna-XM_042249226.1 -Inf 2.2250738585072e-308 7.8815603329288e-305 -2.28838498832924
OAR4_88076034.1_F2BT rna-XM_042249226.1 -Inf 2.2250738585072e-308 7.8815603329288e-305 -2.28838498832924
OAR4_88076034.1 rna-XM_042249310.1 -Inf 2.2250738585072e-308 7.8815603329288e-305 -2.28838498832924
OAR4_88076034.1_F2BT rna-XM_042249310.1 -Inf 2.2250738585072e-308 7.8815603329288e-305 -2.28838498832924
NC_056057.1:94209198_T/G rna-XM_042248783.1 -Inf 2.2250738585072e-308 7.8815603329288e-305 -1.97154898562951
NC_056057.1:94213061_A/G rna-XM_042248783.1 -Inf 2.2250738585072e-308 7.8815603329288e-305 -1.97154898562951
OAR4_110791768.1 rna-XM_042248910.1 -Inf 2.2250738585072e-308 7.8815603329288e-305 -1.3082971663256
OAR4_111352522.1 rna-XM_042249313.1 Inf 2.2250738585072e-308 7.8815603329288e-305 1.24495268016898
OAR4_111726300.1 rna-XM_042249313.1 -Inf 2.2250738585072e-308 7.8815603329288e-305 -1.24495268016898
OAR4_111352522.1 rna-XM_042248925.1 Inf 2.2250738585072e-308 7.8815603329288e-305 2.04760961066211
OAR4_111726300.1 rna-XM_042248925.1 -Inf 2.2250738585072e-308 7.8815603329288e-305 -2.04760961066211
NC_056057.1:113468051_G/A rna-XM_042249001.1 Inf 2.2250738585072e-308 7.8815603329288e-305 7.66945914022707
NC_056057.1:113468789_G/A rna-XM_042249001.1 Inf 2.2250738585072e-308 7.8815603329288e-305 7.66945914022707
NC_056057.1:113469265_G/T rna-XM_042249001.1 Inf 2.2250738585072e-308 7.8815603329288e-305 7.66945914022707
s00264.1 rna-XM_027968949.2 Inf 2.2250738585072e-308 7.8815603329288e-305 3.40846005081652
s22510.1 rna-XM_027968949.2 -Inf 2.2250738585072e-308 7.8815603329288e-305 -3.40846005081652
NC_056057.1:114740014_A/C rna-XM_027968949.2 -Inf 2.2250738585072e-308 7.8815603329288e-305 -3.40846005081652
NC_056057.1:114740039_G/A rna-XM_027968949.2 -Inf 2.2250738585072e-308 7.8815603329288e-305 -3.40846005081652
NC_056057.1:114740491_C/G rna-XM_027968949.2 -Inf 2.2250738585072e-308 7.8815603329288e-305 -3.40846005081652
s00264.1 rna-XM_027968952.2 Inf 2.2250738585072e-308 7.8815603329288e-305 3.29549474312606
s22510.1 rna-XM_027968952.2 -Inf 2.2250738585072e-308 7.8815603329288e-305 -3.29549474312606
NC_056057.1:114740014_A/C rna-XM_027968952.2 -Inf 2.2250738585072e-308 7.8815603329288e-305 -3.29549474312606
NC_056057.1:114740039_G/A rna-XM_027968952.2 -Inf 2.2250738585072e-308 7.8815603329288e-305 -3.29549474312606
NC_056057.1:114740491_C/G rna-XM_027968952.2 -Inf 2.2250738585072e-308 7.8815603329288e-305 -3.29549474312606
s00264.1 rna-XM_042249004.1 Inf 2.2250738585072e-308 7.8815603329288e-305 3.29549474312606
s22510.1 rna-XM_042249004.1 -Inf 2.2250738585072e-308 7.8815603329288e-305 -3.29549474312606
NC_056057.1:114740014_A/C rna-XM_042249004.1 -Inf 2.2250738585072e-308 7.8815603329288e-305 -3.29549474312606
NC_056057.1:114740039_G/A rna-XM_042249004.1 -Inf 2.2250738585072e-308 7.8815603329288e-305 -3.29549474312606
NC_056057.1:114740491_C/G rna-XM_042249004.1 -Inf 2.2250738585072e-308 7.8815603329288e-305 -3.29549474312606
s60213.1 rna-XM_042249016.1 -Inf 2.2250738585072e-308 7.8815603329288e-305 -2.76264836955083
NC_056057.1:114740014_A/C rna-XM_027969009.2 -Inf 2.2250738585072e-308 7.8815603329288e-305 -2.53290470469495
NC_056057.1:114740039_G/A rna-XM_027969009.2 -Inf 2.2250738585072e-308 7.8815603329288e-305 -2.53290470469495
NC_056057.1:114740491_C/G rna-XM_027969009.2 -Inf 2.2250738585072e-308 7.8815603329288e-305 -2.53290470469495
OAR4_122950117.1 rna-XM_027969009.2 Inf 2.2250738585072e-308 7.8815603329288e-305 2.53290470469495
NC_056058.1:3486641_C/T rna-XM_027969315.2 Inf 2.2250738585072e-308 7.8815603329288e-305 4.3531195850964
NC_056058.1:3486641_C/T rna-XM_027969319.2 Inf 2.2250738585072e-308 7.8815603329288e-305 4.22279781078352
NC_056058.1:3787944_G/A rna-XM_042249558.1 -Inf 2.2250738585072e-308 7.8815603329288e-305 -3.81780272350663
NC_056058.1:3895274_G/A rna-XM_042249577.1 Inf 2.2250738585072e-308 7.8815603329288e-305 2.86187201657069
NC_056058.1:3928272_A/G rna-XM_042249577.1 Inf 2.2250738585072e-308 7.8815603329288e-305 2.86187201657069
NC_056058.1:4422214_G/A rna-XM_042249577.1 Inf 2.2250738585072e-308 7.8815603329288e-305 2.86187201657069
NC_056058.1:4636458_T/A rna-XM_042249577.1 Inf 2.2250738585072e-308 7.8815603329288e-305 2.86187201657069
NC_056058.1:4829590_G/A rna-XM_042249577.1 Inf 2.2250738585072e-308 7.8815603329288e-305 2.86187201657069
NC_056058.1:4840131_T/C rna-XM_042249577.1 Inf 2.2250738585072e-308 7.8815603329288e-305 2.86187201657069
NC_056058.1:4855266_G/A rna-XM_042249577.1 Inf 2.2250738585072e-308 7.8815603329288e-305 2.86187201657069
NC_056058.1:4422214_G/A rna-XM_042249588.1 Inf 2.2250738585072e-308 7.8815603329288e-305 3.37862079066673
s38308.1 rna-XM_027969391.2 -Inf 2.2250738585072e-308 7.8815603329288e-305 -4.39408568682129
NC_056058.1:4422214_G/A rna-XM_027969397.2 Inf 2.2250738585072e-308 7.8815603329288e-305 6.06330275062
NC_056058.1:3895274_G/A rna-XM_042249608.1 Inf 2.2250738585072e-308 7.8815603329288e-305 6.09626090384723
NC_056058.1:3928272_A/G rna-XM_042249608.1 Inf 2.2250738585072e-308 7.8815603329288e-305 6.09626090384723
NC_056058.1:4422214_G/A rna-XM_042249608.1 Inf 2.2250738585072e-308 7.8815603329288e-305 6.09626090384723
NC_056058.1:4636458_T/A rna-XM_042249608.1 Inf 2.2250738585072e-308 7.8815603329288e-305 6.09626090384723
NC_056058.1:4829590_G/A rna-XM_042249608.1 Inf 2.2250738585072e-308 7.8815603329288e-305 6.09626090384723
NC_056058.1:4840131_T/C rna-XM_042249608.1 Inf 2.2250738585072e-308 7.8815603329288e-305 6.09626090384723
NC_056058.1:4855266_G/A rna-XM_042249608.1 Inf 2.2250738585072e-308 7.8815603329288e-305 6.09626090384723
NC_056058.1:4422214_G/A rna-XM_042249612.1 Inf 2.2250738585072e-308 7.8815603329288e-305 1.69414926706845
NC_056058.1:3787944_G/A rna-XM_012177687.4 -Inf 2.2250738585072e-308 7.8815603329288e-305 -1.25927729230617
NC_056058.1:4422214_G/A rna-XM_042249626.1 Inf 2.2250738585072e-308 7.8815603329288e-305 4.55986867603048
NC_056058.1:4422214_G/A rna-XM_042249645.1 Inf 2.2250738585072e-308 7.8815603329288e-305 3.37862079066673
OAR5_4692661.1 rna-XR_001434657.3 -Inf 2.2250738585072e-308 7.8815603329288e-305 -1.26711935380896
s44327.1 rna-XR_001434657.3 -Inf 2.2250738585072e-308 7.8815603329288e-305 -1.26711935380896
NC_056058.1:4544272_C/T rna-XM_027969439.2 -Inf 2.2250738585072e-308 7.8815603329288e-305 -3.75873924777088
NC_056058.1:4544272_C/T rna-XM_027969441.2 -Inf 2.2250738585072e-308 7.8815603329288e-305 -7.2497997389505
NC_056058.1:6000143_C/T rna-XM_042249677.1 Inf 2.2250738585072e-308 7.8815603329288e-305 1.73205151059581
OAR5_4692661.1 rna-XM_042249691.1 -Inf 2.2250738585072e-308 7.8815603329288e-305 -2.76264836955083
s44327.1 rna-XM_042249691.1 -Inf 2.2250738585072e-308 7.8815603329288e-305 -2.76264836955083
NC_056058.1:6000143_C/T rna-XM_042249705.1 Inf 2.2250738585072e-308 7.8815603329288e-305 1.73205151059581
OAR5_7357155.1 rna-XM_027969461.2 -Inf 2.2250738585072e-308 7.8815603329288e-305 -2.14219399677546
OAR5_7374755.1 rna-XM_027969461.2 -Inf 2.2250738585072e-308 7.8815603329288e-305 -2.14219399677546
s63244.1 rna-XR_006059821.1 -Inf 2.2250738585072e-308 7.8815603329288e-305 -2.51276142678352
NC_056058.1:6000143_C/T rna-XM_042249720.1 Inf 2.2250738585072e-308 7.8815603329288e-305 2.55770672198885
s63244.1 rna-XM_027979063.2 -Inf 2.2250738585072e-308 7.8815603329288e-305 -2.03018670184817
ilmnseq_rs592669961 rna-XM_027979063.2 -Inf 2.2250738585072e-308 7.8815603329288e-305 -2.03018670184817
NC_056058.1:6652062_C/T rna-XM_027979085.2 -Inf 2.2250738585072e-308 7.8815603329288e-305 -1.11467668487546
OAR5_7357155.1 rna-XM_004008460.5 -Inf 2.2250738585072e-308 7.8815603329288e-305 -2.4151266619601
OAR5_7374755.1 rna-XM_004008460.5 -Inf 2.2250738585072e-308 7.8815603329288e-305 -2.4151266619601
NC_056058.1:7527562_C/A rna-XM_027979096.2 -Inf 2.2250738585072e-308 7.8815603329288e-305 -3.29134778228191
NC_056058.1:7527562_C/A rna-XM_027979144.2 -Inf 2.2250738585072e-308 7.8815603329288e-305 -2.52931685746427
s59353.1 rna-XM_042249787.1 -Inf 2.2250738585072e-308 7.8815603329288e-305 -1.69810412341927
s59353.1 rna-XM_042249830.1 -Inf 2.2250738585072e-308 7.8815603329288e-305 -3.01580012874505
s59847.1 rna-XM_042249859.1 -Inf 2.2250738585072e-308 7.8815603329288e-305 -4.35684524437211
NC_056058.1:10090398_C/T rna-XM_042249859.1 Inf 2.2250738585072e-308 7.8815603329288e-305 4.35684524437211
NC_056058.1:10095315_G/A rna-XM_042249859.1 Inf 2.2250738585072e-308 7.8815603329288e-305 4.35684524437211
NC_056058.1:10106237_C/G rna-XM_042249859.1 -Inf 2.2250738585072e-308 7.8815603329288e-305 -4.35684524437211
NC_056058.1:10205237_C/T rna-XM_042249859.1 Inf 2.2250738585072e-308 7.8815603329288e-305 4.35684524437211
OAR5_12579856.1 rna-XM_042249859.1 Inf 2.2250738585072e-308 7.8815603329288e-305 4.35684524437211
NC_056058.1:12714155_A/G rna-XM_042249891.1 Inf 2.2250738585072e-308 7.8815603329288e-305 3.15871263668302
NC_056058.1:12714155_A/G rna-XM_042249893.1 Inf 2.2250738585072e-308 7.8815603329288e-305 1.79601941851667
NC_056058.1:13135837_A/G rna-XM_042249899.1 -Inf 2.2250738585072e-308 7.8815603329288e-305 -3.48284003913412
NC_056058.1:13438597_G/A rna-XM_027969629.2 -Inf 2.2250738585072e-308 7.8815603329288e-305 -2.109997298082
NC_056058.1:13438597_G/A rna-XM_042249940.1 -Inf 2.2250738585072e-308 7.8815603329288e-305 -1.39696542830214
NC_056058.1:13440328_C/T rna-XM_042249940.1 Inf 2.2250738585072e-308 7.8815603329288e-305 2.79393085660428
s44978.1 rna-XM_042250026.1 -Inf 2.2250738585072e-308 7.8815603329288e-305 -2.34846472442298
NC_056058.1:13797757_G/A rna-XM_042249940.1 Inf 2.2250738585072e-308 7.8815603329288e-305 2.79393085660428
NC_056058.1:14690952_T/C rna-XM_042249995.1 -Inf 2.2250738585072e-308 7.8815603329288e-305 -6.11000771899841
NC_056058.1:14690952_T/C rna-XM_027969705.2 -Inf 2.2250738585072e-308 7.8815603329288e-305 -1.14010776044252
OAR5_16603604.1 rna-XM_042250047.1 -Inf 2.2250738585072e-308 7.8815603329288e-305 -3.38479570492152
OAR5_17964499.1 rna-XM_042250047.1 -Inf 2.2250738585072e-308 7.8815603329288e-305 -3.38479570492152
ilmnseq_rs429792164 rna-XM_042250047.1 -Inf 2.2250738585072e-308 7.8815603329288e-305 -3.38479570492152
NC_056058.1:15848238_T/C rna-XM_042250102.1 -Inf 2.2250738585072e-308 7.8815603329288e-305 -1.97154898562951
OAR5_17964499.1 rna-XM_004008587.5 -Inf 2.2250738585072e-308 7.8815603329288e-305 -2.03018670184817
ilmnseq_rs429792164 rna-XM_004008587.5 -Inf 2.2250738585072e-308 7.8815603329288e-305 -2.03018670184817
NC_056058.1:17125293_C/T rna-XM_004008587.5 -Inf 2.2250738585072e-308 7.8815603329288e-305 -2.03018670184817
NC_056058.1:16916426_A/G rna-XM_027969817.2 Inf 2.2250738585072e-308 7.8815603329288e-305 3.32412853328196
NC_056058.1:16448897_T/G rna-XM_027969826.2 -Inf 2.2250738585072e-308 7.8815603329288e-305 -3.79521106187085
NC_056058.1:15848238_T/C rna-XM_042250108.1 -Inf 2.2250738585072e-308 7.8815603329288e-305 -4.37977079790789
s62871.1 rna-XR_006059885.1 -Inf 2.2250738585072e-308 7.8815603329288e-305 -1.69414926706845
NC_056058.1:16916426_A/G rna-XM_042250140.1 Inf 2.2250738585072e-308 7.8815603329288e-305 2.06909167932439
NC_056058.1:18029875_A/G rna-XM_042250140.1 Inf 2.2250738585072e-308 7.8815603329288e-305 2.06909167932439
NC_056058.1:18034727_C/T rna-XM_042250140.1 -Inf 2.2250738585072e-308 7.8815603329288e-305 -2.06909167932439
NC_056058.1:18035349_T/C rna-XM_042250140.1 -Inf 2.2250738585072e-308 7.8815603329288e-305 -2.06909167932439
NC_056058.1:18035954_A/T rna-XM_042250140.1 -Inf 2.2250738585072e-308 7.8815603329288e-305 -2.06909167932439
NC_056058.1:18037616_C/G rna-XM_042250140.1 -Inf 2.2250738585072e-308 7.8815603329288e-305 -2.06909167932439
NC_056058.1:18038958_G/A rna-XM_042250140.1 -Inf 2.2250738585072e-308 7.8815603329288e-305 -2.06909167932439
NC_056058.1:18039456_A/C rna-XM_042250140.1 -Inf 2.2250738585072e-308 7.8815603329288e-305 -2.06909167932439
NC_056058.1:18039501_G/C rna-XM_042250140.1 -Inf 2.2250738585072e-308 7.8815603329288e-305 -2.06909167932439
s57009.1 rna-XM_042250194.1 -Inf 2.2250738585072e-308 7.8815603329288e-305 -1.3082971663256
s47793.1 rna-XM_042250194.1 -Inf 2.2250738585072e-308 7.8815603329288e-305 -1.3082971663256
s57009.1 rna-XM_027970670.2 -Inf 2.2250738585072e-308 7.8815603329288e-305 -1.3082971663256
s47793.1 rna-XM_027970670.2 -Inf 2.2250738585072e-308 7.8815603329288e-305 -1.3082971663256
s05594.1 rna-XR_003589558.1 -Inf 2.2250738585072e-308 7.8815603329288e-305 -1.79601941851667
OAR5_23340233.1 rna-XM_042250265.1 -Inf 2.2250738585072e-308 7.8815603329288e-305 -2.06909167932439
s05594.1 rna-XM_042250263.1 -Inf 2.2250738585072e-308 7.8815603329288e-305 -6.49213640336703
NC_056058.1:25009793_C/T rna-XM_027969973.2 -Inf 2.2250738585072e-308 7.8815603329288e-305 -1.97154898562951
NC_056058.1:25049279_T/C rna-XM_042250278.1 Inf 2.2250738585072e-308 7.8815603329288e-305 2.22505456305053
NC_056058.1:25049285_A/G rna-XM_042250278.1 Inf 2.2250738585072e-308 7.8815603329288e-305 2.22505456305053
NC_056058.1:35773229_T/C rna-XM_042250359.1 -Inf 2.2250738585072e-308 7.8815603329288e-305 -2.44478399121325
NC_056058.1:35848895_C/T rna-XM_015095974.3 Inf 2.2250738585072e-308 7.8815603329288e-305 2.53290470469495
NC_056058.1:35773229_T/C rna-XM_027970029.2 -Inf 2.2250738585072e-308 7.8815603329288e-305 -3.75873924777088
s35066.1 rna-XM_027970031.2 -Inf 2.2250738585072e-308 7.8815603329288e-305 -4.42153323148015
s22641.1 rna-XM_027970031.2 -Inf 2.2250738585072e-308 7.8815603329288e-305 -4.42153323148015
NC_056058.1:37741960_A/C rna-XM_012179233.3 -Inf 2.2250738585072e-308 7.8815603329288e-305 -1.24495268016898
s71821.1 rna-XM_012178380.3 -Inf 2.2250738585072e-308 7.8815603329288e-305 -1.73205151059581
OAR5_43465270.1 rna-XM_042250416.1 -Inf 2.2250738585072e-308 7.8815603329288e-305 -6.76673224490698
s16649.1 rna-XM_042250416.1 -Inf 2.2250738585072e-308 7.8815603329288e-305 -6.76673224490698
NC_056058.1:41008700_C/T rna-XM_042251021.1 -Inf 2.2250738585072e-308 7.8815603329288e-305 -1.79601941851667
s28119.1 rna-XM_042250430.1 Inf 2.2250738585072e-308 7.8815603329288e-305 1.88871568568517
s28119.1 rna-XM_042250436.1 Inf 2.2250738585072e-308 7.8815603329288e-305 1.57521990904402
NC_056058.1:41934180_T/C rna-XM_042250446.1 Inf 2.2250738585072e-308 7.8815603329288e-305 1.3082971663256
s16649.1 rna-XM_042250450.1 -Inf 2.2250738585072e-308 7.8815603329288e-305 -7.23174349102912
s28119.1 rna-XM_042250452.1 Inf 2.2250738585072e-308 7.8815603329288e-305 7.16388754561338
OAR5_44766682.1 rna-XM_042250458.1 -Inf 2.2250738585072e-308 7.8815603329288e-305 -3.73182278288117
s20893.1 rna-XM_042250458.1 -Inf 2.2250738585072e-308 7.8815603329288e-305 -3.73182278288117
s16649.1 rna-XM_042250468.1 -Inf 2.2250738585072e-308 7.8815603329288e-305 -1.36438062630384
OAR5_44766682.1 rna-XM_042250489.1 -Inf 2.2250738585072e-308 7.8815603329288e-305 -4.57706051216766
s20893.1 rna-XM_042250489.1 -Inf 2.2250738585072e-308 7.8815603329288e-305 -4.57706051216766
s28119.1 rna-XM_027970696.2 Inf 2.2250738585072e-308 7.8815603329288e-305 9.36566414933882
s33065.1 rna-XM_042249333.1 Inf 2.2250738585072e-308 7.8815603329288e-305 9.18904820401147
NC_056058.1:44091348_A/G rna-XR_006059940.1 -Inf 2.2250738585072e-308 7.8815603329288e-305 -1.73205151059581
NC_056058.1:44091348_A/G rna-XM_042250538.1 -Inf 2.2250738585072e-308 7.8815603329288e-305 -3.06568479102188
s74692.1 rna-XM_042250538.1 -Inf 2.2250738585072e-308 7.8815603329288e-305 -3.06568479102188
NC_056058.1:44091348_A/G rna-XR_006059954.1 -Inf 2.2250738585072e-308 7.8815603329288e-305 -8.04501869000126
s74692.1 rna-XR_006059954.1 -Inf 2.2250738585072e-308 7.8815603329288e-305 -8.04501869000126
s70957.1 rna-XR_006059954.1 -Inf 2.2250738585072e-308 7.8815603329288e-305 -8.04501869000126
NC_056058.1:45114542_G/A rna-XR_006059954.1 Inf 2.2250738585072e-308 7.8815603329288e-305 8.04501869000126
s32463.1 rna-XR_006059954.1 -Inf 2.2250738585072e-308 7.8815603329288e-305 -8.04501869000126
s26014.1 rna-XM_042250551.1 -Inf 2.2250738585072e-308 7.8815603329288e-305 -6.18165307319065
OAR5_51791992.1 rna-XM_042250551.1 -Inf 2.2250738585072e-308 7.8815603329288e-305 -6.18165307319065
OAR5_52130954.1 rna-XM_042250551.1 Inf 2.2250738585072e-308 7.8815603329288e-305 6.18165307319065
s33002.1 rna-XM_042250551.1 -Inf 2.2250738585072e-308 7.8815603329288e-305 -6.18165307319065
OAR5_52351898.1 rna-XM_042250551.1 -Inf 2.2250738585072e-308 7.8815603329288e-305 -6.18165307319065
NC_056058.1:47448417_T/C rna-XM_042250937.1 Inf 2.2250738585072e-308 7.8815603329288e-305 5.58246097701004
NC_056058.1:47448418_A/T rna-XM_042250937.1 Inf 2.2250738585072e-308 7.8815603329288e-305 5.58246097701004
OAR5_53338330.1 rna-XM_042250572.1 Inf 2.2250738585072e-308 7.8815603329288e-305 2.73666170112086
NC_056058.1:49093748_C/T rna-XM_042250572.1 Inf 2.2250738585072e-308 7.8815603329288e-305 2.73666170112086
OAR5_53543443.1 rna-XM_042250572.1 -Inf 2.2250738585072e-308 7.8815603329288e-305 -2.73666170112086
NC_056058.1:49440690_G/A rna-XM_042250572.1 Inf 2.2250738585072e-308 7.8815603329288e-305 1.36833085056043
NC_056058.1:50386601_C/G rna-XM_042250572.1 Inf 2.2250738585072e-308 7.8815603329288e-305 2.73666170112086
OAR5_53338330.1 rna-XM_027970325.2 Inf 2.2250738585072e-308 7.8815603329288e-305 4.53257172101047
NC_056058.1:49093748_C/T rna-XM_027970325.2 Inf 2.2250738585072e-308 7.8815603329288e-305 4.53257172101047
OAR5_53543443.1 rna-XM_027970325.2 -Inf 2.2250738585072e-308 7.8815603329288e-305 -4.53257172101047
NC_056058.1:49440690_G/A rna-XM_027970325.2 Inf 2.2250738585072e-308 7.8815603329288e-305 2.26628586050523
NC_056058.1:50386601_C/G rna-XM_027970325.2 Inf 2.2250738585072e-308 7.8815603329288e-305 4.53257172101047
s74211.1 rna-XR_006059968.1 -Inf 2.2250738585072e-308 7.8815603329288e-305 -2.51276142678352
OAR5_54097458.1 rna-XR_006059968.1 -Inf 2.2250738585072e-308 7.8815603329288e-305 -2.51276142678352
NC_056058.1:50722038_C/T rna-XM_042250602.1 Inf 2.2250738585072e-308 7.8815603329288e-305 1.24495268016898
OAR5_54849290.1 rna-XM_042250963.1 -Inf 2.2250738585072e-308 7.8815603329288e-305 -2.06909167932439
OAR5_56638885_X.1 rna-XM_042250963.1 -Inf 2.2250738585072e-308 7.8815603329288e-305 -2.06909167932439
OAR5_62116544.1 rna-XM_027970379.2 Inf 2.2250738585072e-308 7.8815603329288e-305 4.71739250523568
OAR5_66325807.1 rna-XM_042250975.1 -Inf 2.2250738585072e-308 7.8815603329288e-305 -3.75873924777088
OAR5_66325807.1 rna-XM_042250979.1 -Inf 2.2250738585072e-308 7.8815603329288e-305 -5.83617261237051
OAR5_66325807.1 rna-NM_001199795.1 -Inf 2.2250738585072e-308 7.8815603329288e-305 -1.97154898562951
NC_056058.1:68452174_T/A rna-XM_042250689.1 Inf 2.2250738585072e-308 7.8815603329288e-305 3.06568479102188
OAR5_75928493.1 rna-XM_027970474.2 -Inf 2.2250738585072e-308 7.8815603329288e-305 -4.68022391492163
s71758.1 rna-XM_027970474.2 Inf 2.2250738585072e-308 7.8815603329288e-305 4.68022391492163
OAR5_75928493.1 rna-XM_042250703.1 -Inf 2.2250738585072e-308 7.8815603329288e-305 -1.88871568568517
s71758.1 rna-XM_042250703.1 Inf 2.2250738585072e-308 7.8815603329288e-305 1.88871568568517
NC_056058.1:104479336_A/G rna-XM_042251003.1 -Inf 2.2250738585072e-308 7.8815603329288e-305 -7.612766947767
Chr6:7187148 rna-XR_006060094.1 Inf 2.2250738585072e-308 7.8815603329288e-305 1.25927729230617
Chr6:7187148 rna-XM_042251120.1 Inf 2.2250738585072e-308 7.8815603329288e-305 4.24709752001121
OAR6_10256159.1 rna-XM_042251120.1 Inf 2.2250738585072e-308 7.8815603329288e-305 4.24709752001121
s50217.1 rna-XM_012179434.4 -Inf 2.2250738585072e-308 7.8815603329288e-305 -1.14010776044252
ilmnseq_rs159943983 rna-XM_012179434.4 -Inf 2.2250738585072e-308 7.8815603329288e-305 -1.14010776044252
s63966.1 rna-XM_042251817.1 Inf 2.2250738585072e-308 7.8815603329288e-305 2.83626843323833
OAR6_14433551.1 rna-XM_042251817.1 -Inf 2.2250738585072e-308 7.8815603329288e-305 -2.83626843323833
OAR6_15203898.1 rna-XM_012179492.4 Inf 2.2250738585072e-308 7.8815603329288e-305 4.33975965429778
OAR6_16920626.1 rna-XM_012179492.4 Inf 2.2250738585072e-308 7.8815603329288e-305 4.33975965429778
s50217.1 rna-XM_012179495.4 -Inf 2.2250738585072e-308 7.8815603329288e-305 -2.34826665769252
ilmnseq_rs159943983 rna-XM_012179495.4 -Inf 2.2250738585072e-308 7.8815603329288e-305 -2.34826665769252
OAR6_15203898.1 rna-XR_006060247.1 Inf 2.2250738585072e-308 7.8815603329288e-305 1.36438062630384
OAR6_16920626.1 rna-XR_006060247.1 Inf 2.2250738585072e-308 7.8815603329288e-305 1.36438062630384
s50217.1 rna-XM_042251132.1 -Inf 2.2250738585072e-308 7.8815603329288e-305 -3.55834391453385
ilmnseq_rs159943983 rna-XM_042251132.1 -Inf 2.2250738585072e-308 7.8815603329288e-305 -3.55834391453385
s61287.1 rna-XM_004009614.4 Inf 2.2250738585072e-308 7.8815603329288e-305 1.24495268016898
s61287.1 rna-XM_015096376.3 Inf 2.2250738585072e-308 7.8815603329288e-305 2.53290470469495
NC_056059.1:16243709_C/A rna-XM_015096376.3 Inf 2.2250738585072e-308 7.8815603329288e-305 2.53290470469495
OAR6_20242517_X.1 rna-XM_042251157.1 -Inf 2.2250738585072e-308 7.8815603329288e-305 -3.47480749269796
OAR6_20242517_X.1 rna-XR_006060113.1 -Inf 2.2250738585072e-308 7.8815603329288e-305 -3.18984325647249
NC_056059.1:22547477_C/T rna-XM_042251200.1 Inf 2.2250738585072e-308 7.8815603329288e-305 5.14660258406953
OAR6_30478260.1 rna-XM_042251226.1 -Inf 2.2250738585072e-308 7.8815603329288e-305 -5.05187848429331
OAR6_35708776.1 rna-XM_042251239.1 -Inf 2.2250738585072e-308 7.8815603329288e-305 -1.23034657484877
OAR6_42763868.1 rna-XM_042251267.1 -Inf 2.2250738585072e-308 7.8815603329288e-305 -9.01993808339868
OAR6_42945420.1 rna-XM_042251267.1 Inf 2.2250738585072e-308 7.8815603329288e-305 9.01993808339868
OAR14_57922732.1 rna-XM_042251267.1 Inf 2.2250738585072e-308 7.8815603329288e-305 9.01993808339868
ilmnseq_rs411974026 rna-XM_042251267.1 -Inf 2.2250738585072e-308 7.8815603329288e-305 -9.01993808339868
OAR6_45612820.1 rna-XM_004009725.5 -Inf 2.2250738585072e-308 7.8815603329288e-305 -3.91315238831634
OAR6_49463357.1 rna-XM_042251270.1 -Inf 2.2250738585072e-308 7.8815603329288e-305 -3.33973081364504
OAR6_49463357.1 rna-XM_042251281.1 -Inf 2.2250738585072e-308 7.8815603329288e-305 -1.26711935380896
OAR6_61004855.1 rna-XM_042251306.1 Inf 2.2250738585072e-308 7.8815603329288e-305 7.02570557184573
OAR6_64381230.1 rna-XR_006060150.1 Inf 2.2250738585072e-308 7.8815603329288e-305 2.72261414131989
OAR6_64381230.1 rna-XR_006060151.1 Inf 2.2250738585072e-308 7.8815603329288e-305 2.04760961066211
s18431.1 rna-XR_003589801.1 -Inf 2.2250738585072e-308 7.8815603329288e-305 -1.26711935380896
NC_056059.1:59579574_T/C rna-XM_027970949.2 Inf 2.2250738585072e-308 7.8815603329288e-305 4.56674665641456
OAR6_68249537.1 rna-XM_027970955.2 -Inf 2.2250738585072e-308 7.8815603329288e-305 -2.68903901015173
OAR6_68249537.1 rna-XM_027970956.2 -Inf 2.2250738585072e-308 7.8815603329288e-305 -4.52374663550496
s18431.1 rna-XM_027970957.2 -Inf 2.2250738585072e-308 7.8815603329288e-305 -2.57124219154127
s62199.1 rna-XM_027970957.2 -Inf 2.2250738585072e-308 7.8815603329288e-305 -2.57124219154127
OAR6_68249537.1 rna-XM_027970961.2 -Inf 2.2250738585072e-308 7.8815603329288e-305 -2.34826665769252
OAR6_69567467.1 rna-XM_004009799.5 -Inf 2.2250738585072e-308 7.8815603329288e-305 -2.14219399677546
OAR6_73579872.1 rna-XM_042251364.1 -Inf 2.2250738585072e-308 7.8815603329288e-305 -6.1124617496073
OAR6_74099382.1 rna-XM_042251364.1 -Inf 2.2250738585072e-308 7.8815603329288e-305 -6.1124617496073
NC_056059.1:67897734_C/T rna-XM_042251383.1 Inf 2.2250738585072e-308 7.8815603329288e-305 2.83626843323833
NC_056059.1:67909217_G/A rna-XM_042251383.1 Inf 2.2250738585072e-308 7.8815603329288e-305 2.83626843323833
OAR6_78764062.1 rna-XM_042251426.1 -Inf 2.2250738585072e-308 7.8815603329288e-305 -1.26711935380896
NC_056059.1:72932214_A/C rna-XM_042251426.1 -Inf 2.2250738585072e-308 7.8815603329288e-305 -1.26711935380896
OAR6_87828019.1 rna-XR_006060166.1 Inf 2.2250738585072e-308 7.8815603329288e-305 2.72261414131989
OAR6_90956682.1 rna-XM_042251466.1 Inf 2.2250738585072e-308 7.8815603329288e-305 2.55770672198885
OAR6_93791340.1 rna-XM_012180100.4 -Inf 2.2250738585072e-308 7.8815603329288e-305 -5.45636040866922
OAR6_94793686.1 rna-XM_012180100.4 -Inf 2.2250738585072e-308 7.8815603329288e-305 -5.45636040866922
NC_056059.1:89364244_T/G rna-XM_027971404.2 Inf 2.2250738585072e-308 7.8815603329288e-305 1.97154898562951
NC_056059.1:89364306_T/G rna-XM_027971404.2 Inf 2.2250738585072e-308 7.8815603329288e-305 1.97154898562951
NC_056059.1:91392317_G/A rna-XM_042251508.1 Inf 2.2250738585072e-308 7.8815603329288e-305 3.00676471826719
NC_056059.1:91753719_G/A rna-XR_003589813.1 -Inf 2.2250738585072e-308 7.8815603329288e-305 -1.26711935380896
OAR6_107967303.1 rna-XM_042251567.1 -Inf 2.2250738585072e-308 7.8815603329288e-305 -2.88932559828921
OAR6_107291852.1 rna-XM_042251568.1 -Inf 2.2250738585072e-308 7.8815603329288e-305 -3.40230584658195
OAR6_107322016.1 rna-XM_042251568.1 -Inf 2.2250738585072e-308 7.8815603329288e-305 -3.40230584658195
OAR6_107348179.1 rna-XM_042251568.1 -Inf 2.2250738585072e-308 7.8815603329288e-305 -3.40230584658195
OAR6_108751234.1 rna-XM_042251568.1 -Inf 2.2250738585072e-308 7.8815603329288e-305 -3.40230584658195
OAR6_114420347_X.1 rna-XM_042251630.1 -Inf 2.2250738585072e-308 7.8815603329288e-305 -5.96690163129042
OAR6_114420347_X.1 rna-XM_042251631.1 -Inf 2.2250738585072e-308 7.8815603329288e-305 -3.27219656184683
OAR6_114530900.1 rna-XM_042251631.1 -Inf 2.2250738585072e-308 7.8815603329288e-305 -1.63609828092341
s21567.1 rna-XM_042251677.1 -Inf 2.2250738585072e-308 7.8815603329288e-305 -1.43377514141942
s65350.1 rna-XM_042251677.1 -Inf 2.2250738585072e-308 7.8815603329288e-305 -2.86755028283884
OAR6_116928489.1 rna-XM_042251677.1 -Inf 2.2250738585072e-308 7.8815603329288e-305 -2.86755028283884
NC_056059.1:115412640_A/G rna-XM_027971246.2 Inf 2.2250738585072e-308 7.8815603329288e-305 3.17270651991467
NC_056059.1:117118536_T/C rna-XM_042251095.1 Inf 2.2250738585072e-308 7.8815603329288e-305 1.97154898562951
NC_056059.1:117522022_G/C rna-XM_027971357.2 Inf 2.2250738585072e-308 7.8815603329288e-305 5.216634157661
OAR7_9485621.1 rna-XM_042252008.1 -Inf 2.2250738585072e-308 7.8815603329288e-305 -2.14219399677546
ilmnseq_rs420839791 rna-XM_042252008.1 -Inf 2.2250738585072e-308 7.8815603329288e-305 -2.14219399677546
OAR7_9485621.1 rna-XM_042252010.1 -Inf 2.2250738585072e-308 7.8815603329288e-305 -1.3082971663256
ilmnseq_rs420839791 rna-XM_042252010.1 -Inf 2.2250738585072e-308 7.8815603329288e-305 -1.3082971663256
OAR7_9104538.1 rna-XM_042252012.1 Inf 2.2250738585072e-308 7.8815603329288e-305 3.85305382505833
OAR7_9757064.1 rna-XM_042252012.1 -Inf 2.2250738585072e-308 7.8815603329288e-305 -3.85305382505833
NC_056060.1:10010584_C/G rna-XM_042252012.1 Inf 2.2250738585072e-308 7.8815603329288e-305 3.85305382505833
NC_056060.1:11389254_G/A rna-XM_027972167.2 -Inf 2.2250738585072e-308 7.8815603329288e-305 -1.24495268016898
s72015.1 rna-XR_003590064.1 Inf 2.2250738585072e-308 7.8815603329288e-305 1.73205151059581
NC_056060.1:12543103_T/C rna-XM_027972167.2 Inf 2.2250738585072e-308 7.8815603329288e-305 1.24495268016898
NC_056060.1:12614473_G/A rna-XM_027972167.2 -Inf 2.2250738585072e-308 7.8815603329288e-305 -1.24495268016898
OAR7_12613908.1 rna-XR_003590064.1 -Inf 2.2250738585072e-308 7.8815603329288e-305 -1.73205151059581
OAR7_12682513.1 rna-XR_003590064.1 Inf 2.2250738585072e-308 7.8815603329288e-305 1.73205151059581
ilmnseq_rs399747315 rna-XR_003590064.1 -Inf 2.2250738585072e-308 7.8815603329288e-305 -1.73205151059581
NC_056060.1:21712424_C/A rna-XM_042252915.1 Inf 2.2250738585072e-308 7.8815603329288e-305 1.86881278060666
NC_056060.1:21712438_G/A rna-XM_042252915.1 Inf 2.2250738585072e-308 7.8815603329288e-305 1.86881278060666
NC_056060.1:20834515_T/C rna-XM_042252968.1 -Inf 2.2250738585072e-308 7.8815603329288e-305 -4.86502916948345
OAR7_29133786.1 rna-XM_004010382.5 -Inf 2.2250738585072e-308 7.8815603329288e-305 -1.69810412341927
OAR7_29133786.1 rna-XM_012181063.3 -Inf 2.2250738585072e-308 7.8815603329288e-305 -1.69810412341927
ilmnseq_rs430514513 rna-XR_001041501.4 Inf 2.2250738585072e-308 7.8815603329288e-305 4.64809316625805
OAR7_28625452.1 rna-XR_001041501.4 Inf 2.2250738585072e-308 7.8815603329288e-305 2.32404658312902
ilmnseq_rs430514513 rna-XR_006060332.1 Inf 2.2250738585072e-308 7.8815603329288e-305 3.10860410032827
OAR7_28625452.1 rna-XR_006060332.1 Inf 2.2250738585072e-308 7.8815603329288e-305 1.55430205016413
OAR7_31934739.1 rna-XR_001041531.3 -Inf 2.2250738585072e-308 7.8815603329288e-305 -3.10860410032827
NC_056060.1:34641891_G/A rna-XM_012181178.4 Inf 2.2250738585072e-308 7.8815603329288e-305 7.59151437363348
NC_056060.1:34525372_A/T rna-XM_042252259.1 -Inf 2.2250738585072e-308 7.8815603329288e-305 -1.57521990904402
NC_056060.1:34525372_A/T rna-XM_042252271.1 -Inf 2.2250738585072e-308 7.8815603329288e-305 -6.34995799619207
NC_056060.1:35026537_G/C rna-XM_042252271.1 -Inf 2.2250738585072e-308 7.8815603329288e-305 -6.34995799619207
NC_056060.1:35026646_A/C rna-XM_042252271.1 -Inf 2.2250738585072e-308 7.8815603329288e-305 -6.34995799619207
NC_056060.1:35026969_G/A rna-XM_042252271.1 -Inf 2.2250738585072e-308 7.8815603329288e-305 -6.34995799619207
NC_056060.1:35029202_T/C rna-XM_042252271.1 -Inf 2.2250738585072e-308 7.8815603329288e-305 -6.34995799619207
s59897.1 rna-XM_042252281.1 -Inf 2.2250738585072e-308 7.8815603329288e-305 -2.55770672198885
NC_056060.1:41829190_T/C rna-XR_006060367.1 Inf 2.2250738585072e-308 7.8815603329288e-305 3.42081968096148
NC_056060.1:41829190_T/C rna-XR_006060370.1 Inf 2.2250738585072e-308 7.8815603329288e-305 4.22279781078352
s04943.1 rna-XM_027971752.2 Inf 2.2250738585072e-308 7.8815603329288e-305 3.48284003913412
s04943.1 rna-XM_042252362.1 Inf 2.2250738585072e-308 7.8815603329288e-305 6.72108032988655
OAR7_50490234.1 rna-XM_042252362.1 Inf 2.2250738585072e-308 7.8815603329288e-305 6.72108032988655
NC_056060.1:46356331_G/C rna-XM_004010549.5 Inf 2.2250738585072e-308 7.8815603329288e-305 8.85880807696098
OAR7_58518699.1 rna-XM_042252419.1 -Inf 2.2250738585072e-308 7.8815603329288e-305 -6.23409189189279
OAR7_66814857.1 rna-XM_042252515.1 Inf 2.2250738585072e-308 7.8815603329288e-305 3.83685254851448
OAR7_66995266.1 rna-XM_042252515.1 -Inf 2.2250738585072e-308 7.8815603329288e-305 -3.83685254851448
OAR7_67293425.1 rna-XM_042252515.1 Inf 2.2250738585072e-308 7.8815603329288e-305 3.83685254851448
OAR7_67355955.1 rna-XM_042252515.1 Inf 2.2250738585072e-308 7.8815603329288e-305 3.83685254851448
NC_056060.1:65073631_A/G rna-XM_042252538.1 Inf 2.2250738585072e-308 7.8815603329288e-305 4.19514339868959
NC_056060.1:65594963_G/A rna-XM_042252538.1 Inf 2.2250738585072e-308 7.8815603329288e-305 4.19514339868959
OAR7_76625075.1 rna-XM_027971898.2 -Inf 2.2250738585072e-308 7.8815603329288e-305 -5.40496798258437
NC_056060.1:70421823_G/A rna-XM_042253066.1 Inf 2.2250738585072e-308 7.8815603329288e-305 7.03776329786164
OAR7_77775883.1 rna-XM_042253066.1 -Inf 2.2250738585072e-308 7.8815603329288e-305 -7.03776329786164
NC_056060.1:77349960_A/G rna-XM_042252651.1 -Inf 2.2250738585072e-308 7.8815603329288e-305 -3.15871263668302
NC_056060.1:81297870_G/A rna-XM_042252712.1 Inf 2.2250738585072e-308 7.8815603329288e-305 4.47113203798763
s01666.1 rna-XM_042252712.1 -Inf 2.2250738585072e-308 7.8815603329288e-305 -4.47113203798763
OAR7_91628108.1 rna-XM_042252749.1 -Inf 2.2250738585072e-308 7.8815603329288e-305 -2.72261414131989
NC_056060.1:83722561_T/C rna-XM_042252753.1 -Inf 2.2250738585072e-308 7.8815603329288e-305 -6.05670101967349
NC_056060.1:83722561_T/C rna-XM_027972027.2 -Inf 2.2250738585072e-308 7.8815603329288e-305 -7.29716349081268
OAR7_91628108.1 rna-XM_012182065.3 -Inf 2.2250738585072e-308 7.8815603329288e-305 -3.70172190379835
OAR7_91628108.1 rna-XR_006060543.1 -Inf 2.2250738585072e-308 7.8815603329288e-305 -2.04760961066211
OAR7_91628108.1 rna-XM_042253090.1 -Inf 2.2250738585072e-308 7.8815603329288e-305 -3.51308187817985
NC_056060.1:85929010_T/C rna-XM_042253090.1 -Inf 2.2250738585072e-308 7.8815603329288e-305 -3.51308187817985
NC_056060.1:86697500_G/A rna-XR_006060470.1 Inf 2.2250738585072e-308 7.8815603329288e-305 2.91611244383506
NC_056060.1:86697500_G/A rna-XR_006060471.1 Inf 2.2250738585072e-308 7.8815603329288e-305 1.25927729230617
NC_056060.1:86697500_G/A rna-XM_042252796.1 Inf 2.2250738585072e-308 7.8815603329288e-305 3.06568479102188
NC_056060.1:86697500_G/A rna-XM_012182135.4 Inf 2.2250738585072e-308 7.8815603329288e-305 4.62537550371073
ilmnseq_rs160374235 rna-XM_042252808.1 Inf 2.2250738585072e-308 7.8815603329288e-305 1.36438062630384
OAR7_107020655.1 rna-XM_042252828.1 Inf 2.2250738585072e-308 7.8815603329288e-305 5.46699273856134
ilmnseq_rs400575153 rna-XM_042252828.1 -Inf 2.2250738585072e-308 7.8815603329288e-305 -5.46699273856134
s60309.1 rna-XM_042252828.1 -Inf 2.2250738585072e-308 7.8815603329288e-305 -5.46699273856134
OAR7_107956834.1 rna-XM_042252828.1 -Inf 2.2250738585072e-308 7.8815603329288e-305 -5.46699273856134
OAR7_107619322.1 rna-XM_042252841.1 -Inf 2.2250738585072e-308 7.8815603329288e-305 -1.23034657484877
s20973.1 rna-XM_042252841.1 -Inf 2.2250738585072e-308 7.8815603329288e-305 -1.23034657484877
s20973.1_F2BT rna-XM_042252841.1 -Inf 2.2250738585072e-308 7.8815603329288e-305 -1.23034657484877
OAR7_108373763.1 rna-XR_006060488.1 -Inf 2.2250738585072e-308 7.8815603329288e-305 -2.69607820640232
OAR7_108868640.1 rna-XR_006060488.1 -Inf 2.2250738585072e-308 7.8815603329288e-305 -2.69607820640232
OAR7_108373763.1 rna-XM_042252871.1 -Inf 2.2250738585072e-308 7.8815603329288e-305 -5.88616678213135
OAR7_108868640.1 rna-XM_042252871.1 -Inf 2.2250738585072e-308 7.8815603329288e-305 -5.88616678213135
OAR7_108740685.1 rna-XM_042252876.1 -Inf 2.2250738585072e-308 7.8815603329288e-305 -2.14219399677546
OAR7_108844976.1 rna-XM_042252876.1 -Inf 2.2250738585072e-308 7.8815603329288e-305 -2.14219399677546
OAR8_15565014.1 rna-XM_042253230.1 -Inf 2.2250738585072e-308 7.8815603329288e-305 -2.50488898931838
OAR8_16023103.1 rna-XM_042253230.1 Inf 2.2250738585072e-308 7.8815603329288e-305 2.50488898931838
ilmnseq_rs403951439 rna-XM_042253221.1 -Inf 2.2250738585072e-308 7.8815603329288e-305 -2.68903901015173
OAR8_17779188.1 rna-XM_042253221.1 -Inf 2.2250738585072e-308 7.8815603329288e-305 -2.68903901015173
OAR8_17932467.1 rna-XM_042253221.1 -Inf 2.2250738585072e-308 7.8815603329288e-305 -2.68903901015173
OAR8_17779188.1 rna-XM_042253252.1 -Inf 2.2250738585072e-308 7.8815603329288e-305 -1.57521990904402
OAR8_17932467.1 rna-XM_042253252.1 -Inf 2.2250738585072e-308 7.8815603329288e-305 -1.57521990904402
OAR8_29746679.1 rna-XM_042253323.1 -Inf 2.2250738585072e-308 7.8815603329288e-305 -2.70156563875713
NC_056061.1:28806901_C/T rna-XM_042253347.1 Inf 2.2250738585072e-308 7.8815603329288e-305 3.83328211375033
NC_056061.1:29521937_C/T rna-XM_042253347.1 Inf 2.2250738585072e-308 7.8815603329288e-305 1.91664105687516
OAR8_32481629.1 rna-XM_042253358.1 -Inf 2.2250738585072e-308 7.8815603329288e-305 -2.29333022434112
OAR8_33932990.1 rna-XM_012182697.4 Inf 2.2250738585072e-308 7.8815603329288e-305 2.31231098648757
s03737.1 rna-XM_042253368.1 -Inf 2.2250738585072e-308 7.8815603329288e-305 -1.86881278060666
OAR8_42590238.1 rna-XR_006060612.1 -Inf 2.2250738585072e-308 7.8815603329288e-305 -1.73205151059581
OAR8_42760759.1 rna-XR_006060612.1 Inf 2.2250738585072e-308 7.8815603329288e-305 1.73205151059581
OAR8_42864449.1 rna-XM_012182752.4 -Inf 2.2250738585072e-308 7.8815603329288e-305 -2.64182667417939
OAR8_42887899.1 rna-XM_012182752.4 -Inf 2.2250738585072e-308 7.8815603329288e-305 -2.64182667417939
OAR8_43229716.1 rna-XM_012182752.4 -Inf 2.2250738585072e-308 7.8815603329288e-305 -2.64182667417939
OAR8_43251691.1 rna-XM_012182752.4 -Inf 2.2250738585072e-308 7.8815603329288e-305 -2.64182667417939
OAR8_59572572.1 rna-XM_042253464.1 -Inf 2.2250738585072e-308 7.8815603329288e-305 -3.10860410032827
OAR8_60697538.1 rna-XM_042253464.1 -Inf 2.2250738585072e-308 7.8815603329288e-305 -3.10860410032827
OAR8_64819277.1 rna-XR_006060631.1 Inf 2.2250738585072e-308 7.8815603329288e-305 2.50488898931838
OAR8_72830604.1 rna-XM_042253541.1 Inf 2.2250738585072e-308 7.8815603329288e-305 2.3356959499294
OAR8_73139962.1 rna-XM_042253550.1 Inf 2.2250738585072e-308 7.8815603329288e-305 3.70172190379835
OAR8_73139962.1 rna-XM_042253561.1 Inf 2.2250738585072e-308 7.8815603329288e-305 2.04760961066211
NC_056061.1:68479667_G/A rna-XM_027972525.2 Inf 2.2250738585072e-308 7.8815603329288e-305 3.40230584658195
NC_056061.1:69085322_C/T rna-XM_042253582.1 -Inf 2.2250738585072e-308 7.8815603329288e-305 -3.54254457213475
OAR8_77381951.1 rna-XR_006060713.1 -Inf 2.2250738585072e-308 7.8815603329288e-305 -1.69414926706845
OAR8_84235102.1 rna-XM_042253781.1 -Inf 2.2250738585072e-308 7.8815603329288e-305 -1.36438062630384
NC_056061.1:79239663_C/T rna-XM_042253781.1 Inf 2.2250738585072e-308 7.8815603329288e-305 1.36438062630384
NC_056061.1:89551960_C/T rna-XM_027972655.2 Inf 2.2250738585072e-308 7.8815603329288e-305 5.41072244098742
NC_056061.1:89860302_G/T rna-XM_042253727.1 -Inf 2.2250738585072e-308 7.8815603329288e-305 -6.42395312048816
NC_056061.1:89860302_G/T rna-XM_042253733.1 -Inf 2.2250738585072e-308 7.8815603329288e-305 -6.43770574742385
NC_056061.1:89860302_G/T rna-XM_042253734.1 -Inf 2.2250738585072e-308 7.8815603329288e-305 -6.46482374618151
NC_056061.1:89860302_G/T rna-XM_042253736.1 -Inf 2.2250738585072e-308 7.8815603329288e-305 -6.64158845773774
NC_056061.1:91227210_T/G rna-XM_042253756.1 -Inf 2.2250738585072e-308 7.8815603329288e-305 -3.21614999171458
s56739.1 rna-XR_003590363.2 -Inf 2.2250738585072e-308 7.8815603329288e-305 -2.4151266619601
OAR9_759548.1 rna-XR_003590363.2 -Inf 2.2250738585072e-308 7.8815603329288e-305 -2.4151266619601
NC_056062.1:13990901_C/T rna-XR_006060745.1 Inf 2.2250738585072e-308 7.8815603329288e-305 5.31568464404919
NC_056062.1:13791867_A/C rna-XM_042253881.1 -Inf 2.2250738585072e-308 7.8815603329288e-305 -3.33973081364504
NC_056062.1:13791867_A/C rna-XM_042253883.1 -Inf 2.2250738585072e-308 7.8815603329288e-305 -5.89587855737008
NC_056062.1:13990901_C/T rna-XM_042253951.1 Inf 2.2250738585072e-308 7.8815603329288e-305 3.42081968096148
NC_056062.1:13791867_A/C rna-XM_042253957.1 -Inf 2.2250738585072e-308 7.8815603329288e-305 -3.83433710904763
NC_056062.1:13990901_C/T rna-XM_042253987.1 Inf 2.2250738585072e-308 7.8815603329288e-305 2.4151266619601
s46107.1 rna-XM_042253987.1 -Inf 2.2250738585072e-308 7.8815603329288e-305 -2.4151266619601
s46107.1 rna-XM_042254568.1 -Inf 2.2250738585072e-308 7.8815603329288e-305 -2.14219399677546
s46107.1 rna-XR_006060775.1 -Inf 2.2250738585072e-308 7.8815603329288e-305 -2.14219399677546
s46107.1 rna-XM_027972854.2 -Inf 2.2250738585072e-308 7.8815603329288e-305 -6.53385695799962
s14559.1 rna-XR_003590367.2 -Inf 2.2250738585072e-308 7.8815603329288e-305 -2.83626843323833
OAR9_17631011_X.1 rna-XR_003590367.2 -Inf 2.2250738585072e-308 7.8815603329288e-305 -2.83626843323833
NC_056062.1:28588778_T/C rna-XM_027972910.2 -Inf 2.2250738585072e-308 7.8815603329288e-305 -5.03820431892026
OAR9_31652619.1 rna-XM_042254168.1 -Inf 2.2250738585072e-308 7.8815603329288e-305 -2.06909167932439
OAR9_31854883.1 rna-XM_042254168.1 Inf 2.2250738585072e-308 7.8815603329288e-305 2.06909167932439
NC_056062.1:32454211_A/G rna-XR_006060820.1 -Inf 2.2250738585072e-308 7.8815603329288e-305 -0.856649306835554
NC_056062.1:32454215_T/C rna-XR_006060820.1 -Inf 2.2250738585072e-308 7.8815603329288e-305 -0.856649306835554
NC_056062.1:32454374_G/A rna-XR_006060820.1 -Inf 2.2250738585072e-308 7.8815603329288e-305 -1.71329861367111
NC_056062.1:32454378_T/C rna-XR_006060820.1 -Inf 2.2250738585072e-308 7.8815603329288e-305 -1.71329861367111
NC_056062.1:32454211_A/G rna-XR_006060822.1 -Inf 2.2250738585072e-308 7.8815603329288e-305 -0.856649306835554
NC_056062.1:32454215_T/C rna-XR_006060822.1 -Inf 2.2250738585072e-308 7.8815603329288e-305 -0.856649306835554
NC_056062.1:32454374_G/A rna-XR_006060822.1 -Inf 2.2250738585072e-308 7.8815603329288e-305 -1.71329861367111
NC_056062.1:32454378_T/C rna-XR_006060822.1 -Inf 2.2250738585072e-308 7.8815603329288e-305 -1.71329861367111
s28454.1 rna-XM_042254177.1 -Inf 2.2250738585072e-308 7.8815603329288e-305 -2.76264836955083
OAR9_35563940.1 rna-XM_042254177.1 -Inf 2.2250738585072e-308 7.8815603329288e-305 -2.76264836955083
s28454.1 rna-XM_042254191.1 -Inf 2.2250738585072e-308 7.8815603329288e-305 -1.26711935380896
OAR9_35563940.1 rna-XM_042254191.1 -Inf 2.2250738585072e-308 7.8815603329288e-305 -1.26711935380896
NC_056062.1:39222228_G/A rna-XM_012183744.4 -Inf 2.2250738585072e-308 7.8815603329288e-305 -1.88871568568517
s08578.1 rna-XM_042254338.1 -Inf 2.2250738585072e-308 7.8815603329288e-305 -5.07259741497774
s32662.1 rna-XM_042254338.1 Inf 2.2250738585072e-308 7.8815603329288e-305 5.07259741497774
OAR9_79410987.1 rna-XR_006060860.1 Inf 2.2250738585072e-308 7.8815603329288e-305 3.14983360546709
OAR9_79676231.1 rna-XR_006060860.1 Inf 2.2250738585072e-308 7.8815603329288e-305 3.14983360546709
s68078.1 rna-XM_015097902.3 -Inf 2.2250738585072e-308 7.8815603329288e-305 -1.79601941851667
OAR9_82575979.1 rna-XM_015097902.3 -Inf 2.2250738585072e-308 7.8815603329288e-305 -1.79601941851667
OAR9_87123978_X.1 rna-XR_006060881.1 Inf 2.2250738585072e-308 7.8815603329288e-305 3.03817282719567
NC_056063.1:16423820_C/T rna-XM_015098058.3 -Inf 2.2250738585072e-308 7.8815603329288e-305 -3.18984325647249
OAR10_21706545.1 rna-XM_042254778.1 -Inf 2.2250738585072e-308 7.8815603329288e-305 -4.30064882064142
OAR10_20367561.1 rna-XR_003590579.1 -Inf 2.2250738585072e-308 7.8815603329288e-305 -1.23336136920709
ilmnseq_rs403847091 rna-XR_003590579.1 -Inf 2.2250738585072e-308 7.8815603329288e-305 -1.23336136920709
OAR10_23996646.1 rna-XM_012184538.4 -Inf 2.2250738585072e-308 7.8815603329288e-305 -6.36321484115427
OAR10_24807423.1 rna-XM_042254784.1 Inf 2.2250738585072e-308 7.8815603329288e-305 4.15291079453164
NC_056063.1:31271348_C/T rna-XM_042254820.1 -Inf 2.2250738585072e-308 7.8815603329288e-305 -2.83211592981781
NC_056063.1:36580722_T/G rna-XM_042254922.1 Inf 2.2250738585072e-308 7.8815603329288e-305 6.09626090384723
OAR10_54710595.1 rna-XM_042254966.1 -Inf 2.2250738585072e-308 7.8815603329288e-305 -1.79601941851667
OAR10_55389923.1 rna-XM_042254966.1 -Inf 2.2250738585072e-308 7.8815603329288e-305 -1.79601941851667
OAR10_55594313.1 rna-XM_042254971.1 -Inf 2.2250738585072e-308 7.8815603329288e-305 -3.75873924777088
OAR10_55594313.1 rna-XM_042254972.1 -Inf 2.2250738585072e-308 7.8815603329288e-305 -3.97482627660798
OAR10_55594313.1 rna-XM_042254973.1 -Inf 2.2250738585072e-308 7.8815603329288e-305 -4.04016258527938
OAR10_55594313.1 rna-XM_042254975.1 -Inf 2.2250738585072e-308 7.8815603329288e-305 -4.16252134329674
OAR10_81430826_X.1 rna-XM_042255024.1 Inf 2.2250738585072e-308 7.8815603329288e-305 1.73205151059581
OAR10_82991415.1 rna-XM_042255025.1 Inf 2.2250738585072e-308 7.8815603329288e-305 4.22279781078352
s05976.1 rna-XM_042255030.1 -Inf 2.2250738585072e-308 7.8815603329288e-305 -4.41716826899924
OAR10_83951474.1 rna-XM_042255030.1 -Inf 2.2250738585072e-308 7.8815603329288e-305 -4.41716826899924
ilmnseq_rs400113348 rna-XM_042255030.1 -Inf 2.2250738585072e-308 7.8815603329288e-305 -4.41716826899924
s61303.1 rna-XM_042255030.1 -Inf 2.2250738585072e-308 7.8815603329288e-305 -4.41716826899924
s05976.1 rna-XM_042255031.1 -Inf 2.2250738585072e-308 7.8815603329288e-305 -3.27219656184683
OAR10_83951474.1 rna-XM_042255031.1 -Inf 2.2250738585072e-308 7.8815603329288e-305 -3.27219656184683
ilmnseq_rs400113348 rna-XM_042255031.1 -Inf 2.2250738585072e-308 7.8815603329288e-305 -3.27219656184683
s61303.1 rna-XM_042255031.1 -Inf 2.2250738585072e-308 7.8815603329288e-305 -3.27219656184683
s05976.1 rna-XM_042255032.1 -Inf 2.2250738585072e-308 7.8815603329288e-305 -2.70156563875713
OAR10_83951474.1 rna-XM_042255032.1 -Inf 2.2250738585072e-308 7.8815603329288e-305 -2.70156563875713
ilmnseq_rs400113348 rna-XM_042255032.1 -Inf 2.2250738585072e-308 7.8815603329288e-305 -2.70156563875713
s61303.1 rna-XM_042255032.1 -Inf 2.2250738585072e-308 7.8815603329288e-305 -2.70156563875713
OAR10_84689325.1 rna-XM_027973775.2 Inf 2.2250738585072e-308 7.8815603329288e-305 1.86881278060666
NC_056063.1:78368600_G/A rna-XM_027973775.2 Inf 2.2250738585072e-308 7.8815603329288e-305 1.86881278060666
NC_056063.1:84842407_G/C rna-XM_042255069.1 Inf 2.2250738585072e-308 7.8815603329288e-305 9.35056445443463
NC_056063.1:84894396_T/C rna-XM_042255069.1 -Inf 2.2250738585072e-308 7.8815603329288e-305 -9.35056445443463
NC_056063.1:84516962_C/T rna-XM_042255129.1 -Inf 2.2250738585072e-308 7.8815603329288e-305 -2.50751148626416
NC_056063.1:84842407_G/C rna-XM_042255131.1 Inf 2.2250738585072e-308 7.8815603329288e-305 1.73205151059581
NC_056063.1:84894396_T/C rna-XM_042255131.1 -Inf 2.2250738585072e-308 7.8815603329288e-305 -1.73205151059581
NC_056064.1:5459911_T/C rna-XM_042255243.1 Inf 2.2250738585072e-308 7.8815603329288e-305 2.4151266619601
NC_056064.1:7406251_G/T rna-XM_027975394.2 Inf 2.2250738585072e-308 7.8815603329288e-305 2.31231098648757
OAR11_14340123.1 rna-XM_015098480.3 -Inf 2.2250738585072e-308 7.8815603329288e-305 -7.3862764122742
s08770.1 rna-XM_042255386.1 -Inf 2.2250738585072e-308 7.8815603329288e-305 -5.22233482561714
s08770.1 rna-XM_042255388.1 -Inf 2.2250738585072e-308 7.8815603329288e-305 -5.61029466049168
s08770.1 rna-XM_042255393.1 -Inf 2.2250738585072e-308 7.8815603329288e-305 -5.50968373268678
NC_056064.1:13116479_C/T rna-XM_042255384.1 Inf 2.2250738585072e-308 7.8815603329288e-305 3.26308058271886
s39948.1 rna-XM_027975256.2 -Inf 2.2250738585072e-308 7.8815603329288e-305 -6.58767105179394
NC_056064.1:19307833_G/A rna-XR_006061104.1 Inf 2.2250738585072e-308 7.8815603329288e-305 5.07259741497774
NC_056064.1:19765681_T/C rna-XR_006061104.1 Inf 2.2250738585072e-308 7.8815603329288e-305 5.07259741497774
NC_056064.1:19307833_G/A rna-XR_006061106.1 Inf 2.2250738585072e-308 7.8815603329288e-305 3.29549474312606
NC_056064.1:19765681_T/C rna-XR_006061106.1 Inf 2.2250738585072e-308 7.8815603329288e-305 3.29549474312606
NC_056064.1:20119439_C/T rna-XM_042256589.1 Inf 2.2250738585072e-308 7.8815603329288e-305 1.97154898562951
NC_056064.1:20748987_G/A rna-XM_042256589.1 Inf 2.2250738585072e-308 7.8815603329288e-305 0.985774492814754
NC_056064.1:20764094_G/T rna-XM_042256589.1 Inf 2.2250738585072e-308 7.8815603329288e-305 1.97154898562951
NC_056064.1:20119439_C/T rna-XM_027975204.2 Inf 2.2250738585072e-308 7.8815603329288e-305 1.97154898562951
NC_056064.1:20748987_G/A rna-XM_027975204.2 Inf 2.2250738585072e-308 7.8815603329288e-305 0.985774492814754
NC_056064.1:20764094_G/T rna-XM_027975204.2 Inf 2.2250738585072e-308 7.8815603329288e-305 1.97154898562951
NC_056064.1:26070929_A/G rna-XM_027975096.2 -Inf 2.2250738585072e-308 7.8815603329288e-305 -3.1438668868626
ilmnseq_rs161039925 rna-XM_042255568.1 -Inf 2.2250738585072e-308 7.8815603329288e-305 -1.23336136920709
ilmnseq_rs409497177 rna-XM_042255568.1 -Inf 2.2250738585072e-308 7.8815603329288e-305 -1.23336136920709
s56248.1 rna-XM_042255568.1 -Inf 2.2250738585072e-308 7.8815603329288e-305 -1.23336136920709
ilmnseq_rs429110588 rna-XM_042255601.1 -Inf 2.2250738585072e-308 7.8815603329288e-305 -4.85454838620885
NC_056064.1:26070929_A/G rna-XM_027975002.2 -Inf 2.2250738585072e-308 7.8815603329288e-305 -1.23034657484877
NC_056064.1:26673311_A/G rna-XM_027975002.2 -Inf 2.2250738585072e-308 7.8815603329288e-305 -1.23034657484877
NC_056064.1:26676987_T/C rna-XM_027975002.2 -Inf 2.2250738585072e-308 7.8815603329288e-305 -1.23034657484877
NC_056064.1:26070929_A/G rna-XM_042256594.1 -Inf 2.2250738585072e-308 7.8815603329288e-305 -1.69414926706845
NC_056064.1:26673311_A/G rna-XM_042256594.1 -Inf 2.2250738585072e-308 7.8815603329288e-305 -1.69414926706845
NC_056064.1:26676987_T/C rna-XM_042256594.1 -Inf 2.2250738585072e-308 7.8815603329288e-305 -1.69414926706845
ilmnseq_rs412803559 rna-XM_042256599.1 Inf 2.2250738585072e-308 7.8815603329288e-305 4.58288529051994
ilmnseq_rs161039925 rna-XM_042256606.1 -Inf 2.2250738585072e-308 7.8815603329288e-305 -4.65846328720906
ilmnseq_rs409497177 rna-XM_042256606.1 -Inf 2.2250738585072e-308 7.8815603329288e-305 -4.65846328720906
s56248.1 rna-XM_042256606.1 -Inf 2.2250738585072e-308 7.8815603329288e-305 -4.65846328720906
s56248.1 rna-XM_027975471.2 -Inf 2.2250738585072e-308 7.8815603329288e-305 -2.03018670184817
ilmnseq_rs412803559 rna-XM_042256648.1 Inf 2.2250738585072e-308 7.8815603329288e-305 8.27247686825382
NC_056064.1:34258887_A/G rna-XM_027975464.2 -Inf 2.2250738585072e-308 7.8815603329288e-305 -2.72261414131989
NC_056064.1:34258887_A/G rna-XM_042255746.1 -Inf 2.2250738585072e-308 7.8815603329288e-305 -1.24495268016898
NC_056064.1:34701492_C/T rna-XM_042255746.1 Inf 2.2250738585072e-308 7.8815603329288e-305 1.24495268016898
s41487.1 rna-XM_015098719.3 -Inf 2.2250738585072e-308 7.8815603329288e-305 -1.23336136920709
s75371.1 rna-XR_006061193.1 Inf 2.2250738585072e-308 7.8815603329288e-305 3.00676471826719
NC_056064.1:38246833_C/T rna-XM_027974665.2 Inf 2.2250738585072e-308 7.8815603329288e-305 2.29772801141589
NC_056064.1:38247185_A/G rna-XM_027974665.2 Inf 2.2250738585072e-308 7.8815603329288e-305 2.29772801141589
NC_056064.1:38247203_C/T rna-XM_027974665.2 Inf 2.2250738585072e-308 7.8815603329288e-305 2.29772801141589
NC_056064.1:38247287_C/T rna-XM_027974665.2 Inf 2.2250738585072e-308 7.8815603329288e-305 2.29772801141589
NC_056064.1:38265519_G/A rna-XM_027974665.2 Inf 2.2250738585072e-308 7.8815603329288e-305 2.29772801141589
NC_056064.1:38246833_C/T rna-XM_027974625.2 Inf 2.2250738585072e-308 7.8815603329288e-305 5.21239066393271
NC_056064.1:38247185_A/G rna-XM_027974625.2 Inf 2.2250738585072e-308 7.8815603329288e-305 5.21239066393271
NC_056064.1:38247203_C/T rna-XM_027974625.2 Inf 2.2250738585072e-308 7.8815603329288e-305 5.21239066393271
NC_056064.1:38247287_C/T rna-XM_027974625.2 Inf 2.2250738585072e-308 7.8815603329288e-305 5.21239066393271
NC_056064.1:38265519_G/A rna-XM_027974625.2 Inf 2.2250738585072e-308 7.8815603329288e-305 5.21239066393271
NC_056064.1:38785967_C/T rna-XM_027974625.2 Inf 2.2250738585072e-308 7.8815603329288e-305 5.21239066393271
NC_056064.1:38786427_C/T rna-XM_027974625.2 Inf 2.2250738585072e-308 7.8815603329288e-305 5.21239066393271
NC_056064.1:38787841_A/G rna-XM_027974625.2 Inf 2.2250738585072e-308 7.8815603329288e-305 5.21239066393271
NC_056064.1:38246833_C/T rna-XM_012186005.4 Inf 2.2250738585072e-308 7.8815603329288e-305 7.17734747706874
NC_056064.1:38247185_A/G rna-XM_012186005.4 Inf 2.2250738585072e-308 7.8815603329288e-305 7.17734747706874
NC_056064.1:38247203_C/T rna-XM_012186005.4 Inf 2.2250738585072e-308 7.8815603329288e-305 7.17734747706874
NC_056064.1:38247287_C/T rna-XM_012186005.4 Inf 2.2250738585072e-308 7.8815603329288e-305 7.17734747706874
NC_056064.1:38265519_G/A rna-XM_012186005.4 Inf 2.2250738585072e-308 7.8815603329288e-305 7.17734747706874
NC_056064.1:38785967_C/T rna-XM_012186005.4 Inf 2.2250738585072e-308 7.8815603329288e-305 7.17734747706874
NC_056064.1:38786427_C/T rna-XM_012186005.4 Inf 2.2250738585072e-308 7.8815603329288e-305 7.17734747706874
NC_056064.1:38787841_A/G rna-XM_012186005.4 Inf 2.2250738585072e-308 7.8815603329288e-305 7.17734747706874
NC_056064.1:38246833_C/T rna-XM_012186004.4 Inf 2.2250738585072e-308 7.8815603329288e-305 5.99114668846017
NC_056064.1:38247185_A/G rna-XM_012186004.4 Inf 2.2250738585072e-308 7.8815603329288e-305 5.99114668846017
NC_056064.1:38247203_C/T rna-XM_012186004.4 Inf 2.2250738585072e-308 7.8815603329288e-305 5.99114668846017
NC_056064.1:38247287_C/T rna-XM_012186004.4 Inf 2.2250738585072e-308 7.8815603329288e-305 5.99114668846017
NC_056064.1:38265519_G/A rna-XM_012186004.4 Inf 2.2250738585072e-308 7.8815603329288e-305 5.99114668846017
NC_056064.1:38785967_C/T rna-XM_012186004.4 Inf 2.2250738585072e-308 7.8815603329288e-305 5.99114668846017
NC_056064.1:38786427_C/T rna-XM_012186004.4 Inf 2.2250738585072e-308 7.8815603329288e-305 5.99114668846017
NC_056064.1:38787841_A/G rna-XM_012186004.4 Inf 2.2250738585072e-308 7.8815603329288e-305 5.99114668846017
OAR11_41068140.1 rna-XM_042255917.1 -Inf 2.2250738585072e-308 7.8815603329288e-305 -3.83328211375033
NC_056064.1:39115271_G/A rna-XM_027974612.2 Inf 2.2250738585072e-308 7.8815603329288e-305 1.36438062630384
NC_056064.1:39115271_G/A rna-XM_042255935.1 Inf 2.2250738585072e-308 7.8815603329288e-305 6.53164222616664
NC_056064.1:40808570_T/C rna-XM_012186047.4 -Inf 2.2250738585072e-308 7.8815603329288e-305 -2.14219399677546
NC_056064.1:40861074_A/C rna-XM_042256714.1 Inf 2.2250738585072e-308 7.8815603329288e-305 2.3356959499294
NC_056064.1:40584109_C/T rna-XM_042256721.1 -Inf 2.2250738585072e-308 7.8815603329288e-305 -3.18984325647249
NC_056064.1:40584109_C/T rna-XM_012186076.4 -Inf 2.2250738585072e-308 7.8815603329288e-305 -6.11000771899841
NC_056064.1:41795380_T/C rna-XM_027974530.2 -Inf 2.2250738585072e-308 7.8815603329288e-305 -1.1945234608108
NC_056064.1:40584109_C/T rna-XM_027974528.2 -Inf 2.2250738585072e-308 7.8815603329288e-305 -1.88871568568517
NC_056064.1:40808570_T/C rna-XM_027974522.2 -Inf 2.2250738585072e-308 7.8815603329288e-305 -5.216634157661
NC_056064.1:42051054_C/G rna-XM_027974522.2 Inf 2.2250738585072e-308 7.8815603329288e-305 5.216634157661
NC_056064.1:42460320_T/C rna-XM_027974522.2 -Inf 2.2250738585072e-308 7.8815603329288e-305 -5.216634157661
NC_056064.1:42598824_C/G rna-XM_027974522.2 Inf 2.2250738585072e-308 7.8815603329288e-305 5.216634157661
NC_056064.1:41419810_A/G rna-XM_042255970.1 -Inf 2.2250738585072e-308 7.8815603329288e-305 -6.40535150571112
NC_056064.1:42813131_G/T rna-XM_042255970.1 Inf 2.2250738585072e-308 7.8815603329288e-305 6.40535150571112
NC_056064.1:42817321_G/A rna-XM_042255970.1 Inf 2.2250738585072e-308 7.8815603329288e-305 6.40535150571112
NC_056064.1:41419810_A/G rna-XM_042255971.1 -Inf 2.2250738585072e-308 7.8815603329288e-305 -6.305257641262
NC_056064.1:42813131_G/T rna-XM_042255971.1 Inf 2.2250738585072e-308 7.8815603329288e-305 6.305257641262
NC_056064.1:42817321_G/A rna-XM_042255971.1 Inf 2.2250738585072e-308 7.8815603329288e-305 6.305257641262
NC_056064.1:42051054_C/G rna-XM_004012946.5 Inf 2.2250738585072e-308 7.8815603329288e-305 2.83626843323833
NC_056064.1:42460320_T/C rna-XM_004012946.5 -Inf 2.2250738585072e-308 7.8815603329288e-305 -2.83626843323833
NC_056064.1:42598824_C/G rna-XM_004012946.5 Inf 2.2250738585072e-308 7.8815603329288e-305 2.83626843323833
NC_056064.1:42780977_C/T rna-XM_004012946.5 Inf 2.2250738585072e-308 7.8815603329288e-305 2.83626843323833
NC_056064.1:42781157_T/C rna-XM_004012946.5 Inf 2.2250738585072e-308 7.8815603329288e-305 2.83626843323833
NC_056064.1:42781881_G/T rna-XM_004012946.5 -Inf 2.2250738585072e-308 7.8815603329288e-305 -2.83626843323833
NC_056064.1:43193675_C/A rna-XM_004012946.5 Inf 2.2250738585072e-308 7.8815603329288e-305 2.83626843323833
NC_056064.1:43194164_C/T rna-XM_004012946.5 Inf 2.2250738585072e-308 7.8815603329288e-305 2.83626843323833
NC_056064.1:43407226_G/A rna-XM_004012946.5 -Inf 2.2250738585072e-308 7.8815603329288e-305 -2.83626843323833
NC_056064.1:42306610_A/G rna-XR_006061225.1 Inf 2.2250738585072e-308 7.8815603329288e-305 2.04760961066211
OAR11_44560736.1 rna-XM_012186144.4 -Inf 2.2250738585072e-308 7.8815603329288e-305 -4.20096735034279
OAR11_44560736.1 rna-XM_042256004.1 -Inf 2.2250738585072e-308 7.8815603329288e-305 -2.57124219154127
s10224.1 rna-XM_042256027.1 -Inf 2.2250738585072e-308 7.8815603329288e-305 -6.41637921366748
s47430.1 rna-XM_042256036.1 -Inf 2.2250738585072e-308 7.8815603329288e-305 -1.14010776044252
OAR11_46573882.1 rna-XM_042256051.1 -Inf 2.2250738585072e-308 7.8815603329288e-305 -4.84866517261794
OAR11_47225927.1 rna-XM_042256051.1 -Inf 2.2250738585072e-308 7.8815603329288e-305 -4.84866517261794
NC_056064.1:44650377_C/T rna-XM_027974433.2 Inf 2.2250738585072e-308 7.8815603329288e-305 3.73182278288117
OAR11_46573882.1 rna-XM_012186215.4 -Inf 2.2250738585072e-308 7.8815603329288e-305 -1.1945234608108
OAR11_47225927.1 rna-XM_012186215.4 -Inf 2.2250738585072e-308 7.8815603329288e-305 -1.1945234608108
s47430.1 rna-XR_003590819.1 -Inf 2.2250738585072e-308 7.8815603329288e-305 -1.14010776044252
NC_056064.1:44650377_C/T rna-XM_004013417.5 Inf 2.2250738585072e-308 7.8815603329288e-305 1.73205151059581
NC_056064.1:44833283_C/G rna-XM_027974401.2 -Inf 2.2250738585072e-308 7.8815603329288e-305 -3.53567185430148
NC_056064.1:44650377_C/T rna-XM_042256117.1 Inf 2.2250738585072e-308 7.8815603329288e-305 3.20082505894056
s47430.1 rna-XM_004013425.5 -Inf 2.2250738585072e-308 7.8815603329288e-305 -1.57521990904402
NC_056064.1:44833283_C/G rna-XM_027974369.2 -Inf 2.2250738585072e-308 7.8815603329288e-305 -2.14219399677546
Chr11:46659968 rna-XM_042256147.1 Inf 2.2250738585072e-308 7.8815603329288e-305 6.32792389951121
NC_056064.1:47817620_T/C rna-XM_015098879.3 Inf 2.2250738585072e-308 7.8815603329288e-305 5.216634157661
OAR11_50969324.1 rna-XM_042256202.1 -Inf 2.2250738585072e-308 7.8815603329288e-305 -2.63046266200002
NC_056064.1:49324266_A/G rna-XR_006061260.1 -Inf 2.2250738585072e-308 7.8815603329288e-305 -4.30762868692533
NC_056064.1:50474904_A/G rna-XR_006061260.1 Inf 2.2250738585072e-308 7.8815603329288e-305 4.30762868692533
NC_056064.1:49324266_A/G rna-XR_006061261.1 -Inf 2.2250738585072e-308 7.8815603329288e-305 -3.81780272350663
NC_056064.1:50474904_A/G rna-XR_006061261.1 Inf 2.2250738585072e-308 7.8815603329288e-305 3.81780272350663
NC_056064.1:49324266_A/G rna-XM_042256813.1 -Inf 2.2250738585072e-308 7.8815603329288e-305 -2.06909167932439
NC_056064.1:50474904_A/G rna-XM_042256813.1 Inf 2.2250738585072e-308 7.8815603329288e-305 2.06909167932439
NC_056064.1:49324266_A/G rna-XM_042256225.1 -Inf 2.2250738585072e-308 7.8815603329288e-305 -2.06909167932439
NC_056064.1:50474904_A/G rna-XM_042256225.1 Inf 2.2250738585072e-308 7.8815603329288e-305 2.06909167932439
NC_056064.1:50474904_A/G rna-XR_006061271.1 Inf 2.2250738585072e-308 7.8815603329288e-305 2.3356959499294
OAR11_53396507.1 rna-XM_042256815.1 -Inf 2.2250738585072e-308 7.8815603329288e-305 -2.4151266619601
NC_056064.1:50295664_C/T rna-XM_042256815.1 Inf 2.2250738585072e-308 7.8815603329288e-305 2.4151266619601
s10616.1 rna-XM_012186450.4 -Inf 2.2250738585072e-308 7.8815603329288e-305 -6.25374455231869
NC_056064.1:51840927_G/A rna-XM_042256775.1 Inf 2.2250738585072e-308 7.8815603329288e-305 5.32165442990946
NC_056064.1:51840927_G/A rna-XM_042256787.1 Inf 2.2250738585072e-308 7.8815603329288e-305 3.78743470132293
NC_056064.1:51775386_T/C rna-XM_042256782.1 -Inf 2.2250738585072e-308 7.8815603329288e-305 -3.29583548704534
NC_056064.1:51781200_T/C rna-XM_042256782.1 -Inf 2.2250738585072e-308 7.8815603329288e-305 -3.29583548704534
NC_056064.1:51775386_T/C rna-XM_027974222.2 -Inf 2.2250738585072e-308 7.8815603329288e-305 -2.64182667417939
NC_056064.1:51781200_T/C rna-XM_027974222.2 -Inf 2.2250738585072e-308 7.8815603329288e-305 -2.64182667417939
NC_056064.1:53177688_T/A rna-XM_042256269.1 Inf 2.2250738585072e-308 7.8815603329288e-305 2.3356959499294
NC_056064.1:53325935_T/A rna-XM_042256269.1 Inf 2.2250738585072e-308 7.8815603329288e-305 2.3356959499294
NC_056064.1:53325936_A/G rna-XM_042256269.1 Inf 2.2250738585072e-308 7.8815603329288e-305 2.3356959499294
NC_056064.1:53177688_T/A rna-XR_006061286.1 Inf 2.2250738585072e-308 7.8815603329288e-305 4.71739250523568
NC_056064.1:53325935_T/A rna-XR_006061286.1 Inf 2.2250738585072e-308 7.8815603329288e-305 4.71739250523568
NC_056064.1:53325936_A/G rna-XR_006061286.1 Inf 2.2250738585072e-308 7.8815603329288e-305 4.71739250523568
NC_056064.1:53177688_T/A rna-XR_006061292.1 Inf 2.2250738585072e-308 7.8815603329288e-305 3.20082505894056
NC_056064.1:53325935_T/A rna-XR_006061292.1 Inf 2.2250738585072e-308 7.8815603329288e-305 3.20082505894056
NC_056064.1:53325936_A/G rna-XR_006061292.1 Inf 2.2250738585072e-308 7.8815603329288e-305 3.20082505894056
NC_056064.1:52888454_G/A rna-XM_042256286.1 Inf 2.2250738585072e-308 7.8815603329288e-305 7.55930611761785
NC_056064.1:53274861_G/C rna-XM_042256286.1 Inf 2.2250738585072e-308 7.8815603329288e-305 7.55930611761785
NC_056064.1:53841451_C/T rna-XM_042256286.1 Inf 2.2250738585072e-308 7.8815603329288e-305 7.55930611761785
NC_056064.1:53177688_T/A rna-XR_006061408.1 Inf 2.2250738585072e-308 7.8815603329288e-305 1.73205151059581
NC_056064.1:53325935_T/A rna-XR_006061408.1 Inf 2.2250738585072e-308 7.8815603329288e-305 1.73205151059581
NC_056064.1:53325936_A/G rna-XR_006061408.1 Inf 2.2250738585072e-308 7.8815603329288e-305 1.73205151059581
NC_056064.1:54363764_T/C rna-XM_027974128.2 -Inf 2.2250738585072e-308 7.8815603329288e-305 -2.08082907466932
NC_056064.1:54363764_T/C rna-XM_042256331.1 -Inf 2.2250738585072e-308 7.8815603329288e-305 -1.26711935380896
NC_056064.1:54363764_T/C rna-XR_006061304.1 -Inf 2.2250738585072e-308 7.8815603329288e-305 -2.76264836955083
NC_056064.1:55059021_C/T rna-XM_042256374.1 Inf 2.2250738585072e-308 7.8815603329288e-305 1.97154898562951
NC_056064.1:61070439_G/C rna-XM_042256474.1 Inf 2.2250738585072e-308 7.8815603329288e-305 1.24495268016898
NC_056064.1:61408103_C/T rna-XM_042256474.1 -Inf 2.2250738585072e-308 7.8815603329288e-305 -1.24495268016898
NC_056064.1:61070439_G/C rna-XM_042256477.1 Inf 2.2250738585072e-308 7.8815603329288e-305 3.78743470132293
NC_056064.1:61408103_C/T rna-XM_042256477.1 -Inf 2.2250738585072e-308 7.8815603329288e-305 -3.78743470132293
OAR11_65022847.1 rna-XR_006061346.1 -Inf 2.2250738585072e-308 7.8815603329288e-305 -1.17423236221149
NC_056064.1:61070439_G/C rna-XM_027973982.2 Inf 2.2250738585072e-308 7.8815603329288e-305 2.31231098648757
NC_056064.1:61408103_C/T rna-XM_027973982.2 -Inf 2.2250738585072e-308 7.8815603329288e-305 -2.31231098648757
NC_056064.1:62131290_A/T rna-XM_027973982.2 Inf 2.2250738585072e-308 7.8815603329288e-305 2.31231098648757
NC_056064.1:61070439_G/C rna-XM_027973975.2 Inf 2.2250738585072e-308 7.8815603329288e-305 1.24495268016898
NC_056064.1:61408103_C/T rna-XM_027973975.2 -Inf 2.2250738585072e-308 7.8815603329288e-305 -1.24495268016898
NC_056064.1:62131290_A/T rna-XM_027973975.2 Inf 2.2250738585072e-308 7.8815603329288e-305 1.24495268016898
NC_056064.1:61070439_G/C rna-XM_004013155.5 Inf 2.2250738585072e-308 7.8815603329288e-305 2.31231098648757
NC_056064.1:61408103_C/T rna-XM_004013155.5 -Inf 2.2250738585072e-308 7.8815603329288e-305 -2.31231098648757
NC_056064.1:62131290_A/T rna-XM_004013155.5 Inf 2.2250738585072e-308 7.8815603329288e-305 2.31231098648757
s14999.1 rna-XM_042256883.1 Inf 2.2250738585072e-308 7.8815603329288e-305 6.972102624992
NC_056065.1:1051293_A/G rna-XM_042256883.1 -Inf 2.2250738585072e-308 7.8815603329288e-305 -6.972102624992
ilmnseq_rs399570101 rna-XM_042256883.1 -Inf 2.2250738585072e-308 7.8815603329288e-305 -6.972102624992
NC_056065.1:2064510_C/G rna-XM_042256883.1 Inf 2.2250738585072e-308 7.8815603329288e-305 6.972102624992
NC_056065.1:2000979_C/T rna-XM_042256889.1 Inf 2.2250738585072e-308 7.8815603329288e-305 2.79393085660428
NC_056065.1:2064510_C/G rna-XR_003591083.2 Inf 2.2250738585072e-308 7.8815603329288e-305 1.24495268016898
NC_056065.1:3237447_A/T rna-XR_003591083.2 Inf 2.2250738585072e-308 7.8815603329288e-305 1.24495268016898
NC_056065.1:2793997_G/T rna-XM_027976217.2 Inf 2.2250738585072e-308 7.8815603329288e-305 4.75250895217486
NC_056065.1:3392751_G/A rna-XM_027976217.2 Inf 2.2250738585072e-308 7.8815603329288e-305 4.75250895217486
NC_056065.1:3237447_A/T rna-XM_027976220.2 Inf 2.2250738585072e-308 7.8815603329288e-305 6.75652575956213
s31844.1 rna-XM_042256994.1 -Inf 2.2250738585072e-308 7.8815603329288e-305 -4.47259035132915
NC_056065.1:4054997_C/T rna-XM_042257037.1 Inf 2.2250738585072e-308 7.8815603329288e-305 3.52906666272642
NC_056065.1:4540990_C/T rna-XM_042257037.1 Inf 2.2250738585072e-308 7.8815603329288e-305 3.52906666272642
NC_056065.1:4541843_G/A rna-XM_042257037.1 Inf 2.2250738585072e-308 7.8815603329288e-305 3.52906666272642
NC_056065.1:4541912_T/C rna-XM_042257037.1 Inf 2.2250738585072e-308 7.8815603329288e-305 3.52906666272642
NC_056065.1:4541935_A/G rna-XM_042257037.1 Inf 2.2250738585072e-308 7.8815603329288e-305 3.52906666272642
NC_056065.1:4541947_T/G rna-XM_042257037.1 Inf 2.2250738585072e-308 7.8815603329288e-305 3.52906666272642
NC_056065.1:4541986_C/T rna-XM_042257037.1 Inf 2.2250738585072e-308 7.8815603329288e-305 3.52906666272642
NC_056065.1:4541998_A/G rna-XM_042257037.1 Inf 2.2250738585072e-308 7.8815603329288e-305 3.52906666272642
NC_056065.1:4542112_C/T rna-XM_042257037.1 Inf 2.2250738585072e-308 7.8815603329288e-305 3.52906666272642
NC_056065.1:4542178_C/G rna-XM_042257037.1 Inf 2.2250738585072e-308 7.8815603329288e-305 3.52906666272642
NC_056065.1:4543841_G/A rna-XM_042257037.1 Inf 2.2250738585072e-308 7.8815603329288e-305 3.52906666272642
NC_056065.1:4544725_T/C rna-XM_042257037.1 Inf 2.2250738585072e-308 7.8815603329288e-305 3.52906666272642
OAR12_9126958.1 rna-XR_006055563.1 -Inf 2.2250738585072e-308 7.8815603329288e-305 -1.88871568568517
NC_056065.1:11357692_G/A rna-XM_042257074.1 Inf 2.2250738585072e-308 7.8815603329288e-305 6.34966839377842
s55405.1 rna-XM_015099163.3 -Inf 2.2250738585072e-308 7.8815603329288e-305 -2.02564931263249
NC_056065.1:25928882_A/G rna-XM_042257104.1 -Inf 2.2250738585072e-308 7.8815603329288e-305 -4.37977079790789
NC_056065.1:25933544_T/G rna-XM_042257104.1 -Inf 2.2250738585072e-308 7.8815603329288e-305 -4.37977079790789
OAR12_30003423.1 rna-XM_042257121.1 Inf 2.2250738585072e-308 7.8815603329288e-305 6.3711220152594
OAR12_31853529.1 rna-XM_042257135.1 -Inf 2.2250738585072e-308 7.8815603329288e-305 -3.99242075855606
OAR12_31926585.1 rna-XM_042257135.1 -Inf 2.2250738585072e-308 7.8815603329288e-305 -3.99242075855606
NC_056065.1:29142596_C/T rna-XM_027976112.2 -Inf 2.2250738585072e-308 7.8815603329288e-305 -1.57521990904402
OAR12_31853529.1 rna-XM_042257163.1 -Inf 2.2250738585072e-308 7.8815603329288e-305 -4.26424578955577
OAR12_31926585.1 rna-XM_042257163.1 -Inf 2.2250738585072e-308 7.8815603329288e-305 -4.26424578955577
OAR12_37474490.1 rna-XM_027975582.2 -Inf 2.2250738585072e-308 7.8815603329288e-305 -6.43456270757499
OAR12_39108441.1 rna-XM_042257200.1 -Inf 2.2250738585072e-308 7.8815603329288e-305 -1.69810412341927
NC_056065.1:36786419_C/T rna-XM_012187246.4 Inf 2.2250738585072e-308 7.8815603329288e-305 1.70162252426136
NC_056065.1:40565673_G/A rna-XM_004013713.5 Inf 2.2250738585072e-308 7.8815603329288e-305 6.95828553495416
NC_056065.1:40651726_A/G rna-XM_004013713.5 Inf 2.2250738585072e-308 7.8815603329288e-305 6.95828553495416
NC_056065.1:40996941_G/A rna-XM_004013713.5 Inf 2.2250738585072e-308 7.8815603329288e-305 6.95828553495416
s52933.1 rna-XM_042257250.1 -Inf 2.2250738585072e-308 7.8815603329288e-305 -3.78303402095201
ilmnseq_rs160781796 rna-XM_004013724.5 -Inf 2.2250738585072e-308 7.8815603329288e-305 -2.14219399677546
OAR12_48062551.1 rna-XM_042257270.1 -Inf 2.2250738585072e-308 7.8815603329288e-305 -5.17683268148475
OAR12_48349659.1 rna-XM_042257270.1 -Inf 2.2250738585072e-308 7.8815603329288e-305 -5.17683268148475
NC_056065.1:43465123_A/C rna-XM_027975676.2 -Inf 2.2250738585072e-308 7.8815603329288e-305 -2.14219399677546
s64890.1 rna-XM_042257308.1 Inf 2.2250738585072e-308 7.8815603329288e-305 3.29549474312606
NC_056065.1:48607841_G/T rna-XM_042257365.1 Inf 2.2250738585072e-308 7.8815603329288e-305 2.79393085660428
NC_056065.1:50250715_C/A rna-XM_042257389.1 Inf 2.2250738585072e-308 7.8815603329288e-305 2.79393085660428
NC_056065.1:50263562_C/A rna-XM_042257389.1 Inf 2.2250738585072e-308 7.8815603329288e-305 2.79393085660428
NC_056065.1:50265144_C/T rna-XM_042257389.1 Inf 2.2250738585072e-308 7.8815603329288e-305 2.79393085660428
NC_056065.1:50272970_C/T rna-XM_042257389.1 Inf 2.2250738585072e-308 7.8815603329288e-305 2.79393085660428
NC_056065.1:50754594_A/C rna-XM_042257389.1 -Inf 2.2250738585072e-308 7.8815603329288e-305 -2.79393085660428
NC_056065.1:50782114_G/A rna-XM_042257389.1 Inf 2.2250738585072e-308 7.8815603329288e-305 2.79393085660428
NC_056065.1:50794683_C/T rna-XM_042257389.1 Inf 2.2250738585072e-308 7.8815603329288e-305 2.79393085660428
NC_056065.1:50948489_A/G rna-XM_042257389.1 Inf 2.2250738585072e-308 7.8815603329288e-305 2.79393085660428
NC_056065.1:50949281_G/A rna-XM_042257389.1 Inf 2.2250738585072e-308 7.8815603329288e-305 2.79393085660428
NC_056065.1:50955399_G/A rna-XM_042257389.1 Inf 2.2250738585072e-308 7.8815603329288e-305 2.79393085660428
NC_056065.1:50957853_A/G rna-XM_042257389.1 Inf 2.2250738585072e-308 7.8815603329288e-305 2.79393085660428
NC_056065.1:50961795_A/G rna-XM_042257389.1 Inf 2.2250738585072e-308 7.8815603329288e-305 2.79393085660428
NC_056065.1:50960996_T/C rna-XM_042257422.1 Inf 2.2250738585072e-308 7.8815603329288e-305 6.80842603372749
NC_056065.1:50960999_G/A rna-XM_042257422.1 Inf 2.2250738585072e-308 7.8815603329288e-305 6.80842603372749
ilmnseq_rs422951782 rna-XR_006055540.1 -Inf 2.2250738585072e-308 7.8815603329288e-305 -8.35120457427778
OAR12_55036503.1 rna-XR_006055540.1 -Inf 2.2250738585072e-308 7.8815603329288e-305 -8.35120457427778
OAR12_55457505.1 rna-XR_006055540.1 -Inf 2.2250738585072e-308 7.8815603329288e-305 -8.35120457427778
ilmnseq_rs405106809 rna-XR_006055540.1 -Inf 2.2250738585072e-308 7.8815603329288e-305 -8.35120457427778
s63508.1 rna-XR_006055540.1 -Inf 2.2250738585072e-308 7.8815603329288e-305 -8.35120457427778
s23035.1 rna-XR_006055540.1 -Inf 2.2250738585072e-308 7.8815603329288e-305 -8.35120457427778
ilmnseq_rs590106077 rna-XM_027975820.2 -Inf 2.2250738585072e-308 7.8815603329288e-305 -3.10860410032827
NC_056065.1:50265228_C/T rna-XM_027975820.2 Inf 2.2250738585072e-308 7.8815603329288e-305 3.10860410032827
NC_056065.1:50959752_G/A rna-XM_027975820.2 Inf 2.2250738585072e-308 7.8815603329288e-305 3.10860410032827
NC_056065.1:51095688_C/T rna-XM_027975820.2 Inf 2.2250738585072e-308 7.8815603329288e-305 3.10860410032827
NC_056065.1:51095689_C/A rna-XM_027975820.2 Inf 2.2250738585072e-308 7.8815603329288e-305 3.10860410032827
NC_056065.1:51096010_T/C rna-XM_027975820.2 Inf 2.2250738585072e-308 7.8815603329288e-305 3.10860410032827
NC_056065.1:51096315_G/C rna-XM_027975820.2 Inf 2.2250738585072e-308 7.8815603329288e-305 3.10860410032827
ilmnseq_rs590106077 rna-XM_042229372.1 -Inf 2.2250738585072e-308 7.8815603329288e-305 -3.64544054049841
NC_056065.1:50265228_C/T rna-XM_042229372.1 Inf 2.2250738585072e-308 7.8815603329288e-305 3.64544054049841
NC_056065.1:50959752_G/A rna-XM_042229372.1 Inf 2.2250738585072e-308 7.8815603329288e-305 3.64544054049841
NC_056065.1:51095688_C/T rna-XM_042229372.1 Inf 2.2250738585072e-308 7.8815603329288e-305 3.64544054049841
NC_056065.1:51095689_C/A rna-XM_042229372.1 Inf 2.2250738585072e-308 7.8815603329288e-305 3.64544054049841
NC_056065.1:51096010_T/C rna-XM_042229372.1 Inf 2.2250738585072e-308 7.8815603329288e-305 3.64544054049841
NC_056065.1:51096315_G/C rna-XM_042229372.1 Inf 2.2250738585072e-308 7.8815603329288e-305 3.64544054049841
s14043.1 rna-XM_042229417.1 -Inf 2.2250738585072e-308 7.8815603329288e-305 -1.36438062630384
OAR12_67278197.1 rna-XM_042229417.1 Inf 2.2250738585072e-308 7.8815603329288e-305 1.36438062630384
OAR12_70745885.1 rna-XR_003591110.1 -Inf 2.2250738585072e-308 7.8815603329288e-305 -1.69414926706845
OAR12_72007015.1 rna-XM_012187729.4 -Inf 2.2250738585072e-308 7.8815603329288e-305 -6.66726795024515
OAR12_72621203.1 rna-XM_012187729.4 -Inf 2.2250738585072e-308 7.8815603329288e-305 -6.66726795024515
ilmnseq_rs407986498 rna-XR_001044145.4 -Inf 2.2250738585072e-308 7.8815603329288e-305 -2.86755028283884
s65027.1 rna-XR_001044145.4 -Inf 2.2250738585072e-308 7.8815603329288e-305 -2.86755028283884
ilmnseq_rs426172864 rna-XR_001044145.4 -Inf 2.2250738585072e-308 7.8815603329288e-305 -2.86755028283884
s23496.1 rna-XR_001044145.4 -Inf 2.2250738585072e-308 7.8815603329288e-305 -2.86755028283884
NC_056065.1:70401337_G/A rna-XM_042229225.1 Inf 2.2250738585072e-308 7.8815603329288e-305 2.73666170112086
NC_056065.1:70401340_C/A rna-XM_042229225.1 Inf 2.2250738585072e-308 7.8815603329288e-305 2.73666170112086
NC_056065.1:72981354_A/G rna-XM_042229261.1 -Inf 2.2250738585072e-308 7.8815603329288e-305 -4.219994596164
s74038.1 rna-XM_042229261.1 -Inf 2.2250738585072e-308 7.8815603329288e-305 -4.219994596164
OAR12_82041157.1 rna-XM_042229271.1 -Inf 2.2250738585072e-308 7.8815603329288e-305 -2.14219399677546
OAR12_81633377.1 rna-XR_006055527.1 -Inf 2.2250738585072e-308 7.8815603329288e-305 -5.01128090296966
ilmnseq_rs427044907 rna-XR_006055527.1 -Inf 2.2250738585072e-308 7.8815603329288e-305 -5.01128090296966
s01191.1 rna-XR_006055527.1 -Inf 2.2250738585072e-308 7.8815603329288e-305 -5.01128090296966
OAR12_82191142.1 rna-XR_006055527.1 -Inf 2.2250738585072e-308 7.8815603329288e-305 -5.01128090296966
s52578.1 rna-XR_006055527.1 -Inf 2.2250738585072e-308 7.8815603329288e-305 -5.01128090296966
oar3_OAR12_75120104 rna-XR_006055527.1 -Inf 2.2250738585072e-308 7.8815603329288e-305 -5.01128090296966
DU310703_497.1 rna-XR_006055527.1 -Inf 2.2250738585072e-308 7.8815603329288e-305 -5.01128090296966
s40588.1 rna-XR_006055527.1 -Inf 2.2250738585072e-308 7.8815603329288e-305 -5.01128090296966
DU332657_184.1_F2BT rna-XR_006055527.1 -Inf 2.2250738585072e-308 7.8815603329288e-305 -5.01128090296966
OAR12_83578566.1 rna-XR_006055527.1 -Inf 2.2250738585072e-308 7.8815603329288e-305 -5.01128090296966
s21435.1 rna-XM_027976001.2 -Inf 2.2250738585072e-308 7.8815603329288e-305 -8.65061351323964
s21435.1 rna-XR_006055538.1 -Inf 2.2250738585072e-308 7.8815603329288e-305 -3.58626157831301
s21435.1 rna-XM_015099110.3 -Inf 2.2250738585072e-308 7.8815603329288e-305 -2.51276142678352
NC_056065.1:79261849_G/A rna-XM_042229507.1 -Inf 2.2250738585072e-308 7.8815603329288e-305 -5.85399871200325
NC_056065.1:79261849_G/A rna-XR_006055561.1 -Inf 2.2250738585072e-308 7.8815603329288e-305 -2.50488898931838
s53497.1 rna-XM_042230440.1 -Inf 2.2250738585072e-308 7.8815603329288e-305 -2.14219399677546
OAR13_17731001.1 rna-XM_042230440.1 -Inf 2.2250738585072e-308 7.8815603329288e-305 -2.14219399677546
s07011.1 rna-XM_042230440.1 -Inf 2.2250738585072e-308 7.8815603329288e-305 -2.14219399677546
s65517.1 rna-XM_042230440.1 -Inf 2.2250738585072e-308 7.8815603329288e-305 -2.14219399677546
OAR13_17091030.1 rna-XM_042230440.1 -Inf 2.2250738585072e-308 7.8815603329288e-305 -1.07109699838773
s07011.1 rna-XR_003591170.2 -Inf 2.2250738585072e-308 7.8815603329288e-305 -1.79601941851667
s65517.1 rna-XR_003591170.2 -Inf 2.2250738585072e-308 7.8815603329288e-305 -1.79601941851667
OAR13_17091030.1 rna-XR_003591170.2 -Inf 2.2250738585072e-308 7.8815603329288e-305 -0.898009709258334
OAR13_19523580.1 rna-NM_001104935.1 -Inf 2.2250738585072e-308 7.8815603329288e-305 -2.55770672198885
OAR13_19577291.1 rna-NM_001104935.1 Inf 2.2250738585072e-308 7.8815603329288e-305 2.55770672198885
OAR13_19577291.1 rna-XM_015099547.3 Inf 2.2250738585072e-308 7.8815603329288e-305 2.3356959499294
OAR13_19523580.1 rna-XM_042230470.1 -Inf 2.2250738585072e-308 7.8815603329288e-305 -1.73205151059581
OAR13_19577291.1 rna-XM_042230470.1 Inf 2.2250738585072e-308 7.8815603329288e-305 1.73205151059581
NC_056066.1:19548701_G/A rna-XM_027976584.2 Inf 2.2250738585072e-308 7.8815603329288e-305 2.51276142678352
NC_056066.1:19548701_G/A rna-XM_042230489.1 Inf 2.2250738585072e-308 7.8815603329288e-305 3.76270262652669
OAR13_26675629.1 rna-XM_042230527.1 -Inf 2.2250738585072e-308 7.8815603329288e-305 -1.79601941851667
OAR13_26732874.1 rna-XM_042230527.1 -Inf 2.2250738585072e-308 7.8815603329288e-305 -1.79601941851667
ilmnseq_rs414458450 rna-XM_042230593.1 -Inf 2.2250738585072e-308 7.8815603329288e-305 -2.50751148626416
NC_056066.1:32912384_A/G rna-XM_027976664.2 Inf 2.2250738585072e-308 7.8815603329288e-305 5.60612276215497
NC_056066.1:32912384_A/G rna-XM_012188451.4 Inf 2.2250738585072e-308 7.8815603329288e-305 6.81858570619179
ilmnseq_rs414458450 rna-XM_042230601.1 -Inf 2.2250738585072e-308 7.8815603329288e-305 -7.13197168141163
NC_056066.1:32371373_G/A rna-XR_003591358.1 -Inf 2.2250738585072e-308 7.8815603329288e-305 -1.23336136920709
s72876.1 rna-XM_042230665.1 -Inf 2.2250738585072e-308 7.8815603329288e-305 -5.38336175788923
Chr13:39860174 rna-XM_042229629.1 -Inf 2.2250738585072e-308 7.8815603329288e-305 -8.15336273690747
s08503.1 rna-XM_042229629.1 -Inf 2.2250738585072e-308 7.8815603329288e-305 -8.15336273690747
NC_056066.1:41582757_A/G rna-XR_006055602.1 -Inf 2.2250738585072e-308 7.8815603329288e-305 -3.61052457902511
NC_056066.1:41582763_C/G rna-XR_006055602.1 -Inf 2.2250738585072e-308 7.8815603329288e-305 -3.61052457902511
NC_056066.1:41600053_G/A rna-XM_027976372.2 Inf 2.2250738585072e-308 7.8815603329288e-305 2.83626843323833
NC_056066.1:51061288_T/C rna-XM_042229751.1 Inf 2.2250738585072e-308 7.8815603329288e-305 2.06909167932439
s46093.1 rna-XM_012188709.4 -Inf 2.2250738585072e-308 7.8815603329288e-305 -4.53257172101047
NC_056066.1:51061761_G/A rna-XM_012188709.4 Inf 2.2250738585072e-308 7.8815603329288e-305 4.53257172101047
NC_056066.1:51062374_A/G rna-XM_012188709.4 Inf 2.2250738585072e-308 7.8815603329288e-305 4.53257172101047
NC_056066.1:51062853_A/T rna-XM_012188709.4 Inf 2.2250738585072e-308 7.8815603329288e-305 4.53257172101047
NC_056066.1:51104563_G/A rna-XM_012188709.4 Inf 2.2250738585072e-308 7.8815603329288e-305 4.53257172101047
NC_056066.1:51106825_G/A rna-XM_012188709.4 Inf 2.2250738585072e-308 7.8815603329288e-305 4.53257172101047
NC_056066.1:51107446_T/C rna-XM_012188709.4 Inf 2.2250738585072e-308 7.8815603329288e-305 4.53257172101047
NC_056066.1:51117927_G/A rna-XM_012188709.4 Inf 2.2250738585072e-308 7.8815603329288e-305 4.53257172101047
NC_056066.1:51061288_T/C rna-XM_042229771.1 Inf 2.2250738585072e-308 7.8815603329288e-305 3.20082505894056
NC_056066.1:51061288_T/C rna-XM_042229782.1 Inf 2.2250738585072e-308 7.8815603329288e-305 3.43753715548801
NC_056066.1:51061761_G/A rna-XM_042229797.1 Inf 2.2250738585072e-308 7.8815603329288e-305 1.36438062630384
NC_056066.1:51062374_A/G rna-XM_042229797.1 Inf 2.2250738585072e-308 7.8815603329288e-305 1.36438062630384
NC_056066.1:51062853_A/T rna-XM_042229797.1 Inf 2.2250738585072e-308 7.8815603329288e-305 1.36438062630384
NC_056066.1:51104563_G/A rna-XM_042229797.1 Inf 2.2250738585072e-308 7.8815603329288e-305 1.36438062630384
NC_056066.1:51106825_G/A rna-XM_042229797.1 Inf 2.2250738585072e-308 7.8815603329288e-305 1.36438062630384
NC_056066.1:51107446_T/C rna-XM_042229797.1 Inf 2.2250738585072e-308 7.8815603329288e-305 1.36438062630384
NC_056066.1:51117927_G/A rna-XM_042229797.1 Inf 2.2250738585072e-308 7.8815603329288e-305 1.36438062630384
DU452456_526.1 rna-XM_042229797.1 Inf 2.2250738585072e-308 7.8815603329288e-305 1.36438062630384
DU452456_526.1_F2BT rna-XM_042229797.1 Inf 2.2250738585072e-308 7.8815603329288e-305 1.36438062630384
NC_056066.1:52249165_G/A rna-XM_042229797.1 Inf 2.2250738585072e-308 7.8815603329288e-305 1.36438062630384
NC_056066.1:51061288_T/C rna-XM_042229817.1 Inf 2.2250738585072e-308 7.8815603329288e-305 4.84524311130634
DU452456_526.1 rna-XM_042229820.1 Inf 2.2250738585072e-308 7.8815603329288e-305 3.7530199690678
DU452456_526.1_F2BT rna-XM_042229820.1 Inf 2.2250738585072e-308 7.8815603329288e-305 3.7530199690678
NC_056066.1:52249165_G/A rna-XM_042229820.1 Inf 2.2250738585072e-308 7.8815603329288e-305 3.7530199690678
DU452456_526.1 rna-XM_027976881.2 Inf 2.2250738585072e-308 7.8815603329288e-305 1.86881278060666
DU452456_526.1_F2BT rna-XM_027976881.2 Inf 2.2250738585072e-308 7.8815603329288e-305 1.86881278060666
NC_056066.1:52249165_G/A rna-XM_027976881.2 Inf 2.2250738585072e-308 7.8815603329288e-305 1.86881278060666
NC_056066.1:52705821_G/C rna-XM_042229838.1 Inf 2.2250738585072e-308 7.8815603329288e-305 2.79393085660428
NC_056066.1:54564904_T/C rna-XM_042229875.1 Inf 2.2250738585072e-308 7.8815603329288e-305 2.31231098648757
NC_056066.1:53608678_C/G rna-XM_042229876.1 Inf 2.2250738585072e-308 7.8815603329288e-305 1.25927729230617
s16541.1 rna-XM_042229902.1 -Inf 2.2250738585072e-308 7.8815603329288e-305 -2.79393085660428
s16541.1 rna-XR_006055654.1 -Inf 2.2250738585072e-308 7.8815603329288e-305 -2.22935336975092
s16541.1 rna-XM_042229916.1 -Inf 2.2250738585072e-308 7.8815603329288e-305 -1.97154898562951
s18305.1 rna-XM_042229933.1 Inf 2.2250738585072e-308 7.8815603329288e-305 2.86187201657069
s68700.1 rna-XM_027977029.2 -Inf 2.2250738585072e-308 7.8815603329288e-305 -3.38604580376568
s68700.1 rna-XM_042229947.1 -Inf 2.2250738585072e-308 7.8815603329288e-305 -2.83211592981781
s68700.1 rna-XM_042229945.1 -Inf 2.2250738585072e-308 7.8815603329288e-305 -2.83211592981781
s68700.1 rna-XR_003591255.2 -Inf 2.2250738585072e-308 7.8815603329288e-305 -1.88871568568517
s68700.1 rna-XM_042229964.1 -Inf 2.2250738585072e-308 7.8815603329288e-305 -7.80927502003577
NC_056066.1:61051049_G/A rna-XR_006055671.1 Inf 2.2250738585072e-308 7.8815603329288e-305 1.25927729230617
NC_056066.1:61765372_G/T rna-XM_015099811.3 Inf 2.2250738585072e-308 7.8815603329288e-305 5.96690163129042
NC_056066.1:61765372_G/T rna-XM_004014472.5 Inf 2.2250738585072e-308 7.8815603329288e-305 2.51276142678352
NC_056066.1:61765372_G/T rna-XM_027977068.2 Inf 2.2250738585072e-308 7.8815603329288e-305 7.50269912771421
NC_056066.1:63688560_A/G rna-XM_042230319.1 Inf 2.2250738585072e-308 7.8815603329288e-305 5.82848551709193
NC_056066.1:62441741_A/G rna-XM_042230340.1 Inf 2.2250738585072e-308 7.8815603329288e-305 2.74851773941865
NC_056066.1:63683387_G/A rna-XM_042230340.1 Inf 2.2250738585072e-308 7.8815603329288e-305 2.74851773941865
NC_056066.1:62441741_A/G rna-XM_042230346.1 Inf 2.2250738585072e-308 7.8815603329288e-305 1.25927729230617
NC_056066.1:63683387_G/A rna-XM_042230346.1 Inf 2.2250738585072e-308 7.8815603329288e-305 1.25927729230617
NC_056066.1:64901757_G/A rna-XM_027977104.2 Inf 2.2250738585072e-308 7.8815603329288e-305 5.40836182801432
s63108.1 rna-XM_042230101.1 -Inf 2.2250738585072e-308 7.8815603329288e-305 -6.28667489212799
s49832.1 rna-XM_042230101.1 -Inf 2.2250738585072e-308 7.8815603329288e-305 -6.28667489212799
ilmnseq_rs411666701 rna-XM_042230101.1 -Inf 2.2250738585072e-308 7.8815603329288e-305 -6.28667489212799
s12526.1 rna-XM_042230101.1 -Inf 2.2250738585072e-308 7.8815603329288e-305 -6.28667489212799
NC_056066.1:65912758_A/C rna-XM_042230101.1 -Inf 2.2250738585072e-308 7.8815603329288e-305 -6.28667489212799
OAR13_71248464.1 rna-XM_042230101.1 Inf 2.2250738585072e-308 7.8815603329288e-305 6.28667489212799
NC_056066.1:66321902_G/A rna-XM_042230101.1 Inf 2.2250738585072e-308 7.8815603329288e-305 6.28667489212799
NC_056066.1:66325914_A/C rna-XM_042230101.1 Inf 2.2250738585072e-308 7.8815603329288e-305 6.28667489212799
NC_056066.1:64901757_G/A rna-XM_015099862.3 Inf 2.2250738585072e-308 7.8815603329288e-305 5.40836182801432
NC_056066.1:66321902_G/A rna-XM_027976451.2 Inf 2.2250738585072e-308 7.8815603329288e-305 2.22505456305053
NC_056066.1:66325914_A/C rna-XM_027976451.2 Inf 2.2250738585072e-308 7.8815603329288e-305 2.22505456305053
NC_056066.1:67464755_T/G rna-XR_006055699.1 Inf 2.2250738585072e-308 7.8815603329288e-305 1.25927729230617
NC_056066.1:67579043_G/T rna-XR_006055699.1 Inf 2.2250738585072e-308 7.8815603329288e-305 1.25927729230617
NC_056066.1:66321902_G/A rna-XR_006055700.1 Inf 2.2250738585072e-308 7.8815603329288e-305 2.50488898931838
NC_056066.1:66325914_A/C rna-XR_006055700.1 Inf 2.2250738585072e-308 7.8815603329288e-305 2.50488898931838
NC_056066.1:66321902_G/A rna-XM_042230125.1 Inf 2.2250738585072e-308 7.8815603329288e-305 5.30502201042146
NC_056066.1:66325914_A/C rna-XM_042230125.1 Inf 2.2250738585072e-308 7.8815603329288e-305 5.30502201042146
NC_056066.1:69372915_C/T rna-XM_042230134.1 Inf 2.2250738585072e-308 7.8815603329288e-305 5.05189277332767
s18276.1 rna-XM_027977203.2 -Inf 2.2250738585072e-308 7.8815603329288e-305 -10.1075298892319
OAR13_76465969.1 rna-XR_006055794.1 -Inf 2.2250738585072e-308 7.8815603329288e-305 -1.70389755462729
NC_056066.1:70014026_C/T rna-XM_042230146.1 Inf 2.2250738585072e-308 7.8815603329288e-305 2.73666170112086
NC_056066.1:70014603_G/A rna-XM_042230146.1 Inf 2.2250738585072e-308 7.8815603329288e-305 2.73666170112086
NC_056066.1:70032104_G/T rna-XM_042230146.1 Inf 2.2250738585072e-308 7.8815603329288e-305 2.73666170112086
NC_056066.1:70033881_C/A rna-XM_042230146.1 Inf 2.2250738585072e-308 7.8815603329288e-305 2.73666170112086
NC_056066.1:70034852_T/C rna-XM_042230146.1 Inf 2.2250738585072e-308 7.8815603329288e-305 2.73666170112086
s11819.1 rna-XM_042230146.1 Inf 2.2250738585072e-308 7.8815603329288e-305 2.73666170112086
OAR13_76465969.1 rna-XM_042230149.1 -Inf 2.2250738585072e-308 7.8815603329288e-305 -1.53620084071983
OAR13_78762772.1 rna-XM_042230165.1 Inf 2.2250738585072e-308 7.8815603329288e-305 2.04760961066211
s64913.1 rna-XM_042230165.1 -Inf 2.2250738585072e-308 7.8815603329288e-305 -2.04760961066211
OAR13_79097783.1 rna-XM_042230165.1 Inf 2.2250738585072e-308 7.8815603329288e-305 2.04760961066211
OAR13_79655338.1 rna-NM_001035225.1 -Inf 2.2250738585072e-308 7.8815603329288e-305 -2.4151266619601
s69931.1 rna-NM_001035225.1 -Inf 2.2250738585072e-308 7.8815603329288e-305 -2.4151266619601
OAR13_80794248.1 rna-XM_042230218.1 Inf 2.2250738585072e-308 7.8815603329288e-305 2.86187201657069
s69931.1 rna-XM_042230221.1 -Inf 2.2250738585072e-308 7.8815603329288e-305 -1.3082971663256
NC_056066.1:75773840_T/C rna-XM_042230223.1 -Inf 2.2250738585072e-308 7.8815603329288e-305 -2.06909167932439
NC_056066.1:76151260_A/G rna-XM_042230223.1 Inf 2.2250738585072e-308 7.8815603329288e-305 2.06909167932439
NC_056066.1:77765187_T/C rna-XR_003591299.2 -Inf 2.2250738585072e-308 7.8815603329288e-305 -5.25041330085884
NC_056066.1:77765188_T/C rna-XR_003591299.2 -Inf 2.2250738585072e-308 7.8815603329288e-305 -5.25041330085884
s61694.1 rna-XM_042230270.1 -Inf 2.2250738585072e-308 7.8815603329288e-305 -1.71329861367111
s61694.1 rna-XR_001435567.3 -Inf 2.2250738585072e-308 7.8815603329288e-305 -2.53290470469495
NC_056067.1:1568185_T/C rna-XM_042231473.1 -Inf 2.2250738585072e-308 7.8815603329288e-305 -3.38604580376568
NC_056067.1:1573462_T/C rna-XM_042231473.1 -Inf 2.2250738585072e-308 7.8815603329288e-305 -3.38604580376568
NC_056067.1:1568185_T/C rna-XM_042231470.1 -Inf 2.2250738585072e-308 7.8815603329288e-305 -5.39561047350036
NC_056067.1:1573462_T/C rna-XM_042231470.1 -Inf 2.2250738585072e-308 7.8815603329288e-305 -5.39561047350036
NC_056067.1:1080004_G/A rna-XM_012189548.4 -Inf 2.2250738585072e-308 7.8815603329288e-305 -2.05848628661192
NC_056067.1:1124926_A/C rna-XM_012189548.4 Inf 2.2250738585072e-308 7.8815603329288e-305 4.11697257322385
NC_056067.1:1637165_A/G rna-XM_012189548.4 Inf 2.2250738585072e-308 7.8815603329288e-305 4.11697257322385
s32157.1 rna-XM_012189548.4 Inf 2.2250738585072e-308 7.8815603329288e-305 4.11697257322385
OAR14_4676596.1 rna-XM_004014920.5 -Inf 2.2250738585072e-308 7.8815603329288e-305 -3.43753715548801
s13965.1 rna-XM_004014920.5 Inf 2.2250738585072e-308 7.8815603329288e-305 3.43753715548801
OAR14_4957608.1 rna-XM_004014920.5 -Inf 2.2250738585072e-308 7.8815603329288e-305 -3.43753715548801
s35252.1 rna-XM_012189617.4 -Inf 2.2250738585072e-308 7.8815603329288e-305 -1.69414926706845
ilmnseq_rs403984715 rna-XM_042231547.1 -Inf 2.2250738585072e-308 7.8815603329288e-305 -2.4151266619601
ilmnseq_rs429669626 rna-XM_042231547.1 Inf 2.2250738585072e-308 7.8815603329288e-305 2.4151266619601
Chr14:14114232 rna-XM_042231547.1 Inf 2.2250738585072e-308 7.8815603329288e-305 2.4151266619601
ilmnseq_rs403984715 rna-XM_027977774.2 -Inf 2.2250738585072e-308 7.8815603329288e-305 -5.88756958437234
ilmnseq_rs429669626 rna-XM_027977774.2 Inf 2.2250738585072e-308 7.8815603329288e-305 5.88756958437234
Chr14:14114232 rna-XM_027977774.2 Inf 2.2250738585072e-308 7.8815603329288e-305 5.88756958437234
ilmnseq_rs403984715 rna-XM_027977789.2 -Inf 2.2250738585072e-308 7.8815603329288e-305 -6.14258288155617
ilmnseq_rs429669626 rna-XM_027977789.2 Inf 2.2250738585072e-308 7.8815603329288e-305 6.14258288155617
Chr14:14114232 rna-XM_027977789.2 Inf 2.2250738585072e-308 7.8815603329288e-305 6.14258288155617
NC_056067.1:18047409_T/C rna-XM_042231590.1 Inf 2.2250738585072e-308 7.8815603329288e-305 1.97154898562951
NC_056067.1:18047409_T/C rna-XM_042231603.1 Inf 2.2250738585072e-308 7.8815603329288e-305 1.97154898562951
NC_056067.1:24559704_T/G rna-XM_042231682.1 Inf 2.2250738585072e-308 7.8815603329288e-305 2.3356959499294
NC_056067.1:24629971_C/G rna-XM_027977549.2 Inf 2.2250738585072e-308 7.8815603329288e-305 5.03859047977608
s13261.1 rna-XM_042231692.1 -Inf 2.2250738585072e-308 7.8815603329288e-305 -2.29333022434112
Chr14:34178047 rna-XM_042231760.1 -Inf 2.2250738585072e-308 7.8815603329288e-305 -3.33973081364504
Chr14:34178047 rna-XM_027978055.2 -Inf 2.2250738585072e-308 7.8815603329288e-305 -1.7423063434733
NC_056067.1:34181207_T/G rna-XM_042231790.1 Inf 2.2250738585072e-308 7.8815603329288e-305 5.942158331287
NC_056067.1:34402835_A/G rna-XM_027978080.2 Inf 2.2250738585072e-308 7.8815603329288e-305 1.98782084118799
NC_056067.1:34402835_A/G rna-XM_015100491.3 Inf 2.2250738585072e-308 7.8815603329288e-305 1.37425886970932
NC_056067.1:34402835_A/G rna-XM_027978089.2 Inf 2.2250738585072e-308 7.8815603329288e-305 4.28830754857963
NC_056067.1:34402835_A/G rna-XR_003591708.1 Inf 2.2250738585072e-308 7.8815603329288e-305 0.629638646153084
NC_056067.1:34402835_A/G rna-XM_027978113.2 Inf 2.2250738585072e-308 7.8815603329288e-305 3.44649414053683
NC_056067.1:34402835_A/G rna-XM_042231834.1 Inf 2.2250738585072e-308 7.8815603329288e-305 4.27280936723782
OAR14_46240960.1 rna-XM_012190142.4 -Inf 2.2250738585072e-308 7.8815603329288e-305 -7.38031234601972
OAR14_46263904.1 rna-XM_012190142.4 Inf 2.2250738585072e-308 7.8815603329288e-305 7.38031234601972
s14089.1 rna-XM_012190142.4 -Inf 2.2250738585072e-308 7.8815603329288e-305 -7.38031234601972
NC_056067.1:45498856_T/C rna-XM_042231966.1 -Inf 2.2250738585072e-308 7.8815603329288e-305 -5.61969309056503
s14089.1 rna-XM_015099991.3 -Inf 2.2250738585072e-308 7.8815603329288e-305 -1.79601941851667
ilmnseq_rs415188624 rna-XM_015099991.3 -Inf 2.2250738585072e-308 7.8815603329288e-305 -0.898009709258334
s14089.1 rna-XM_042231986.1 -Inf 2.2250738585072e-308 7.8815603329288e-305 -5.03472492254485
ilmnseq_rs415188624 rna-XM_042231986.1 -Inf 2.2250738585072e-308 7.8815603329288e-305 -2.51736246127242
NC_056067.1:45498856_T/C rna-XR_001045152.4 -Inf 2.2250738585072e-308 7.8815603329288e-305 -2.73666170112086
NC_056067.1:45498856_T/C rna-XM_042230824.1 -Inf 2.2250738585072e-308 7.8815603329288e-305 -1.86881278060666
NC_056067.1:48255583_T/C rna-XR_006055918.1 -Inf 2.2250738585072e-308 7.8815603329288e-305 -2.08082907466932
NC_056067.1:48255943_T/C rna-XR_006055918.1 -Inf 2.2250738585072e-308 7.8815603329288e-305 -2.08082907466932
NC_056067.1:48783983_T/C rna-XM_027977929.2 Inf 2.2250738585072e-308 7.8815603329288e-305 2.02564931263249
NC_056067.1:48783995_A/G rna-XM_027977929.2 Inf 2.2250738585072e-308 7.8815603329288e-305 2.02564931263249
NC_056067.1:48255583_T/C rna-XM_027977573.1 -Inf 2.2250738585072e-308 7.8815603329288e-305 -1.7423063434733
NC_056067.1:48255943_T/C rna-XM_027977573.1 -Inf 2.2250738585072e-308 7.8815603329288e-305 -1.7423063434733
NC_056067.1:48511359_T/C rna-XM_027977573.1 -Inf 2.2250738585072e-308 7.8815603329288e-305 -1.7423063434733
NC_056067.1:48255583_T/C rna-XM_027977574.2 -Inf 2.2250738585072e-308 7.8815603329288e-305 -2.57124219154127
NC_056067.1:48255943_T/C rna-XM_027977574.2 -Inf 2.2250738585072e-308 7.8815603329288e-305 -2.57124219154127
NC_056067.1:48511359_T/C rna-XM_027977574.2 -Inf 2.2250738585072e-308 7.8815603329288e-305 -2.57124219154127
OAR14_52223929.1 rna-XM_027978301.2 -Inf 2.2250738585072e-308 7.8815603329288e-305 -3.19328335130523
NC_056067.1:50281344_C/G rna-XM_027978301.2 -Inf 2.2250738585072e-308 7.8815603329288e-305 -3.19328335130523
NC_056067.1:49983150_G/T rna-XM_027978302.2 Inf 2.2250738585072e-308 7.8815603329288e-305 6.14902266884916
NC_056067.1:48511359_T/C rna-XM_042232083.1 -Inf 2.2250738585072e-308 7.8815603329288e-305 -4.49268153774496
NC_056067.1:49983150_G/T rna-XM_027978288.2 Inf 2.2250738585072e-308 7.8815603329288e-305 4.30762868692533
NC_056067.1:49983150_G/T rna-XM_042230973.1 Inf 2.2250738585072e-308 7.8815603329288e-305 2.55770672198885
NC_056067.1:50281344_C/G rna-XM_042230986.1 -Inf 2.2250738585072e-308 7.8815603329288e-305 -2.79393085660428
NC_056067.1:52684460_T/C rna-XM_015100614.3 -Inf 2.2250738585072e-308 7.8815603329288e-305 -7.85643058340171
ilmnseq_rs410687819 rna-XM_015100614.3 -Inf 2.2250738585072e-308 7.8815603329288e-305 -7.85643058340171
OAR14_56421333.1 rna-XM_015100614.3 -Inf 2.2250738585072e-308 7.8815603329288e-305 -7.85643058340171
NC_056067.1:53599842_A/G rna-XM_015100614.3 Inf 2.2250738585072e-308 7.8815603329288e-305 7.85643058340171
NC_056067.1:53599843_G/A rna-XM_015100614.3 Inf 2.2250738585072e-308 7.8815603329288e-305 7.85643058340171
ilmnseq_rs402299981 rna-XM_015100614.3 -Inf 2.2250738585072e-308 7.8815603329288e-305 -7.85643058340171
s14316.1 rna-XM_015100614.3 -Inf 2.2250738585072e-308 7.8815603329288e-305 -7.85643058340171
s29456.1 rna-XM_015100614.3 -Inf 2.2250738585072e-308 7.8815603329288e-305 -7.85643058340171
s14316.1 rna-XM_027978578.2 -Inf 2.2250738585072e-308 7.8815603329288e-305 -1.79601941851667
s29456.1 rna-XM_027978578.2 -Inf 2.2250738585072e-308 7.8815603329288e-305 -1.79601941851667
s45391.1 rna-XM_027978578.2 -Inf 2.2250738585072e-308 7.8815603329288e-305 -1.79601941851667
s45391.1 rna-XR_003591693.1 -Inf 2.2250738585072e-308 7.8815603329288e-305 -1.3082971663256
OAR14_58537282.1 rna-XM_027978578.2 -Inf 2.2250738585072e-308 7.8815603329288e-305 -1.79601941851667
s56709.1 rna-XM_027978578.2 -Inf 2.2250738585072e-308 7.8815603329288e-305 -1.79601941851667
ilmnseq_rs428835692 rna-XM_027978578.2 -Inf 2.2250738585072e-308 7.8815603329288e-305 -0.898009709258334
NC_056067.1:55921363_G/C rna-XM_027978600.2 -Inf 2.2250738585072e-308 7.8815603329288e-305 -1.57521990904402
NC_056067.1:56189768_T/C rna-XM_027978600.2 -Inf 2.2250738585072e-308 7.8815603329288e-305 -1.57521990904402
s73818.1 rna-XM_027978625.2 -Inf 2.2250738585072e-308 7.8815603329288e-305 -6.62377124167316
OAR14_58537282.1 rna-XR_003591693.1 -Inf 2.2250738585072e-308 7.8815603329288e-305 -1.3082971663256
s56709.1 rna-XR_003591693.1 -Inf 2.2250738585072e-308 7.8815603329288e-305 -1.3082971663256
NC_056067.1:55921363_G/C rna-XM_027978642.2 -Inf 2.2250738585072e-308 7.8815603329288e-305 -1.88871568568517
NC_056067.1:56189768_T/C rna-XM_027978642.2 -Inf 2.2250738585072e-308 7.8815603329288e-305 -1.88871568568517
NC_056067.1:55921363_G/C rna-XM_027978644.2 -Inf 2.2250738585072e-308 7.8815603329288e-305 -2.68903901015173
NC_056067.1:56189768_T/C rna-XM_027978644.2 -Inf 2.2250738585072e-308 7.8815603329288e-305 -2.68903901015173
NC_056067.1:55921363_G/C rna-XM_027978645.2 -Inf 2.2250738585072e-308 7.8815603329288e-305 -1.88871568568517
NC_056067.1:56189768_T/C rna-XM_027978645.2 -Inf 2.2250738585072e-308 7.8815603329288e-305 -1.88871568568517
s73818.1 rna-XM_042232325.1 -Inf 2.2250738585072e-308 7.8815603329288e-305 -2.04760961066211
OAR14_58537282.1 rna-XM_042230999.1 -Inf 2.2250738585072e-308 7.8815603329288e-305 -2.83626843323833
s56709.1 rna-XM_042230999.1 -Inf 2.2250738585072e-308 7.8815603329288e-305 -2.83626843323833
s70225.1 rna-XM_042230999.1 Inf 2.2250738585072e-308 7.8815603329288e-305 1.41813421661916
ilmnseq_rs428835692 rna-XM_042230999.1 -Inf 2.2250738585072e-308 7.8815603329288e-305 -1.41813421661916
OAR14_60591309.1 rna-XM_042230999.1 Inf 2.2250738585072e-308 7.8815603329288e-305 2.83626843323833
NC_056067.1:56296872_C/T rna-XM_027977948.2 Inf 2.2250738585072e-308 7.8815603329288e-305 2.79393085660428
NC_056067.1:55921363_G/C rna-XM_042231079.1 -Inf 2.2250738585072e-308 7.8815603329288e-305 -1.57521990904402
NC_056067.1:56189768_T/C rna-XM_042231079.1 -Inf 2.2250738585072e-308 7.8815603329288e-305 -1.57521990904402
NC_056067.1:57829559_G/A rna-XM_042231036.1 -Inf 2.2250738585072e-308 7.8815603329288e-305 -2.69607820640232
ilmnseq_rs405465692 rna-XM_042231040.1 Inf 2.2250738585072e-308 7.8815603329288e-305 1.71329861367111
OAR14_60591309.1 rna-XM_042231045.1 Inf 2.2250738585072e-308 7.8815603329288e-305 2.4151266619601
ilmnseq_rs413726582 rna-XM_042231045.1 Inf 2.2250738585072e-308 7.8815603329288e-305 2.4151266619601
NC_056067.1:58653431_C/T rna-XM_042231045.1 Inf 2.2250738585072e-308 7.8815603329288e-305 2.4151266619601
NC_056067.1:57938007_T/G rna-XM_042231023.1 Inf 2.2250738585072e-308 7.8815603329288e-305 5.97334054997107
NC_056067.1:58455694_A/G rna-XM_042231023.1 Inf 2.2250738585072e-308 7.8815603329288e-305 5.97334054997107
NC_056067.1:58525511_G/C rna-XM_042231023.1 Inf 2.2250738585072e-308 7.8815603329288e-305 5.97334054997107
NC_056067.1:58653534_G/C rna-XM_042231023.1 Inf 2.2250738585072e-308 7.8815603329288e-305 5.97334054997107
NC_056067.1:58454800_T/C rna-XR_006055999.1 -Inf 2.2250738585072e-308 7.8815603329288e-305 -1.7423063434733
NC_056067.1:58455766_C/T rna-XR_006055999.1 -Inf 2.2250738585072e-308 7.8815603329288e-305 -1.7423063434733
NC_056067.1:58524379_T/C rna-XR_006055999.1 -Inf 2.2250738585072e-308 7.8815603329288e-305 -1.7423063434733
NC_056067.1:59505316_T/A rna-XM_042231167.1 -Inf 2.2250738585072e-308 7.8815603329288e-305 -2.29333022434112
NC_056067.1:59505324_G/T rna-XM_042231167.1 -Inf 2.2250738585072e-308 7.8815603329288e-305 -2.29333022434112
NC_056067.1:59505316_T/A rna-XM_042231195.1 -Inf 2.2250738585072e-308 7.8815603329288e-305 -2.86755028283884
NC_056067.1:59505324_G/T rna-XM_042231195.1 -Inf 2.2250738585072e-308 7.8815603329288e-305 -2.86755028283884
ilmnseq_rs419890185 rna-XM_042231196.1 -Inf 2.2250738585072e-308 7.8815603329288e-305 -3.55834391453385
ilmnseq_rs427382770 rna-XM_042231196.1 -Inf 2.2250738585072e-308 7.8815603329288e-305 -3.55834391453385
NC_056067.1:63970826_T/G rna-XM_042232527.1 -Inf 2.2250738585072e-308 7.8815603329288e-305 -2.83626843323833
NC_056067.1:63970827_T/C rna-XM_042232527.1 -Inf 2.2250738585072e-308 7.8815603329288e-305 -2.83626843323833
NC_056067.1:63975061_C/T rna-XM_042232527.1 Inf 2.2250738585072e-308 7.8815603329288e-305 2.83626843323833
NC_056067.1:63979431_C/G rna-XM_042232527.1 -Inf 2.2250738585072e-308 7.8815603329288e-305 -2.83626843323833
NC_056067.1:63979758_A/T rna-XM_042232527.1 -Inf 2.2250738585072e-308 7.8815603329288e-305 -2.83626843323833
NC_056067.1:63981624_T/C rna-XM_042232527.1 Inf 2.2250738585072e-308 7.8815603329288e-305 2.83626843323833
NC_056067.1:63984545_C/T rna-XM_042232527.1 Inf 2.2250738585072e-308 7.8815603329288e-305 2.83626843323833
NC_056067.1:63987498_C/T rna-XM_042232527.1 -Inf 2.2250738585072e-308 7.8815603329288e-305 -2.83626843323833
NC_056067.1:63987721_G/A rna-XM_042232527.1 -Inf 2.2250738585072e-308 7.8815603329288e-305 -2.83626843323833
NC_056067.1:63987970_T/A rna-XM_042232527.1 -Inf 2.2250738585072e-308 7.8815603329288e-305 -2.83626843323833
NC_056067.1:63989515_C/T rna-XM_042232527.1 -Inf 2.2250738585072e-308 7.8815603329288e-305 -2.83626843323833
NC_056067.1:64023164_C/G rna-XM_042232527.1 Inf 2.2250738585072e-308 7.8815603329288e-305 2.83626843323833
NC_056067.1:63970826_T/G rna-XR_006056256.1 -Inf 2.2250738585072e-308 7.8815603329288e-305 -2.14219399677546
NC_056067.1:63970827_T/C rna-XR_006056256.1 -Inf 2.2250738585072e-308 7.8815603329288e-305 -2.14219399677546
NC_056067.1:63975061_C/T rna-XR_006056256.1 Inf 2.2250738585072e-308 7.8815603329288e-305 2.14219399677546
NC_056067.1:63979431_C/G rna-XR_006056256.1 -Inf 2.2250738585072e-308 7.8815603329288e-305 -2.14219399677546
NC_056067.1:63979758_A/T rna-XR_006056256.1 -Inf 2.2250738585072e-308 7.8815603329288e-305 -2.14219399677546
NC_056067.1:63981624_T/C rna-XR_006056256.1 Inf 2.2250738585072e-308 7.8815603329288e-305 2.14219399677546
NC_056067.1:63984545_C/T rna-XR_006056256.1 Inf 2.2250738585072e-308 7.8815603329288e-305 2.14219399677546
NC_056067.1:63987498_C/T rna-XR_006056256.1 -Inf 2.2250738585072e-308 7.8815603329288e-305 -2.14219399677546
NC_056067.1:63987721_G/A rna-XR_006056256.1 -Inf 2.2250738585072e-308 7.8815603329288e-305 -2.14219399677546
NC_056067.1:63987970_T/A rna-XR_006056256.1 -Inf 2.2250738585072e-308 7.8815603329288e-305 -2.14219399677546
NC_056067.1:63989515_C/T rna-XR_006056256.1 -Inf 2.2250738585072e-308 7.8815603329288e-305 -2.14219399677546
NC_056067.1:64023164_C/G rna-XR_006056256.1 Inf 2.2250738585072e-308 7.8815603329288e-305 2.14219399677546
ilmnseq_rs421119065 rna-XM_027979146.2 Inf 2.2250738585072e-308 7.8815603329288e-305 3.81780272350663
OAR15_14821598.1 rna-XM_042232871.1 Inf 2.2250738585072e-308 7.8815603329288e-305 4.53257172101047
OAR15_14850087.1 rna-XM_042232871.1 -Inf 2.2250738585072e-308 7.8815603329288e-305 -4.53257172101047
s45623.1 rna-XM_042232871.1 -Inf 2.2250738585072e-308 7.8815603329288e-305 -4.53257172101047
NC_056068.1:15765322_A/G rna-XM_042232871.1 Inf 2.2250738585072e-308 7.8815603329288e-305 4.53257172101047
ilmnseq_rs193640740 rna-XM_042232881.1 -Inf 2.2250738585072e-308 7.8815603329288e-305 -4.22279781078352
OAR15_17997032.1 rna-XM_042232881.1 -Inf 2.2250738585072e-308 7.8815603329288e-305 -4.22279781078352
NC_056068.1:18353416_T/C rna-XM_042232881.1 Inf 2.2250738585072e-308 7.8815603329288e-305 4.22279781078352
OAR15_22767918.1 rna-XM_004016013.5 Inf 2.2250738585072e-308 7.8815603329288e-305 2.03018670184817
OAR15_22756365.1 rna-XM_042232917.1 -Inf 2.2250738585072e-308 7.8815603329288e-305 -1.23336136920709
OAR15_22767918.1 rna-XM_042232917.1 Inf 2.2250738585072e-308 7.8815603329288e-305 1.23336136920709
OAR15_22808400_X.1 rna-XM_042232917.1 -Inf 2.2250738585072e-308 7.8815603329288e-305 -1.23336136920709
NC_056068.1:27261632_C/T rna-XR_003591825.1 Inf 2.2250738585072e-308 7.8815603329288e-305 1.86881278060666
NC_056068.1:27617716_C/T rna-XR_003591825.1 Inf 2.2250738585072e-308 7.8815603329288e-305 1.86881278060666
NC_056068.1:28226074_T/C rna-XR_003591825.1 -Inf 2.2250738585072e-308 7.8815603329288e-305 -1.86881278060666
NC_056068.1:28228848_G/A rna-XR_003591825.1 Inf 2.2250738585072e-308 7.8815603329288e-305 1.86881278060666
s47615.1 rna-XM_042232681.1 -Inf 2.2250738585072e-308 7.8815603329288e-305 -6.45166883082598
NC_056068.1:28925784_T/C rna-XM_027979246.2 Inf 2.2250738585072e-308 7.8815603329288e-305 1.97154898562951
ilmnseq_rs422189050 rna-XM_027979260.2 -Inf 2.2250738585072e-308 7.8815603329288e-305 -2.68903901015173
NC_056068.1:29101050_T/A rna-XM_042232990.1 Inf 2.2250738585072e-308 7.8815603329288e-305 1.86881278060666
NC_056068.1:29232507_C/T rna-XM_042232990.1 Inf 2.2250738585072e-308 7.8815603329288e-305 1.86881278060666
NC_056068.1:35156845_A/G rna-XM_042233014.1 Inf 2.2250738585072e-308 7.8815603329288e-305 5.23291341642029
OAR15_37675957.1 rna-XM_042233014.1 -Inf 2.2250738585072e-308 7.8815603329288e-305 -5.23291341642029
NC_056068.1:38190184_A/G rna-NM_001130155.1 Inf 2.2250738585072e-308 7.8815603329288e-305 1.97154898562951
NC_056068.1:39527176_G/A rna-XM_042233031.1 Inf 2.2250738585072e-308 7.8815603329288e-305 1.71329861367111
NC_056068.1:39527905_C/T rna-XM_042233031.1 Inf 2.2250738585072e-308 7.8815603329288e-305 1.71329861367111
NC_056068.1:39527940_C/T rna-XM_042233031.1 -Inf 2.2250738585072e-308 7.8815603329288e-305 -1.71329861367111
OAR15_44383019.1 rna-XM_042233064.1 -Inf 2.2250738585072e-308 7.8815603329288e-305 -7.17854526026268
NC_056068.1:42563495_T/C rna-XM_012095800.4 Inf 2.2250738585072e-308 7.8815603329288e-305 1.86881278060666
OAR15_49586186.1 rna-XM_042233130.1 -Inf 2.2250738585072e-308 7.8815603329288e-305 -1.14010776044252
NC_056068.1:50374284_A/G rna-XM_042233148.1 -Inf 2.2250738585072e-308 7.8815603329288e-305 -6.44224412938245
NC_056068.1:50063647_C/T rna-XM_042233179.1 Inf 2.2250738585072e-308 7.8815603329288e-305 1.97154898562951
NC_056068.1:50115515_C/A rna-XM_042233179.1 -Inf 2.2250738585072e-308 7.8815603329288e-305 -1.97154898562951
NC_056068.1:50374284_A/G rna-NM_001282138.1 -Inf 2.2250738585072e-308 7.8815603329288e-305 -1.23034657484877
NC_056068.1:51092163_C/T rna-XM_027979042.2 Inf 2.2250738585072e-308 7.8815603329288e-305 2.73666170112086
NC_056068.1:50006344_A/G rna-XM_012095997.3 Inf 2.2250738585072e-308 7.8815603329288e-305 1.20756333098005
NC_056068.1:50376364_G/A rna-XM_012095997.3 Inf 2.2250738585072e-308 7.8815603329288e-305 2.4151266619601
NC_056068.1:51092163_C/T rna-XM_027979491.2 Inf 2.2250738585072e-308 7.8815603329288e-305 2.93500571910862
ilmnseq_rs410390985 rna-XM_027979532.2 -Inf 2.2250738585072e-308 7.8815603329288e-305 -3.58626157831301
NC_056068.1:52186779_T/C rna-XM_027979531.2 -Inf 2.2250738585072e-308 7.8815603329288e-305 -3.75624654874547
NC_056068.1:53340220_C/T rna-XM_042233232.1 -Inf 2.2250738585072e-308 7.8815603329288e-305 -2.73666170112086
NC_056068.1:53340220_C/T rna-XM_042233234.1 -Inf 2.2250738585072e-308 7.8815603329288e-305 -4.19514339868959
NC_056068.1:52186779_T/C rna-XM_012096062.4 -Inf 2.2250738585072e-308 7.8815603329288e-305 -2.02564931263249
NC_056068.1:53340220_C/T rna-XM_015101082.3 -Inf 2.2250738585072e-308 7.8815603329288e-305 -2.50488898931838
NC_056068.1:53340220_C/T rna-XM_042233256.1 -Inf 2.2250738585072e-308 7.8815603329288e-305 -5.61969309056503
NC_056068.1:53340220_C/T rna-XM_042233260.1 -Inf 2.2250738585072e-308 7.8815603329288e-305 -5.56201638388608
OAR15_60602173.1 rna-XM_042233275.1 Inf 2.2250738585072e-308 7.8815603329288e-305 3.29549474312606
s71915.1 rna-XM_042233306.1 -Inf 2.2250738585072e-308 7.8815603329288e-305 -1.3082971663256
s11606.1 rna-XM_042233325.1 -Inf 2.2250738585072e-308 7.8815603329288e-305 -8.80055813087846
s11606.1 rna-XM_027979605.2 -Inf 2.2250738585072e-308 7.8815603329288e-305 -4.52706514854608
s11606.1 rna-XM_042233327.1 -Inf 2.2250738585072e-308 7.8815603329288e-305 -5.7085892168184
NC_056068.1:63551952_A/G rna-XM_042233338.1 Inf 2.2250738585072e-308 7.8815603329288e-305 3.83445751017393
NC_056068.1:63552004_C/T rna-XM_042233338.1 Inf 2.2250738585072e-308 7.8815603329288e-305 3.83445751017393
NC_056068.1:65561156_G/T rna-XM_042233359.1 Inf 2.2250738585072e-308 7.8815603329288e-305 7.02479363401541
NC_056068.1:65561156_G/T rna-XM_004016411.5 Inf 2.2250738585072e-308 7.8815603329288e-305 2.02564931263249
OAR15_80398722.1 rna-XM_042233387.1 Inf 2.2250738585072e-308 7.8815603329288e-305 1.24495268016898
s20239.1 rna-XR_006056416.1 -Inf 2.2250738585072e-308 7.8815603329288e-305 -2.03018670184817
s70599.1 rna-XR_006056416.1 -Inf 2.2250738585072e-308 7.8815603329288e-305 -2.03018670184817
s39936.1 rna-XM_027979654.2 -Inf 2.2250738585072e-308 7.8815603329288e-305 -4.03429059566521
OAR15_80398722.1 rna-XM_042233413.1 Inf 2.2250738585072e-308 7.8815603329288e-305 6.50297151341901
NC_056068.1:74886476_C/T rna-XM_042233413.1 Inf 2.2250738585072e-308 7.8815603329288e-305 6.50297151341901
OAR15_80398722.1 rna-XM_042233441.1 Inf 2.2250738585072e-308 7.8815603329288e-305 1.24495268016898
NC_056068.1:74886476_C/T rna-XM_042233441.1 Inf 2.2250738585072e-308 7.8815603329288e-305 1.24495268016898
NC_056068.1:75304778_C/T rna-XM_027979683.2 Inf 2.2250738585072e-308 7.8815603329288e-305 3.89889919444314
OAR15_82410162.1_F2BT rna-XM_027979683.2 Inf 2.2250738585072e-308 7.8815603329288e-305 3.89889919444314
NC_056068.1:75304778_C/T rna-XM_042233453.1 Inf 2.2250738585072e-308 7.8815603329288e-305 3.97564168237599
OAR15_82410162.1_F2BT rna-XM_042233453.1 Inf 2.2250738585072e-308 7.8815603329288e-305 3.97564168237599
s39936.1 rna-XM_042233474.1 -Inf 2.2250738585072e-308 7.8815603329288e-305 -5.96939794352643
NC_056068.1:76217143_C/T rna-XM_042233474.1 -Inf 2.2250738585072e-308 7.8815603329288e-305 -2.98469897176321
NC_056068.1:75304778_C/T rna-XM_027979717.2 Inf 2.2250738585072e-308 7.8815603329288e-305 3.81780272350663
OAR15_82410162.1_F2BT rna-XM_027979717.2 Inf 2.2250738585072e-308 7.8815603329288e-305 3.81780272350663
NC_056068.1:76760019_G/A rna-XM_027979717.2 Inf 2.2250738585072e-308 7.8815603329288e-305 3.81780272350663
OAR15_85650720.1 rna-XM_004016465.5 -Inf 2.2250738585072e-308 7.8815603329288e-305 -1.23336136920709
OAR15_85650720.1 rna-XM_027968905.2 -Inf 2.2250738585072e-308 7.8815603329288e-305 -1.23336136920709
NC_056068.1:79562891_C/T rna-XM_042232632.1 Inf 2.2250738585072e-308 7.8815603329288e-305 2.02564931263249
NC_056068.1:79562891_C/T rna-XM_015100825.3 Inf 2.2250738585072e-308 7.8815603329288e-305 1.69414926706845
s52216.1 rna-XM_027979776.2 Inf 2.2250738585072e-308 7.8815603329288e-305 5.21239066393271
OAR15_88749086.1 rna-XR_006056435.1 -Inf 2.2250738585072e-308 7.8815603329288e-305 -2.34846472442298
s52216.1 rna-XM_027979798.2 Inf 2.2250738585072e-308 7.8815603329288e-305 4.19586292596115
NC_056068.1:79562891_C/T rna-XM_042233578.1 Inf 2.2250738585072e-308 7.8815603329288e-305 3.57992906219563
NC_056068.1:79562891_C/T rna-XM_004016825.4 Inf 2.2250738585072e-308 7.8815603329288e-305 2.02564931263249
NC_056068.1:80612355_G/A rna-XM_042233588.1 Inf 2.2250738585072e-308 7.8815603329288e-305 1.1945234608108
NC_056068.1:80612887_A/G rna-XM_042233588.1 Inf 2.2250738585072e-308 7.8815603329288e-305 1.1945234608108
NC_056068.1:80612892_A/G rna-XM_042233588.1 Inf 2.2250738585072e-308 7.8815603329288e-305 1.1945234608108
s22591.1 rna-XR_006056453.1 -Inf 2.2250738585072e-308 7.8815603329288e-305 -2.14219399677546
s22591.1 rna-XM_042233649.1 -Inf 2.2250738585072e-308 7.8815603329288e-305 -1.79601941851667
s22591.1 rna-XM_027979975.2 -Inf 2.2250738585072e-308 7.8815603329288e-305 -1.79601941851667
OAR16_2796296.1 rna-XM_042233669.1 -Inf 2.2250738585072e-308 7.8815603329288e-305 -3.33973081364504
OAR16_3073702.1 rna-XM_042233669.1 -Inf 2.2250738585072e-308 7.8815603329288e-305 -3.33973081364504
OAR16_3827072.1 rna-XM_042233669.1 -Inf 2.2250738585072e-308 7.8815603329288e-305 -3.33973081364504
NC_056069.1:8641900_C/G rna-XM_027980006.2 -Inf 2.2250738585072e-308 7.8815603329288e-305 -6.328312930551
NC_056069.1:8641900_C/G rna-XM_004016889.5 -Inf 2.2250738585072e-308 7.8815603329288e-305 -1.1945234608108
NC_056069.1:8646205_T/G rna-XR_001021107.4 -Inf 2.2250738585072e-308 7.8815603329288e-305 -2.34826665769252
OAR16_14121217_X.1 rna-XM_042233731.1 Inf 2.2250738585072e-308 7.8815603329288e-305 2.3356959499294
NC_056069.1:18002232_T/C rna-XM_042233760.1 -Inf 2.2250738585072e-308 7.8815603329288e-305 -3.37862079066673
NC_056069.1:31419128_T/C rna-XM_027980085.2 Inf 2.2250738585072e-308 7.8815603329288e-305 5.49146392569254
NC_056069.1:31459830_T/C rna-XM_027980085.2 Inf 2.2250738585072e-308 7.8815603329288e-305 5.49146392569254
OAR16_36249607.1 rna-XM_027979956.2 -Inf 2.2250738585072e-308 7.8815603329288e-305 -2.93500571910862
OAR16_36267872.1 rna-XM_027979956.2 -Inf 2.2250738585072e-308 7.8815603329288e-305 -2.93500571910862
NC_056069.1:33807738_G/A rna-XM_027979956.2 -Inf 2.2250738585072e-308 7.8815603329288e-305 -2.93500571910862
OAR16_39780130.1 rna-XR_003591915.2 -Inf 2.2250738585072e-308 7.8815603329288e-305 -3.07240168143966
OAR16_39780130.1 rna-XM_042233851.1 -Inf 2.2250738585072e-308 7.8815603329288e-305 -2.94010757344443
NC_056069.1:38194895_C/T rna-XM_042233846.1 -Inf 2.2250738585072e-308 7.8815603329288e-305 -4.03636860763045
OAR16_39987451.1 rna-XM_012097046.4 -Inf 2.2250738585072e-308 7.8815603329288e-305 -7.59071394237261
OAR16_40016364.1 rna-XM_012097046.4 -Inf 2.2250738585072e-308 7.8815603329288e-305 -7.59071394237261
OAR16_40503533.1 rna-XM_012097046.4 -Inf 2.2250738585072e-308 7.8815603329288e-305 -7.59071394237261
OAR16_41617317.1 rna-XM_012097046.4 -Inf 2.2250738585072e-308 7.8815603329288e-305 -7.59071394237261
OAR16_41779659.1 rna-XM_012097046.4 -Inf 2.2250738585072e-308 7.8815603329288e-305 -7.59071394237261
OAR16_41779659.1 rna-XR_006056536.1 -Inf 2.2250738585072e-308 7.8815603329288e-305 -2.08082907466932
OAR16_41804913.1 rna-XR_006056536.1 -Inf 2.2250738585072e-308 7.8815603329288e-305 -2.08082907466932
OAR16_41970981.1 rna-XR_006056536.1 -Inf 2.2250738585072e-308 7.8815603329288e-305 -2.08082907466932
s33178.1 rna-XR_006056536.1 -Inf 2.2250738585072e-308 7.8815603329288e-305 -2.08082907466932
OAR16_42806888.1 rna-XR_006056536.1 -Inf 2.2250738585072e-308 7.8815603329288e-305 -2.08082907466932
OAR16_42993224.1 rna-XR_006056536.1 -Inf 2.2250738585072e-308 7.8815603329288e-305 -2.08082907466932
s64879.1 rna-XR_006056536.1 -Inf 2.2250738585072e-308 7.8815603329288e-305 -2.08082907466932
OAR16_43363065.1 rna-XR_006056536.1 -Inf 2.2250738585072e-308 7.8815603329288e-305 -2.08082907466932
OAR16_72171097.1 rna-XR_001021356.4 -Inf 2.2250738585072e-308 7.8815603329288e-305 -2.50751148626416
s27724.1 rna-XR_001021356.4 -Inf 2.2250738585072e-308 7.8815603329288e-305 -1.25375574313208
s45811.1 rna-XR_001021356.4 -Inf 2.2250738585072e-308 7.8815603329288e-305 -1.25375574313208
ilmnseq_rs405890010 rna-XR_001021356.4 -Inf 2.2250738585072e-308 7.8815603329288e-305 -2.50751148626416
OAR17_2979785.1 rna-XM_027980307.2 Inf 2.2250738585072e-308 7.8815603329288e-305 2.31231098648757
NC_056070.1:3032954_A/G rna-XM_027980307.2 Inf 2.2250738585072e-308 7.8815603329288e-305 2.31231098648757
NC_056070.1:4881026_C/G rna-XR_006056616.1 -Inf 2.2250738585072e-308 7.8815603329288e-305 -2.53290470469495
NC_056070.1:5076370_C/T rna-XR_006056616.1 Inf 2.2250738585072e-308 7.8815603329288e-305 2.53290470469495
s67375.1 rna-XM_042234249.1 -Inf 2.2250738585072e-308 7.8815603329288e-305 -2.52931685746427
NC_056070.1:4881026_C/G rna-XM_042234032.1 -Inf 2.2250738585072e-308 7.8815603329288e-305 -7.57961637974233
NC_056070.1:5076370_C/T rna-XM_042234032.1 Inf 2.2250738585072e-308 7.8815603329288e-305 7.57961637974233
s67375.1 rna-XM_042234033.1 -Inf 2.2250738585072e-308 7.8815603329288e-305 -7.97306317479055
NC_056070.1:4881026_C/G rna-XM_012097354.4 -Inf 2.2250738585072e-308 7.8815603329288e-305 -5.60612276215497
NC_056070.1:5076370_C/T rna-XM_012097354.4 Inf 2.2250738585072e-308 7.8815603329288e-305 5.60612276215497
s18767.1 rna-XM_042234290.1 Inf 2.2250738585072e-308 7.8815603329288e-305 7.97694477434564
s43104.1 rna-XM_027956250.2 -Inf 2.2250738585072e-308 7.8815603329288e-305 -8.03948559683957
OAR17_16507136.1 rna-XM_004017227.5 -Inf 2.2250738585072e-308 7.8815603329288e-305 -6.87142830377087
OAR17_22301285.1 rna-NM_001252182.1 Inf 2.2250738585072e-308 7.8815603329288e-305 2.3356959499294
OAR17_22601857.1 rna-NM_001252182.1 Inf 2.2250738585072e-308 7.8815603329288e-305 2.3356959499294
NC_056070.1:52082841_G/A rna-XM_004017564.5 Inf 2.2250738585072e-308 7.8815603329288e-305 1.73205151059581
NC_056070.1:52193183_G/A rna-XM_004017564.5 Inf 2.2250738585072e-308 7.8815603329288e-305 1.73205151059581
NC_056070.1:52235677_G/C rna-XM_004017564.5 Inf 2.2250738585072e-308 7.8815603329288e-305 1.73205151059581
NC_056070.1:52246621_C/G rna-XM_004017564.5 Inf 2.2250738585072e-308 7.8815603329288e-305 1.73205151059581
NC_056070.1:52246865_C/T rna-XM_004017564.5 Inf 2.2250738585072e-308 7.8815603329288e-305 0.866025755297904
NC_056070.1:52335342_G/A rna-XM_004017564.5 Inf 2.2250738585072e-308 7.8815603329288e-305 1.73205151059581
NC_056070.1:52082841_G/A rna-XM_042234555.1 Inf 2.2250738585072e-308 7.8815603329288e-305 1.25927729230617
NC_056070.1:52193183_G/A rna-XM_042234555.1 Inf 2.2250738585072e-308 7.8815603329288e-305 1.25927729230617
NC_056070.1:52235677_G/C rna-XM_042234555.1 Inf 2.2250738585072e-308 7.8815603329288e-305 1.25927729230617
NC_056070.1:52246621_C/G rna-XM_042234555.1 Inf 2.2250738585072e-308 7.8815603329288e-305 1.25927729230617
NC_056070.1:52246865_C/T rna-XM_042234555.1 Inf 2.2250738585072e-308 7.8815603329288e-305 0.629638646153084
NC_056070.1:52335342_G/A rna-XM_042234555.1 Inf 2.2250738585072e-308 7.8815603329288e-305 1.25927729230617
OAR17_55814843.1 rna-XM_042234558.1 -Inf 2.2250738585072e-308 7.8815603329288e-305 -6.58977251936415
DU238222_352.1 rna-XM_042234558.1 -Inf 2.2250738585072e-308 7.8815603329288e-305 -6.58977251936415
DU238222_352.1_F2BT rna-XM_042234558.1 -Inf 2.2250738585072e-308 7.8815603329288e-305 -6.58977251936415
NC_056070.1:51750360_T/G rna-XM_042234558.1 -Inf 2.2250738585072e-308 7.8815603329288e-305 -6.58977251936415
OAR17_57611603.1 rna-XM_042234558.1 -Inf 2.2250738585072e-308 7.8815603329288e-305 -6.58977251936415
DU238222_352.1 rna-XM_042234563.1 -Inf 2.2250738585072e-308 7.8815603329288e-305 -1.1945234608108
DU238222_352.1_F2BT rna-XM_042234563.1 -Inf 2.2250738585072e-308 7.8815603329288e-305 -1.1945234608108
NC_056070.1:51750360_T/G rna-XM_042234563.1 -Inf 2.2250738585072e-308 7.8815603329288e-305 -1.1945234608108
OAR17_57611603.1 rna-XM_042234563.1 -Inf 2.2250738585072e-308 7.8815603329288e-305 -1.1945234608108
DU238222_352.1 rna-XM_042234565.1 -Inf 2.2250738585072e-308 7.8815603329288e-305 -7.41226206567465
DU238222_352.1_F2BT rna-XM_042234565.1 -Inf 2.2250738585072e-308 7.8815603329288e-305 -7.41226206567465
NC_056070.1:51750360_T/G rna-XM_042234565.1 -Inf 2.2250738585072e-308 7.8815603329288e-305 -7.41226206567465
OAR17_57611603.1 rna-XM_042234565.1 -Inf 2.2250738585072e-308 7.8815603329288e-305 -7.41226206567465
OAR17_56881764.1 rna-XM_042234571.1 -Inf 2.2250738585072e-308 7.8815603329288e-305 -2.03018670184817
OAR17_56881764.1 rna-XM_042234584.1 -Inf 2.2250738585072e-308 7.8815603329288e-305 -2.70156563875713
NC_056070.1:55411939_G/A rna-XM_042234623.1 Inf 2.2250738585072e-308 7.8815603329288e-305 5.66308651288726
NC_056070.1:55762183_G/A rna-XM_042234623.1 Inf 2.2250738585072e-308 7.8815603329288e-305 5.66308651288726
NC_056070.1:55762215_C/A rna-XM_042234623.1 Inf 2.2250738585072e-308 7.8815603329288e-305 5.66308651288726
OAR17_66967576.1 rna-XR_003585561.2 -Inf 2.2250738585072e-308 7.8815603329288e-305 -2.02564931263249
NC_056070.1:64348959_A/G rna-XM_027956632.2 -Inf 2.2250738585072e-308 7.8815603329288e-305 -3.0099649086069
NC_056070.1:64348959_A/G rna-XM_042234706.1 -Inf 2.2250738585072e-308 7.8815603329288e-305 -2.02564931263249
s54014.1 rna-XM_012097937.4 -Inf 2.2250738585072e-308 7.8815603329288e-305 -1.23336136920709
s58032.1 rna-XM_012097937.4 -Inf 2.2250738585072e-308 7.8815603329288e-305 -1.23336136920709
NC_056070.1:64348959_A/G rna-XM_042234728.1 -Inf 2.2250738585072e-308 7.8815603329288e-305 -1.69414926706845
NC_056070.1:64348959_A/G rna-XM_042234742.1 -Inf 2.2250738585072e-308 7.8815603329288e-305 -2.02564931263249
s01913.1 rna-XR_006056728.1 -Inf 2.2250738585072e-308 7.8815603329288e-305 -3.40385168361725
OAR17_72375268.1 rna-XR_006056728.1 Inf 2.2250738585072e-308 7.8815603329288e-305 3.40385168361725
OAR17_72597065.1 rna-XM_042234776.1 -Inf 2.2250738585072e-308 7.8815603329288e-305 -7.55128712080795
OAR17_72879685.1 rna-XM_042234776.1 -Inf 2.2250738585072e-308 7.8815603329288e-305 -7.55128712080795
OAR17_72898786.1 rna-XM_042234776.1 -Inf 2.2250738585072e-308 7.8815603329288e-305 -7.55128712080795
NC_056070.1:68474270_C/T rna-XM_042234801.1 Inf 2.2250738585072e-308 7.8815603329288e-305 4.99975911114112
NC_056070.1:68474270_C/T rna-XM_042234825.1 Inf 2.2250738585072e-308 7.8815603329288e-305 3.81780272350663
NC_056070.1:70094911_A/C rna-XM_042234825.1 Inf 2.2250738585072e-308 7.8815603329288e-305 3.81780272350663
NC_056070.1:68474270_C/T rna-XM_042234826.1 Inf 2.2250738585072e-308 7.8815603329288e-305 5.35501986485507
NC_056070.1:70094911_A/C rna-XM_042234826.1 Inf 2.2250738585072e-308 7.8815603329288e-305 5.35501986485507
ilmnseq_rs162089149 rna-XR_006056592.1 -Inf 2.2250738585072e-308 7.8815603329288e-305 -3.38479570492152
s72479.1 rna-XR_006056592.1 -Inf 2.2250738585072e-308 7.8815603329288e-305 -3.38479570492152
NC_056070.1:71207100_C/G rna-XM_042234108.1 Inf 2.2250738585072e-308 7.8815603329288e-305 14.1961357951124
NC_056070.1:70094911_A/C rna-XM_042234099.1 Inf 2.2250738585072e-308 7.8815603329288e-305 15.0575903089718
NC_056070.1:70671481_G/A rna-XM_042234099.1 Inf 2.2250738585072e-308 7.8815603329288e-305 15.0575903089718
NC_056070.1:70671481_G/A rna-XM_042234141.1 Inf 2.2250738585072e-308 7.8815603329288e-305 9.75052133760952
NC_056070.1:71207100_C/G rna-XM_042234140.1 Inf 2.2250738585072e-308 7.8815603329288e-305 9.14849521264249
NC_056070.1:71207100_C/G rna-XM_042234145.1 Inf 2.2250738585072e-308 7.8815603329288e-305 15.3111274348051
NC_056070.1:70671481_G/A rna-XM_027956837.2 Inf 2.2250738585072e-308 7.8815603329288e-305 3.6403258063639
s47817.1 rna-XR_006056598.1 -Inf 2.2250738585072e-308 7.8815603329288e-305 -0.898009709258334
NC_056070.1:71207100_C/G rna-XR_006056601.1 Inf 2.2250738585072e-308 7.8815603329288e-305 2.72261414131989
DU522113_438.1 rna-XM_042234172.1 -Inf 2.2250738585072e-308 7.8815603329288e-305 -2.08082907466932
NC_056070.1:71207100_C/G rna-XM_042234174.1 Inf 2.2250738585072e-308 7.8815603329288e-305 2.31231098648757
NC_056070.1:71278942_A/C rna-XM_042234181.1 Inf 2.2250738585072e-308 7.8815603329288e-305 4.75250895217486
NC_056070.1:71280622_G/C rna-XM_042234181.1 Inf 2.2250738585072e-308 7.8815603329288e-305 4.75250895217486
NC_056070.1:71282253_C/T rna-XM_042234181.1 Inf 2.2250738585072e-308 7.8815603329288e-305 4.75250895217486
NC_056070.1:71282916_C/T rna-XM_042234181.1 Inf 2.2250738585072e-308 7.8815603329288e-305 4.75250895217486
NC_056070.1:71283231_A/G rna-XM_042234181.1 Inf 2.2250738585072e-308 7.8815603329288e-305 4.75250895217486
NC_056070.1:71283241_C/A rna-XM_042234181.1 Inf 2.2250738585072e-308 7.8815603329288e-305 4.75250895217486
NC_056070.1:71283319_C/T rna-XM_042234181.1 Inf 2.2250738585072e-308 7.8815603329288e-305 4.75250895217486
NC_056070.1:71283841_T/A rna-XM_042234181.1 Inf 2.2250738585072e-308 7.8815603329288e-305 4.75250895217486
NC_056070.1:71286677_T/C rna-XM_042234181.1 Inf 2.2250738585072e-308 7.8815603329288e-305 4.75250895217486
NC_056070.1:71752912_C/T rna-XM_042234181.1 -Inf 2.2250738585072e-308 7.8815603329288e-305 -4.75250895217486
NC_056070.1:71752912_C/T rna-XM_042234195.1 -Inf 2.2250738585072e-308 7.8815603329288e-305 -3.38604580376568
s47817.1 rna-XM_042234192.1 -Inf 2.2250738585072e-308 7.8815603329288e-305 -2.39046927615111
s47817.1 rna-XM_042234230.1 -Inf 2.2250738585072e-308 7.8815603329288e-305 -0.898009709258334
OAR18_1654607.1 rna-XR_003585858.1 -Inf 2.2250738585072e-308 7.8815603329288e-305 -1.14010776044252
OAR18_1654607.1 rna-XR_003585864.1 -Inf 2.2250738585072e-308 7.8815603329288e-305 -1.14010776044252
OAR18_1654607.1 rna-XR_003585804.2 -Inf 2.2250738585072e-308 7.8815603329288e-305 -1.88871568568517
s18007.1 rna-XM_042235031.1 Inf 2.2250738585072e-308 7.8815603329288e-305 5.68601738766175
s15938.1 rna-XM_042235031.1 Inf 2.2250738585072e-308 7.8815603329288e-305 5.68601738766175
NC_056071.1:19101381_A/G rna-XM_042235652.1 -Inf 2.2250738585072e-308 7.8815603329288e-305 -5.83706689447831
s62564.1 rna-XM_042235652.1 -Inf 2.2250738585072e-308 7.8815603329288e-305 -5.83706689447831
s33089.1 rna-XM_042235652.1 Inf 2.2250738585072e-308 7.8815603329288e-305 5.83706689447831
s54375.1 rna-XM_042235652.1 -Inf 2.2250738585072e-308 7.8815603329288e-305 -5.83706689447831
ilmnseq_rs405924733 rna-XM_042235652.1 -Inf 2.2250738585072e-308 7.8815603329288e-305 -5.83706689447831
NC_056071.1:19101381_A/G rna-XM_042235667.1 -Inf 2.2250738585072e-308 7.8815603329288e-305 -4.84524311130634
s62564.1 rna-XM_042235667.1 -Inf 2.2250738585072e-308 7.8815603329288e-305 -4.84524311130634
s33089.1 rna-XM_042235667.1 Inf 2.2250738585072e-308 7.8815603329288e-305 4.84524311130634
s54375.1 rna-XM_042235667.1 -Inf 2.2250738585072e-308 7.8815603329288e-305 -4.84524311130634
ilmnseq_rs405924733 rna-XM_042235667.1 -Inf 2.2250738585072e-308 7.8815603329288e-305 -4.84524311130634
NC_056071.1:19101381_A/G rna-XM_012099125.4 -Inf 2.2250738585072e-308 7.8815603329288e-305 -2.06909167932439
s62564.1 rna-XM_012099125.4 -Inf 2.2250738585072e-308 7.8815603329288e-305 -2.06909167932439
s33089.1 rna-XM_012099125.4 Inf 2.2250738585072e-308 7.8815603329288e-305 2.06909167932439
s54375.1 rna-XM_012099125.4 -Inf 2.2250738585072e-308 7.8815603329288e-305 -2.06909167932439
ilmnseq_rs405924733 rna-XM_012099125.4 -Inf 2.2250738585072e-308 7.8815603329288e-305 -2.06909167932439
NC_056071.1:20020485_T/C rna-XM_015101894.3 Inf 2.2250738585072e-308 7.8815603329288e-305 1.71329861367111
NC_056071.1:20785079_T/G rna-XM_015101894.3 Inf 2.2250738585072e-308 7.8815603329288e-305 1.71329861367111
NC_056071.1:20796084_C/T rna-XM_015101894.3 Inf 2.2250738585072e-308 7.8815603329288e-305 1.71329861367111
OAR18_24166858.1 rna-XM_042235123.1 -Inf 2.2250738585072e-308 7.8815603329288e-305 -2.03018670184817
NC_056071.1:22413927_A/G rna-XM_042235697.1 Inf 2.2250738585072e-308 7.8815603329288e-305 2.4151266619601
NC_056071.1:23952323_A/G rna-XM_042235138.1 -Inf 2.2250738585072e-308 7.8815603329288e-305 -5.99463902485864
NC_056071.1:23955805_G/A rna-XM_042235138.1 -Inf 2.2250738585072e-308 7.8815603329288e-305 -5.99463902485864
OAR18_24166858.1 rna-XM_042235139.1 -Inf 2.2250738585072e-308 7.8815603329288e-305 -3.91970799299182
NC_056071.1:31198045_C/T rna-XM_042235213.1 Inf 2.2250738585072e-308 7.8815603329288e-305 2.79393085660428
NC_056071.1:53054070_C/G rna-XR_006056872.1 Inf 2.2250738585072e-308 7.8815603329288e-305 1.86881278060666
NC_056071.1:53054071_A/G rna-XR_006056872.1 Inf 2.2250738585072e-308 7.8815603329288e-305 1.86881278060666
NC_056071.1:53114945_C/T rna-XM_042235364.1 -Inf 2.2250738585072e-308 7.8815603329288e-305 -2.52931685746427
NC_056071.1:53114945_C/T rna-XM_042235354.1 -Inf 2.2250738585072e-308 7.8815603329288e-305 -1.14010776044252
NC_056071.1:56546082_C/T rna-XM_027957347.2 -Inf 2.2250738585072e-308 7.8815603329288e-305 -2.53290470469495
NC_056071.1:57774646_T/C rna-XR_001436113.3 Inf 2.2250738585072e-308 7.8815603329288e-305 1.97154898562951
NC_056071.1:57777720_G/T rna-XR_006056890.1 -Inf 2.2250738585072e-308 7.8815603329288e-305 -4.65846328720906
NC_056071.1:57777726_T/C rna-XR_006056890.1 -Inf 2.2250738585072e-308 7.8815603329288e-305 -4.65846328720906
NC_056071.1:57778015_A/G rna-XR_006056890.1 -Inf 2.2250738585072e-308 7.8815603329288e-305 -4.65846328720906
NC_056071.1:57778330_A/G rna-XR_006056890.1 -Inf 2.2250738585072e-308 7.8815603329288e-305 -4.65846328720906
NC_056071.1:57778349_A/G rna-XR_006056890.1 -Inf 2.2250738585072e-308 7.8815603329288e-305 -4.65846328720906
NC_056071.1:57782565_A/G rna-XR_006056890.1 -Inf 2.2250738585072e-308 7.8815603329288e-305 -4.65846328720906
ilmnseq_rs408484038 rna-XR_006056919.1 -Inf 2.2250738585072e-308 7.8815603329288e-305 -1.3082971663256
ilmnseq_rs413691832 rna-XR_003585767.2 Inf 2.2250738585072e-308 7.8815603329288e-305 3.42081968096148
ilmnseq_rs408484038 rna-XR_003585767.2 -Inf 2.2250738585072e-308 7.8815603329288e-305 -3.42081968096148
s59648.1 rna-XR_003585773.2 -Inf 2.2250738585072e-308 7.8815603329288e-305 -1.7423063434733
s59648.1 rna-XR_006056927.1 -Inf 2.2250738585072e-308 7.8815603329288e-305 -2.57124219154127
ilmnseq_rs401008033 rna-XM_027957528.2 -Inf 2.2250738585072e-308 7.8815603329288e-305 -1.79601941851667
ilmnseq_rs416563005 rna-XM_027957528.2 -Inf 2.2250738585072e-308 7.8815603329288e-305 -1.79601941851667
ilmnseq_rs398551740 rna-XM_027957442.2 Inf 2.2250738585072e-308 7.8815603329288e-305 7.92339040532064
NC_056071.1:66063831_A/G rna-XM_027957442.2 -Inf 2.2250738585072e-308 7.8815603329288e-305 -7.92339040532064
NC_056071.1:66064097_T/C rna-XM_027957442.2 -Inf 2.2250738585072e-308 7.8815603329288e-305 -7.92339040532064
ilmnseq_rs398551740 rna-XM_042235584.1 Inf 2.2250738585072e-308 7.8815603329288e-305 7.30386476056482
NC_056071.1:66063831_A/G rna-XM_042235584.1 -Inf 2.2250738585072e-308 7.8815603329288e-305 -7.30386476056482
NC_056071.1:66064097_T/C rna-XM_042235584.1 -Inf 2.2250738585072e-308 7.8815603329288e-305 -7.30386476056482
NC_056071.1:66063831_A/G rna-XM_042235618.1 -Inf 2.2250738585072e-308 7.8815603329288e-305 -7.12629410534383
NC_056071.1:66064097_T/C rna-XM_042235618.1 -Inf 2.2250738585072e-308 7.8815603329288e-305 -7.12629410534383
ilmnseq_rs604202056 rna-XM_042235618.1 -Inf 2.2250738585072e-308 7.8815603329288e-305 -7.12629410534383
NC_056071.1:67633866_C/G rna-XM_027957480.2 Inf 2.2250738585072e-308 7.8815603329288e-305 5.52333140544423
NC_056071.1:67634071_C/T rna-XM_027957480.2 Inf 2.2250738585072e-308 7.8815603329288e-305 5.52333140544423
NC_056071.1:67634458_T/C rna-XM_027957480.2 Inf 2.2250738585072e-308 7.8815603329288e-305 5.52333140544423
s00749.1 rna-XM_042235640.1 -Inf 2.2250738585072e-308 7.8815603329288e-305 -1.23034657484877
NC_056071.1:67732479_A/G rna-XM_042235640.1 -Inf 2.2250738585072e-308 7.8815603329288e-305 -1.23034657484877
NC_056072.1:1768904_T/C rna-XM_042235758.1 -Inf 2.2250738585072e-308 7.8815603329288e-305 -3.12396740402879
OAR19_8701358.1 rna-XM_042235818.1 -Inf 2.2250738585072e-308 7.8815603329288e-305 -1.79601941851667
OAR19_8864131.1 rna-XM_042235818.1 -Inf 2.2250738585072e-308 7.8815603329288e-305 -1.79601941851667
NC_056072.1:10557697_C/T rna-XR_003586029.2 Inf 2.2250738585072e-308 7.8815603329288e-305 2.79393085660428
NC_056072.1:10679755_T/C rna-XR_003586029.2 Inf 2.2250738585072e-308 7.8815603329288e-305 2.79393085660428
NC_056072.1:10681885_A/G rna-XR_003586029.2 Inf 2.2250738585072e-308 7.8815603329288e-305 2.79393085660428
NC_056072.1:11888788_T/C rna-XR_003586029.2 Inf 2.2250738585072e-308 7.8815603329288e-305 1.39696542830214
NC_056072.1:11985091_G/A rna-XR_003586029.2 Inf 2.2250738585072e-308 7.8815603329288e-305 2.79393085660428
NC_056072.1:12042725_G/A rna-XR_003586029.2 Inf 2.2250738585072e-308 7.8815603329288e-305 2.79393085660428
s46228.1 rna-XM_027958053.2 -Inf 2.2250738585072e-308 7.8815603329288e-305 -2.14219399677546
NC_056072.1:14367056_G/A rna-XM_027958056.2 Inf 2.2250738585072e-308 7.8815603329288e-305 1.71329861367111
NC_056072.1:14369372_A/T rna-XM_027958056.2 Inf 2.2250738585072e-308 7.8815603329288e-305 1.71329861367111
NC_056072.1:14767619_G/A rna-XM_027958056.2 Inf 2.2250738585072e-308 7.8815603329288e-305 1.71329861367111
NC_056072.1:14868542_A/C rna-XM_027958056.2 Inf 2.2250738585072e-308 7.8815603329288e-305 1.71329861367111
NC_056072.1:14743624_A/G rna-XM_042235901.1 -Inf 2.2250738585072e-308 7.8815603329288e-305 -2.28838498832924
s26884.1 rna-XM_042235901.1 -Inf 2.2250738585072e-308 7.8815603329288e-305 -2.28838498832924
OAR19_15292397.1 rna-XM_042235911.1 -Inf 2.2250738585072e-308 7.8815603329288e-305 -2.29333022434112
s49488.1 rna-XM_042235911.1 -Inf 2.2250738585072e-308 7.8815603329288e-305 -2.29333022434112
NC_056072.1:14367056_G/A rna-XM_042235908.1 Inf 2.2250738585072e-308 7.8815603329288e-305 1.71329861367111
NC_056072.1:14369372_A/T rna-XM_042235908.1 Inf 2.2250738585072e-308 7.8815603329288e-305 1.71329861367111
NC_056072.1:14767619_G/A rna-XM_042235908.1 Inf 2.2250738585072e-308 7.8815603329288e-305 1.71329861367111
NC_056072.1:14868542_A/C rna-XM_042235908.1 Inf 2.2250738585072e-308 7.8815603329288e-305 1.71329861367111
s26884.1 rna-XM_042235916.1 -Inf 2.2250738585072e-308 7.8815603329288e-305 -2.28838498832924
OAR19_17697790.1 rna-XM_042236598.1 -Inf 2.2250738585072e-308 7.8815603329288e-305 -2.51276142678352
s53372.1 rna-XM_042236598.1 -Inf 2.2250738585072e-308 7.8815603329288e-305 -2.51276142678352
NC_056072.1:32458459_A/C rna-XM_042235968.1 Inf 2.2250738585072e-308 7.8815603329288e-305 8.89370064154472
NC_056072.1:32458460_A/C rna-XM_042235968.1 Inf 2.2250738585072e-308 7.8815603329288e-305 8.89370064154472
ilmnseq_rs414486820 rna-XM_012099762.4 -Inf 2.2250738585072e-308 7.8815603329288e-305 -4.36363566404157
OAR19_48691547.1 rna-XM_042236052.1 Inf 2.2250738585072e-308 7.8815603329288e-305 2.04760961066211
s75263.1 rna-XM_042236159.1 Inf 2.2250738585072e-308 7.8815603329288e-305 6.27969197547007
OAR19_52300573.1 rna-XM_042236159.1 -Inf 2.2250738585072e-308 7.8815603329288e-305 -6.27969197547007
ilmnseq_rs423756744 rna-XM_042236159.1 Inf 2.2250738585072e-308 7.8815603329288e-305 6.27969197547007
NC_056072.1:50279573_G/A rna-XM_042236159.1 Inf 2.2250738585072e-308 7.8815603329288e-305 6.27969197547007
OAR19_52300573.1 rna-XM_042236208.1 -Inf 2.2250738585072e-308 7.8815603329288e-305 -2.83626843323833
ilmnseq_rs423756744 rna-XM_042236208.1 Inf 2.2250738585072e-308 7.8815603329288e-305 2.83626843323833
NC_056072.1:50279573_G/A rna-XM_042236208.1 Inf 2.2250738585072e-308 7.8815603329288e-305 2.83626843323833
NC_056072.1:52270980_A/G rna-XM_042236285.1 -Inf 2.2250738585072e-308 7.8815603329288e-305 -3.67081314999066
OAR19_54793195.1 rna-XM_042235944.1 -Inf 2.2250738585072e-308 7.8815603329288e-305 -2.03018670184817
OAR19_54919425.1 rna-XM_042235944.1 -Inf 2.2250738585072e-308 7.8815603329288e-305 -2.03018670184817
NC_056072.1:52270980_A/G rna-XM_042236372.1 -Inf 2.2250738585072e-308 7.8815603329288e-305 -5.00424669858998
s35723.1 rna-XM_042236370.1 -Inf 2.2250738585072e-308 7.8815603329288e-305 -3.15871263668302
NC_056072.1:53761013_G/A rna-XM_042236372.1 -Inf 2.2250738585072e-308 7.8815603329288e-305 -2.50212334929499
ilmnseq_rs161286818 rna-XM_004018534.5 -Inf 2.2250738585072e-308 7.8815603329288e-305 -2.29333022434112
s40619.1 rna-XM_042236410.1 -Inf 2.2250738585072e-308 7.8815603329288e-305 -1.88871568568517
s08944.1 rna-XM_042236410.1 -Inf 2.2250738585072e-308 7.8815603329288e-305 -1.88871568568517
OAR19_60184770.1 rna-XM_042236410.1 -Inf 2.2250738585072e-308 7.8815603329288e-305 -1.88871568568517
s71479.1 rna-XM_042236410.1 -Inf 2.2250738585072e-308 7.8815603329288e-305 -1.88871568568517
NC_056072.1:56500741_T/G rna-XM_027957797.2 -Inf 2.2250738585072e-308 7.8815603329288e-305 -1.5719334434313
NC_056072.1:57195738_T/C rna-XM_027957797.2 -Inf 2.2250738585072e-308 7.8815603329288e-305 -1.5719334434313
NC_056072.1:57120987_C/T rna-XM_042235732.1 Inf 2.2250738585072e-308 7.8815603329288e-305 1.97154898562951
s27982.1 rna-XM_042235732.1 Inf 2.2250738585072e-308 7.8815603329288e-305 1.97154898562951
ilmnseq_rs161286818 rna-XM_042236426.1 -Inf 2.2250738585072e-308 7.8815603329288e-305 -1.23336136920709
s42507.1 rna-XM_042236426.1 -Inf 2.2250738585072e-308 7.8815603329288e-305 -1.23336136920709
s72187.1 rna-XM_042236426.1 -Inf 2.2250738585072e-308 7.8815603329288e-305 -1.23336136920709
NC_056072.1:58248242_G/A rna-XM_015102491.3 Inf 2.2250738585072e-308 7.8815603329288e-305 9.24204237411398
s60970.1 rna-XR_006057124.1 -Inf 2.2250738585072e-308 7.8815603329288e-305 -8.16657706574206
NC_056073.1:4438988_T/C rna-XM_042237537.1 Inf 2.2250738585072e-308 7.8815603329288e-305 1.24495268016898
s34699.1 rna-XM_042237548.1 -Inf 2.2250738585072e-308 7.8815603329288e-305 -9.29920583726565
NC_056073.1:3926608_C/T rna-XM_042237548.1 Inf 2.2250738585072e-308 7.8815603329288e-305 9.29920583726565
s34699.1 rna-XM_042237552.1 -Inf 2.2250738585072e-308 7.8815603329288e-305 -8.37094908480507
s58928.1 rna-XM_027958639.2 -Inf 2.2250738585072e-308 7.8815603329288e-305 -6.09620147823128
s58928.1 rna-XM_027958640.2 -Inf 2.2250738585072e-308 7.8815603329288e-305 -7.30857948229048
NC_056073.1:7202331_G/A rna-NM_001009439.1 Inf 2.2250738585072e-308 7.8815603329288e-305 3.07240168143966
NC_056073.1:7202331_G/A rna-XM_042236736.1 Inf 2.2250738585072e-308 7.8815603329288e-305 1.64706427096691
NC_056073.1:8743314_C/G rna-XR_003586342.1 Inf 2.2250738585072e-308 7.8815603329288e-305 1.86881278060666
OAR20_10021669.1 rna-XR_003586342.1 -Inf 2.2250738585072e-308 7.8815603329288e-305 -0.934406390303329
OAR20_9450845.1 rna-XM_027958980.2 -Inf 2.2250738585072e-308 7.8815603329288e-305 -3.47480749269796
OAR20_9450845.1 rna-XM_042237060.1 -Inf 2.2250738585072e-308 7.8815603329288e-305 -5.9956694411462
OAR20_10517488.1 rna-XM_042237065.1 -Inf 2.2250738585072e-308 7.8815603329288e-305 -3.27219656184683
OAR20_10517488.1 rna-XM_042237076.1 -Inf 2.2250738585072e-308 7.8815603329288e-305 -4.36363566404157
NC_056073.1:10896850_G/T rna-XM_042237074.1 Inf 2.2250738585072e-308 7.8815603329288e-305 9.45601079567291
NC_056073.1:10920657_A/G rna-XM_042237074.1 Inf 2.2250738585072e-308 7.8815603329288e-305 4.72800539783645
NC_056073.1:10922245_G/A rna-XM_042237074.1 Inf 2.2250738585072e-308 7.8815603329288e-305 9.45601079567291
NC_056073.1:10922389_T/G rna-XM_042237074.1 Inf 2.2250738585072e-308 7.8815603329288e-305 9.45601079567291
NC_056073.1:10923165_G/A rna-XM_042237074.1 Inf 2.2250738585072e-308 7.8815603329288e-305 4.72800539783645
NC_056073.1:10923449_C/G rna-XM_042237074.1 Inf 2.2250738585072e-308 7.8815603329288e-305 4.72800539783645
NC_056073.1:10923487_G/T rna-XM_042237074.1 Inf 2.2250738585072e-308 7.8815603329288e-305 4.72800539783645
NC_056073.1:10923521_G/A rna-XM_042237074.1 Inf 2.2250738585072e-308 7.8815603329288e-305 4.72800539783645
NC_056073.1:10923578_T/C rna-XM_042237074.1 Inf 2.2250738585072e-308 7.8815603329288e-305 4.72800539783645
NC_056073.1:10924291_T/A rna-XM_042237074.1 Inf 2.2250738585072e-308 7.8815603329288e-305 9.45601079567291
NC_056073.1:10925620_T/C rna-XM_042237074.1 Inf 2.2250738585072e-308 7.8815603329288e-305 9.45601079567291
OAR20_10517488.1 rna-XM_012100563.3 -Inf 2.2250738585072e-308 7.8815603329288e-305 -1.69810412341927
OAR20_17446294.1 rna-XM_042237259.1 Inf 2.2250738585072e-308 7.8815603329288e-305 2.97527390617125
NC_056073.1:16800484_G/A rna-XM_042237259.1 Inf 2.2250738585072e-308 7.8815603329288e-305 5.9505478123425
NC_056073.1:17067769_G/A rna-XM_042237259.1 Inf 2.2250738585072e-308 7.8815603329288e-305 5.9505478123425
NC_056073.1:17068652_T/C rna-XR_003586370.2 -Inf 2.2250738585072e-308 7.8815603329288e-305 -1.23336136920709
NC_056073.1:20623764_A/G rna-XM_042236793.1 Inf 2.2250738585072e-308 7.8815603329288e-305 5.97334054997107
NC_056073.1:26194470_G/T rna-XM_042236750.1 -Inf 2.2250738585072e-308 7.8815603329288e-305 -4.98727604722794
NC_056073.1:26194470_G/T rna-XM_042236755.1 -Inf 2.2250738585072e-308 7.8815603329288e-305 -1.97154898562951
NC_056073.1:26194876_G/A rna-XM_015102796.3 Inf 2.2250738585072e-308 7.8815603329288e-305 3.00676471826719
NC_056073.1:26194894_C/T rna-XM_015102796.3 Inf 2.2250738585072e-308 7.8815603329288e-305 3.00676471826719
NC_056073.1:26194470_G/T rna-XM_027958559.2 -Inf 2.2250738585072e-308 7.8815603329288e-305 -1.97154898562951
ilmnseq_rs418072860 rna-XR_006057340.1 -Inf 2.2250738585072e-308 7.8815603329288e-305 -1.69414926706845
ilmnseq_rs418072860 rna-XM_012100434.4 -Inf 2.2250738585072e-308 7.8815603329288e-305 -5.5947341776817
s08683.1 rna-XM_012100434.4 -Inf 2.2250738585072e-308 7.8815603329288e-305 -5.5947341776817
ilmnseq_rs418072860 rna-XM_042237089.1 -Inf 2.2250738585072e-308 7.8815603329288e-305 -4.89600830637257
s08683.1 rna-XM_042237089.1 -Inf 2.2250738585072e-308 7.8815603329288e-305 -4.89600830637257
ilmnseq_rs418072860 rna-XM_042237095.1 -Inf 2.2250738585072e-308 7.8815603329288e-305 -6.77295714501945
s08683.1 rna-XM_042237095.1 -Inf 2.2250738585072e-308 7.8815603329288e-305 -6.77295714501945
NC_056073.1:26461568_T/C rna-XM_015102788.3 -Inf 2.2250738585072e-308 7.8815603329288e-305 -3.26308058271886
NC_056073.1:26586074_C/T rna-XM_015102788.3 Inf 2.2250738585072e-308 7.8815603329288e-305 3.26308058271886
NC_056073.1:27429831_T/C rna-XM_015102788.3 Inf 2.2250738585072e-308 7.8815603329288e-305 3.26308058271886
NC_056073.1:26461219_T/C rna-XM_015102796.3 Inf 2.2250738585072e-308 7.8815603329288e-305 3.00676471826719
NC_056073.1:26933203_T/A rna-XM_015102796.3 Inf 2.2250738585072e-308 7.8815603329288e-305 3.00676471826719
NC_056073.1:27278371_A/T rna-XM_042237484.1 -Inf 2.2250738585072e-308 7.8815603329288e-305 -1.14010776044252
NC_056073.1:26611496_C/A rna-XM_027958559.2 Inf 2.2250738585072e-308 7.8815603329288e-305 1.97154898562951
NC_056073.1:27614118_T/C rna-XM_027958559.2 Inf 2.2250738585072e-308 7.8815603329288e-305 1.97154898562951
NC_056073.1:27620106_T/C rna-XM_027958559.2 Inf 2.2250738585072e-308 7.8815603329288e-305 1.97154898562951
NC_056073.1:27278371_A/T rna-XR_003586349.1 -Inf 2.2250738585072e-308 7.8815603329288e-305 -1.14010776044252
NC_056073.1:27278371_A/T rna-XM_004018968.5 -Inf 2.2250738585072e-308 7.8815603329288e-305 -1.88871568568517
NC_056073.1:27429831_T/C rna-XM_042237440.1 Inf 2.2250738585072e-308 7.8815603329288e-305 2.50488898931838
NC_056073.1:27429831_T/C rna-XM_027959140.2 Inf 2.2250738585072e-308 7.8815603329288e-305 3.10860410032827
s24094.1 rna-XR_001436343.3 -Inf 2.2250738585072e-308 7.8815603329288e-305 -1.88871568568517
NC_056073.1:31323120_C/T rna-XM_042236855.1 Inf 2.2250738585072e-308 7.8815603329288e-305 2.72261414131989
NC_056073.1:29616001_T/C rna-XM_042236856.1 Inf 2.2250738585072e-308 7.8815603329288e-305 2.4151266619601
OAR20_34666028.1 rna-XM_042236856.1 Inf 2.2250738585072e-308 7.8815603329288e-305 2.4151266619601
NC_056073.1:32098528_C/G rna-XM_042236954.1 Inf 2.2250738585072e-308 7.8815603329288e-305 5.87746870084362
NC_056073.1:32099529_A/C rna-XM_042236954.1 Inf 2.2250738585072e-308 7.8815603329288e-305 5.87746870084362
NC_056073.1:32099611_A/G rna-XM_042236954.1 Inf 2.2250738585072e-308 7.8815603329288e-305 5.87746870084362
NC_056073.1:32142145_C/T rna-XM_042236954.1 Inf 2.2250738585072e-308 7.8815603329288e-305 5.87746870084362
NC_056073.1:32356753_A/G rna-XM_042236954.1 Inf 2.2250738585072e-308 7.8815603329288e-305 5.87746870084362
NC_056073.1:31323120_C/T rna-XR_003586328.1 Inf 2.2250738585072e-308 7.8815603329288e-305 1.24495268016898
NC_056073.1:32083013_A/G rna-XR_003586328.1 Inf 2.2250738585072e-308 7.8815603329288e-305 1.24495268016898
NC_056073.1:32098528_C/G rna-XM_012101187.3 Inf 2.2250738585072e-308 7.8815603329288e-305 2.06909167932439
NC_056073.1:32099529_A/C rna-XM_012101187.3 Inf 2.2250738585072e-308 7.8815603329288e-305 2.06909167932439
NC_056073.1:32099611_A/G rna-XM_012101187.3 Inf 2.2250738585072e-308 7.8815603329288e-305 2.06909167932439
NC_056073.1:32142145_C/T rna-XM_012101187.3 Inf 2.2250738585072e-308 7.8815603329288e-305 2.06909167932439
NC_056073.1:32356753_A/G rna-XM_012101187.3 Inf 2.2250738585072e-308 7.8815603329288e-305 2.06909167932439
s09155.1 rna-XM_027958740.2 -Inf 2.2250738585072e-308 7.8815603329288e-305 -8.37255954819646
ilmnseq_rs424126227 rna-XM_042237597.1 Inf 2.2250738585072e-308 7.8815603329288e-305 5.25041330085884
s67560.1 rna-XM_042237597.1 -Inf 2.2250738585072e-308 7.8815603329288e-305 -5.25041330085884
ilmnseq_rs406941003 rna-XM_042237597.1 -Inf 2.2250738585072e-308 7.8815603329288e-305 -5.25041330085884
OAR20_46649355.1 rna-XM_042237597.1 -Inf 2.2250738585072e-308 7.8815603329288e-305 -5.25041330085884
OAR20_46680243.1 rna-XM_042237597.1 Inf 2.2250738585072e-308 7.8815603329288e-305 5.25041330085884
s73564.1 rna-XR_006057296.1 Inf 2.2250738585072e-308 7.8815603329288e-305 6.64705574551612
NC_056073.1:49698956_G/A rna-XM_042236858.1 -Inf 2.2250738585072e-308 7.8815603329288e-305 -1.69810412341927
s30088.1 rna-XR_006057265.1 -Inf 2.2250738585072e-308 7.8815603329288e-305 -4.59149239636706
OAR20_54497778.1 rna-XR_006057265.1 Inf 2.2250738585072e-308 7.8815603329288e-305 4.59149239636706
s61798.1 rna-XR_006057265.1 Inf 2.2250738585072e-308 7.8815603329288e-305 4.59149239636706
NC_056073.1:49698956_G/A rna-XM_027958958.2 -Inf 2.2250738585072e-308 7.8815603329288e-305 -2.86755028283884
OAR21_338481.1 rna-XM_042238402.1 Inf 2.2250738585072e-308 7.8815603329288e-305 1.71329861367111
OAR21_7378347.1 rna-XR_006057480.1 -Inf 2.2250738585072e-308 7.8815603329288e-305 -1.35078281937856
OAR21_8400295.1 rna-XR_006057480.1 -Inf 2.2250738585072e-308 7.8815603329288e-305 -2.70156563875713
OAR21_8400295.1_F2BT rna-XR_006057480.1 -Inf 2.2250738585072e-308 7.8815603329288e-305 -2.70156563875713
OAR21_10888052.1 rna-XM_042237877.1 -Inf 2.2250738585072e-308 7.8815603329288e-305 -2.70156563875713
s00299.1 rna-XM_027959826.2 -Inf 2.2250738585072e-308 7.8815603329288e-305 -8.11769772374957
OAR21_17659120.1 rna-XM_012101716.4 -Inf 2.2250738585072e-308 7.8815603329288e-305 -7.07568990721002
OAR21_18468856.1 rna-XM_027960072.2 -Inf 2.2250738585072e-308 7.8815603329288e-305 -2.68903901015173
s58469.1 rna-XM_042237915.1 -Inf 2.2250738585072e-308 7.8815603329288e-305 -2.86187201657069
OAR21_26542185.1 rna-XM_042237915.1 Inf 2.2250738585072e-308 7.8815603329288e-305 2.86187201657069
OAR21_26572033.1 rna-XM_042237915.1 Inf 2.2250738585072e-308 7.8815603329288e-305 2.86187201657069
OAR21_26661487.1 rna-XM_042237915.1 -Inf 2.2250738585072e-308 7.8815603329288e-305 -2.86187201657069
s41847.1 rna-XM_042237915.1 -Inf 2.2250738585072e-308 7.8815603329288e-305 -2.86187201657069
s58469.1 rna-XM_042238236.1 -Inf 2.2250738585072e-308 7.8815603329288e-305 -2.69607820640232
OAR21_26661487.1 rna-XM_042238236.1 -Inf 2.2250738585072e-308 7.8815603329288e-305 -2.69607820640232
s41847.1 rna-XM_042238236.1 -Inf 2.2250738585072e-308 7.8815603329288e-305 -2.69607820640232
NC_056074.1:24518364_G/A rna-XM_042238001.1 -Inf 2.2250738585072e-308 7.8815603329288e-305 -0.616680684603544
NC_056074.1:27049233_A/G rna-XM_027959268.2 -Inf 2.2250738585072e-308 7.8815603329288e-305 -5.89725285123231
NC_056074.1:27049323_T/C rna-XM_027959268.2 -Inf 2.2250738585072e-308 7.8815603329288e-305 -5.89725285123231
OAR21_30282103.1 rna-XR_003586426.2 -Inf 2.2250738585072e-308 7.8815603329288e-305 -1.23034657484877
OAR21_30282103.1 rna-XR_001023445.4 -Inf 2.2250738585072e-308 7.8815603329288e-305 -1.69414926706845
NC_056074.1:27049233_A/G rna-XM_042238370.1 -Inf 2.2250738585072e-308 7.8815603329288e-305 -5.83706689447831
NC_056074.1:27049323_T/C rna-XM_042238370.1 -Inf 2.2250738585072e-308 7.8815603329288e-305 -5.83706689447831
OAR21_34449897.1 rna-XR_006057546.1 -Inf 2.2250738585072e-308 7.8815603329288e-305 -1.71329861367111
OAR21_34582243.1 rna-XR_006057546.1 -Inf 2.2250738585072e-308 7.8815603329288e-305 -1.71329861367111
OAR21_34449897.1 rna-XR_006057553.1 -Inf 2.2250738585072e-308 7.8815603329288e-305 -2.88932559828921
OAR21_34582243.1 rna-XR_006057553.1 -Inf 2.2250738585072e-308 7.8815603329288e-305 -2.88932559828921
NC_056074.1:33939848_A/G rna-XM_042238152.1 Inf 2.2250738585072e-308 7.8815603329288e-305 1.14010776044252
NC_056074.1:36304148_T/G rna-XM_027959590.2 -Inf 2.2250738585072e-308 7.8815603329288e-305 -3.01580012874505
NC_056074.1:38452485_C/T rna-XM_027959783.2 -Inf 2.2250738585072e-308 7.8815603329288e-305 -1.25927729230617
OAR21_43934463.1 rna-XM_004019655.3 -Inf 2.2250738585072e-308 7.8815603329288e-305 -3.19328335130523
NC_056074.1:40327627_A/G rna-XM_042237696.1 Inf 2.2250738585072e-308 7.8815603329288e-305 2.02423868275093
NC_056074.1:40327627_A/G rna-XM_042238261.1 Inf 2.2250738585072e-308 7.8815603329288e-305 3.32324600039545
NC_056074.1:40327627_A/G rna-XM_042238266.1 Inf 2.2250738585072e-308 7.8815603329288e-305 3.31737848409707
NC_056074.1:38708680_G/C rna-XM_027959749.2 Inf 2.2250738585072e-308 7.8815603329288e-305 3.15871263668302
NC_056074.1:40327627_A/G rna-XM_042238215.1 Inf 2.2250738585072e-308 7.8815603329288e-305 3.30549826978137
OAR21_44878154.1 rna-XM_042238353.1 -Inf 2.2250738585072e-308 7.8815603329288e-305 -3.40846005081652
OAR21_44878154.1_F2BT rna-XM_042238353.1 -Inf 2.2250738585072e-308 7.8815603329288e-305 -3.40846005081652
NC_056074.1:40327627_A/G rna-XM_042238425.1 Inf 2.2250738585072e-308 7.8815603329288e-305 1.66206426664098
NC_056074.1:40778975_T/G rna-XM_042238425.1 Inf 2.2250738585072e-308 7.8815603329288e-305 3.32412853328196
NC_056074.1:40779132_C/T rna-XM_042238425.1 Inf 2.2250738585072e-308 7.8815603329288e-305 3.32412853328196
NC_056074.1:40779135_G/A rna-XM_042238425.1 Inf 2.2250738585072e-308 7.8815603329288e-305 3.32412853328196
NC_056074.1:39850117_A/G rna-XM_042237647.1 -Inf 2.2250738585072e-308 7.8815603329288e-305 -0.944357842842584
NC_056074.1:39850353_G/A rna-XM_042237647.1 -Inf 2.2250738585072e-308 7.8815603329288e-305 -0.944357842842584
NC_056074.1:39851807_G/A rna-XM_042237647.1 -Inf 2.2250738585072e-308 7.8815603329288e-305 -0.944357842842584
NC_056074.1:39852201_A/G rna-XM_042237647.1 -Inf 2.2250738585072e-308 7.8815603329288e-305 -0.944357842842584
NC_056074.1:39852225_T/C rna-XM_042237647.1 -Inf 2.2250738585072e-308 7.8815603329288e-305 -0.944357842842584
OAR21_43934463.1 rna-XR_006057389.1 -Inf 2.2250738585072e-308 7.8815603329288e-305 -1.97154898562951
NC_056074.1:40433998_C/T rna-XR_006057389.1 Inf 2.2250738585072e-308 7.8815603329288e-305 1.97154898562951
OAR21_45012897.1 rna-XR_006057389.1 Inf 2.2250738585072e-308 7.8815603329288e-305 1.97154898562951
ilmnseq_rs406640173 rna-XR_006057389.1 Inf 2.2250738585072e-308 7.8815603329288e-305 1.97154898562951
OAR21_45575718.1 rna-XR_006057389.1 Inf 2.2250738585072e-308 7.8815603329288e-305 1.97154898562951
ilmnseq_rs421258178 rna-XM_027959613.2 -Inf 2.2250738585072e-308 7.8815603329288e-305 -2.03018670184817
OAR21_46507771.1 rna-XM_042238021.1 -Inf 2.2250738585072e-308 7.8815603329288e-305 -4.32846310846629
ilmnseq_rs410760626 rna-XM_042238021.1 -Inf 2.2250738585072e-308 7.8815603329288e-305 -4.32846310846629
NC_056074.1:42865477_G/A rna-XM_042238021.1 Inf 2.2250738585072e-308 7.8815603329288e-305 4.32846310846629
NC_056074.1:42866413_A/G rna-XM_042238021.1 Inf 2.2250738585072e-308 7.8815603329288e-305 4.32846310846629
NC_056074.1:42868601_A/G rna-XM_042238021.1 -Inf 2.2250738585072e-308 7.8815603329288e-305 -4.32846310846629
NC_056074.1:42868888_A/C rna-XM_042238021.1 -Inf 2.2250738585072e-308 7.8815603329288e-305 -4.32846310846629
ilmnseq_rs415125193 rna-XM_042238021.1 -Inf 2.2250738585072e-308 7.8815603329288e-305 -4.32846310846629
oar3_OAR21_41807967 rna-XM_042237943.1 -Inf 2.2250738585072e-308 7.8815603329288e-305 -2.02564931263249
OAR21_46507771.1 rna-XM_042237950.1 -Inf 2.2250738585072e-308 7.8815603329288e-305 -5.28470354877194
ilmnseq_rs410760626 rna-XM_042237950.1 -Inf 2.2250738585072e-308 7.8815603329288e-305 -5.28470354877194
NC_056074.1:42865477_G/A rna-XM_042237950.1 Inf 2.2250738585072e-308 7.8815603329288e-305 5.28470354877194
NC_056074.1:42866413_A/G rna-XM_042237950.1 Inf 2.2250738585072e-308 7.8815603329288e-305 5.28470354877194
NC_056074.1:42868601_A/G rna-XM_042237950.1 -Inf 2.2250738585072e-308 7.8815603329288e-305 -5.28470354877194
NC_056074.1:42868888_A/C rna-XM_042237950.1 -Inf 2.2250738585072e-308 7.8815603329288e-305 -5.28470354877194
ilmnseq_rs415125193 rna-XM_042237950.1 -Inf 2.2250738585072e-308 7.8815603329288e-305 -5.28470354877194
s44129.1 rna-XM_042237950.1 -Inf 2.2250738585072e-308 7.8815603329288e-305 -5.28470354877194
OAR21_46507771.1 rna-XM_004019728.5 -Inf 2.2250738585072e-308 7.8815603329288e-305 -3.07240168143966
ilmnseq_rs410760626 rna-XM_004019728.5 -Inf 2.2250738585072e-308 7.8815603329288e-305 -3.07240168143966
NC_056074.1:42865477_G/A rna-XM_004019728.5 Inf 2.2250738585072e-308 7.8815603329288e-305 3.07240168143966
NC_056074.1:42866413_A/G rna-XM_004019728.5 Inf 2.2250738585072e-308 7.8815603329288e-305 3.07240168143966
NC_056074.1:42868601_A/G rna-XM_004019728.5 -Inf 2.2250738585072e-308 7.8815603329288e-305 -3.07240168143966
NC_056074.1:42868888_A/C rna-XM_004019728.5 -Inf 2.2250738585072e-308 7.8815603329288e-305 -3.07240168143966
ilmnseq_rs415125193 rna-XM_004019728.5 -Inf 2.2250738585072e-308 7.8815603329288e-305 -3.07240168143966
s44129.1 rna-XM_004019728.5 -Inf 2.2250738585072e-308 7.8815603329288e-305 -3.07240168143966
OAR21_46507771.1 rna-XM_042237913.1 -Inf 2.2250738585072e-308 7.8815603329288e-305 -2.94010757344443
ilmnseq_rs410760626 rna-XM_042237913.1 -Inf 2.2250738585072e-308 7.8815603329288e-305 -2.94010757344443
NC_056074.1:42865477_G/A rna-XM_042237913.1 Inf 2.2250738585072e-308 7.8815603329288e-305 2.94010757344443
NC_056074.1:42866413_A/G rna-XM_042237913.1 Inf 2.2250738585072e-308 7.8815603329288e-305 2.94010757344443
ilmnseq_rs415125193 rna-XM_042237913.1 -Inf 2.2250738585072e-308 7.8815603329288e-305 -2.94010757344443
s44129.1 rna-XM_042237913.1 -Inf 2.2250738585072e-308 7.8815603329288e-305 -2.94010757344443
NC_056074.1:42863303_C/T rna-XR_006057559.1 Inf 2.2250738585072e-308 7.8815603329288e-305 1.73205151059581
NC_056074.1:42863303_C/T rna-XM_042238355.1 Inf 2.2250738585072e-308 7.8815603329288e-305 6.305257641262
NC_056074.1:42863303_C/T rna-XM_042238356.1 Inf 2.2250738585072e-308 7.8815603329288e-305 6.83263391710432
ilmnseq_rs421258178 rna-XM_027959669.2 -Inf 2.2250738585072e-308 7.8815603329288e-305 -2.86755028283884
s37005.1 rna-XM_027959669.2 -Inf 2.2250738585072e-308 7.8815603329288e-305 -2.86755028283884
NC_056074.1:42863303_C/T rna-XR_006057526.1 Inf 2.2250738585072e-308 7.8815603329288e-305 2.06909167932439
NC_056074.1:44702501_C/T rna-XR_006057526.1 Inf 2.2250738585072e-308 7.8815603329288e-305 2.06909167932439
NC_056074.1:42865477_G/A rna-XM_027959870.2 Inf 2.2250738585072e-308 7.8815603329288e-305 7.49002503018518
NC_056074.1:42866413_A/G rna-XM_027959870.2 Inf 2.2250738585072e-308 7.8815603329288e-305 7.49002503018518
NC_056074.1:42868601_A/G rna-XM_027959870.2 -Inf 2.2250738585072e-308 7.8815603329288e-305 -7.49002503018518
NC_056074.1:42868888_A/C rna-XM_027959870.2 -Inf 2.2250738585072e-308 7.8815603329288e-305 -7.49002503018518
ilmnseq_rs415125193 rna-XM_027959870.2 -Inf 2.2250738585072e-308 7.8815603329288e-305 -7.49002503018518
s44129.1 rna-XM_027959870.2 -Inf 2.2250738585072e-308 7.8815603329288e-305 -7.49002503018518
NC_056074.1:42863303_C/T rna-XM_042238104.1 Inf 2.2250738585072e-308 7.8815603329288e-305 5.85740930575456
NC_056074.1:44702501_C/T rna-XM_042238104.1 Inf 2.2250738585072e-308 7.8815603329288e-305 5.85740930575456
NC_056074.1:47402586_C/A rna-XM_042237771.1 Inf 2.2250738585072e-308 7.8815603329288e-305 2.31231098648757
NC_056074.1:46029309_C/T rna-XM_042237782.1 -Inf 2.2250738585072e-308 7.8815603329288e-305 -3.20082505894056
s59389.1 rna-XM_027960000.2 -Inf 2.2250738585072e-308 7.8815603329288e-305 -3.07240168143966
s04740.1 rna-XM_027960000.2 -Inf 2.2250738585072e-308 7.8815603329288e-305 -3.07240168143966
s67607.1 rna-XM_027960000.2 -Inf 2.2250738585072e-308 7.8815603329288e-305 -3.07240168143966
s59389.1 rna-XM_042237730.1 -Inf 2.2250738585072e-308 7.8815603329288e-305 -5.74148151810217
s04740.1 rna-XM_042237730.1 -Inf 2.2250738585072e-308 7.8815603329288e-305 -5.74148151810217
s67607.1 rna-XM_042237730.1 -Inf 2.2250738585072e-308 7.8815603329288e-305 -5.74148151810217
s59389.1 rna-XR_006057454.1 -Inf 2.2250738585072e-308 7.8815603329288e-305 -1.97154898562951
s41026.1 rna-XR_006057454.1 Inf 2.2250738585072e-308 7.8815603329288e-305 1.97154898562951
s04740.1 rna-XR_006057454.1 -Inf 2.2250738585072e-308 7.8815603329288e-305 -1.97154898562951
s67607.1 rna-XR_006057454.1 -Inf 2.2250738585072e-308 7.8815603329288e-305 -1.97154898562951
OAR22_8064788.1 rna-XR_006057634.1 Inf 2.2250738585072e-308 7.8815603329288e-305 1.24495268016898
OAR22_9619017.1 rna-XM_042238521.1 -Inf 2.2250738585072e-308 7.8815603329288e-305 -1.14010776044252
s22561.1 rna-XM_027960657.2 -Inf 2.2250738585072e-308 7.8815603329288e-305 -2.03018670184817
OAR22_11381498.1 rna-XM_027960657.2 -Inf 2.2250738585072e-308 7.8815603329288e-305 -2.03018670184817
NC_056075.1:15422204_A/G rna-XM_027960260.2 Inf 2.2250738585072e-308 7.8815603329288e-305 2.53290470469495
NC_056075.1:15427298_C/T rna-XM_027960260.2 Inf 2.2250738585072e-308 7.8815603329288e-305 2.53290470469495
NC_056075.1:17405592_A/G rna-XM_027960260.2 Inf 2.2250738585072e-308 7.8815603329288e-305 2.53290470469495
NC_056075.1:17405592_A/G rna-XM_042238992.1 Inf 2.2250738585072e-308 7.8815603329288e-305 7.8160101464375
NC_056075.1:17405592_A/G rna-XM_042238995.1 Inf 2.2250738585072e-308 7.8815603329288e-305 5.13901351586544
s42325.1 rna-XM_042239026.1 -Inf 2.2250738585072e-308 7.8815603329288e-305 -5.53097529178541
s47708.1 rna-XM_042239026.1 -Inf 2.2250738585072e-308 7.8815603329288e-305 -5.53097529178541
NC_056075.1:17811207_A/G rna-XM_042238667.1 -Inf 2.2250738585072e-308 7.8815603329288e-305 -3.08068298344782
s47708.1 rna-XM_042238577.1 -Inf 2.2250738585072e-308 7.8815603329288e-305 -1.23336136920709
NC_056075.1:17811207_A/G rna-XM_042238581.1 -Inf 2.2250738585072e-308 7.8815603329288e-305 -2.76264836955083
ilmnseq_rs161480437 rna-XM_042238491.1 -Inf 2.2250738585072e-308 7.8815603329288e-305 -4.18389957245065
OAR22_22410821.1 rna-XM_042238491.1 -Inf 2.2250738585072e-308 7.8815603329288e-305 -4.18389957245065
NC_056075.1:18672946_G/A rna-XM_027960653.2 -Inf 2.2250738585072e-308 7.8815603329288e-305 -7.71096752682982
NC_056075.1:18674108_C/T rna-XM_027960653.2 -Inf 2.2250738585072e-308 7.8815603329288e-305 -3.85548376341491
NC_056075.1:18675949_G/A rna-XM_027960653.2 -Inf 2.2250738585072e-308 7.8815603329288e-305 -3.85548376341491
NC_056075.1:18672946_G/A rna-XM_042238919.1 -Inf 2.2250738585072e-308 7.8815603329288e-305 -2.44478399121325
NC_056075.1:18318318_C/A rna-XM_042238921.1 Inf 2.2250738585072e-308 7.8815603329288e-305 5.67515057143468
NC_056075.1:18319007_A/C rna-XM_042238921.1 -Inf 2.2250738585072e-308 7.8815603329288e-305 -5.67515057143468
NC_056075.1:18435630_A/G rna-XM_042238921.1 Inf 2.2250738585072e-308 7.8815603329288e-305 5.67515057143468
s30117.1 rna-XM_042238921.1 -Inf 2.2250738585072e-308 7.8815603329288e-305 -5.67515057143468
OAR22_24156947.1 rna-XM_042238917.1 Inf 2.2250738585072e-308 7.8815603329288e-305 3.27759926845039
ilmnseq_rs428117520 rna-XR_006057693.1 -Inf 2.2250738585072e-308 7.8815603329288e-305 -2.86187201657069
OAR22_24156947.1 rna-XM_012102765.4 Inf 2.2250738585072e-308 7.8815603329288e-305 4.31403972042049
s68126.1 rna-XR_006057605.1 -Inf 2.2250738585072e-308 7.8815603329288e-305 -2.93500571910862
NC_056075.1:21195517_C/A rna-XR_006057605.1 Inf 2.2250738585072e-308 7.8815603329288e-305 2.93500571910862
NC_056075.1:21604546_G/A rna-XR_006057605.1 Inf 2.2250738585072e-308 7.8815603329288e-305 2.93500571910862
s69203.1 rna-XR_006057605.1 -Inf 2.2250738585072e-308 7.8815603329288e-305 -2.93500571910862
s52116.1 rna-XR_006057584.1 -Inf 2.2250738585072e-308 7.8815603329288e-305 -2.51276142678352
OAR22_29033348.1 rna-XR_006057584.1 -Inf 2.2250738585072e-308 7.8815603329288e-305 -2.51276142678352
OAR22_29494057.1 rna-XR_006057584.1 -Inf 2.2250738585072e-308 7.8815603329288e-305 -2.51276142678352
s52116.1 rna-XM_012102887.4 -Inf 2.2250738585072e-308 7.8815603329288e-305 -4.70221741816415
OAR22_29033348.1 rna-XM_012102887.4 -Inf 2.2250738585072e-308 7.8815603329288e-305 -4.70221741816415
OAR22_29494057.1 rna-XM_012102887.4 -Inf 2.2250738585072e-308 7.8815603329288e-305 -4.70221741816415
OAR22_35403886.1 rna-XM_042238601.1 -Inf 2.2250738585072e-308 7.8815603329288e-305 -6.33911015101163
OAR22_37603329.1 rna-XM_042238708.1 -Inf 2.2250738585072e-308 7.8815603329288e-305 -3.10860410032827
s35120.1 rna-XM_042238708.1 Inf 2.2250738585072e-308 7.8815603329288e-305 3.10860410032827
OAR22_37964924.1 rna-XM_042238708.1 -Inf 2.2250738585072e-308 7.8815603329288e-305 -3.10860410032827
NC_056075.1:33595404_C/T rna-XM_042238708.1 Inf 2.2250738585072e-308 7.8815603329288e-305 3.10860410032827
s66275.1 rna-XM_042238706.1 Inf 2.2250738585072e-308 7.8815603329288e-305 1.69810412341927
NC_056075.1:34156172_T/C rna-XM_042238687.1 Inf 2.2250738585072e-308 7.8815603329288e-305 2.3356959499294
NC_056075.1:33902738_G/A rna-XM_012102980.4 Inf 2.2250738585072e-308 7.8815603329288e-305 7.47833095607512
NC_056075.1:33907135_C/G rna-XM_012102980.4 Inf 2.2250738585072e-308 7.8815603329288e-305 7.47833095607512
NC_056075.1:33910896_G/C rna-XM_012102980.4 Inf 2.2250738585072e-308 7.8815603329288e-305 7.47833095607512
NC_056075.1:33911123_T/C rna-XM_012102980.4 Inf 2.2250738585072e-308 7.8815603329288e-305 7.47833095607512
s31428.1 rna-XM_015103436.3 Inf 2.2250738585072e-308 7.8815603329288e-305 6.87723569283703
NC_056075.1:37147335_G/T rna-XM_015103436.3 Inf 2.2250738585072e-308 7.8815603329288e-305 3.43861784641851
NC_056075.1:36804957_C/T rna-XR_006057720.1 -Inf 2.2250738585072e-308 7.8815603329288e-305 -2.55770672198885
OAR22_42473740.1 rna-XR_006057720.1 Inf 2.2250738585072e-308 7.8815603329288e-305 2.55770672198885
OAR22_42473740.1 rna-NM_001126347.1 Inf 2.2250738585072e-308 7.8815603329288e-305 2.06909167932439
OAR22_47302739.1 rna-XM_042238611.1 -Inf 2.2250738585072e-308 7.8815603329288e-305 -2.08082907466932
OAR22_47777668.1 rna-XM_042238833.1 -Inf 2.2250738585072e-308 7.8815603329288e-305 -3.7530199690678
s50066.1 rna-XM_042238833.1 Inf 2.2250738585072e-308 7.8815603329288e-305 3.7530199690678
s59545.1 rna-XR_006057685.1 Inf 2.2250738585072e-308 7.8815603329288e-305 8.07019381053125
NC_056075.1:50669774_A/G rna-XR_006057685.1 Inf 2.2250738585072e-308 7.8815603329288e-305 8.07019381053125
NC_056075.1:50781585_G/A rna-XR_006057685.1 Inf 2.2250738585072e-308 7.8815603329288e-305 8.07019381053125
ilmnseq_rs416241312 rna-XM_042238591.1 -Inf 2.2250738585072e-308 7.8815603329288e-305 -5.96690163129042
NC_056076.1:774086_T/C rna-XM_027961072.2 Inf 2.2250738585072e-308 7.8815603329288e-305 2.79393085660428
NC_056076.1:1061645_G/A rna-XM_027961072.2 Inf 2.2250738585072e-308 7.8815603329288e-305 2.79393085660428
OAR23_931044.1 rna-XM_015103527.3 -Inf 2.2250738585072e-308 7.8815603329288e-305 -2.64182667417939
s50994.1 rna-XM_015103527.3 -Inf 2.2250738585072e-308 7.8815603329288e-305 -2.64182667417939
OAR23_2381157.1 rna-XM_015103527.3 Inf 2.2250738585072e-308 7.8815603329288e-305 2.64182667417939
OAR23_32896730.1 rna-XM_042239177.1 Inf 2.2250738585072e-308 7.8815603329288e-305 2.4151266619601
OAR23_33227623.1 rna-XM_042239177.1 -Inf 2.2250738585072e-308 7.8815603329288e-305 -2.4151266619601
s00760.1 rna-XM_042239118.1 -Inf 2.2250738585072e-308 7.8815603329288e-305 -3.17270651991467
OAR23_41948982.1 rna-XM_027960992.2 -Inf 2.2250738585072e-308 7.8815603329288e-305 -7.17079123212147
s09143.1 rna-XM_027960992.2 -Inf 2.2250738585072e-308 7.8815603329288e-305 -7.17079123212147
s04143.1 rna-XM_027960992.2 -Inf 2.2250738585072e-308 7.8815603329288e-305 -7.17079123212147
OAR23_41948982.1 rna-XM_042239678.1 -Inf 2.2250738585072e-308 7.8815603329288e-305 -4.56674665641456
s09143.1 rna-XM_042239678.1 -Inf 2.2250738585072e-308 7.8815603329288e-305 -4.56674665641456
s04143.1 rna-XM_042239678.1 -Inf 2.2250738585072e-308 7.8815603329288e-305 -4.56674665641456
NC_056076.1:47132605_T/G rna-XR_003586749.1 Inf 2.2250738585072e-308 7.8815603329288e-305 1.86881278060666
s42003.1 rna-XM_042239593.1 -Inf 2.2250738585072e-308 7.8815603329288e-305 -4.94983687971336
s46432.1 rna-XM_042239593.1 Inf 2.2250738585072e-308 7.8815603329288e-305 4.94983687971336
s65197.1 rna-XR_006057724.1 -Inf 2.2250738585072e-308 7.8815603329288e-305 -1.69810412341927
NC_056076.1:61268331_C/T rna-XM_027960975.2 Inf 2.2250738585072e-308 7.8815603329288e-305 7.20374049153467
OAR23_65343161.1 rna-XM_027960852.2 -Inf 2.2250738585072e-308 7.8815603329288e-305 -5.55069587528916
NC_056077.1:1668497_A/G rna-XM_042239854.1 -Inf 2.2250738585072e-308 7.8815603329288e-305 -4.20096735034279
NC_056077.1:1573109_G/A rna-XM_042239846.1 Inf 2.2250738585072e-308 7.8815603329288e-305 9.22304729751695
NC_056077.1:1573450_T/C rna-XM_042239846.1 Inf 2.2250738585072e-308 7.8815603329288e-305 9.22304729751695
NC_056077.1:1573460_A/G rna-XM_042239846.1 Inf 2.2250738585072e-308 7.8815603329288e-305 9.22304729751695
NC_056077.1:1574878_A/G rna-XM_042239846.1 Inf 2.2250738585072e-308 7.8815603329288e-305 9.22304729751695
NC_056077.1:1575085_C/T rna-XM_042239846.1 -Inf 2.2250738585072e-308 7.8815603329288e-305 -9.22304729751695
NC_056077.1:1576022_A/G rna-XM_042239846.1 Inf 2.2250738585072e-308 7.8815603329288e-305 9.22304729751695
NC_056077.1:1668497_A/G rna-XM_042239873.1 -Inf 2.2250738585072e-308 7.8815603329288e-305 -2.08082907466932
DU370509_408.1 rna-XM_027961344.2 Inf 2.2250738585072e-308 7.8815603329288e-305 2.74851773941865
DU370509_408.1 rna-XM_027961346.2 Inf 2.2250738585072e-308 7.8815603329288e-305 2.74851773941865
NC_056077.1:1118846_C/A rna-XM_027961347.2 Inf 2.2250738585072e-308 7.8815603329288e-305 2.4151266619601
NC_056077.1:1118848_C/T rna-XM_027961347.2 Inf 2.2250738585072e-308 7.8815603329288e-305 2.4151266619601
NC_056077.1:1668497_A/G rna-XM_027961348.2 -Inf 2.2250738585072e-308 7.8815603329288e-305 -2.34846472442298
NC_056077.1:1573109_G/A rna-XM_042239880.1 Inf 2.2250738585072e-308 7.8815603329288e-305 6.85852359672039
NC_056077.1:1573450_T/C rna-XM_042239880.1 Inf 2.2250738585072e-308 7.8815603329288e-305 6.85852359672039
NC_056077.1:1573460_A/G rna-XM_042239880.1 Inf 2.2250738585072e-308 7.8815603329288e-305 6.85852359672039
NC_056077.1:1574878_A/G rna-XM_042239880.1 Inf 2.2250738585072e-308 7.8815603329288e-305 6.85852359672039
NC_056077.1:1575085_C/T rna-XM_042239880.1 -Inf 2.2250738585072e-308 7.8815603329288e-305 -6.85852359672039
NC_056077.1:1576022_A/G rna-XM_042239880.1 Inf 2.2250738585072e-308 7.8815603329288e-305 6.85852359672039
NC_056077.1:1668497_A/G rna-XM_042240108.1 -Inf 2.2250738585072e-308 7.8815603329288e-305 -5.01765460668585
NC_056077.1:1107766_C/T rna-XM_042240093.1 Inf 2.2250738585072e-308 7.8815603329288e-305 1.97154898562951
NC_056077.1:1573233_G/A rna-XM_042240093.1 Inf 2.2250738585072e-308 7.8815603329288e-305 1.97154898562951
NC_056077.1:2152509_G/C rna-XM_042240093.1 Inf 2.2250738585072e-308 7.8815603329288e-305 1.97154898562951
NC_056077.1:1668497_A/G rna-XM_042240102.1 -Inf 2.2250738585072e-308 7.8815603329288e-305 -1.26711935380896
NC_056077.1:1573109_G/A rna-XM_012103959.4 Inf 2.2250738585072e-308 7.8815603329288e-305 2.53290470469495
NC_056077.1:1573450_T/C rna-XM_012103959.4 Inf 2.2250738585072e-308 7.8815603329288e-305 2.53290470469495
NC_056077.1:1573460_A/G rna-XM_012103959.4 Inf 2.2250738585072e-308 7.8815603329288e-305 2.53290470469495
NC_056077.1:1574878_A/G rna-XM_012103959.4 Inf 2.2250738585072e-308 7.8815603329288e-305 2.53290470469495
NC_056077.1:1575085_C/T rna-XM_012103959.4 -Inf 2.2250738585072e-308 7.8815603329288e-305 -2.53290470469495
NC_056077.1:1576022_A/G rna-XM_012103959.4 Inf 2.2250738585072e-308 7.8815603329288e-305 2.53290470469495
NC_056077.1:2509665_G/A rna-XM_012103959.4 Inf 2.2250738585072e-308 7.8815603329288e-305 2.53290470469495
NC_056077.1:2610016_A/G rna-XM_012103959.4 Inf 2.2250738585072e-308 7.8815603329288e-305 2.53290470469495
s54800.1 rna-XM_012103959.4 Inf 2.2250738585072e-308 7.8815603329288e-305 2.53290470469495
s40068.1 rna-XM_012103959.4 -Inf 2.2250738585072e-308 7.8815603329288e-305 -2.53290470469495
ilmnseq_rs427130386 rna-XM_012103959.4 -Inf 2.2250738585072e-308 7.8815603329288e-305 -2.53290470469495
NC_056077.1:1573109_G/A rna-XM_042240624.1 Inf 2.2250738585072e-308 7.8815603329288e-305 5.4837270317635
NC_056077.1:1573450_T/C rna-XM_042240624.1 Inf 2.2250738585072e-308 7.8815603329288e-305 5.4837270317635
NC_056077.1:1573460_A/G rna-XM_042240624.1 Inf 2.2250738585072e-308 7.8815603329288e-305 5.4837270317635
NC_056077.1:1574878_A/G rna-XM_042240624.1 Inf 2.2250738585072e-308 7.8815603329288e-305 5.4837270317635
NC_056077.1:1575085_C/T rna-XM_042240624.1 -Inf 2.2250738585072e-308 7.8815603329288e-305 -5.4837270317635
NC_056077.1:1576022_A/G rna-XM_042240624.1 Inf 2.2250738585072e-308 7.8815603329288e-305 5.4837270317635
NC_056077.1:2509665_G/A rna-XM_042240624.1 Inf 2.2250738585072e-308 7.8815603329288e-305 5.4837270317635
NC_056077.1:2610016_A/G rna-XM_042240624.1 Inf 2.2250738585072e-308 7.8815603329288e-305 5.4837270317635
s54800.1 rna-XM_042240624.1 Inf 2.2250738585072e-308 7.8815603329288e-305 5.4837270317635
s40068.1 rna-XM_042240624.1 -Inf 2.2250738585072e-308 7.8815603329288e-305 -5.4837270317635
ilmnseq_rs427130386 rna-XM_042240624.1 -Inf 2.2250738585072e-308 7.8815603329288e-305 -5.4837270317635
NC_056077.1:1573109_G/A rna-XM_042240327.1 Inf 2.2250738585072e-308 7.8815603329288e-305 5.60612276215497
NC_056077.1:1573450_T/C rna-XM_042240327.1 Inf 2.2250738585072e-308 7.8815603329288e-305 5.60612276215497
NC_056077.1:1573460_A/G rna-XM_042240327.1 Inf 2.2250738585072e-308 7.8815603329288e-305 5.60612276215497
NC_056077.1:1574878_A/G rna-XM_042240327.1 Inf 2.2250738585072e-308 7.8815603329288e-305 5.60612276215497
NC_056077.1:1575085_C/T rna-XM_042240327.1 -Inf 2.2250738585072e-308 7.8815603329288e-305 -5.60612276215497
NC_056077.1:1576022_A/G rna-XM_042240327.1 Inf 2.2250738585072e-308 7.8815603329288e-305 5.60612276215497
NC_056077.1:2509665_G/A rna-XM_042240327.1 Inf 2.2250738585072e-308 7.8815603329288e-305 5.60612276215497
NC_056077.1:2610016_A/G rna-XM_042240327.1 Inf 2.2250738585072e-308 7.8815603329288e-305 5.60612276215497
s54800.1 rna-XM_042240327.1 Inf 2.2250738585072e-308 7.8815603329288e-305 5.60612276215497
s40068.1 rna-XM_042240327.1 -Inf 2.2250738585072e-308 7.8815603329288e-305 -5.60612276215497
ilmnseq_rs427130386 rna-XM_042240327.1 -Inf 2.2250738585072e-308 7.8815603329288e-305 -5.60612276215497
s25478.1 rna-XM_027961586.2 -Inf 2.2250738585072e-308 7.8815603329288e-305 -2.55770672198885
s25478.1 rna-XM_012104006.4 -Inf 2.2250738585072e-308 7.8815603329288e-305 -1.25927729230617
OAR24_4578313.1 rna-XM_012104006.4 Inf 2.2250738585072e-308 7.8815603329288e-305 1.25927729230617
NC_056077.1:2819195_C/T rna-XM_042239751.1 Inf 2.2250738585072e-308 7.8815603329288e-305 2.79393085660428
NC_056077.1:2819196_C/A rna-XM_042239751.1 Inf 2.2250738585072e-308 7.8815603329288e-305 2.79393085660428
s25478.1 rna-XM_004020728.3 -Inf 2.2250738585072e-308 7.8815603329288e-305 -1.73205151059581
OAR24_4578313.1 rna-XM_004020728.3 Inf 2.2250738585072e-308 7.8815603329288e-305 1.73205151059581
NC_056077.1:2610016_A/G rna-XM_042239934.1 Inf 2.2250738585072e-308 7.8815603329288e-305 2.88932559828921
s54800.1 rna-XM_042239934.1 Inf 2.2250738585072e-308 7.8815603329288e-305 2.88932559828921
s40068.1 rna-XM_042239934.1 -Inf 2.2250738585072e-308 7.8815603329288e-305 -2.88932559828921
ilmnseq_rs427130386 rna-XM_042239934.1 -Inf 2.2250738585072e-308 7.8815603329288e-305 -2.88932559828921
ilmnseq_rs427130386 rna-XM_004021152.5 -Inf 2.2250738585072e-308 7.8815603329288e-305 -2.31231098648757
s30772.1 rna-XR_003586928.2 -Inf 2.2250738585072e-308 7.8815603329288e-305 -1.69414926706845
ilmnseq_rs430028507 rna-XR_003586928.2 -Inf 2.2250738585072e-308 7.8815603329288e-305 -1.69414926706845
NC_056077.1:26857292_C/T rna-XM_042240532.1 Inf 2.2250738585072e-308 7.8815603329288e-305 7.81481395269054
NC_056077.1:26857292_C/T rna-XM_012104393.4 Inf 2.2250738585072e-308 7.8815603329288e-305 3.6403258063639
NC_056077.1:28478704_G/A rna-XM_042239955.1 Inf 2.2250738585072e-308 7.8815603329288e-305 2.29772801141589
NC_056077.1:28478704_G/A rna-XM_004020927.5 Inf 2.2250738585072e-308 7.8815603329288e-305 1.70162252426136
OAR24_31266500.1 rna-XM_042240021.1 -Inf 2.2250738585072e-308 7.8815603329288e-305 -3.74821372862476
OAR24_39945216.1 rna-XM_042240251.1 -Inf 2.2250738585072e-308 7.8815603329288e-305 -3.15871263668302
ilmnseq_rs411463491 rna-XM_042240388.1 Inf 2.2250738585072e-308 7.8815603329288e-305 1.97154898562951
NC_056078.1:3380747_A/G rna-XM_042241099.1 -Inf 2.2250738585072e-308 7.8815603329288e-305 -2.22935336975092
NC_056078.1:3392093_C/T rna-XM_042241099.1 -Inf 2.2250738585072e-308 7.8815603329288e-305 -2.22935336975092
OAR25_15029968.1 rna-XR_003586958.2 -Inf 2.2250738585072e-308 7.8815603329288e-305 -2.76264836955083
NC_056078.1:25589837_G/A rna-XM_042240751.1 -Inf 2.2250738585072e-308 7.8815603329288e-305 -3.00676471826719
ilmnseq_rs407567257 rna-XM_042240765.1 -Inf 2.2250738585072e-308 7.8815603329288e-305 -2.44478399121325
ilmnseq_rs407567257 rna-XM_042240937.1 -Inf 2.2250738585072e-308 7.8815603329288e-305 -3.83445751017393
OAR25_35786020.1 rna-XM_027962300.2 -Inf 2.2250738585072e-308 7.8815603329288e-305 -1.3082971663256
OAR26_5333971.1 rna-XR_006058182.1 Inf 2.2250738585072e-308 7.8815603329288e-305 2.50488898931838
OAR26_8299529.1 rna-XR_006058182.1 Inf 2.2250738585072e-308 7.8815603329288e-305 2.50488898931838
OAR26_8503224.1_F2BT rna-XR_006058182.1 Inf 2.2250738585072e-308 7.8815603329288e-305 2.50488898931838
ilmnseq_rs398766271 rna-XR_006058182.1 Inf 2.2250738585072e-308 7.8815603329288e-305 2.50488898931838
ilmnseq_rs400647147 rna-XR_006058182.1 -Inf 2.2250738585072e-308 7.8815603329288e-305 -2.50488898931838
NC_056079.1:6293934_T/C rna-XM_027962696.2 -Inf 2.2250738585072e-308 7.8815603329288e-305 -6.17810144565688
NC_056079.1:6294090_G/A rna-XM_027962696.2 -Inf 2.2250738585072e-308 7.8815603329288e-305 -6.17810144565688
NC_056079.1:6293934_T/C rna-XM_012105669.4 -Inf 2.2250738585072e-308 7.8815603329288e-305 -1.3082971663256
NC_056079.1:6294090_G/A rna-XM_012105669.4 -Inf 2.2250738585072e-308 7.8815603329288e-305 -1.3082971663256
ilmnseq_rs405623841 rna-XR_006058185.1 -Inf 2.2250738585072e-308 7.8815603329288e-305 -1.26711935380896
OAR26_16942081.1 rna-XR_006058185.1 -Inf 2.2250738585072e-308 7.8815603329288e-305 -1.26711935380896
OAR26_17058139.1 rna-XR_006058185.1 -Inf 2.2250738585072e-308 7.8815603329288e-305 -1.26711935380896
NC_056079.1:14235251_G/A rna-XM_042241312.1 -Inf 2.2250738585072e-308 7.8815603329288e-305 -1.14010776044252
NC_056079.1:15634385_A/G rna-XM_042241312.1 -Inf 2.2250738585072e-308 7.8815603329288e-305 -1.14010776044252
OAR26_17946946.1 rna-XM_042241321.1 -Inf 2.2250738585072e-308 7.8815603329288e-305 -1.36438062630384
s65250.1 rna-XM_042241321.1 -Inf 2.2250738585072e-308 7.8815603329288e-305 -1.36438062630384
OAR26_18424194.1 rna-XR_006058171.1 Inf 2.2250738585072e-308 7.8815603329288e-305 2.88932559828921
s47697.1 rna-XM_012105811.3 -Inf 2.2250738585072e-308 7.8815603329288e-305 -2.73666170112086
OAR26_22140716_X.1 rna-XM_012105811.3 -Inf 2.2250738585072e-308 7.8815603329288e-305 -2.73666170112086
ilmnseq_rs422170937 rna-XM_012105811.3 -Inf 2.2250738585072e-308 7.8815603329288e-305 -2.73666170112086
OAR26_22921432.1 rna-XM_012105811.3 -Inf 2.2250738585072e-308 7.8815603329288e-305 -2.73666170112086
s31144.1 rna-XM_042241468.1 Inf 2.2250738585072e-308 7.8815603329288e-305 1.24495268016898
OAR26_30335417.1 rna-XM_042241432.1 -Inf 2.2250738585072e-308 7.8815603329288e-305 -3.6403258063639
OAR26_30797071.1 rna-XM_042241432.1 -Inf 2.2250738585072e-308 7.8815603329288e-305 -3.6403258063639
OAR26_30832202.1 rna-XM_042241432.1 -Inf 2.2250738585072e-308 7.8815603329288e-305 -3.6403258063639
OAR26_36755220.1 rna-XM_027962632.2 -Inf 2.2250738585072e-308 7.8815603329288e-305 -1.25927729230617
NC_056079.1:32124827_A/G rna-XM_042241521.1 Inf 2.2250738585072e-308 7.8815603329288e-305 5.17110733208435
OAR26_38333147.1 rna-XM_042241521.1 Inf 2.2250738585072e-308 7.8815603329288e-305 5.17110733208435
s47578.1 rna-XM_012106019.4 Inf 2.2250738585072e-308 7.8815603329288e-305 2.06909167932439
s47578.1 rna-XM_027962493.2 Inf 2.2250738585072e-308 7.8815603329288e-305 2.06909167932439
NC_056079.1:37015400_T/C rna-XM_027962735.2 Inf 2.2250738585072e-308 7.8815603329288e-305 5.89983217472368
NC_056079.1:37088752_G/A rna-XM_027962735.2 Inf 2.2250738585072e-308 7.8815603329288e-305 5.89983217472368
NC_056079.1:39535414_C/T rna-XR_001436791.3 Inf 2.2250738585072e-308 7.8815603329288e-305 4.54485356987397
NC_056080.1:5812790_C/T rna-XR_006058383.1 Inf 2.2250738585072e-308 7.8815603329288e-305 1.71329861367111
NC_056080.1:6255046_T/C rna-XR_006058383.1 -Inf 2.2250738585072e-308 7.8815603329288e-305 -1.71329861367111
NC_056080.1:6255049_G/C rna-XR_006058383.1 -Inf 2.2250738585072e-308 7.8815603329288e-305 -1.71329861367111
s22870.1 rna-XM_042242435.1 -Inf 2.2250738585072e-308 7.8815603329288e-305 -4.35684524437211
OARX_25160755.1 rna-XM_042242435.1 Inf 2.2250738585072e-308 7.8815603329288e-305 4.35684524437211
OARX_30312445.1 rna-XM_027963307.2 Inf 2.2250738585072e-308 7.8815603329288e-305 2.3356959499294
OARX_30312445.1 rna-XM_042242236.1 Inf 2.2250738585072e-308 7.8815603329288e-305 2.3356959499294
s65847.1 rna-XM_015105264.3 -Inf 2.2250738585072e-308 7.8815603329288e-305 -1.23034657484877
NC_056080.1:56111723_A/G rna-XM_042241531.1 Inf 2.2250738585072e-308 7.8815603329288e-305 6.42531655144786
NC_056080.1:56111726_A/G rna-XM_042241531.1 Inf 2.2250738585072e-308 7.8815603329288e-305 6.42531655144786
NC_056080.1:56128188_A/T rna-XM_042242024.1 Inf 2.2250738585072e-308 7.8815603329288e-305 6.01057504839757
NC_056080.1:56128188_A/T rna-XM_027963082.2 Inf 2.2250738585072e-308 7.8815603329288e-305 5.03592923508418
s55183.1 rna-XM_042241603.1 -Inf 2.2250738585072e-308 7.8815603329288e-305 -4.63973819207745
s06460.1 rna-XM_042242260.1 Inf 2.2250738585072e-308 7.8815603329288e-305 4.35684524437211
OARX_119932740_X.1 rna-XM_042242260.1 -Inf 2.2250738585072e-308 7.8815603329288e-305 -4.35684524437211
OARX_119953271.1 rna-XM_012107264.4 -Inf 2.2250738585072e-308 7.8815603329288e-305 -1.35078281937856
OARX_126170081.1 rna-XM_012107264.4 -Inf 2.2250738585072e-308 7.8815603329288e-305 -1.35078281937856
OARX_126170081.1 rna-XM_042242581.1 -Inf 2.2250738585072e-308 7.8815603329288e-305 -1.14666511217056
OARX_125425048.1 rna-XM_042242581.1 -Inf 2.2250738585072e-308 7.8815603329288e-305 -1.14666511217056
s18421.1 rna-XM_042242205.1 Inf 2.2250738585072e-308 7.8815603329288e-305 8.45274129544168
OARX_85338723.1 rna-XM_042242205.1 Inf 2.2250738585072e-308 7.8815603329288e-305 8.45274129544168
NC_056080.1:114268867_A/G rna-XM_042242093.1 Inf 2.2250738585072e-308 7.8815603329288e-305 9.22877212677204
OARX_73769365.1 rna-XM_015105073.3 -Inf 2.2250738585072e-308 7.8815603329288e-305 -2.28838498832924
OARX_74042896.1 rna-XM_015105073.3 -Inf 2.2250738585072e-308 7.8815603329288e-305 -2.28838498832924
OARX_74393538.1 rna-XM_015105073.3 -Inf 2.2250738585072e-308 7.8815603329288e-305 -2.28838498832924
NC_056080.1:116183476_G/A rna-XR_006058377.1 Inf 2.2250738585072e-308 7.8815603329288e-305 3.29583548704534
NC_056080.1:116183482_C/T rna-XR_006058377.1 Inf 2.2250738585072e-308 7.8815603329288e-305 3.29583548704534
OARX_82205212.1 rna-XM_027963596.2 -Inf 2.2250738585072e-308 7.8815603329288e-305 -1.69414926706845
OARX_81807292.1 rna-XM_027963596.2 -Inf 2.2250738585072e-308 7.8815603329288e-305 -1.69414926706845
OARX_91962703.1 rna-XM_012107655.4 Inf 2.2250738585072e-308 7.8815603329288e-305 4.35684524437211
OARX_93308477.1 rna-XM_012107655.4 Inf 2.2250738585072e-308 7.8815603329288e-305 4.35684524437211
NC_056054.1:818639_C/T rna-XM_042239530.1 189812531.248503 6.64689742203201e-64 1.40698920117654e-60 2.70156563875713
NC_056054.1:818639_C/T rna-XM_027962335.2 189812531.248503 6.64689742203201e-64 1.40698920117654e-60 3.27219656184683
NC_056054.1:3648331_T/C rna-XM_027967151.2 189812531.248503 6.64689742203201e-64 1.40698920117654e-60 6.72457698497789
NC_056054.1:3648331_T/C rna-XM_042244477.1 189812531.248503 6.64689742203201e-64 1.40698920117654e-60 3.67877703049647
NC_056054.1:8101307_C/T rna-XM_042245132.1 -189812531.248503 6.64689742203201e-64 1.40698920117654e-60 -6.78030734284395
NC_056054.1:8101708_C/T rna-XM_042245132.1 -189812531.248503 6.64689742203201e-64 1.40698920117654e-60 -6.78030734284395
s62446.1 rna-XM_027967834.2 189812531.248503 6.64689742203201e-64 1.40698920117654e-60 6.78311232144051
ilmnseq_rs403106015 rna-XM_027967834.2 189812531.248503 6.64689742203201e-64 1.40698920117654e-60 6.78311232144051
s45720.1 rna-XM_012105711.4 189812531.248503 6.64689742203201e-64 1.40698920117654e-60 3.40779510925458
NC_056054.1:14466626_A/G rna-XM_012105711.4 189812531.248503 6.64689742203201e-64 1.40698920117654e-60 3.40779510925458
NC_056054.1:18112486_A/G rna-XM_042246883.1 -189812531.248503 6.64689742203201e-64 1.40698920117654e-60 -3.01580012874505
NC_056054.1:18118092_A/G rna-XM_042246883.1 -189812531.248503 6.64689742203201e-64 1.40698920117654e-60 -3.01580012874505
NC_056054.1:18121215_T/C rna-XM_042246883.1 -189812531.248503 6.64689742203201e-64 1.40698920117654e-60 -3.01580012874505
NC_056054.1:18112486_A/G rna-XM_042246894.1 -189812531.248503 6.64689742203201e-64 1.40698920117654e-60 -3.76270262652669
NC_056054.1:18118092_A/G rna-XM_042246894.1 -189812531.248503 6.64689742203201e-64 1.40698920117654e-60 -3.76270262652669
NC_056054.1:18121215_T/C rna-XM_042246894.1 -189812531.248503 6.64689742203201e-64 1.40698920117654e-60 -3.76270262652669
NC_056054.1:18112486_A/G rna-XM_042246839.1 -189812531.248503 6.64689742203201e-64 1.40698920117654e-60 -3.67721096806942
NC_056054.1:18118092_A/G rna-XM_042246839.1 -189812531.248503 6.64689742203201e-64 1.40698920117654e-60 -3.67721096806942
NC_056054.1:18121215_T/C rna-XM_042246839.1 -189812531.248503 6.64689742203201e-64 1.40698920117654e-60 -3.67721096806942
NC_056054.1:18121646_G/A rna-XM_042239750.1 189812531.248503 6.64689742203201e-64 1.40698920117654e-60 1.69414926706845
NC_056054.1:18250502_T/C rna-XM_042239750.1 189812531.248503 6.64689742203201e-64 1.40698920117654e-60 1.69414926706845
s72347.1 rna-XM_042239750.1 189812531.248503 6.64689742203201e-64 1.40698920117654e-60 1.69414926706845
NC_056054.1:19969833_T/C rna-XM_042239930.1 -189812531.248503 6.64689742203201e-64 1.40698920117654e-60 -7.21297334631264
s72347.1 rna-XM_027969148.2 189812531.248503 6.64689742203201e-64 1.40698920117654e-60 1.23034657484877
NC_056054.1:19972473_C/T rna-XR_003587212.1 189812531.248503 6.64689742203201e-64 1.40698920117654e-60 1.7423063434733
NC_056054.1:27613782_C/G rna-XM_012149371.3 -189812531.248503 6.64689742203201e-64 1.40698920117654e-60 -5.46151013381131
NC_056054.1:29434667_C/T rna-XM_012149371.3 -189812531.248503 6.64689742203201e-64 1.40698920117654e-60 -5.46151013381131
NC_056054.1:28326830_T/C rna-XM_042248388.1 189812531.248503 6.64689742203201e-64 1.40698920117654e-60 3.97482627660798
NC_056054.1:29310744_C/T rna-XM_042248388.1 189812531.248503 6.64689742203201e-64 1.40698920117654e-60 3.97482627660798
NC_056054.1:29050331_C/G rna-XR_003587376.1 189812531.248503 6.64689742203201e-64 1.40698920117654e-60 1.23336136920709
NC_056054.1:29434626_G/A rna-XR_003587376.1 189812531.248503 6.64689742203201e-64 1.40698920117654e-60 1.23336136920709
NC_056054.1:29450022_A/G rna-XR_003587376.1 189812531.248503 6.64689742203201e-64 1.40698920117654e-60 1.23336136920709
OAR1_44090814.1 rna-XM_042249324.1 -189812531.248503 6.64689742203201e-64 1.40698920117654e-60 -5.69138129995031
NC_056054.1:42685123_C/T rna-XM_042249400.1 -189812531.248503 6.64689742203201e-64 1.40698920117654e-60 -2.3356959499294
NC_056054.1:42685123_C/T rna-XM_042249446.1 -189812531.248503 6.64689742203201e-64 1.40698920117654e-60 -2.3356959499294
OAR1_59824227.1 rna-XM_027964709.1 189812531.248503 6.64689742203201e-64 1.40698920117654e-60 1.26711935380896
NC_056054.1:68290065_A/C rna-XM_042240449.1 189812531.248503 6.64689742203201e-64 1.40698920117654e-60 1.79601941851667
NC_056054.1:68290723_T/C rna-XM_042240449.1 189812531.248503 6.64689742203201e-64 1.40698920117654e-60 1.79601941851667
OAR1_75006164.1 rna-XM_027972163.2 189812531.248503 6.64689742203201e-64 1.40698920117654e-60 4.52374663550496
NC_056054.1:87046447_C/G rna-XR_006060269.1 189812531.248503 6.64689742203201e-64 1.40698920117654e-60 2.14219399677546
NC_056054.1:87351491_A/T rna-XM_027972745.2 189812531.248503 6.64689742203201e-64 1.40698920117654e-60 3.75873924777088
s52860.1 rna-XM_042252572.1 -189812531.248503 6.64689742203201e-64 1.40698920117654e-60 -6.86591701570133
NC_056054.1:89893430_G/C rna-XR_006060451.1 189812531.248503 6.64689742203201e-64 1.40698920117654e-60 2.29333022434112
OAR1_104879545.1 rna-XM_042253496.1 -189812531.248503 6.64689742203201e-64 1.40698920117654e-60 -5.22992929128115
NC_056054.1:100509265_A/G rna-XM_027974672.2 189812531.248503 6.64689742203201e-64 1.40698920117654e-60 2.68903901015173
s62883.1 rna-XM_027974672.2 189812531.248503 6.64689742203201e-64 1.40698920117654e-60 2.68903901015173
DU317751_332.1 rna-XM_042255027.1 -189812531.248503 6.64689742203201e-64 1.40698920117654e-60 -1.73740374634898
NC_056054.1:104318454_G/A rna-XM_042254359.1 189812531.248503 6.64689742203201e-64 1.40698920117654e-60 6.72446491641831
s03716.1 rna-XM_042254489.1 189812531.248503 6.64689742203201e-64 1.40698920117654e-60 3.19328335130523
NC_056054.1:105208726_C/T rna-XM_042254489.1 189812531.248503 6.64689742203201e-64 1.40698920117654e-60 3.19328335130523
s03716.1 rna-XM_027975549.2 189812531.248503 6.64689742203201e-64 1.40698920117654e-60 4.219994596164
NC_056054.1:105208726_C/T rna-XM_027975549.2 189812531.248503 6.64689742203201e-64 1.40698920117654e-60 4.219994596164
s03716.1 rna-XM_042254527.1 189812531.248503 6.64689742203201e-64 1.40698920117654e-60 5.48508633830155
NC_056054.1:105208726_C/T rna-XM_042254527.1 189812531.248503 6.64689742203201e-64 1.40698920117654e-60 5.48508633830155
NC_056054.1:110910563_C/T rna-XM_042256505.1 189812531.248503 6.64689742203201e-64 1.40698920117654e-60 2.57124219154127
NC_056054.1:111372081_A/G rna-XM_042256505.1 189812531.248503 6.64689742203201e-64 1.40698920117654e-60 2.57124219154127
NC_056054.1:113399276_G/C rna-XM_042256810.1 -189812531.248503 6.64689742203201e-64 1.40698920117654e-60 -4.49268153774496
NC_056054.1:113399276_G/C rna-XM_042256881.1 -189812531.248503 6.64689742203201e-64 1.40698920117654e-60 -4.49268153774496
NC_056054.1:113399276_G/C rna-XM_042256898.1 -189812531.248503 6.64689742203201e-64 1.40698920117654e-60 -2.08082907466932
NC_056054.1:131262781_C/T rna-XR_003587267.1 189812531.248503 6.64689742203201e-64 1.40698920117654e-60 1.23034657484877
OAR1_143619126.1 rna-XM_042243565.1 -189812531.248503 6.64689742203201e-64 1.40698920117654e-60 -1.69810412341927
OAR1_158057964.1 rna-XM_042230317.1 -189812531.248503 6.64689742203201e-64 1.40698920117654e-60 -2.3356959499294
OAR1_159475689_X.1 rna-XM_042230317.1 -189812531.248503 6.64689742203201e-64 1.40698920117654e-60 -2.3356959499294
NC_056054.1:165418225_C/T rna-XM_012188930.4 189812531.248503 6.64689742203201e-64 1.40698920117654e-60 2.50751148626416
NC_056054.1:166033375_C/A rna-XM_012189027.4 -189812531.248503 6.64689742203201e-64 1.40698920117654e-60 -8.02133958619847
NC_056054.1:166033386_A/G rna-XM_012189027.4 -189812531.248503 6.64689742203201e-64 1.40698920117654e-60 -8.02133958619847
NC_056054.1:166033794_C/T rna-XM_012189027.4 -189812531.248503 6.64689742203201e-64 1.40698920117654e-60 -8.02133958619847
NC_056054.1:165418225_C/T rna-XM_042230834.1 189812531.248503 6.64689742203201e-64 1.40698920117654e-60 1.69414926706845
NC_056054.1:178668571_G/A rna-XM_042231179.1 189812531.248503 6.64689742203201e-64 1.40698920117654e-60 1.79601941851667
OAR1_192537175.1 rna-XM_015092447.3 -189812531.248503 6.64689742203201e-64 1.40698920117654e-60 -6.4779569971918
NC_056054.1:178668571_G/A rna-XM_015092447.3 189812531.248503 6.64689742203201e-64 1.40698920117654e-60 6.4779569971918
OAR1_193978949.1 rna-XM_015092447.3 -189812531.248503 6.64689742203201e-64 1.40698920117654e-60 -6.4779569971918
OAR1_199532443.1 rna-XM_027980271.2 189812531.248503 6.64689742203201e-64 1.40698920117654e-60 2.68903901015173
ilmnseq_rs408585384 rna-XM_027980271.2 189812531.248503 6.64689742203201e-64 1.40698920117654e-60 2.68903901015173
OAR1_199973788.1 rna-XM_027980271.2 189812531.248503 6.64689742203201e-64 1.40698920117654e-60 2.68903901015173
NC_056054.1:185501896_G/A rna-XM_027980271.2 189812531.248503 6.64689742203201e-64 1.40698920117654e-60 2.68903901015173
OAR1_204120440.1 rna-XM_004002985.5 189812531.248503 6.64689742203201e-64 1.40698920117654e-60 4.64267187845389
OAR1_204922304.1 rna-XM_042232539.1 189812531.248503 6.64689742203201e-64 1.40698920117654e-60 1.23336136920709
NC_056054.1:190054400_C/A rna-XM_042232553.1 -189812531.248503 6.64689742203201e-64 1.40698920117654e-60 -5.83868385502161
OAR1_205596006.1 rna-XM_042232553.1 -189812531.248503 6.64689742203201e-64 1.40698920117654e-60 -5.83868385502161
OAR1_209949777.1 rna-XM_042233000.1 189812531.248503 6.64689742203201e-64 1.40698920117654e-60 6.34995799619207
OAR1_209949777.1 rna-XM_004023405.5 189812531.248503 6.64689742203201e-64 1.40698920117654e-60 1.88871568568517
OAR1_212938417.1 rna-XR_006056367.1 189812531.248503 6.64689742203201e-64 1.40698920117654e-60 1.88871568568517
OAR1_213444612.1 rna-XR_006056367.1 189812531.248503 6.64689742203201e-64 1.40698920117654e-60 1.88871568568517
OAR1_214203546.1 rna-XR_006056367.1 189812531.248503 6.64689742203201e-64 1.40698920117654e-60 1.88871568568517
NC_056054.1:201240408_A/C rna-XM_027957512.2 189812531.248503 6.64689742203201e-64 1.40698920117654e-60 1.3082971663256
OAR1_218845331.1 rna-XR_006056451.1 -189812531.248503 6.64689742203201e-64 1.40698920117654e-60 -2.13872322458831
OAR1_220868663.1 rna-XR_006056451.1 -189812531.248503 6.64689742203201e-64 1.40698920117654e-60 -2.13872322458831
OAR1_220898332.1 rna-XR_006056451.1 -189812531.248503 6.64689742203201e-64 1.40698920117654e-60 -2.13872322458831
OAR1_220868663.1 rna-XM_027957913.2 -189812531.248503 6.64689742203201e-64 1.40698920117654e-60 -4.88701959725947
OAR1_220898332.1 rna-XM_027957913.2 -189812531.248503 6.64689742203201e-64 1.40698920117654e-60 -4.88701959725947
OAR1_221058805_X.1 rna-XM_027957913.2 -189812531.248503 6.64689742203201e-64 1.40698920117654e-60 -4.88701959725947
NC_056054.1:226743309_T/C rna-XM_027958790.2 189812531.248503 6.64689742203201e-64 1.40698920117654e-60 2.30598210635367
s39542.1 rna-XM_027960016.2 189812531.248503 6.64689742203201e-64 1.40698920117654e-60 2.69607820640232
OAR1_272076405.1 rna-XM_027960016.2 189812531.248503 6.64689742203201e-64 1.40698920117654e-60 2.69607820640232
s39542.1 rna-XM_042236457.1 189812531.248503 6.64689742203201e-64 1.40698920117654e-60 3.48284003913412
OAR1_272076405.1 rna-XM_042236457.1 189812531.248503 6.64689742203201e-64 1.40698920117654e-60 3.48284003913412
s41984.1 rna-XM_042236570.1 189812531.248503 6.64689742203201e-64 1.40698920117654e-60 2.52931685746427
s39542.1 rna-XM_042236609.1 189812531.248503 6.64689742203201e-64 1.40698920117654e-60 6.80321067558754
OAR1_272076405.1 rna-XM_042236609.1 189812531.248503 6.64689742203201e-64 1.40698920117654e-60 6.80321067558754
s12344.1 rna-XR_001023806.4 -189812531.248503 6.64689742203201e-64 1.40698920117654e-60 -2.13872322458831
NC_056054.1:259988647_C/G rna-XM_042237186.1 189812531.248503 6.64689742203201e-64 1.40698920117654e-60 2.64182667417939
NC_056054.1:263485932_A/G rna-XM_027960710.2 -189812531.248503 6.64689742203201e-64 1.40698920117654e-60 -0.823532135483454
s46315.1 rna-XM_042237482.1 -189812531.248503 6.64689742203201e-64 1.40698920117654e-60 -7.92939027224259
s35781.1 rna-XM_042237482.1 -189812531.248503 6.64689742203201e-64 1.40698920117654e-60 -7.92939027224259
NC_056054.1:263904880_G/A rna-XM_042237604.1 189812531.248503 6.64689742203201e-64 1.40698920117654e-60 7.51313257983746
NC_056054.1:264804184_G/A rna-XM_042237604.1 189812531.248503 6.64689742203201e-64 1.40698920117654e-60 7.51313257983746
OAR1_286827713.1 rna-XM_042237628.1 189812531.248503 6.64689742203201e-64 1.40698920117654e-60 2.02564931263249
OAR1_286827713.1 rna-XM_027961174.2 189812531.248503 6.64689742203201e-64 1.40698920117654e-60 5.84797013007684
OAR1_286827713.1 rna-XM_042237829.1 189812531.248503 6.64689742203201e-64 1.40698920117654e-60 5.82848551709193
OAR1_289384749.1 rna-XM_027961467.2 189812531.248503 6.64689742203201e-64 1.40698920117654e-60 3.08068298344782
ilmnseq_rs411520649 rna-XM_027961467.2 189812531.248503 6.64689742203201e-64 1.40698920117654e-60 3.08068298344782
s04125.1 rna-XM_042242809.1 -189812531.248503 6.64689742203201e-64 1.40698920117654e-60 -2.94010757344443
NC_056055.1:9382601_G/A rna-XM_042242809.1 189812531.248503 6.64689742203201e-64 1.40698920117654e-60 2.94010757344443
NC_056055.1:9382601_G/A rna-XM_042242862.1 189812531.248503 6.64689742203201e-64 1.40698920117654e-60 2.44478399121325
NC_056055.1:9382601_G/A rna-XM_042242857.1 189812531.248503 6.64689742203201e-64 1.40698920117654e-60 1.1945234608108
s68471.1 rna-XM_004004029.5 189812531.248503 6.64689742203201e-64 1.40698920117654e-60 2.02564931263249
s28736.1 rna-XM_004004029.5 189812531.248503 6.64689742203201e-64 1.40698920117654e-60 2.02564931263249
NC_056055.1:14090141_G/A rna-XM_004004029.5 189812531.248503 6.64689742203201e-64 1.40698920117654e-60 2.02564931263249
OAR2_31404234_X.1 rna-XM_042243033.1 189812531.248503 6.64689742203201e-64 1.40698920117654e-60 3.48284003913412
OAR2_31412377.1 rna-XM_042243033.1 189812531.248503 6.64689742203201e-64 1.40698920117654e-60 3.48284003913412
OAR2_31564696.1 rna-XM_042243033.1 189812531.248503 6.64689742203201e-64 1.40698920117654e-60 3.48284003913412
NC_056055.1:29330728_C/T rna-XM_027964231.2 189812531.248503 6.64689742203201e-64 1.40698920117654e-60 5.00296964757233
NC_056055.1:29330731_C/T rna-XM_027964231.2 189812531.248503 6.64689742203201e-64 1.40698920117654e-60 5.00296964757233
OAR2_31404234_X.1 rna-XM_042243046.1 189812531.248503 6.64689742203201e-64 1.40698920117654e-60 3.0099649086069
OAR2_31412377.1 rna-XM_042243046.1 189812531.248503 6.64689742203201e-64 1.40698920117654e-60 3.0099649086069
OAR2_31564696.1 rna-XM_042243046.1 189812531.248503 6.64689742203201e-64 1.40698920117654e-60 3.0099649086069
OAR2_36768324.1 rna-XM_042244830.1 -189812531.248503 6.64689742203201e-64 1.40698920117654e-60 -7.10793562930083
ilmnseq_rs403813172 rna-XM_027963899.2 -189812531.248503 6.64689742203201e-64 1.40698920117654e-60 -2.3356959499294
NC_056055.1:37529042_A/G rna-XM_042243095.1 189812531.248503 6.64689742203201e-64 1.40698920117654e-60 5.31559763215561
NC_056055.1:37529043_A/T rna-XM_042243095.1 189812531.248503 6.64689742203201e-64 1.40698920117654e-60 5.31559763215561
NC_056055.1:43408772_T/C rna-XM_042243162.1 -189812531.248503 6.64689742203201e-64 1.40698920117654e-60 -5.12334908462314
NC_056055.1:43470940_G/A rna-XM_027964373.2 189812531.248503 6.64689742203201e-64 1.40698920117654e-60 2.57124219154127
NC_056055.1:43470940_G/A rna-XM_027964369.2 189812531.248503 6.64689742203201e-64 1.40698920117654e-60 1.26711935380896
OAR2_54492353.1 rna-XR_003588356.1 189812531.248503 6.64689742203201e-64 1.40698920117654e-60 1.1945234608108
OAR2_69370595.1 rna-XR_006058657.1 189812531.248503 6.64689742203201e-64 1.40698920117654e-60 2.34846472442298
ilmnseq_rs408621254 rna-XM_042243362.1 189812531.248503 6.64689742203201e-64 1.40698920117654e-60 2.70156563875713
s58444.1 rna-XM_042243362.1 189812531.248503 6.64689742203201e-64 1.40698920117654e-60 2.70156563875713
DU485802_126.1_F2BT rna-XM_012123804.4 189812531.248503 6.64689742203201e-64 1.40698920117654e-60 4.36786467135616
s59080.1 rna-XM_042243403.1 -189812531.248503 6.64689742203201e-64 1.40698920117654e-60 -6.72245971622192
s46929.1 rna-XM_042243429.1 -189812531.248503 6.64689742203201e-64 1.40698920117654e-60 -1.04041453733466
OAR2_88993798.1 rna-XM_042243454.1 189812531.248503 6.64689742203201e-64 1.40698920117654e-60 1.7423063434733
s19895.1 rna-XM_042243454.1 189812531.248503 6.64689742203201e-64 1.40698920117654e-60 1.7423063434733
OAR2_88993798.1 rna-XR_006058673.1 189812531.248503 6.64689742203201e-64 1.40698920117654e-60 2.57124219154127
s19895.1 rna-XR_006058673.1 189812531.248503 6.64689742203201e-64 1.40698920117654e-60 2.57124219154127
ilmnseq_rs422285863 rna-XM_042243479.1 -189812531.248503 6.64689742203201e-64 1.40698920117654e-60 -6.02903986004976
s40411.1 rna-XM_012108174.3 -189812531.248503 6.64689742203201e-64 1.40698920117654e-60 -1.64706427096691
NC_056055.1:101683959_A/G rna-XR_006058688.1 189812531.248503 6.64689742203201e-64 1.40698920117654e-60 2.63046266200002
NC_056055.1:103573685_G/C rna-XM_012128493.4 189812531.248503 6.64689742203201e-64 1.40698920117654e-60 3.55834391453385
NC_056055.1:103584809_G/A rna-XM_012128493.4 189812531.248503 6.64689742203201e-64 1.40698920117654e-60 3.55834391453385
ilmnseq_rs403697167 rna-XM_012130979.4 189812531.248503 6.64689742203201e-64 1.40698920117654e-60 6.35414007774267
ilmnseq_rs403697167 rna-XM_012131005.4 189812531.248503 6.64689742203201e-64 1.40698920117654e-60 5.17298989009479
OAR2_140726913.1 rna-XM_012132415.4 189812531.248503 6.64689742203201e-64 1.40698920117654e-60 2.86755028283884
s73897.1 rna-XM_042243686.1 -189812531.248503 6.64689742203201e-64 1.40698920117654e-60 -5.31471049841066
OAR2_142784969.1 rna-XM_015093347.3 189812531.248503 6.64689742203201e-64 1.40698920117654e-60 3.83685254851448
OAR2_159106618.1 rna-XM_042244903.1 -189812531.248503 6.64689742203201e-64 1.40698920117654e-60 -3.14983360546709
ilmnseq_rs423605168 rna-XM_012136474.4 189812531.248503 6.64689742203201e-64 1.40698920117654e-60 3.08068298344782
s56929.1 rna-XM_012136474.4 189812531.248503 6.64689742203201e-64 1.40698920117654e-60 3.08068298344782
OAR2_161141166.1 rna-XM_012136474.4 189812531.248503 6.64689742203201e-64 1.40698920117654e-60 3.08068298344782
s36346.1 rna-XM_012136501.4 -189812531.248503 6.64689742203201e-64 1.40698920117654e-60 -8.00971367352395
OAR2_160296103.1 rna-XM_012136501.4 -189812531.248503 6.64689742203201e-64 1.40698920117654e-60 -8.00971367352395
NC_056055.1:151951581_G/T rna-XR_006058996.1 189812531.248503 6.64689742203201e-64 1.40698920117654e-60 1.1945234608108
OAR2_166400154.1 rna-XM_012137115.3 -189812531.248503 6.64689742203201e-64 1.40698920117654e-60 -2.3356959499294
NC_056055.1:156963965_G/A rna-XM_042243892.1 -189812531.248503 6.64689742203201e-64 1.40698920117654e-60 -2.13872322458831
s17834.1 rna-XM_042243892.1 -189812531.248503 6.64689742203201e-64 1.40698920117654e-60 -2.13872322458831
NC_056055.1:157473758_C/T rna-XM_042243897.1 189812531.248503 6.64689742203201e-64 1.40698920117654e-60 4.33393128297195
NC_056055.1:158053629_C/T rna-XM_042243897.1 189812531.248503 6.64689742203201e-64 1.40698920117654e-60 4.33393128297195
NC_056055.1:158053634_C/T rna-XM_042243897.1 189812531.248503 6.64689742203201e-64 1.40698920117654e-60 4.33393128297195
s18151.1 rna-XM_027964987.2 189812531.248503 6.64689742203201e-64 1.40698920117654e-60 1.7423063434733
NC_056055.1:199148603_C/T rna-XR_006058804.1 -189812531.248503 6.64689742203201e-64 1.40698920117654e-60 -4.42930840391251
OAR2_210597352.1 rna-XM_042244011.1 189812531.248503 6.64689742203201e-64 1.40698920117654e-60 1.26711935380896
NC_056055.1:202859198_C/T rna-XR_001434152.3 189812531.248503 6.64689742203201e-64 1.40698920117654e-60 1.88871568568517
NC_056055.1:202859377_C/T rna-XR_001434152.3 189812531.248503 6.64689742203201e-64 1.40698920117654e-60 1.88871568568517
NC_056055.1:203506866_G/T rna-XR_001434152.3 189812531.248503 6.64689742203201e-64 1.40698920117654e-60 1.88871568568517
NC_056055.1:204057808_C/T rna-XM_027965072.2 189812531.248503 6.64689742203201e-64 1.40698920117654e-60 2.44478399121325
NC_056055.1:204057808_C/T rna-XM_042244948.1 189812531.248503 6.64689742203201e-64 1.40698920117654e-60 3.90636365519123
NC_056055.1:204057808_C/T rna-XM_042244956.1 189812531.248503 6.64689742203201e-64 1.40698920117654e-60 3.19328335130523
NC_056055.1:204798389_A/G rna-XM_012142988.3 -189812531.248503 6.64689742203201e-64 1.40698920117654e-60 -5.62451529054589
NC_056055.1:204921608_A/G rna-XM_042244987.1 -189812531.248503 6.64689742203201e-64 1.40698920117654e-60 -5.74047470655728
NC_056055.1:204921608_A/G rna-XM_042244988.1 -189812531.248503 6.64689742203201e-64 1.40698920117654e-60 -4.92980308020629
OAR2_222355235.1 rna-XR_003588257.2 189812531.248503 6.64689742203201e-64 1.40698920117654e-60 3.08068298344782
OAR2_223475546.1 rna-XM_042244163.1 189812531.248503 6.64689742203201e-64 1.40698920117654e-60 7.15561379456295
OAR2_223562162_X.1 rna-XM_042244163.1 189812531.248503 6.64689742203201e-64 1.40698920117654e-60 7.15561379456295
OAR2_223862860_X.1 rna-XM_042244163.1 189812531.248503 6.64689742203201e-64 1.40698920117654e-60 7.15561379456295
OAR2_223475546.1 rna-XM_042244165.1 189812531.248503 6.64689742203201e-64 1.40698920117654e-60 7.09168617376548
OAR2_223562162_X.1 rna-XM_042244165.1 189812531.248503 6.64689742203201e-64 1.40698920117654e-60 7.09168617376548
OAR2_223862860_X.1 rna-XM_042244165.1 189812531.248503 6.64689742203201e-64 1.40698920117654e-60 7.09168617376548
OAR2_233477500.1 rna-XR_003588036.2 189812531.248503 6.64689742203201e-64 1.40698920117654e-60 2.02564931263249
NC_056055.1:221009413_G/A rna-XM_042244248.1 -189812531.248503 6.64689742203201e-64 1.40698920117654e-60 -2.63046266200002
NC_056055.1:221010026_C/G rna-XM_042244248.1 -189812531.248503 6.64689742203201e-64 1.40698920117654e-60 -2.63046266200002
NC_056055.1:221010349_C/G rna-XM_042244248.1 -189812531.248503 6.64689742203201e-64 1.40698920117654e-60 -2.63046266200002
NC_056055.1:221010350_C/G rna-XM_042244248.1 -189812531.248503 6.64689742203201e-64 1.40698920117654e-60 -2.63046266200002
NC_056055.1:221131898_C/T rna-XM_042244248.1 -189812531.248503 6.64689742203201e-64 1.40698920117654e-60 -2.63046266200002
NC_056055.1:221168207_C/T rna-XM_042244248.1 -189812531.248503 6.64689742203201e-64 1.40698920117654e-60 -2.63046266200002
NC_056055.1:221523963_C/T rna-XM_042244248.1 -189812531.248503 6.64689742203201e-64 1.40698920117654e-60 -2.63046266200002
NC_056055.1:221523976_G/A rna-XM_042244248.1 -189812531.248503 6.64689742203201e-64 1.40698920117654e-60 -2.63046266200002
NC_056055.1:221009413_G/A rna-XM_027965209.2 -189812531.248503 6.64689742203201e-64 1.40698920117654e-60 -6.79226219797488
NC_056055.1:221010026_C/G rna-XM_027965209.2 -189812531.248503 6.64689742203201e-64 1.40698920117654e-60 -6.79226219797488
NC_056055.1:221010349_C/G rna-XM_027965209.2 -189812531.248503 6.64689742203201e-64 1.40698920117654e-60 -6.79226219797488
NC_056055.1:221010350_C/G rna-XM_027965209.2 -189812531.248503 6.64689742203201e-64 1.40698920117654e-60 -6.79226219797488
NC_056055.1:221131898_C/T rna-XM_027965209.2 -189812531.248503 6.64689742203201e-64 1.40698920117654e-60 -6.79226219797488
NC_056055.1:221168207_C/T rna-XM_027965209.2 -189812531.248503 6.64689742203201e-64 1.40698920117654e-60 -6.79226219797488
NC_056055.1:221523963_C/T rna-XM_027965209.2 -189812531.248503 6.64689742203201e-64 1.40698920117654e-60 -6.79226219797488
NC_056055.1:221523976_G/A rna-XM_027965209.2 -189812531.248503 6.64689742203201e-64 1.40698920117654e-60 -6.79226219797488
NC_056055.1:220371920_C/T rna-XM_027965215.2 189812531.248503 6.64689742203201e-64 1.40698920117654e-60 2.70156563875713
NC_056055.1:220377193_A/G rna-XM_027965215.2 189812531.248503 6.64689742203201e-64 1.40698920117654e-60 2.70156563875713
NC_056055.1:221519384_G/A rna-XM_027965215.2 189812531.248503 6.64689742203201e-64 1.40698920117654e-60 2.70156563875713
NC_056055.1:221527649_G/A rna-XM_027965215.2 189812531.248503 6.64689742203201e-64 1.40698920117654e-60 2.70156563875713
NC_056055.1:221009413_G/A rna-XM_042244290.1 -189812531.248503 6.64689742203201e-64 1.40698920117654e-60 -3.59406024178386
NC_056055.1:221010026_C/G rna-XM_042244290.1 -189812531.248503 6.64689742203201e-64 1.40698920117654e-60 -3.59406024178386
NC_056055.1:221010349_C/G rna-XM_042244290.1 -189812531.248503 6.64689742203201e-64 1.40698920117654e-60 -3.59406024178386
NC_056055.1:221010350_C/G rna-XM_042244290.1 -189812531.248503 6.64689742203201e-64 1.40698920117654e-60 -3.59406024178386
NC_056055.1:221131898_C/T rna-XM_042244290.1 -189812531.248503 6.64689742203201e-64 1.40698920117654e-60 -3.59406024178386
NC_056055.1:221168207_C/T rna-XM_042244290.1 -189812531.248503 6.64689742203201e-64 1.40698920117654e-60 -3.59406024178386
NC_056055.1:221523963_C/T rna-XM_042244290.1 -189812531.248503 6.64689742203201e-64 1.40698920117654e-60 -3.59406024178386
NC_056055.1:221523976_G/A rna-XM_042244290.1 -189812531.248503 6.64689742203201e-64 1.40698920117654e-60 -3.59406024178386
NC_056055.1:224741409_C/G rna-XR_006058852.1 189812531.248503 6.64689742203201e-64 1.40698920117654e-60 5.66249310628917
OAR2_237521962.1 rna-XR_006058852.1 189812531.248503 6.64689742203201e-64 1.40698920117654e-60 5.66249310628917
NC_056055.1:226048506_C/T rna-XR_006058852.1 189812531.248503 6.64689742203201e-64 1.40698920117654e-60 5.66249310628917
NC_056055.1:232630618_C/G rna-XM_042244358.1 189812531.248503 6.64689742203201e-64 1.40698920117654e-60 4.28943745111295
NC_056055.1:232630618_C/G rna-XR_006058864.1 189812531.248503 6.64689742203201e-64 1.40698920117654e-60 6.16045151015689
NC_056055.1:232630618_C/G rna-XM_042244387.1 189812531.248503 6.64689742203201e-64 1.40698920117654e-60 3.64193293788864
OAR2_248973226.1 rna-XM_042244424.1 189812531.248503 6.64689742203201e-64 1.40698920117654e-60 1.7423063434733
OAR2_248973226.1 rna-XR_003588490.1 189812531.248503 6.64689742203201e-64 1.40698920117654e-60 1.7423063434733
NC_056055.1:236032344_T/C rna-XM_042245002.1 -189812531.248503 6.64689742203201e-64 1.40698920117654e-60 -6.27840631469889
OAR2_248500425.1 rna-XM_027965373.2 -189812531.248503 6.64689742203201e-64 1.40698920117654e-60 -4.73504886826963
NC_056055.1:236044557_T/C rna-XM_027965380.2 189812531.248503 6.64689742203201e-64 1.40698920117654e-60 1.69414926706845
NC_056055.1:236044560_G/A rna-XM_027965380.2 189812531.248503 6.64689742203201e-64 1.40698920117654e-60 1.69414926706845
NC_056055.1:238597372_C/T rna-XM_042245075.1 189812531.248503 6.64689742203201e-64 1.40698920117654e-60 7.88348125357085
NC_056055.1:238597372_C/T rna-XM_042245110.1 189812531.248503 6.64689742203201e-64 1.40698920117654e-60 1.88871568568517
s56664.1 rna-XM_027965486.2 -189812531.248503 6.64689742203201e-64 1.40698920117654e-60 -4.92980308020629
NC_056055.1:241226460_C/T rna-XM_042244543.1 -189812531.248503 6.64689742203201e-64 1.40698920117654e-60 -6.88827543521286
NC_056055.1:247123054_C/T rna-XM_027963998.2 -189812531.248503 6.64689742203201e-64 1.40698920117654e-60 -2.03018670184817
NC_056055.1:249240432_G/A rna-XM_027965660.2 189812531.248503 6.64689742203201e-64 1.40698920117654e-60 2.29333022434112
NC_056055.1:249240440_C/G rna-XM_027965660.2 189812531.248503 6.64689742203201e-64 1.40698920117654e-60 2.29333022434112
NC_056056.1:1573313_G/A rna-XR_006059035.1 189812531.248503 6.64689742203201e-64 1.40698920117654e-60 3.67877703049647
NC_056056.1:1573313_G/A rna-XM_027966122.2 189812531.248503 6.64689742203201e-64 1.40698920117654e-60 2.22935336975092
NC_056056.1:2765348_G/C rna-XM_027966122.2 189812531.248503 6.64689742203201e-64 1.40698920117654e-60 2.22935336975092
NC_056056.1:2787055_C/T rna-XM_027966122.2 189812531.248503 6.64689742203201e-64 1.40698920117654e-60 2.22935336975092
NC_056056.1:2787069_T/C rna-XM_027966122.2 189812531.248503 6.64689742203201e-64 1.40698920117654e-60 2.22935336975092
NC_056056.1:3091194_G/A rna-XM_027966122.2 189812531.248503 6.64689742203201e-64 1.40698920117654e-60 2.22935336975092
NC_056056.1:1573313_G/A rna-XM_015094070.3 189812531.248503 6.64689742203201e-64 1.40698920117654e-60 2.63046266200002
NC_056056.1:2765348_G/C rna-XM_015094070.3 189812531.248503 6.64689742203201e-64 1.40698920117654e-60 2.63046266200002
NC_056056.1:2787055_C/T rna-XM_015094070.3 189812531.248503 6.64689742203201e-64 1.40698920117654e-60 2.63046266200002
NC_056056.1:2787069_T/C rna-XM_015094070.3 189812531.248503 6.64689742203201e-64 1.40698920117654e-60 2.63046266200002
NC_056056.1:3091194_G/A rna-XM_015094070.3 189812531.248503 6.64689742203201e-64 1.40698920117654e-60 2.63046266200002
NC_056056.1:2765348_G/C rna-XM_027966136.2 189812531.248503 6.64689742203201e-64 1.40698920117654e-60 3.40779510925458
NC_056056.1:2787055_C/T rna-XM_027966136.2 189812531.248503 6.64689742203201e-64 1.40698920117654e-60 3.40779510925458
NC_056056.1:2787069_T/C rna-XM_027966136.2 189812531.248503 6.64689742203201e-64 1.40698920117654e-60 3.40779510925458
NC_056056.1:3091194_G/A rna-XM_027966136.2 189812531.248503 6.64689742203201e-64 1.40698920117654e-60 3.40779510925458
NC_056056.1:2789888_C/T rna-XM_042245433.1 189812531.248503 6.64689742203201e-64 1.40698920117654e-60 1.23034657484877
NC_056056.1:2765348_G/C rna-XM_042245450.1 189812531.248503 6.64689742203201e-64 1.40698920117654e-60 6.14812227871255
NC_056056.1:2787055_C/T rna-XM_042245450.1 189812531.248503 6.64689742203201e-64 1.40698920117654e-60 6.14812227871255
NC_056056.1:2787069_T/C rna-XM_042245450.1 189812531.248503 6.64689742203201e-64 1.40698920117654e-60 6.14812227871255
NC_056056.1:3091194_G/A rna-XM_042245450.1 189812531.248503 6.64689742203201e-64 1.40698920117654e-60 6.14812227871255
NC_056056.1:3799861_C/T rna-XM_042245450.1 189812531.248503 6.64689742203201e-64 1.40698920117654e-60 6.14812227871255
ilmnseq_rs588328841 rna-XR_006059060.1 -189812531.248503 6.64689742203201e-64 1.40698920117654e-60 -4.09326648029373
ilmnseq_rs603288425 rna-XR_006059060.1 -189812531.248503 6.64689742203201e-64 1.40698920117654e-60 -4.09326648029373
ilmnseq_rs598223011 rna-XR_006059060.1 -189812531.248503 6.64689742203201e-64 1.40698920117654e-60 -4.09326648029373
Chr3:2483426 rna-XM_042245471.1 -189812531.248503 6.64689742203201e-64 1.40698920117654e-60 -2.87259823367028
NC_056056.1:3045615_A/G rna-XM_042245471.1 -189812531.248503 6.64689742203201e-64 1.40698920117654e-60 -2.87259823367028
NC_056056.1:3048587_T/C rna-XM_042245471.1 -189812531.248503 6.64689742203201e-64 1.40698920117654e-60 -2.87259823367028
NC_056056.1:2789888_C/T rna-XM_042245474.1 189812531.248503 6.64689742203201e-64 1.40698920117654e-60 1.23034657484877
NC_056056.1:4021513_A/G rna-XM_042245474.1 189812531.248503 6.64689742203201e-64 1.40698920117654e-60 1.23034657484877
NC_056056.1:2765348_G/C rna-XM_027968316.2 189812531.248503 6.64689742203201e-64 1.40698920117654e-60 2.63046266200002
NC_056056.1:2787055_C/T rna-XM_027968316.2 189812531.248503 6.64689742203201e-64 1.40698920117654e-60 2.63046266200002
NC_056056.1:2787069_T/C rna-XM_027968316.2 189812531.248503 6.64689742203201e-64 1.40698920117654e-60 2.63046266200002
NC_056056.1:3091194_G/A rna-XM_027968316.2 189812531.248503 6.64689742203201e-64 1.40698920117654e-60 2.63046266200002
NC_056056.1:3799861_C/T rna-XM_027968316.2 189812531.248503 6.64689742203201e-64 1.40698920117654e-60 2.63046266200002
NC_056056.1:4021513_A/G rna-XR_006059063.1 189812531.248503 6.64689742203201e-64 1.40698920117654e-60 3.1438668868626
NC_056056.1:4021513_A/G rna-XM_042245502.1 189812531.248503 6.64689742203201e-64 1.40698920117654e-60 1.69414926706845
NC_056056.1:4188023_C/T rna-XM_012160807.4 189812531.248503 6.64689742203201e-64 1.40698920117654e-60 1.7423063434733
NC_056056.1:4570275_C/T rna-XM_012160807.4 189812531.248503 6.64689742203201e-64 1.40698920117654e-60 1.7423063434733
NC_056056.1:6610757_A/T rna-NM_001126369.1 189812531.248503 6.64689742203201e-64 1.40698920117654e-60 1.79601941851667
NC_056056.1:6610760_G/A rna-NM_001126369.1 189812531.248503 6.64689742203201e-64 1.40698920117654e-60 1.79601941851667
NC_056056.1:6554145_C/A rna-XM_042245584.1 189812531.248503 6.64689742203201e-64 1.40698920117654e-60 3.37862079066673
NC_056056.1:6628621_A/G rna-XM_042245584.1 189812531.248503 6.64689742203201e-64 1.40698920117654e-60 3.37862079066673
NC_056056.1:6882259_G/A rna-XM_042245584.1 189812531.248503 6.64689742203201e-64 1.40698920117654e-60 3.37862079066673
NC_056056.1:8095943_C/T rna-XM_042245584.1 189812531.248503 6.64689742203201e-64 1.40698920117654e-60 3.37862079066673
NC_056056.1:7429535_C/T rna-XR_006059074.1 189812531.248503 6.64689742203201e-64 1.40698920117654e-60 2.22935336975092
NC_056056.1:7972255_G/A rna-XR_006059074.1 189812531.248503 6.64689742203201e-64 1.40698920117654e-60 2.22935336975092
OAR3_8415154.1 rna-XR_006059077.1 189812531.248503 6.64689742203201e-64 1.40698920117654e-60 2.52931685746427
OAR3_8415154.1 rna-XM_012162273.3 189812531.248503 6.64689742203201e-64 1.40698920117654e-60 4.68022391492163
NC_056056.1:8146873_T/C rna-XM_027966401.2 189812531.248503 6.64689742203201e-64 1.40698920117654e-60 3.53567185430148
NC_056056.1:8480002_C/A rna-XM_027966401.2 189812531.248503 6.64689742203201e-64 1.40698920117654e-60 3.53567185430148
NC_056056.1:8693583_G/C rna-XM_027966401.2 189812531.248503 6.64689742203201e-64 1.40698920117654e-60 3.53567185430148
NC_056056.1:8916780_C/T rna-XM_027966401.2 189812531.248503 6.64689742203201e-64 1.40698920117654e-60 3.53567185430148
NC_056056.1:7429535_C/T rna-XM_042245662.1 189812531.248503 6.64689742203201e-64 1.40698920117654e-60 1.1945234608108
NC_056056.1:7972255_G/A rna-XM_042245662.1 189812531.248503 6.64689742203201e-64 1.40698920117654e-60 1.1945234608108
s06084.1 rna-XM_027966464.2 189812531.248503 6.64689742203201e-64 1.40698920117654e-60 4.75502085784797
NC_056056.1:12636611_G/A rna-XM_027966464.2 189812531.248503 6.64689742203201e-64 1.40698920117654e-60 4.75502085784797
NC_056056.1:13631050_T/C rna-XM_042245752.1 189812531.248503 6.64689742203201e-64 1.40698920117654e-60 1.26711935380896
NC_056056.1:18914015_T/C rna-XM_027966505.2 189812531.248503 6.64689742203201e-64 1.40698920117654e-60 4.89600830637257
s00385.1 rna-XM_042245775.1 -189812531.248503 6.64689742203201e-64 1.40698920117654e-60 -2.87259823367028
s65219.1 rna-XM_042245775.1 -189812531.248503 6.64689742203201e-64 1.40698920117654e-60 -2.87259823367028
s49115.1 rna-XM_027966522.2 -189812531.248503 6.64689742203201e-64 1.40698920117654e-60 -4.1347675597506
NC_056056.1:32301306_A/G rna-XM_042245844.1 -189812531.248503 6.64689742203201e-64 1.40698920117654e-60 -8.39842010357306
OAR3_34378745.1 rna-XM_042245862.1 189812531.248503 6.64689742203201e-64 1.40698920117654e-60 1.23336136920709
s67270.1 rna-XM_042245862.1 189812531.248503 6.64689742203201e-64 1.40698920117654e-60 1.23336136920709
NC_056056.1:31843765_G/A rna-XR_003588660.2 189812531.248503 6.64689742203201e-64 1.40698920117654e-60 2.44478399121325
NC_056056.1:32209521_C/T rna-XR_003588660.2 189812531.248503 6.64689742203201e-64 1.40698920117654e-60 2.44478399121325
NC_056056.1:32299261_G/A rna-XR_003588660.2 189812531.248503 6.64689742203201e-64 1.40698920117654e-60 2.44478399121325
NC_056056.1:31827487_C/T rna-XR_006059125.1 -189812531.248503 6.64689742203201e-64 1.40698920117654e-60 -5.45636040866922
OAR3_35868525.1 rna-XR_006059125.1 -189812531.248503 6.64689742203201e-64 1.40698920117654e-60 -5.45636040866922
NC_056056.1:33085514_A/G rna-XM_027966571.2 189812531.248503 6.64689742203201e-64 1.40698920117654e-60 1.88871568568517
NC_056056.1:33088718_T/A rna-XM_027966571.2 189812531.248503 6.64689742203201e-64 1.40698920117654e-60 1.88871568568517
NC_056056.1:33093567_G/A rna-XM_027966571.2 189812531.248503 6.64689742203201e-64 1.40698920117654e-60 1.88871568568517
NC_056056.1:32301306_A/G rna-XM_027966576.2 -189812531.248503 6.64689742203201e-64 1.40698920117654e-60 -1.57521990904402
NC_056056.1:34318428_G/A rna-XM_042245892.1 189812531.248503 6.64689742203201e-64 1.40698920117654e-60 6.13722988543123
NC_056056.1:34486727_G/C rna-XM_042245892.1 189812531.248503 6.64689742203201e-64 1.40698920117654e-60 6.13722988543123
NC_056056.1:34318428_G/A rna-XM_042245912.1 189812531.248503 6.64689742203201e-64 1.40698920117654e-60 3.38604580376568
NC_056056.1:34486727_G/C rna-XM_042245912.1 189812531.248503 6.64689742203201e-64 1.40698920117654e-60 3.38604580376568
NC_056056.1:38892665_G/C rna-XM_042248076.1 189812531.248503 6.64689742203201e-64 1.40698920117654e-60 9.48967557972822
s26968.1 rna-XM_042245978.1 -189812531.248503 6.64689742203201e-64 1.40698920117654e-60 -6.20311862814107
OAR3_45394131.1 rna-XR_006059154.1 189812531.248503 6.64689742203201e-64 1.40698920117654e-60 2.34846472442298
OAR3_46393275.1 rna-XR_006059154.1 189812531.248503 6.64689742203201e-64 1.40698920117654e-60 2.34846472442298
OAR3_47567775.1 rna-XM_012168419.3 189812531.248503 6.64689742203201e-64 1.40698920117654e-60 1.23336136920709
OAR3_47567775.1 rna-XM_042247196.1 189812531.248503 6.64689742203201e-64 1.40698920117654e-60 2.29333022434112
OAR3_49189484.1 rna-XM_042246012.1 189812531.248503 6.64689742203201e-64 1.40698920117654e-60 3.38604580376568
ilmnseq_rs405310847 rna-XM_042246064.1 189812531.248503 6.64689742203201e-64 1.40698920117654e-60 1.88871568568517
OAR3_89811036.1 rna-XM_012173120.4 189812531.248503 6.64689742203201e-64 1.40698920117654e-60 1.7423063434733
s50069.1 rna-XM_042246286.1 189812531.248503 6.64689742203201e-64 1.40698920117654e-60 1.23336136920709
OAR3_94932895.1 rna-XM_042246286.1 189812531.248503 6.64689742203201e-64 1.40698920117654e-60 1.23336136920709
OAR3_94971737.1 rna-XM_042246286.1 189812531.248503 6.64689742203201e-64 1.40698920117654e-60 1.23336136920709
NC_056056.1:96059642_G/A rna-XM_012173671.4 189812531.248503 6.64689742203201e-64 1.40698920117654e-60 2.57124219154127
NC_056056.1:96347572_G/A rna-XM_012173671.4 189812531.248503 6.64689742203201e-64 1.40698920117654e-60 2.57124219154127
NC_056056.1:96347687_A/G rna-XM_012173671.4 189812531.248503 6.64689742203201e-64 1.40698920117654e-60 2.57124219154127
NC_056056.1:96350470_T/C rna-XM_012173671.4 189812531.248503 6.64689742203201e-64 1.40698920117654e-60 2.57124219154127
NC_056056.1:95683073_T/C rna-XM_042248143.1 -189812531.248503 6.64689742203201e-64 1.40698920117654e-60 -7.15013508389715
OAR3_104387963_X.1 rna-XM_042246355.1 -189812531.248503 6.64689742203201e-64 1.40698920117654e-60 -6.97097156541908
NC_056056.1:100254236_G/C rna-XM_012173741.4 189812531.248503 6.64689742203201e-64 1.40698920117654e-60 1.26711935380896
NC_056056.1:100448700_C/T rna-XM_012173741.4 189812531.248503 6.64689742203201e-64 1.40698920117654e-60 1.26711935380896
NC_056056.1:100448913_T/C rna-XM_012173741.4 189812531.248503 6.64689742203201e-64 1.40698920117654e-60 1.26711935380896
NC_056056.1:100450253_A/G rna-XM_012173741.4 189812531.248503 6.64689742203201e-64 1.40698920117654e-60 1.26711935380896
OAR3_109000686.1 rna-XM_027967078.2 189812531.248503 6.64689742203201e-64 1.40698920117654e-60 1.7423063434733
NC_056056.1:103538161_C/T rna-XM_027967082.2 -189812531.248503 6.64689742203201e-64 1.40698920117654e-60 -7.60511737750203
ilmnseq_rs602210092 rna-XM_012173874.4 -189812531.248503 6.64689742203201e-64 1.40698920117654e-60 -5.46151013381131
OAR3_111474556.1 rna-XM_042246503.1 -189812531.248503 6.64689742203201e-64 1.40698920117654e-60 -3.64193293788864
OAR3_111474556.1_F2BT rna-XM_042246503.1 -189812531.248503 6.64689742203201e-64 1.40698920117654e-60 -3.64193293788864
OAR3_119343320.1 rna-XR_006059258.1 189812531.248503 6.64689742203201e-64 1.40698920117654e-60 2.28838498832924
NC_056056.1:112084982_A/G rna-XR_001039009.3 -189812531.248503 6.64689742203201e-64 1.40698920117654e-60 -2.87259823367028
NC_056056.1:112755004_A/G rna-XR_001039009.3 -189812531.248503 6.64689742203201e-64 1.40698920117654e-60 -2.87259823367028
NC_056056.1:112324534_A/C rna-XM_042246549.1 189812531.248503 6.64689742203201e-64 1.40698920117654e-60 2.29333022434112
NC_056056.1:112325017_G/A rna-XM_042246549.1 189812531.248503 6.64689742203201e-64 1.40698920117654e-60 2.29333022434112
OAR3_135909799.1 rna-XM_004006250.5 -189812531.248503 6.64689742203201e-64 1.40698920117654e-60 -1.64567389114095
s55907.1 rna-XM_004006250.5 -189812531.248503 6.64689742203201e-64 1.40698920117654e-60 -3.29134778228191
OAR3_140420600.1 rna-XM_027967223.2 -189812531.248503 6.64689742203201e-64 1.40698920117654e-60 -6.7848485934251
OAR3_140420600.1_F2BT rna-XM_027967223.2 -189812531.248503 6.64689742203201e-64 1.40698920117654e-60 -6.7848485934251
OAR3_141925746.1 rna-XM_027967223.2 -189812531.248503 6.64689742203201e-64 1.40698920117654e-60 -6.7848485934251
OAR3_142007118.1 rna-XM_027967223.2 -189812531.248503 6.64689742203201e-64 1.40698920117654e-60 -6.7848485934251
s65390.1 rna-XM_027967223.2 -189812531.248503 6.64689742203201e-64 1.40698920117654e-60 -6.7848485934251
NC_056056.1:132996734_A/G rna-XM_027967264.2 -189812531.248503 6.64689742203201e-64 1.40698920117654e-60 -6.97097156541908
NC_056056.1:138835614_C/A rna-XM_042246786.1 189812531.248503 6.64689742203201e-64 1.40698920117654e-60 1.1945234608108
NC_056056.1:138835614_C/A rna-XM_042246800.1 189812531.248503 6.64689742203201e-64 1.40698920117654e-60 5.36314808766554
OAR3_148957284.1 rna-XR_006059334.1 189812531.248503 6.64689742203201e-64 1.40698920117654e-60 2.29333022434112
s47510.1 rna-XM_042246858.1 -189812531.248503 6.64689742203201e-64 1.40698920117654e-60 -3.14983360546709
OAR3_154597839.1 rna-XM_042246858.1 -189812531.248503 6.64689742203201e-64 1.40698920117654e-60 -3.14983360546709
s49048.1 rna-XM_042246858.1 -189812531.248503 6.64689742203201e-64 1.40698920117654e-60 -3.14983360546709
s47510.1 rna-XM_042246866.1 -189812531.248503 6.64689742203201e-64 1.40698920117654e-60 -3.14983360546709
OAR3_154597839.1 rna-XM_042246866.1 -189812531.248503 6.64689742203201e-64 1.40698920117654e-60 -3.14983360546709
s49048.1 rna-XM_042246866.1 -189812531.248503 6.64689742203201e-64 1.40698920117654e-60 -3.14983360546709
NC_056056.1:161862943_T/C rna-XM_042246991.1 189812531.248503 6.64689742203201e-64 1.40698920117654e-60 1.79601941851667
NC_056056.1:161862788_T/C rna-XM_042246997.1 189812531.248503 6.64689742203201e-64 1.40698920117654e-60 6.57566013164293
NC_056056.1:161862943_T/C rna-XM_042247016.1 189812531.248503 6.64689742203201e-64 1.40698920117654e-60 5.62980386640243
NC_056056.1:161862788_T/C rna-XM_027967554.2 189812531.248503 6.64689742203201e-64 1.40698920117654e-60 5.66249310628917
NC_056056.1:161862788_T/C rna-XM_004006562.5 189812531.248503 6.64689742203201e-64 1.40698920117654e-60 2.52931685746427
NC_056056.1:163461985_G/A rna-XM_042247067.1 189812531.248503 6.64689742203201e-64 1.40698920117654e-60 3.9855865478332
NC_056056.1:168275526_G/A rna-XR_006059369.1 189812531.248503 6.64689742203201e-64 1.40698920117654e-60 5.87237374131414
NC_056056.1:168281600_A/G rna-XR_006059369.1 189812531.248503 6.64689742203201e-64 1.40698920117654e-60 5.87237374131414
ilmnseq_rs428652389 rna-XM_042247129.1 -189812531.248503 6.64689742203201e-64 1.40698920117654e-60 -5.80512241450483
OAR3_182120120.1 rna-XM_042247130.1 -189812531.248503 6.64689742203201e-64 1.40698920117654e-60 -3.47480749269796
NC_056056.1:173979482_T/C rna-XM_042247159.1 189812531.248503 6.64689742203201e-64 1.40698920117654e-60 1.1945234608108
s57283.1 rna-XM_015094847.3 189812531.248503 6.64689742203201e-64 1.40698920117654e-60 1.3082971663256
OAR3_193838146.1 rna-XM_015094847.3 -189812531.248503 6.64689742203201e-64 1.40698920117654e-60 -1.3082971663256
s57283.1 rna-XM_027967722.2 189812531.248503 6.64689742203201e-64 1.40698920117654e-60 1.79601941851667
OAR3_193838146.1 rna-XM_042247234.1 -189812531.248503 6.64689742203201e-64 1.40698920117654e-60 -8.39825931025796
OAR3_193838146.1 rna-XR_001434223.3 -189812531.248503 6.64689742203201e-64 1.40698920117654e-60 -1.3082971663256
NC_056056.1:187658799_A/T rna-XM_004006760.4 189812531.248503 6.64689742203201e-64 1.40698920117654e-60 2.29333022434112
NC_056056.1:199576818_G/A rna-XM_042247483.1 189812531.248503 6.64689742203201e-64 1.40698920117654e-60 2.22935336975092
NC_056056.1:202456892_T/A rna-XM_042247509.1 189812531.248503 6.64689742203201e-64 1.40698920117654e-60 2.14219399677546
NC_056056.1:202456893_A/G rna-XM_042247509.1 189812531.248503 6.64689742203201e-64 1.40698920117654e-60 2.14219399677546
NC_056056.1:203607554_C/G rna-XM_027967856.2 189812531.248503 6.64689742203201e-64 1.40698920117654e-60 3.9855865478332
NC_056056.1:206441643_G/A rna-XR_006059447.1 189812531.248503 6.64689742203201e-64 1.40698920117654e-60 1.88871568568517
ilmnseq_rs399128286 rna-XR_006059447.1 189812531.248503 6.64689742203201e-64 1.40698920117654e-60 1.88871568568517
s02175.1 rna-XM_042247592.1 189812531.248503 6.64689742203201e-64 1.40698920117654e-60 3.40779510925458
NC_056056.1:209367228_G/T rna-XM_042247620.1 189812531.248503 6.64689742203201e-64 1.40698920117654e-60 2.28838498832924
NC_056056.1:209827997_G/C rna-XM_042247620.1 189812531.248503 6.64689742203201e-64 1.40698920117654e-60 2.28838498832924
NC_056056.1:209870803_C/A rna-XM_042247620.1 189812531.248503 6.64689742203201e-64 1.40698920117654e-60 2.28838498832924
NC_056056.1:209871562_G/T rna-XM_042247620.1 189812531.248503 6.64689742203201e-64 1.40698920117654e-60 2.28838498832924
NC_056056.1:209887563_A/G rna-XM_042247620.1 189812531.248503 6.64689742203201e-64 1.40698920117654e-60 2.28838498832924
s56082.1 rna-XM_027968082.2 189812531.248503 6.64689742203201e-64 1.40698920117654e-60 3.50397880157769
NC_056056.1:219458350_C/G rna-XM_042247799.1 189812531.248503 6.64689742203201e-64 1.40698920117654e-60 2.02564931263249
NC_056056.1:219460864_G/T rna-XM_042247799.1 189812531.248503 6.64689742203201e-64 1.40698920117654e-60 2.02564931263249
NC_056056.1:219458350_C/G rna-XM_042247816.1 189812531.248503 6.64689742203201e-64 1.40698920117654e-60 2.28838498832924
NC_056056.1:219460864_G/T rna-XM_042247816.1 189812531.248503 6.64689742203201e-64 1.40698920117654e-60 2.28838498832924
NC_056056.1:219458350_C/G rna-XM_027968180.2 189812531.248503 6.64689742203201e-64 1.40698920117654e-60 4.96906370654786
NC_056056.1:219460864_G/T rna-XM_027968180.2 189812531.248503 6.64689742203201e-64 1.40698920117654e-60 4.96906370654786
NC_056057.1:6094957_T/C rna-XR_006059580.1 189812531.248503 6.64689742203201e-64 1.40698920117654e-60 2.22935336975092
OAR4_6211171.1 rna-XM_042248346.1 -189812531.248503 6.64689742203201e-64 1.40698920117654e-60 -1.3082971663256
NC_056057.1:6225277_C/T rna-XR_006059584.1 -189812531.248503 6.64689742203201e-64 1.40698920117654e-60 -2.9307197142284
NC_056057.1:6225278_T/G rna-XR_006059584.1 -189812531.248503 6.64689742203201e-64 1.40698920117654e-60 -2.9307197142284
NC_056057.1:6225325_T/C rna-XR_006059584.1 -189812531.248503 6.64689742203201e-64 1.40698920117654e-60 -2.9307197142284
NC_056057.1:6225355_T/G rna-XR_006059584.1 -189812531.248503 6.64689742203201e-64 1.40698920117654e-60 -2.9307197142284
NC_056057.1:6225502_C/T rna-XR_006059584.1 -189812531.248503 6.64689742203201e-64 1.40698920117654e-60 -2.9307197142284
NC_056057.1:6225554_A/G rna-XR_006059584.1 -189812531.248503 6.64689742203201e-64 1.40698920117654e-60 -2.9307197142284
OAR4_11174214.1 rna-XM_004007706.5 189812531.248503 6.64689742203201e-64 1.40698920117654e-60 3.08068298344782
NC_056057.1:11194620_T/G rna-XM_004007706.5 189812531.248503 6.64689742203201e-64 1.40698920117654e-60 3.08068298344782
OAR4_11174214.1 rna-XR_003589133.2 189812531.248503 6.64689742203201e-64 1.40698920117654e-60 3.08068298344782
NC_056057.1:11194620_T/G rna-XR_003589133.2 189812531.248503 6.64689742203201e-64 1.40698920117654e-60 3.08068298344782
OAR4_15486826.1 rna-XM_015095203.3 -189812531.248503 6.64689742203201e-64 1.40698920117654e-60 -1.17413332884626
OAR4_20197560_X.1 rna-XR_006059598.1 189812531.248503 6.64689742203201e-64 1.40698920117654e-60 2.14219399677546
NC_056057.1:45380547_A/G rna-XM_027968564.2 -189812531.248503 6.64689742203201e-64 1.40698920117654e-60 -4.73517739435322
NC_056057.1:45400690_G/T rna-XM_027968564.2 -189812531.248503 6.64689742203201e-64 1.40698920117654e-60 -4.73517739435322
NC_056057.1:46046532_A/G rna-XM_015095256.3 -189812531.248503 6.64689742203201e-64 1.40698920117654e-60 -4.25154597154053
NC_056057.1:49801261_T/C rna-XM_042248530.1 189812531.248503 6.64689742203201e-64 1.40698920117654e-60 4.219994596164
NC_056057.1:49843523_A/C rna-XM_042248530.1 189812531.248503 6.64689742203201e-64 1.40698920117654e-60 4.219994596164
OAR4_54301163.1 rna-XM_042248536.1 -189812531.248503 6.64689742203201e-64 1.40698920117654e-60 -3.74081336165816
OAR4_54518324.1 rna-XM_042248536.1 189812531.248503 6.64689742203201e-64 1.40698920117654e-60 3.74081336165816
NC_056057.1:49801261_T/C rna-XM_042248554.1 189812531.248503 6.64689742203201e-64 1.40698920117654e-60 4.6542190440097
NC_056057.1:49843523_A/C rna-XM_042248554.1 189812531.248503 6.64689742203201e-64 1.40698920117654e-60 4.6542190440097
NC_056057.1:51620213_C/T rna-XM_042248558.1 -189812531.248503 6.64689742203201e-64 1.40698920117654e-60 -2.22505456305053
OAR4_54754468.1 rna-XM_042248558.1 -189812531.248503 6.64689742203201e-64 1.40698920117654e-60 -2.22505456305053
OAR4_57228137.1 rna-XM_012176761.4 189812531.248503 6.64689742203201e-64 1.40698920117654e-60 1.3082971663256
s30868.1 rna-XM_042249197.1 -189812531.248503 6.64689742203201e-64 1.40698920117654e-60 -4.06116824067166
s49944.1 rna-XM_042248614.1 189812531.248503 6.64689742203201e-64 1.40698920117654e-60 3.55834391453385
s49944.1_F2BT rna-XM_042248614.1 189812531.248503 6.64689742203201e-64 1.40698920117654e-60 3.55834391453385
OAR4_70003684.1 rna-XM_042249206.1 189812531.248503 6.64689742203201e-64 1.40698920117654e-60 1.79601941851667
OAR4_70281882.1 rna-XM_042249215.1 189812531.248503 6.64689742203201e-64 1.40698920117654e-60 6.20602123431343
OAR4_70281882.1 rna-XM_012176870.4 189812531.248503 6.64689742203201e-64 1.40698920117654e-60 2.28838498832924
s43361.1 rna-XM_042248636.1 189812531.248503 6.64689742203201e-64 1.40698920117654e-60 1.26711935380896
s43361.1 rna-XM_015095332.3 189812531.248503 6.64689742203201e-64 1.40698920117654e-60 3.08068298344782
NC_056057.1:78570617_G/C rna-XM_042248698.1 189812531.248503 6.64689742203201e-64 1.40698920117654e-60 2.94010757344443
NC_056057.1:78576147_G/A rna-XM_042248698.1 189812531.248503 6.64689742203201e-64 1.40698920117654e-60 2.94010757344443
OAR4_83551790.1 rna-XR_003589188.2 189812531.248503 6.64689742203201e-64 1.40698920117654e-60 2.28838498832924
NC_056057.1:88675455_C/A rna-XM_004008018.5 189812531.248503 6.64689742203201e-64 1.40698920117654e-60 5.69949603393305
NC_056057.1:94209198_T/G rna-XM_042248775.1 -189812531.248503 6.64689742203201e-64 1.40698920117654e-60 -4.27525346293324
NC_056057.1:94213061_A/G rna-XM_042248775.1 -189812531.248503 6.64689742203201e-64 1.40698920117654e-60 -4.27525346293324
NC_056057.1:104473521_T/A rna-XM_042248888.1 189812531.248503 6.64689742203201e-64 1.40698920117654e-60 1.88871568568517
Chr4:105340511 rna-XM_027968866.2 189812531.248503 6.64689742203201e-64 1.40698920117654e-60 1.23034657484877
Chr4:105340511 rna-XM_015095408.3 189812531.248503 6.64689742203201e-64 1.40698920117654e-60 7.65863432926333
NC_056057.1:108243736_T/G rna-XM_015095125.3 -189812531.248503 6.64689742203201e-64 1.40698920117654e-60 -1.57521990904402
NC_056057.1:108243807_A/G rna-XM_015095125.3 -189812531.248503 6.64689742203201e-64 1.40698920117654e-60 -1.57521990904402
NC_056058.1:1320305_A/G rna-XM_042250880.1 189812531.248503 6.64689742203201e-64 1.40698920117654e-60 4.219994596164
NC_056058.1:3486641_C/T rna-XM_027969309.2 189812531.248503 6.64689742203201e-64 1.40698920117654e-60 3.74081336165816
ilmnseq_rs422564775 rna-XM_042249561.1 189812531.248503 6.64689742203201e-64 1.40698920117654e-60 2.70156563875713
NC_056058.1:3895274_G/A rna-XM_042249588.1 189812531.248503 6.64689742203201e-64 1.40698920117654e-60 3.37862079066673
NC_056058.1:3928272_A/G rna-XM_042249588.1 189812531.248503 6.64689742203201e-64 1.40698920117654e-60 3.37862079066673
NC_056058.1:4636458_T/A rna-XM_042249588.1 189812531.248503 6.64689742203201e-64 1.40698920117654e-60 3.37862079066673
NC_056058.1:4829590_G/A rna-XM_042249588.1 189812531.248503 6.64689742203201e-64 1.40698920117654e-60 3.37862079066673
NC_056058.1:4840131_T/C rna-XM_042249588.1 189812531.248503 6.64689742203201e-64 1.40698920117654e-60 3.37862079066673
NC_056058.1:4855266_G/A rna-XM_042249588.1 189812531.248503 6.64689742203201e-64 1.40698920117654e-60 3.37862079066673
NC_056058.1:3895274_G/A rna-XM_042249612.1 189812531.248503 6.64689742203201e-64 1.40698920117654e-60 1.69414926706845
NC_056058.1:3928272_A/G rna-XM_042249612.1 189812531.248503 6.64689742203201e-64 1.40698920117654e-60 1.69414926706845
NC_056058.1:4636458_T/A rna-XM_042249612.1 189812531.248503 6.64689742203201e-64 1.40698920117654e-60 1.69414926706845
NC_056058.1:4829590_G/A rna-XM_042249612.1 189812531.248503 6.64689742203201e-64 1.40698920117654e-60 1.69414926706845
NC_056058.1:4840131_T/C rna-XM_042249612.1 189812531.248503 6.64689742203201e-64 1.40698920117654e-60 1.69414926706845
NC_056058.1:4855266_G/A rna-XM_042249612.1 189812531.248503 6.64689742203201e-64 1.40698920117654e-60 1.69414926706845
NC_056058.1:3934360_G/T rna-XM_042249615.1 189812531.248503 6.64689742203201e-64 1.40698920117654e-60 3.53567185430148
NC_056058.1:3895274_G/A rna-XM_042249645.1 189812531.248503 6.64689742203201e-64 1.40698920117654e-60 3.37862079066673
NC_056058.1:3928272_A/G rna-XM_042249645.1 189812531.248503 6.64689742203201e-64 1.40698920117654e-60 3.37862079066673
NC_056058.1:4636458_T/A rna-XM_042249645.1 189812531.248503 6.64689742203201e-64 1.40698920117654e-60 3.37862079066673
NC_056058.1:4829590_G/A rna-XM_042249645.1 189812531.248503 6.64689742203201e-64 1.40698920117654e-60 3.37862079066673
NC_056058.1:4840131_T/C rna-XM_042249645.1 189812531.248503 6.64689742203201e-64 1.40698920117654e-60 3.37862079066673
NC_056058.1:4855266_G/A rna-XM_042249645.1 189812531.248503 6.64689742203201e-64 1.40698920117654e-60 3.37862079066673
s41420.1 rna-XR_001434657.3 189812531.248503 6.64689742203201e-64 1.40698920117654e-60 1.26711935380896
NC_056058.1:5962643_G/A rna-XM_027969439.2 189812531.248503 6.64689742203201e-64 1.40698920117654e-60 3.75873924777088
NC_056058.1:5962643_G/A rna-XM_027969441.2 189812531.248503 6.64689742203201e-64 1.40698920117654e-60 7.2497997389505
NC_056058.1:4544272_C/T rna-XR_006059817.1 -189812531.248503 6.64689742203201e-64 1.40698920117654e-60 -1.64706427096691
NC_056058.1:4636458_T/A rna-XM_015095581.3 189812531.248503 6.64689742203201e-64 1.40698920117654e-60 2.02564931263249
NC_056058.1:4829590_G/A rna-XM_015095581.3 189812531.248503 6.64689742203201e-64 1.40698920117654e-60 2.02564931263249
NC_056058.1:4840131_T/C rna-XM_015095581.3 189812531.248503 6.64689742203201e-64 1.40698920117654e-60 2.02564931263249
NC_056058.1:4855266_G/A rna-XM_015095581.3 189812531.248503 6.64689742203201e-64 1.40698920117654e-60 2.02564931263249
NC_056058.1:5961489_C/T rna-XM_015095581.3 189812531.248503 6.64689742203201e-64 1.40698920117654e-60 2.02564931263249
s44327.1 rna-XM_027969460.2 -189812531.248503 6.64689742203201e-64 1.40698920117654e-60 -7.22887834160978
NC_056058.1:5959260_A/G rna-XR_006059822.1 -189812531.248503 6.64689742203201e-64 1.40698920117654e-60 -4.25154597154053
NC_056058.1:7527562_C/A rna-XM_015095773.3 -189812531.248503 6.64689742203201e-64 1.40698920117654e-60 -2.13872322458831
NC_056058.1:6574258_T/C rna-XM_027979085.2 189812531.248503 6.64689742203201e-64 1.40698920117654e-60 2.22935336975092
NC_056058.1:7560323_C/T rna-XM_027979085.2 189812531.248503 6.64689742203201e-64 1.40698920117654e-60 2.22935336975092
NC_056058.1:7713922_A/G rna-XM_027979085.2 189812531.248503 6.64689742203201e-64 1.40698920117654e-60 2.22935336975092
NC_056058.1:7578262_C/T rna-XM_027979144.2 189812531.248503 6.64689742203201e-64 1.40698920117654e-60 2.52931685746427
NC_056058.1:10161902_C/T rna-XM_027969258.2 189812531.248503 6.64689742203201e-64 1.40698920117654e-60 1.1945234608108
NC_056058.1:10161902_C/T rna-XM_042249846.1 189812531.248503 6.64689742203201e-64 1.40698920117654e-60 2.22935336975092
OAR5_12579856.1 rna-XM_012177856.4 189812531.248503 6.64689742203201e-64 1.40698920117654e-60 1.69414926706845
NC_056058.1:12714388_G/A rna-XM_012177856.4 189812531.248503 6.64689742203201e-64 1.40698920117654e-60 1.69414926706845
NC_056058.1:12837159_G/A rna-XM_012177856.4 189812531.248503 6.64689742203201e-64 1.40698920117654e-60 1.69414926706845
NC_056058.1:12842778_C/T rna-XM_012177856.4 189812531.248503 6.64689742203201e-64 1.40698920117654e-60 1.69414926706845
NC_056058.1:13116328_C/T rna-XR_006059843.1 189812531.248503 6.64689742203201e-64 1.40698920117654e-60 2.57124219154127
NC_056058.1:13116328_C/T rna-XM_042249896.1 189812531.248503 6.64689742203201e-64 1.40698920117654e-60 1.7423063434733
NC_056058.1:12714388_G/A rna-XM_042249899.1 189812531.248503 6.64689742203201e-64 1.40698920117654e-60 3.48284003913412
NC_056058.1:12837159_G/A rna-XM_042249899.1 189812531.248503 6.64689742203201e-64 1.40698920117654e-60 3.48284003913412
NC_056058.1:12842778_C/T rna-XM_042249899.1 189812531.248503 6.64689742203201e-64 1.40698920117654e-60 3.48284003913412
NC_056058.1:13118248_C/G rna-XM_042249899.1 189812531.248503 6.64689742203201e-64 1.40698920117654e-60 3.48284003913412
NC_056058.1:13116328_C/T rna-XR_006059846.1 189812531.248503 6.64689742203201e-64 1.40698920117654e-60 2.57124219154127
NC_056058.1:13440328_C/T rna-XM_027969629.2 189812531.248503 6.64689742203201e-64 1.40698920117654e-60 4.219994596164
NC_056058.1:13438597_G/A rna-XM_027969631.2 -189812531.248503 6.64689742203201e-64 1.40698920117654e-60 -1.65230258277438
NC_056058.1:12713883_T/C rna-XM_042249941.1 -189812531.248503 6.64689742203201e-64 1.40698920117654e-60 -3.91530401951248
s39754.1 rna-XM_042249999.1 189812531.248503 6.64689742203201e-64 1.40698920117654e-60 1.79601941851667
s39754.1 rna-XM_015095638.3 189812531.248503 6.64689742203201e-64 1.40698920117654e-60 2.14219399677546
OAR5_16603604.1 rna-XM_027969703.2 -189812531.248503 6.64689742203201e-64 1.40698920117654e-60 -5.07918857940189
NC_056058.1:14690952_T/C rna-XM_042249989.1 -189812531.248503 6.64689742203201e-64 1.40698920117654e-60 -2.96179939940052
NC_056058.1:13789970_T/C rna-XM_027969726.2 189812531.248503 6.64689742203201e-64 1.40698920117654e-60 3.26611799349065
NC_056058.1:13791319_G/A rna-XM_027969726.2 189812531.248503 6.64689742203201e-64 1.40698920117654e-60 3.26611799349065
NC_056058.1:16448897_T/G rna-XM_027969792.2 -189812531.248503 6.64689742203201e-64 1.40698920117654e-60 -1.64567389114095
NC_056058.1:15941289_C/A rna-XM_027969826.2 189812531.248503 6.64689742203201e-64 1.40698920117654e-60 7.5904221237417
NC_056058.1:17543497_G/A rna-XM_027969826.2 189812531.248503 6.64689742203201e-64 1.40698920117654e-60 7.5904221237417
NC_056058.1:16448897_T/G rna-XM_027969828.2 -189812531.248503 6.64689742203201e-64 1.40698920117654e-60 -3.49781555480052
NC_056058.1:16448897_T/G rna-XM_042250113.1 -189812531.248503 6.64689742203201e-64 1.40698920117654e-60 -3.68933871321269
NC_056058.1:16993639_G/A rna-XR_006059885.1 189812531.248503 6.64689742203201e-64 1.40698920117654e-60 1.69414926706845
NC_056058.1:18236770_T/C rna-XM_042250163.1 189812531.248503 6.64689742203201e-64 1.40698920117654e-60 5.89013906977223
NC_056058.1:19171590_T/C rna-XM_042250175.1 -189812531.248503 6.64689742203201e-64 1.40698920117654e-60 -5.69706722969894
NC_056058.1:17832368_A/G rna-XM_042250176.1 189812531.248503 6.64689742203201e-64 1.40698920117654e-60 2.34846472442298
OAR5_21362195.1 rna-XM_042250176.1 189812531.248503 6.64689742203201e-64 1.40698920117654e-60 2.34846472442298
ilmnseq_rs415129975 rna-XM_042250176.1 189812531.248503 6.64689742203201e-64 1.40698920117654e-60 2.34846472442298
s35787.1 rna-XM_042250194.1 189812531.248503 6.64689742203201e-64 1.40698920117654e-60 1.3082971663256
s35787.1 rna-XM_027970670.2 189812531.248503 6.64689742203201e-64 1.40698920117654e-60 1.3082971663256
NC_056058.1:18568062_A/C rna-XM_042250223.1 189812531.248503 6.64689742203201e-64 1.40698920117654e-60 2.83211592981781
NC_056058.1:18733840_C/T rna-XM_042250223.1 189812531.248503 6.64689742203201e-64 1.40698920117654e-60 2.83211592981781
NC_056058.1:18952669_A/G rna-XM_042250223.1 189812531.248503 6.64689742203201e-64 1.40698920117654e-60 2.83211592981781
NC_056058.1:25027009_C/T rna-XM_042250282.1 -189812531.248503 6.64689742203201e-64 1.40698920117654e-60 -5.12362750169923
NC_056058.1:35578015_C/A rna-XM_042250341.1 189812531.248503 6.64689742203201e-64 1.40698920117654e-60 6.66939387637049
NC_056058.1:35848895_C/T rna-XM_042250341.1 189812531.248503 6.64689742203201e-64 1.40698920117654e-60 6.66939387637049
NC_056058.1:35773229_T/C rna-XR_006059916.1 -189812531.248503 6.64689742203201e-64 1.40698920117654e-60 -1.64706427096691
NC_056058.1:35773229_T/C rna-XM_042250352.1 -189812531.248503 6.64689742203201e-64 1.40698920117654e-60 -7.15013508389715
NC_056058.1:35724683_C/T rna-XM_042250359.1 189812531.248503 6.64689742203201e-64 1.40698920117654e-60 2.44478399121325
NC_056058.1:35773265_C/T rna-XM_042250359.1 189812531.248503 6.64689742203201e-64 1.40698920117654e-60 2.44478399121325
NC_056058.1:35778127_C/T rna-XM_042250359.1 189812531.248503 6.64689742203201e-64 1.40698920117654e-60 2.44478399121325
NC_056058.1:35778169_C/T rna-XM_042250359.1 189812531.248503 6.64689742203201e-64 1.40698920117654e-60 2.44478399121325
NC_056058.1:36719326_G/A rna-XM_042250359.1 189812531.248503 6.64689742203201e-64 1.40698920117654e-60 2.44478399121325
NC_056058.1:36995170_G/T rna-XM_042250359.1 189812531.248503 6.64689742203201e-64 1.40698920117654e-60 2.44478399121325
NC_056058.1:37439933_C/A rna-XM_042250359.1 189812531.248503 6.64689742203201e-64 1.40698920117654e-60 2.44478399121325
NC_056058.1:37439934_C/A rna-XM_042250359.1 189812531.248503 6.64689742203201e-64 1.40698920117654e-60 2.44478399121325
NC_056058.1:35724683_C/T rna-XM_027970029.2 189812531.248503 6.64689742203201e-64 1.40698920117654e-60 3.75873924777088
NC_056058.1:35773265_C/T rna-XM_027970029.2 189812531.248503 6.64689742203201e-64 1.40698920117654e-60 3.75873924777088
NC_056058.1:35778127_C/T rna-XM_027970029.2 189812531.248503 6.64689742203201e-64 1.40698920117654e-60 3.75873924777088
NC_056058.1:35778169_C/T rna-XM_027970029.2 189812531.248503 6.64689742203201e-64 1.40698920117654e-60 3.75873924777088
NC_056058.1:36719326_G/A rna-XM_027970029.2 189812531.248503 6.64689742203201e-64 1.40698920117654e-60 3.75873924777088
NC_056058.1:36995170_G/T rna-XM_027970029.2 189812531.248503 6.64689742203201e-64 1.40698920117654e-60 3.75873924777088
NC_056058.1:37439933_C/A rna-XM_027970029.2 189812531.248503 6.64689742203201e-64 1.40698920117654e-60 3.75873924777088
NC_056058.1:37439934_C/A rna-XM_027970029.2 189812531.248503 6.64689742203201e-64 1.40698920117654e-60 3.75873924777088
NC_056058.1:36472557_A/G rna-XM_042250377.1 189812531.248503 6.64689742203201e-64 1.40698920117654e-60 1.88871568568517
OAR5_39899015.1 rna-XM_042250378.1 -189812531.248503 6.64689742203201e-64 1.40698920117654e-60 -6.00229172921109
s25265.1 rna-XM_042250378.1 -189812531.248503 6.64689742203201e-64 1.40698920117654e-60 -6.00229172921109
OAR5_40933903.1 rna-XM_042250378.1 -189812531.248503 6.64689742203201e-64 1.40698920117654e-60 -6.00229172921109
NC_056058.1:41008700_C/T rna-XM_042250415.1 -189812531.248503 6.64689742203201e-64 1.40698920117654e-60 -5.07299130499648
NC_056058.1:40370071_A/T rna-XM_027970612.2 189812531.248503 6.64689742203201e-64 1.40698920117654e-60 1.88871568568517
NC_056058.1:40370071_A/T rna-XM_042250430.1 189812531.248503 6.64689742203201e-64 1.40698920117654e-60 1.88871568568517
NC_056058.1:41008700_C/T rna-XM_042250446.1 -189812531.248503 6.64689742203201e-64 1.40698920117654e-60 -1.3082971663256
NC_056058.1:41934648_G/A rna-XM_042250446.1 -189812531.248503 6.64689742203201e-64 1.40698920117654e-60 -1.3082971663256
NC_056058.1:41015458_G/A rna-XM_042250449.1 -189812531.248503 6.64689742203201e-64 1.40698920117654e-60 -3.14983360546709
NC_056058.1:41015458_G/A rna-XR_006059934.1 -189812531.248503 6.64689742203201e-64 1.40698920117654e-60 -5.07918857940189
OAR5_46205981.1 rna-XR_006059934.1 -189812531.248503 6.64689742203201e-64 1.40698920117654e-60 -5.07918857940189
NC_056058.1:40713945_G/A rna-XM_042250502.1 189812531.248503 6.64689742203201e-64 1.40698920117654e-60 1.1945234608108
NC_056058.1:41124393_T/C rna-XM_042250502.1 189812531.248503 6.64689742203201e-64 1.40698920117654e-60 1.1945234608108
NC_056058.1:40713945_G/A rna-XM_042250509.1 189812531.248503 6.64689742203201e-64 1.40698920117654e-60 3.50397880157769
NC_056058.1:41124393_T/C rna-XM_042250509.1 189812531.248503 6.64689742203201e-64 1.40698920117654e-60 3.50397880157769
NC_056058.1:41124393_T/C rna-XM_042250513.1 189812531.248503 6.64689742203201e-64 1.40698920117654e-60 6.40444697333169
s33280.1 rna-XR_003589596.1 189812531.248503 6.64689742203201e-64 1.40698920117654e-60 1.23336136920709
s41253.1 rna-XR_003589596.1 189812531.248503 6.64689742203201e-64 1.40698920117654e-60 1.23336136920709
OAR5_51545954.1 rna-XR_003589596.1 189812531.248503 6.64689742203201e-64 1.40698920117654e-60 1.23336136920709
OAR5_66325807.1 rna-XM_027970432.2 -189812531.248503 6.64689742203201e-64 1.40698920117654e-60 -6.96979431206695
s62414.1 rna-XM_012178874.4 189812531.248503 6.64689742203201e-64 1.40698920117654e-60 2.63046266200002
NC_056058.1:104478291_T/C rna-XM_042251003.1 189812531.248503 6.64689742203201e-64 1.40698920117654e-60 7.612766947767
NC_056059.1:5075534_G/A rna-XM_042251105.1 189812531.248503 6.64689742203201e-64 1.40698920117654e-60 2.34846472442298
OAR6_15203898.1 rna-XM_042251842.1 189812531.248503 6.64689742203201e-64 1.40698920117654e-60 5.0350688446482
OAR6_16920626.1 rna-XM_042251842.1 189812531.248503 6.64689742203201e-64 1.40698920117654e-60 5.0350688446482
OAR6_20242517_X.1 rna-XR_006060115.1 -189812531.248503 6.64689742203201e-64 1.40698920117654e-60 -2.13872322458831
OAR6_20242517_X.1 rna-XR_006060114.1 -189812531.248503 6.64689742203201e-64 1.40698920117654e-60 -2.13872322458831
NC_056059.1:22547477_C/T rna-XM_042251201.1 189812531.248503 6.64689742203201e-64 1.40698920117654e-60 4.63501358614151
OAR6_34825741.1 rna-XM_042251239.1 189812531.248503 6.64689742203201e-64 1.40698920117654e-60 1.23034657484877
OAR6_35470919.1 rna-XM_042251239.1 189812531.248503 6.64689742203201e-64 1.40698920117654e-60 1.23034657484877
ilmnseq_rs403361758 rna-XM_042251244.1 -189812531.248503 6.64689742203201e-64 1.40698920117654e-60 -6.72108032988655
OAR6_45438896.1 rna-XM_004009725.5 189812531.248503 6.64689742203201e-64 1.40698920117654e-60 3.91315238831634
OAR6_49429821_X.1 rna-XM_027970902.2 189812531.248503 6.64689742203201e-64 1.40698920117654e-60 4.00199963628287
OAR6_49429821_X.1_F2BT rna-XM_027970902.2 189812531.248503 6.64689742203201e-64 1.40698920117654e-60 4.00199963628287
OAR6_49522794.1 rna-XM_027970902.2 -189812531.248503 6.64689742203201e-64 1.40698920117654e-60 -4.00199963628287
OAR6_49463357.1 rna-XM_042251282.1 -189812531.248503 6.64689742203201e-64 1.40698920117654e-60 -5.91567118981891
OAR6_66185358.1 rna-XR_003589801.1 189812531.248503 6.64689742203201e-64 1.40698920117654e-60 1.26711935380896
OAR6_66185358.1 rna-XM_027970957.2 189812531.248503 6.64689742203201e-64 1.40698920117654e-60 2.57124219154127
NC_056059.1:61950347_C/T rna-XM_027970957.2 189812531.248503 6.64689742203201e-64 1.40698920117654e-60 2.57124219154127
NC_056059.1:61951659_C/G rna-XM_027970957.2 189812531.248503 6.64689742203201e-64 1.40698920117654e-60 2.57124219154127
OAR6_69574450.1 rna-XM_004009799.5 189812531.248503 6.64689742203201e-64 1.40698920117654e-60 2.14219399677546
OAR6_72900655.1 rna-XM_042251364.1 189812531.248503 6.64689742203201e-64 1.40698920117654e-60 6.1124617496073
OAR6_72959970.1 rna-XM_042251364.1 189812531.248503 6.64689742203201e-64 1.40698920117654e-60 6.1124617496073
NC_056059.1:67897734_C/T rna-XM_042251368.1 189812531.248503 6.64689742203201e-64 1.40698920117654e-60 5.62980386640243
NC_056059.1:67909217_G/A rna-XM_042251368.1 189812531.248503 6.64689742203201e-64 1.40698920117654e-60 5.62980386640243
NC_056059.1:72719987_A/G rna-XM_042251419.1 189812531.248503 6.64689742203201e-64 1.40698920117654e-60 5.86336661251
NC_056059.1:73144909_C/T rna-XM_042251419.1 189812531.248503 6.64689742203201e-64 1.40698920117654e-60 5.86336661251
NC_056059.1:72053718_G/A rna-XM_042251426.1 189812531.248503 6.64689742203201e-64 1.40698920117654e-60 1.26711935380896
OAR6_97030212.1 rna-XM_042251506.1 189812531.248503 6.64689742203201e-64 1.40698920117654e-60 1.69414926706845
s07102.1 rna-XM_042251506.1 189812531.248503 6.64689742203201e-64 1.40698920117654e-60 1.69414926706845
OAR6_97927928.1 rna-XM_042251506.1 189812531.248503 6.64689742203201e-64 1.40698920117654e-60 1.69414926706845
OAR6_97927928.1_F2BT rna-XM_042251506.1 189812531.248503 6.64689742203201e-64 1.40698920117654e-60 1.69414926706845
NC_056059.1:91392317_G/A rna-XM_042251510.1 189812531.248503 6.64689742203201e-64 1.40698920117654e-60 1.3082971663256
OAR6_114530900.1 rna-XM_042251630.1 -189812531.248503 6.64689742203201e-64 1.40698920117654e-60 -2.98345081564521
ilmnseq_rs406625368 rna-XM_004009998.5 189812531.248503 6.64689742203201e-64 1.40698920117654e-60 2.50751148626416
ilmnseq_rs406625368 rna-XM_027971205.2 189812531.248503 6.64689742203201e-64 1.40698920117654e-60 3.83685254851448
NC_056059.1:114246848_A/G rna-XM_042251677.1 189812531.248503 6.64689742203201e-64 1.40698920117654e-60 2.86755028283884
NC_056059.1:114249160_A/G rna-XM_042251677.1 189812531.248503 6.64689742203201e-64 1.40698920117654e-60 2.86755028283884
OAR6_116994020.1 rna-XM_042251677.1 189812531.248503 6.64689742203201e-64 1.40698920117654e-60 2.86755028283884
NC_056059.1:117118536_T/C rna-XR_003589812.2 189812531.248503 6.64689742203201e-64 1.40698920117654e-60 1.1945234608108
s49233.1 rna-XM_027971462.2 189812531.248503 6.64689742203201e-64 1.40698920117654e-60 2.68903901015173
NC_056060.1:8251233_C/T rna-XM_015096793.3 -189812531.248503 6.64689742203201e-64 1.40698920117654e-60 -5.79907690323253
s44621.1 rna-XM_015096793.3 189812531.248503 6.64689742203201e-64 1.40698920117654e-60 5.79907690323253
OAR7_8371742.1 rna-XM_015096793.3 189812531.248503 6.64689742203201e-64 1.40698920117654e-60 5.79907690323253
NC_056060.1:11085231_G/A rna-XM_042252026.1 189812531.248503 6.64689742203201e-64 1.40698920117654e-60 1.26711935380896
NC_056060.1:12045724_A/G rna-XM_042252058.1 189812531.248503 6.64689742203201e-64 1.40698920117654e-60 7.56559240617986
ilmnseq_rs404474197 rna-XM_012180868.4 -189812531.248503 6.64689742203201e-64 1.40698920117654e-60 -4.78592484040625
OAR7_17755013.1 rna-XM_012180868.4 -189812531.248503 6.64689742203201e-64 1.40698920117654e-60 -4.78592484040625
s13378.1 rna-XM_012180868.4 -189812531.248503 6.64689742203201e-64 1.40698920117654e-60 -4.78592484040625
OAR7_17872303.1 rna-XM_012180868.4 -189812531.248503 6.64689742203201e-64 1.40698920117654e-60 -4.78592484040625
OAR7_18402440.1 rna-XM_012180868.4 -189812531.248503 6.64689742203201e-64 1.40698920117654e-60 -4.78592484040625
NC_056060.1:24106491_G/A rna-XM_042252903.1 189812531.248503 6.64689742203201e-64 1.40698920117654e-60 2.52931685746427
NC_056060.1:33846038_G/T rna-XM_042252271.1 189812531.248503 6.64689742203201e-64 1.40698920117654e-60 6.34995799619207
NC_056060.1:34533334_C/T rna-XM_015096951.3 189812531.248503 6.64689742203201e-64 1.40698920117654e-60 3.0099649086069
NC_056060.1:35112644_G/A rna-XM_015096951.3 189812531.248503 6.64689742203201e-64 1.40698920117654e-60 3.0099649086069
NC_056060.1:44068030_G/C rna-XM_042252328.1 189812531.248503 6.64689742203201e-64 1.40698920117654e-60 2.64182667417939
NC_056060.1:44976346_T/C rna-XM_042252359.1 189812531.248503 6.64689742203201e-64 1.40698920117654e-60 8.00795454340714
NC_056060.1:44068030_G/C rna-XM_042252353.1 189812531.248503 6.64689742203201e-64 1.40698920117654e-60 2.64182667417939
NC_056060.1:44066356_C/G rna-XM_015096993.3 189812531.248503 6.64689742203201e-64 1.40698920117654e-60 1.23336136920709
DU296930_365.1 rna-XM_012180566.4 189812531.248503 6.64689742203201e-64 1.40698920117654e-60 2.52931685746427
DU296930_365.1 rna-XM_012180571.4 189812531.248503 6.64689742203201e-64 1.40698920117654e-60 2.68903901015173
DU296930_365.1 rna-XM_012180572.4 189812531.248503 6.64689742203201e-64 1.40698920117654e-60 2.83211592981781
OAR7_53329201.1 rna-XR_006060381.1 -189812531.248503 6.64689742203201e-64 1.40698920117654e-60 -1.64706427096691
OAR7_58696664.1 rna-XM_042252419.1 189812531.248503 6.64689742203201e-64 1.40698920117654e-60 6.23409189189279
NC_056060.1:76068833_G/T rna-XM_027971929.2 189812531.248503 6.64689742203201e-64 1.40698920117654e-60 3.1438668868626
NC_056060.1:76068833_G/T rna-XM_027971934.2 189812531.248503 6.64689742203201e-64 1.40698920117654e-60 2.69607820640232
OAR7_83981189.1 rna-XR_006060426.1 -189812531.248503 6.64689742203201e-64 1.40698920117654e-60 -3.08045046332654
s00901.1 rna-XR_006060426.1 -189812531.248503 6.64689742203201e-64 1.40698920117654e-60 -3.08045046332654
OAR7_86492591.1 rna-XR_006060426.1 -189812531.248503 6.64689742203201e-64 1.40698920117654e-60 -3.08045046332654
OAR7_86498738_X.1 rna-XR_006060426.1 -189812531.248503 6.64689742203201e-64 1.40698920117654e-60 -3.08045046332654
NC_056060.1:79558072_T/C rna-XM_042252681.1 189812531.248503 6.64689742203201e-64 1.40698920117654e-60 7.01905615158103
NC_056060.1:79387861_G/T rna-XR_006060442.1 189812531.248503 6.64689742203201e-64 1.40698920117654e-60 2.57124219154127
s16834.1 rna-XM_042252734.1 189812531.248503 6.64689742203201e-64 1.40698920117654e-60 2.22505456305053
s73958.1 rna-XM_042252734.1 -189812531.248503 6.64689742203201e-64 1.40698920117654e-60 -2.22505456305053
NC_056060.1:82692102_T/C rna-XM_042252734.1 -189812531.248503 6.64689742203201e-64 1.40698920117654e-60 -2.22505456305053
NC_056060.1:83440003_A/G rna-XM_042252734.1 -189812531.248503 6.64689742203201e-64 1.40698920117654e-60 -2.22505456305053
NC_056060.1:83450587_T/G rna-XM_042252734.1 -189812531.248503 6.64689742203201e-64 1.40698920117654e-60 -2.22505456305053
NC_056060.1:83514799_A/G rna-XM_042252734.1 189812531.248503 6.64689742203201e-64 1.40698920117654e-60 2.22505456305053
NC_056060.1:83721161_C/T rna-XM_042252734.1 189812531.248503 6.64689742203201e-64 1.40698920117654e-60 2.22505456305053
NC_056060.1:83722561_T/C rna-XM_042252768.1 -189812531.248503 6.64689742203201e-64 1.40698920117654e-60 -4.42930840391251
OAR7_108923470.1 rna-XM_042252876.1 189812531.248503 6.64689742203201e-64 1.40698920117654e-60 2.14219399677546
NC_056061.1:5814084_T/C rna-XM_042253158.1 189812531.248503 6.64689742203201e-64 1.40698920117654e-60 2.22935336975092
NC_056061.1:9287459_G/C rna-XM_042253172.1 189812531.248503 6.64689742203201e-64 1.40698920117654e-60 2.22935336975092
OAR8_14229216.1 rna-XM_042253209.1 -189812531.248503 6.64689742203201e-64 1.40698920117654e-60 -2.55598909609177
OAR8_15159437_X.1 rna-XM_042253209.1 -189812531.248503 6.64689742203201e-64 1.40698920117654e-60 -2.55598909609177
OAR8_16423136.1 rna-XM_042253221.1 189812531.248503 6.64689742203201e-64 1.40698920117654e-60 2.68903901015173
NC_056061.1:15688562_G/A rna-XM_042253248.1 189812531.248503 6.64689742203201e-64 1.40698920117654e-60 1.23034657484877
NC_056061.1:26946669_C/T rna-XM_042253308.1 189812531.248503 6.64689742203201e-64 1.40698920117654e-60 3.1438668868626
NC_056061.1:26946670_T/A rna-XM_042253308.1 189812531.248503 6.64689742203201e-64 1.40698920117654e-60 3.1438668868626
OAR8_30441759.1 rna-XM_042253323.1 189812531.248503 6.64689742203201e-64 1.40698920117654e-60 2.70156563875713
NC_056061.1:29524063_C/G rna-XM_042253350.1 189812531.248503 6.64689742203201e-64 1.40698920117654e-60 4.16252134329674
NC_056061.1:29524074_C/G rna-XM_042253350.1 189812531.248503 6.64689742203201e-64 1.40698920117654e-60 4.16252134329674
NC_056061.1:29524063_C/G rna-XM_027972393.2 189812531.248503 6.64689742203201e-64 1.40698920117654e-60 3.75873924777088
NC_056061.1:29524074_C/G rna-XM_027972393.2 189812531.248503 6.64689742203201e-64 1.40698920117654e-60 3.75873924777088
OAR8_33466203.1 rna-XM_042253358.1 189812531.248503 6.64689742203201e-64 1.40698920117654e-60 2.29333022434112
NC_056061.1:47107863_A/C rna-XM_042253403.1 189812531.248503 6.64689742203201e-64 1.40698920117654e-60 1.79601941851667
OAR8_53216149.1 rna-XM_042253415.1 -189812531.248503 6.64689742203201e-64 1.40698920117654e-60 -5.48166367716489
OAR8_53216149.1_F2BT rna-XM_042253415.1 -189812531.248503 6.64689742203201e-64 1.40698920117654e-60 -5.48166367716489
OAR8_53216149.1 rna-XM_042253418.1 -189812531.248503 6.64689742203201e-64 1.40698920117654e-60 -5.94887544432627
OAR8_53216149.1_F2BT rna-XM_042253418.1 -189812531.248503 6.64689742203201e-64 1.40698920117654e-60 -5.94887544432627
OAR8_59572572.1 rna-XM_027972460.2 -189812531.248503 6.64689742203201e-64 1.40698920117654e-60 -2.22505456305053
OAR8_60697538.1 rna-XM_027972460.2 -189812531.248503 6.64689742203201e-64 1.40698920117654e-60 -2.22505456305053
NC_056061.1:61550968_C/T rna-XM_042253504.1 189812531.248503 6.64689742203201e-64 1.40698920117654e-60 6.65313376020321
NC_056061.1:61550968_C/T rna-XM_042253507.1 189812531.248503 6.64689742203201e-64 1.40698920117654e-60 4.1479909362332
NC_056061.1:63377533_C/T rna-XR_006060640.1 189812531.248503 6.64689742203201e-64 1.40698920117654e-60 2.22935336975092
NC_056061.1:64169980_A/G rna-XR_003590157.2 -189812531.248503 6.64689742203201e-64 1.40698920117654e-60 -1.891517010476
NC_056061.1:63377533_C/T rna-XR_006060641.1 189812531.248503 6.64689742203201e-64 1.40698920117654e-60 2.22935336975092
s45189.1 rna-XR_003590238.1 189812531.248503 6.64689742203201e-64 1.40698920117654e-60 0.633559676904479
NC_056061.1:64158523_G/A rna-XR_003590238.1 189812531.248503 6.64689742203201e-64 1.40698920117654e-60 1.26711935380896
NC_056061.1:64169237_C/T rna-XR_003590238.1 189812531.248503 6.64689742203201e-64 1.40698920117654e-60 1.26711935380896
NC_056061.1:64169238_G/A rna-XR_003590238.1 189812531.248503 6.64689742203201e-64 1.40698920117654e-60 1.26711935380896
NC_056061.1:64171423_G/A rna-XR_003590238.1 189812531.248503 6.64689742203201e-64 1.40698920117654e-60 1.26711935380896
ilmnseq_rs403479135 rna-XR_003590238.1 189812531.248503 6.64689742203201e-64 1.40698920117654e-60 0.633559676904479
NC_056061.1:68479667_G/A rna-XM_042253548.1 189812531.248503 6.64689742203201e-64 1.40698920117654e-60 2.22505456305053
OAR8_82736956.1 rna-XM_042253646.1 189812531.248503 6.64689742203201e-64 1.40698920117654e-60 2.22505456305053
OAR8_84235102.1 rna-XM_042253646.1 -189812531.248503 6.64689742203201e-64 1.40698920117654e-60 -2.22505456305053
NC_056061.1:77692921_G/A rna-XM_042253143.1 189812531.248503 6.64689742203201e-64 1.40698920117654e-60 1.23336136920709
NC_056061.1:89150564_G/A rna-XR_006060697.1 189812531.248503 6.64689742203201e-64 1.40698920117654e-60 6.44015245772022
NC_056061.1:89150564_G/A rna-XR_006060703.1 189812531.248503 6.64689742203201e-64 1.40698920117654e-60 3.18984325647249
NC_056061.1:89150564_G/A rna-XR_003590224.2 189812531.248503 6.64689742203201e-64 1.40698920117654e-60 1.88871568568517
NC_056061.1:89150564_G/A rna-XM_042253741.1 189812531.248503 6.64689742203201e-64 1.40698920117654e-60 2.52931685746427
NC_056062.1:13990901_C/T rna-XM_042253871.1 189812531.248503 6.64689742203201e-64 1.40698920117654e-60 5.79907690323253
NC_056062.1:13990901_C/T rna-XM_042253885.1 189812531.248503 6.64689742203201e-64 1.40698920117654e-60 6.44917301653965
NC_056062.1:14660994_C/G rna-XM_027972815.2 189812531.248503 6.64689742203201e-64 1.40698920117654e-60 6.55678949345858
NC_056062.1:13990901_C/T rna-XM_042254568.1 189812531.248503 6.64689742203201e-64 1.40698920117654e-60 2.14219399677546
s19462.1 rna-XM_042254082.1 -189812531.248503 6.64689742203201e-64 1.40698920117654e-60 -5.19017809253162
OAR9_30067931.1 rna-XM_027972925.2 -189812531.248503 6.64689742203201e-64 1.40698920117654e-60 -3.65655579449504
OAR9_35242474_X.1 rna-XM_042254191.1 189812531.248503 6.64689742203201e-64 1.40698920117654e-60 1.26711935380896
NC_056062.1:34008630_G/A rna-XM_027972950.2 189812531.248503 6.64689742203201e-64 1.40698920117654e-60 1.69414926706845
NC_056062.1:42975348_C/T rna-XM_012183787.3 189812531.248503 6.64689742203201e-64 1.40698920117654e-60 2.22505456305053
NC_056062.1:50075272_T/C rna-XM_042254321.1 -189812531.248503 6.64689742203201e-64 1.40698920117654e-60 -3.30460516554876
OAR9_80876985.1 rna-XM_015097902.3 189812531.248503 6.64689742203201e-64 1.40698920117654e-60 1.79601941851667
s10029.1 rna-XM_015097902.3 189812531.248503 6.64689742203201e-64 1.40698920117654e-60 1.79601941851667
OAR9_82620139.1 rna-XM_015097902.3 189812531.248503 6.64689742203201e-64 1.40698920117654e-60 1.79601941851667
NC_056062.1:89958662_G/A rna-XM_027973247.2 189812531.248503 6.64689742203201e-64 1.40698920117654e-60 1.79601941851667
NC_056062.1:89963678_T/C rna-XM_027973247.2 189812531.248503 6.64689742203201e-64 1.40698920117654e-60 1.79601941851667
OAR10_244112.1 rna-XR_003590564.2 189812531.248503 6.64689742203201e-64 1.40698920117654e-60 1.23336136920709
OAR10_773950.1 rna-XR_003590564.2 189812531.248503 6.64689742203201e-64 1.40698920117654e-60 1.23336136920709
NC_056063.1:12822364_T/G rna-XM_042254656.1 189812531.248503 6.64689742203201e-64 1.40698920117654e-60 3.74081336165816
NC_056063.1:13610508_C/T rna-XM_042254656.1 189812531.248503 6.64689742203201e-64 1.40698920117654e-60 3.74081336165816
OAR10_12500822.1 rna-XM_042254656.1 -189812531.248503 6.64689742203201e-64 1.40698920117654e-60 -3.74081336165816
OAR10_15557896.1 rna-XM_004012066.5 -189812531.248503 6.64689742203201e-64 1.40698920117654e-60 -2.22505456305053
OAR10_20367561.1 rna-XM_042254777.1 -189812531.248503 6.64689742203201e-64 1.40698920117654e-60 -5.71290601413717
ilmnseq_rs403847091 rna-XM_042254777.1 -189812531.248503 6.64689742203201e-64 1.40698920117654e-60 -5.71290601413717
NC_056063.1:31736854_A/G rna-XM_004012145.5 -189812531.248503 6.64689742203201e-64 1.40698920117654e-60 -5.95908924383859
NC_056063.1:31277732_G/T rna-XM_012184637.4 189812531.248503 6.64689742203201e-64 1.40698920117654e-60 2.69607820640232
NC_056063.1:31283286_C/T rna-XM_012184637.4 189812531.248503 6.64689742203201e-64 1.40698920117654e-60 2.69607820640232
NC_056063.1:31285874_C/T rna-XM_012184637.4 189812531.248503 6.64689742203201e-64 1.40698920117654e-60 2.69607820640232
NC_056063.1:31271348_C/T rna-XR_006060970.1 -189812531.248503 6.64689742203201e-64 1.40698920117654e-60 -1.14010776044252
NC_056063.1:31286734_A/G rna-XR_006060970.1 -189812531.248503 6.64689742203201e-64 1.40698920117654e-60 -1.14010776044252
NC_056063.1:31289864_A/T rna-XR_006060970.1 -189812531.248503 6.64689742203201e-64 1.40698920117654e-60 -1.14010776044252
NC_056063.1:31277732_G/T rna-XM_042254845.1 189812531.248503 6.64689742203201e-64 1.40698920117654e-60 8.33343728374819
NC_056063.1:31283286_C/T rna-XM_042254845.1 189812531.248503 6.64689742203201e-64 1.40698920117654e-60 8.33343728374819
NC_056063.1:31285874_C/T rna-XM_042254845.1 189812531.248503 6.64689742203201e-64 1.40698920117654e-60 8.33343728374819
NC_056063.1:31736854_A/G rna-XR_006060975.1 -189812531.248503 6.64689742203201e-64 1.40698920117654e-60 -1.64706427096691
NC_056063.1:31736854_A/G rna-XM_015098158.3 -189812531.248503 6.64689742203201e-64 1.40698920117654e-60 -1.64706427096691
NC_056063.1:36016371_C/T rna-XM_027973676.2 189812531.248503 6.64689742203201e-64 1.40698920117654e-60 3.67877703049647
OAR10_54739951.1 rna-XM_042254966.1 189812531.248503 6.64689742203201e-64 1.40698920117654e-60 1.79601941851667
OAR10_55389923.1 rna-XM_012184830.4 -189812531.248503 6.64689742203201e-64 1.40698920117654e-60 -3.64193293788864
NC_056063.1:84632883_T/C rna-XM_042255129.1 189812531.248503 6.64689742203201e-64 1.40698920117654e-60 2.50751148626416
NC_056063.1:85813527_A/G rna-XM_042255116.1 -189812531.248503 6.64689742203201e-64 1.40698920117654e-60 -2.13872322458831
NC_056063.1:85831148_G/C rna-XM_042255116.1 -189812531.248503 6.64689742203201e-64 1.40698920117654e-60 -2.13872322458831
NC_056063.1:85875163_T/C rna-XM_042255116.1 -189812531.248503 6.64689742203201e-64 1.40698920117654e-60 -2.13872322458831
NC_056063.1:85876443_G/C rna-XM_042255116.1 -189812531.248503 6.64689742203201e-64 1.40698920117654e-60 -2.13872322458831
NC_056064.1:8188940_A/G rna-XM_042255254.1 189812531.248503 6.64689742203201e-64 1.40698920117654e-60 2.22935336975092
NC_056064.1:7663688_T/C rna-XM_004012389.5 189812531.248503 6.64689742203201e-64 1.40698920117654e-60 2.14219399677546
NC_056064.1:9020027_C/T rna-XM_004012389.5 189812531.248503 6.64689742203201e-64 1.40698920117654e-60 2.14219399677546
s08770.1 rna-XM_042255385.1 -189812531.248503 6.64689742203201e-64 1.40698920117654e-60 -5.19017809253162
s08770.1 rna-XM_042255389.1 -189812531.248503 6.64689742203201e-64 1.40698920117654e-60 -6.08254806598587
NC_056064.1:19770382_A/C rna-XM_042256567.1 189812531.248503 6.64689742203201e-64 1.40698920117654e-60 2.52931685746427
NC_056064.1:20119439_C/T rna-XR_003590872.1 189812531.248503 6.64689742203201e-64 1.40698920117654e-60 1.1945234608108
NC_056064.1:20748987_G/A rna-XR_003590872.1 189812531.248503 6.64689742203201e-64 1.40698920117654e-60 0.597261730405399
NC_056064.1:20764094_G/T rna-XR_003590872.1 189812531.248503 6.64689742203201e-64 1.40698920117654e-60 1.1945234608108
NC_056064.1:20748987_G/A rna-XM_042255471.1 189812531.248503 6.64689742203201e-64 1.40698920117654e-60 2.34763386137638
NC_056064.1:20764094_G/T rna-XM_042255471.1 189812531.248503 6.64689742203201e-64 1.40698920117654e-60 4.69526772275277
ilmnseq_rs404800691 rna-XM_042255568.1 189812531.248503 6.64689742203201e-64 1.40698920117654e-60 1.23336136920709
NC_056064.1:25954098_G/T rna-XM_042255568.1 189812531.248503 6.64689742203201e-64 1.40698920117654e-60 1.23336136920709
NC_056064.1:25954099_C/T rna-XM_042255568.1 189812531.248503 6.64689742203201e-64 1.40698920117654e-60 1.23336136920709
ilmnseq_rs398214837 rna-XM_042255568.1 189812531.248503 6.64689742203201e-64 1.40698920117654e-60 1.23336136920709
ilmnseq_rs411459247 rna-XM_042255568.1 189812531.248503 6.64689742203201e-64 1.40698920117654e-60 1.23336136920709
ilmnseq_rs429110588 rna-XM_042255608.1 -189812531.248503 6.64689742203201e-64 1.40698920117654e-60 -2.22505456305053
NC_056064.1:26673311_A/G rna-XM_042256634.1 -189812531.248503 6.64689742203201e-64 1.40698920117654e-60 -4.3012652979025
NC_056064.1:26676987_T/C rna-XM_042256634.1 -189812531.248503 6.64689742203201e-64 1.40698920117654e-60 -4.3012652979025
NC_056064.1:27706666_G/A rna-XM_027974938.2 189812531.248503 6.64689742203201e-64 1.40698920117654e-60 2.22935336975092
NC_056064.1:27706670_G/A rna-XM_027974938.2 189812531.248503 6.64689742203201e-64 1.40698920117654e-60 2.22935336975092
NC_056064.1:27872993_G/T rna-XM_027974938.2 189812531.248503 6.64689742203201e-64 1.40698920117654e-60 2.22935336975092
NC_056064.1:28177377_G/A rna-XM_027974938.2 189812531.248503 6.64689742203201e-64 1.40698920117654e-60 2.22935336975092
NC_056064.1:27706666_G/A rna-XM_027974929.2 189812531.248503 6.64689742203201e-64 1.40698920117654e-60 6.30201483579003
NC_056064.1:27706670_G/A rna-XM_027974929.2 189812531.248503 6.64689742203201e-64 1.40698920117654e-60 6.30201483579003
NC_056064.1:27872993_G/T rna-XM_027974929.2 189812531.248503 6.64689742203201e-64 1.40698920117654e-60 6.30201483579003
NC_056064.1:28177377_G/A rna-XM_027974929.2 189812531.248503 6.64689742203201e-64 1.40698920117654e-60 6.30201483579003
NC_056064.1:27706666_G/A rna-XM_004012693.5 189812531.248503 6.64689742203201e-64 1.40698920117654e-60 3.50397880157769
NC_056064.1:27706670_G/A rna-XM_004012693.5 189812531.248503 6.64689742203201e-64 1.40698920117654e-60 3.50397880157769
NC_056064.1:27872993_G/T rna-XM_004012693.5 189812531.248503 6.64689742203201e-64 1.40698920117654e-60 3.50397880157769
NC_056064.1:28177377_G/A rna-XM_004012693.5 189812531.248503 6.64689742203201e-64 1.40698920117654e-60 3.50397880157769
NC_056064.1:27706666_G/A rna-XM_042255649.1 189812531.248503 6.64689742203201e-64 1.40698920117654e-60 2.63046266200002
NC_056064.1:27706670_G/A rna-XM_042255649.1 189812531.248503 6.64689742203201e-64 1.40698920117654e-60 2.63046266200002
NC_056064.1:27872993_G/T rna-XM_042255649.1 189812531.248503 6.64689742203201e-64 1.40698920117654e-60 2.63046266200002
NC_056064.1:28177377_G/A rna-XM_042255649.1 189812531.248503 6.64689742203201e-64 1.40698920117654e-60 2.63046266200002
Chr11:36973332 rna-XM_015098719.3 189812531.248503 6.64689742203201e-64 1.40698920117654e-60 1.23336136920709
NC_056064.1:37034592_C/T rna-XM_042255861.1 189812531.248503 6.64689742203201e-64 1.40698920117654e-60 2.63046266200002
NC_056064.1:38228921_C/T rna-XM_042255861.1 189812531.248503 6.64689742203201e-64 1.40698920117654e-60 2.63046266200002
NC_056064.1:38245535_A/T rna-XM_042255861.1 189812531.248503 6.64689742203201e-64 1.40698920117654e-60 1.31523133100001
NC_056064.1:38246077_G/T rna-XM_042255861.1 189812531.248503 6.64689742203201e-64 1.40698920117654e-60 2.63046266200002
NC_056064.1:38265838_C/T rna-XM_042255861.1 189812531.248503 6.64689742203201e-64 1.40698920117654e-60 2.63046266200002
NC_056064.1:40584109_C/T rna-XM_042255937.1 -189812531.248503 6.64689742203201e-64 1.40698920117654e-60 -8.37859990066302
NC_056064.1:39794084_G/A rna-XM_042256721.1 189812531.248503 6.64689742203201e-64 1.40698920117654e-60 3.18984325647249
NC_056064.1:40140329_G/T rna-XM_042256723.1 189812531.248503 6.64689742203201e-64 1.40698920117654e-60 1.1945234608108
NC_056064.1:40215803_T/C rna-XM_042256723.1 189812531.248503 6.64689742203201e-64 1.40698920117654e-60 1.1945234608108
OAR11_42915917.1 rna-XM_042256723.1 189812531.248503 6.64689742203201e-64 1.40698920117654e-60 1.1945234608108
s08511.1 rna-XM_042256723.1 189812531.248503 6.64689742203201e-64 1.40698920117654e-60 1.1945234608108
NC_056064.1:41676273_G/C rna-XM_012186076.4 189812531.248503 6.64689742203201e-64 1.40698920117654e-60 6.11000771899841
NC_056064.1:41706069_T/C rna-XM_012186076.4 189812531.248503 6.64689742203201e-64 1.40698920117654e-60 6.11000771899841
NC_056064.1:41788130_G/A rna-XM_012186076.4 189812531.248503 6.64689742203201e-64 1.40698920117654e-60 6.11000771899841
NC_056064.1:40584109_C/T rna-XM_027974572.2 -189812531.248503 6.64689742203201e-64 1.40698920117654e-60 -1.57521990904402
NC_056064.1:40215803_T/C rna-XM_027974530.2 189812531.248503 6.64689742203201e-64 1.40698920117654e-60 1.1945234608108
OAR11_42915917.1 rna-XM_027974530.2 189812531.248503 6.64689742203201e-64 1.40698920117654e-60 1.1945234608108
s08511.1 rna-XM_027974530.2 189812531.248503 6.64689742203201e-64 1.40698920117654e-60 1.1945234608108
NC_056064.1:41422575_A/G rna-XM_027974530.2 189812531.248503 6.64689742203201e-64 1.40698920117654e-60 1.1945234608108
NC_056064.1:41676273_G/C rna-XM_027974528.2 189812531.248503 6.64689742203201e-64 1.40698920117654e-60 1.88871568568517
NC_056064.1:41706069_T/C rna-XM_027974528.2 189812531.248503 6.64689742203201e-64 1.40698920117654e-60 1.88871568568517
NC_056064.1:41788130_G/A rna-XM_027974528.2 189812531.248503 6.64689742203201e-64 1.40698920117654e-60 1.88871568568517
NC_056064.1:42142824_C/T rna-XM_027974528.2 189812531.248503 6.64689742203201e-64 1.40698920117654e-60 1.88871568568517
NC_056064.1:42240588_A/G rna-XM_027974528.2 189812531.248503 6.64689742203201e-64 1.40698920117654e-60 1.88871568568517
NC_056064.1:42240841_G/C rna-XM_027974528.2 189812531.248503 6.64689742203201e-64 1.40698920117654e-60 1.88871568568517
ilmnseq_rs407284543 rna-XM_027974528.2 189812531.248503 6.64689742203201e-64 1.40698920117654e-60 1.88871568568517
s27947.1 rna-XM_042256004.1 189812531.248503 6.64689742203201e-64 1.40698920117654e-60 2.57124219154127
s21480.1 rna-XM_042256004.1 189812531.248503 6.64689742203201e-64 1.40698920117654e-60 2.57124219154127
OAR11_46494107.1 rna-XM_042256027.1 189812531.248503 6.64689742203201e-64 1.40698920117654e-60 6.41637921366748
NC_056064.1:42918858_A/T rna-XM_042256051.1 189812531.248503 6.64689742203201e-64 1.40698920117654e-60 4.84866517261794
s09414.1 rna-XM_042256051.1 189812531.248503 6.64689742203201e-64 1.40698920117654e-60 4.84866517261794
s09414.1 rna-XM_012186215.4 189812531.248503 6.64689742203201e-64 1.40698920117654e-60 1.1945234608108
NC_056064.1:44779598_C/T rna-XM_027974401.2 189812531.248503 6.64689742203201e-64 1.40698920117654e-60 3.53567185430148
s47430.1 rna-XM_042256111.1 -189812531.248503 6.64689742203201e-64 1.40698920117654e-60 -2.13872322458831
NC_056064.1:44779598_C/T rna-XM_027974369.2 189812531.248503 6.64689742203201e-64 1.40698920117654e-60 2.14219399677546
Chr11:46659968 rna-XM_027974369.2 189812531.248503 6.64689742203201e-64 1.40698920117654e-60 2.14219399677546
NC_056064.1:50473184_G/A rna-XM_042256828.1 189812531.248503 6.64689742203201e-64 1.40698920117654e-60 2.63046266200002
NC_056064.1:50476167_A/C rna-XM_042256828.1 189812531.248503 6.64689742203201e-64 1.40698920117654e-60 2.63046266200002
NC_056064.1:50536344_G/A rna-XM_042256828.1 189812531.248503 6.64689742203201e-64 1.40698920117654e-60 2.63046266200002
s32405.1 rna-XM_042256828.1 189812531.248503 6.64689742203201e-64 1.40698920117654e-60 2.63046266200002
NC_056064.1:49493775_G/A rna-XM_042256219.1 189812531.248503 6.64689742203201e-64 1.40698920117654e-60 3.28283832919515
NC_056064.1:50362021_C/T rna-XM_042256219.1 189812531.248503 6.64689742203201e-64 1.40698920117654e-60 6.56567665839031
NC_056064.1:50375506_C/T rna-XM_042256219.1 189812531.248503 6.64689742203201e-64 1.40698920117654e-60 6.56567665839031
OAR11_53911339.1 rna-XM_042256219.1 189812531.248503 6.64689742203201e-64 1.40698920117654e-60 6.56567665839031
NC_056064.1:51164679_T/C rna-XR_006061271.1 -189812531.248503 6.64689742203201e-64 1.40698920117654e-60 -2.3356959499294
NC_056064.1:51179849_A/G rna-XR_006061271.1 -189812531.248503 6.64689742203201e-64 1.40698920117654e-60 -2.3356959499294
NC_056064.1:50362021_C/T rna-XM_012186450.4 189812531.248503 6.64689742203201e-64 1.40698920117654e-60 6.25374455231869
NC_056064.1:50375506_C/T rna-XM_012186450.4 189812531.248503 6.64689742203201e-64 1.40698920117654e-60 6.25374455231869
OAR11_53911339.1 rna-XM_012186450.4 189812531.248503 6.64689742203201e-64 1.40698920117654e-60 6.25374455231869
NC_056064.1:51070190_A/C rna-XM_012186450.4 189812531.248503 6.64689742203201e-64 1.40698920117654e-60 3.12687227615934
NC_056064.1:52888454_G/A rna-XM_027974222.2 189812531.248503 6.64689742203201e-64 1.40698920117654e-60 2.64182667417939
NC_056064.1:53274861_G/C rna-XM_027974222.2 189812531.248503 6.64689742203201e-64 1.40698920117654e-60 2.64182667417939
s10616.1 rna-XM_027974229.2 -189812531.248503 6.64689742203201e-64 1.40698920117654e-60 -2.13872322458831
NC_056064.1:53360414_G/A rna-XM_012186489.4 189812531.248503 6.64689742203201e-64 1.40698920117654e-60 2.02564931263249
NC_056064.1:53360414_G/A rna-XM_042256270.1 189812531.248503 6.64689742203201e-64 1.40698920117654e-60 1.69414926706845
NC_056064.1:53374263_C/T rna-XR_006061291.1 189812531.248503 6.64689742203201e-64 1.40698920117654e-60 2.34846472442298
NC_056064.1:54363764_T/C rna-XM_042256320.1 -189812531.248503 6.64689742203201e-64 1.40698920117654e-60 -6.5304686229869
NC_056064.1:54525934_C/A rna-XM_042256331.1 189812531.248503 6.64689742203201e-64 1.40698920117654e-60 1.26711935380896
NC_056064.1:55679460_G/C rna-XR_006061310.1 189812531.248503 6.64689742203201e-64 1.40698920117654e-60 1.4160579649089
NC_056064.1:55679460_G/C rna-XM_004013138.5 189812531.248503 6.64689742203201e-64 1.40698920117654e-60 1.26465842873213
NC_056064.1:56427077_G/A rna-XM_042256439.1 189812531.248503 6.64689742203201e-64 1.40698920117654e-60 2.94010757344443
NC_056064.1:56427918_T/C rna-XM_042256439.1 189812531.248503 6.64689742203201e-64 1.40698920117654e-60 2.94010757344443
NC_056064.1:57250886_G/A rna-XM_042256439.1 189812531.248503 6.64689742203201e-64 1.40698920117654e-60 2.94010757344443
NC_056064.1:56427077_G/A rna-XM_042256449.1 189812531.248503 6.64689742203201e-64 1.40698920117654e-60 7.50162507134333
NC_056064.1:56427918_T/C rna-XM_042256449.1 189812531.248503 6.64689742203201e-64 1.40698920117654e-60 7.50162507134333
NC_056064.1:57250886_G/A rna-XM_042256449.1 189812531.248503 6.64689742203201e-64 1.40698920117654e-60 7.50162507134333
NC_056064.1:60876858_C/T rna-XM_042256520.1 189812531.248503 6.64689742203201e-64 1.40698920117654e-60 4.81182152688146
NC_056064.1:61104572_G/T rna-XM_042256520.1 189812531.248503 6.64689742203201e-64 1.40698920117654e-60 4.81182152688146
NC_056064.1:61104057_G/A rna-XM_042256527.1 189812531.248503 6.64689742203201e-64 1.40698920117654e-60 3.31228328284356
NC_056064.1:60876858_C/T rna-XM_027973977.2 189812531.248503 6.64689742203201e-64 1.40698920117654e-60 2.22935336975092
NC_056064.1:61104572_G/T rna-XM_027973977.2 189812531.248503 6.64689742203201e-64 1.40698920117654e-60 2.22935336975092
NC_056065.1:1308033_A/G rna-XM_042256897.1 189812531.248503 6.64689742203201e-64 1.40698920117654e-60 4.54453396376926
NC_056065.1:2145485_C/T rna-XM_042256897.1 189812531.248503 6.64689742203201e-64 1.40698920117654e-60 4.54453396376926
NC_056065.1:2033354_G/A rna-XR_003591074.1 189812531.248503 6.64689742203201e-64 1.40698920117654e-60 1.69414926706845
OAR12_3438829.1 rna-XM_042256927.1 189812531.248503 6.64689742203201e-64 1.40698920117654e-60 1.23336136920709
OAR12_3438829.1 rna-XM_042256926.1 189812531.248503 6.64689742203201e-64 1.40698920117654e-60 1.23336136920709
NC_056065.1:2033354_G/A rna-XM_042256942.1 189812531.248503 6.64689742203201e-64 1.40698920117654e-60 9.97799452587572
NC_056065.1:2033354_G/A rna-XM_042256971.1 189812531.248503 6.64689742203201e-64 1.40698920117654e-60 1.69414926706845
NC_056065.1:2000979_C/T rna-XM_042256980.1 189812531.248503 6.64689742203201e-64 1.40698920117654e-60 2.22935336975092
NC_056065.1:3243276_T/C rna-XM_042256980.1 189812531.248503 6.64689742203201e-64 1.40698920117654e-60 2.22935336975092
NC_056065.1:3280561_C/T rna-XM_042256980.1 189812531.248503 6.64689742203201e-64 1.40698920117654e-60 2.22935336975092
NC_056065.1:3490211_G/A rna-XM_042256980.1 189812531.248503 6.64689742203201e-64 1.40698920117654e-60 2.22935336975092
NC_056065.1:5787546_G/A rna-XR_006055563.1 189812531.248503 6.64689742203201e-64 1.40698920117654e-60 1.88871568568517
NC_056065.1:22925017_T/C rna-XR_003591082.1 189812531.248503 6.64689742203201e-64 1.40698920117654e-60 1.26711935380896
NC_056065.1:25930070_C/T rna-XM_042257104.1 189812531.248503 6.64689742203201e-64 1.40698920117654e-60 4.37977079790789
NC_056065.1:25931097_G/A rna-XM_042257104.1 189812531.248503 6.64689742203201e-64 1.40698920117654e-60 4.37977079790789
NC_056065.1:25932361_A/T rna-XM_042257104.1 189812531.248503 6.64689742203201e-64 1.40698920117654e-60 4.37977079790789
NC_056065.1:25933115_T/A rna-XM_042257104.1 189812531.248503 6.64689742203201e-64 1.40698920117654e-60 4.37977079790789
NC_056065.1:25933836_G/A rna-XM_042257104.1 189812531.248503 6.64689742203201e-64 1.40698920117654e-60 4.37977079790789
NC_056065.1:26287002_G/A rna-XM_042257104.1 189812531.248503 6.64689742203201e-64 1.40698920117654e-60 4.37977079790789
OAR12_28635024.1 rna-XM_042256858.1 -189812531.248503 6.64689742203201e-64 1.40698920117654e-60 -5.55501254370215
OAR12_28755835.1 rna-XM_042256858.1 -189812531.248503 6.64689742203201e-64 1.40698920117654e-60 -5.55501254370215
NC_056065.1:27730221_G/A rna-XM_042257134.1 189812531.248503 6.64689742203201e-64 1.40698920117654e-60 1.1945234608108
OAR12_37474490.1 rna-XM_027975581.2 -189812531.248503 6.64689742203201e-64 1.40698920117654e-60 -6.44917301653965
NC_056065.1:39358322_G/A rna-XR_006061467.1 189812531.248503 6.64689742203201e-64 1.40698920117654e-60 1.7423063434733
NC_056065.1:40625811_T/C rna-XR_006061467.1 189812531.248503 6.64689742203201e-64 1.40698920117654e-60 1.7423063434733
NC_056065.1:40996941_G/A rna-XM_004013724.5 189812531.248503 6.64689742203201e-64 1.40698920117654e-60 2.14219399677546
NC_056065.1:42225881_A/G rna-XM_004013724.5 189812531.248503 6.64689742203201e-64 1.40698920117654e-60 2.14219399677546
NC_056065.1:42702439_A/G rna-XM_004013724.5 189812531.248503 6.64689742203201e-64 1.40698920117654e-60 2.14219399677546
NC_056065.1:42217521_G/A rna-XM_027975651.2 189812531.248503 6.64689742203201e-64 1.40698920117654e-60 1.26711935380896
NC_056065.1:42217521_G/A rna-XM_042257283.1 189812531.248503 6.64689742203201e-64 1.40698920117654e-60 1.7423063434733
OAR12_49323631.1 rna-XM_042257315.1 -189812531.248503 6.64689742203201e-64 1.40698920117654e-60 -2.13872322458831
s06796.1 rna-XM_042257315.1 -189812531.248503 6.64689742203201e-64 1.40698920117654e-60 -2.13872322458831
NC_056065.1:48934619_C/T rna-XR_006061492.1 189812531.248503 6.64689742203201e-64 1.40698920117654e-60 2.22505456305053
NC_056065.1:49299770_G/C rna-XR_006061492.1 -189812531.248503 6.64689742203201e-64 1.40698920117654e-60 -2.22505456305053
NC_056065.1:49299777_A/T rna-XR_006061492.1 -189812531.248503 6.64689742203201e-64 1.40698920117654e-60 -2.22505456305053
NC_056065.1:49300134_G/C rna-XR_006061492.1 -189812531.248503 6.64689742203201e-64 1.40698920117654e-60 -2.22505456305053
NC_056065.1:49300744_A/G rna-XR_006061492.1 -189812531.248503 6.64689742203201e-64 1.40698920117654e-60 -2.22505456305053
NC_056065.1:49300790_A/G rna-XR_006061492.1 -189812531.248503 6.64689742203201e-64 1.40698920117654e-60 -2.22505456305053
NC_056065.1:49300842_A/G rna-XR_006061492.1 -189812531.248503 6.64689742203201e-64 1.40698920117654e-60 -2.22505456305053
NC_056065.1:49300875_A/C rna-XR_006061492.1 -189812531.248503 6.64689742203201e-64 1.40698920117654e-60 -2.22505456305053
NC_056065.1:49301018_T/G rna-XR_006061492.1 -189812531.248503 6.64689742203201e-64 1.40698920117654e-60 -2.22505456305053
NC_056065.1:49301205_A/C rna-XR_006061492.1 -189812531.248503 6.64689742203201e-64 1.40698920117654e-60 -2.22505456305053
NC_056065.1:49301724_T/G rna-XR_006061492.1 -189812531.248503 6.64689742203201e-64 1.40698920117654e-60 -2.22505456305053
NC_056065.1:49301898_A/G rna-XR_006061492.1 -189812531.248503 6.64689742203201e-64 1.40698920117654e-60 -2.22505456305053
NC_056065.1:49301982_C/T rna-XR_006061492.1 -189812531.248503 6.64689742203201e-64 1.40698920117654e-60 -2.22505456305053
NC_056065.1:49303135_G/C rna-XR_006061492.1 -189812531.248503 6.64689742203201e-64 1.40698920117654e-60 -2.22505456305053
NC_056065.1:49303159_G/A rna-XR_006061492.1 -189812531.248503 6.64689742203201e-64 1.40698920117654e-60 -2.22505456305053
NC_056065.1:49303178_C/G rna-XR_006061492.1 -189812531.248503 6.64689742203201e-64 1.40698920117654e-60 -2.22505456305053
NC_056065.1:49303239_G/T rna-XR_006061492.1 -189812531.248503 6.64689742203201e-64 1.40698920117654e-60 -2.22505456305053
NC_056065.1:49303482_T/C rna-XR_006061492.1 -189812531.248503 6.64689742203201e-64 1.40698920117654e-60 -2.22505456305053
NC_056065.1:49303651_T/G rna-XR_006061492.1 -189812531.248503 6.64689742203201e-64 1.40698920117654e-60 -2.22505456305053
NC_056065.1:49304195_C/A rna-XR_006061492.1 -189812531.248503 6.64689742203201e-64 1.40698920117654e-60 -2.22505456305053
NC_056065.1:49304204_C/G rna-XR_006061492.1 -189812531.248503 6.64689742203201e-64 1.40698920117654e-60 -2.22505456305053
NC_056065.1:49304624_A/G rna-XR_006061492.1 -189812531.248503 6.64689742203201e-64 1.40698920117654e-60 -2.22505456305053
NC_056065.1:49304711_G/C rna-XR_006061492.1 -189812531.248503 6.64689742203201e-64 1.40698920117654e-60 -2.22505456305053
NC_056065.1:49304904_G/A rna-XR_006061492.1 -189812531.248503 6.64689742203201e-64 1.40698920117654e-60 -2.22505456305053
NC_056065.1:49305101_T/C rna-XR_006061492.1 -189812531.248503 6.64689742203201e-64 1.40698920117654e-60 -2.22505456305053
NC_056065.1:49305151_G/A rna-XR_006061492.1 -189812531.248503 6.64689742203201e-64 1.40698920117654e-60 -2.22505456305053
NC_056065.1:49305356_A/C rna-XR_006061492.1 -189812531.248503 6.64689742203201e-64 1.40698920117654e-60 -2.22505456305053
NC_056065.1:49305546_A/G rna-XR_006061492.1 -189812531.248503 6.64689742203201e-64 1.40698920117654e-60 -2.22505456305053
NC_056065.1:49306175_T/C rna-XR_006061492.1 -189812531.248503 6.64689742203201e-64 1.40698920117654e-60 -2.22505456305053
NC_056065.1:49306445_A/G rna-XR_006061492.1 -189812531.248503 6.64689742203201e-64 1.40698920117654e-60 -2.22505456305053
NC_056065.1:49306664_T/C rna-XR_006061492.1 -189812531.248503 6.64689742203201e-64 1.40698920117654e-60 -2.22505456305053
NC_056065.1:49306827_G/A rna-XR_006061492.1 -189812531.248503 6.64689742203201e-64 1.40698920117654e-60 -2.22505456305053
NC_056065.1:49307079_A/G rna-XR_006061492.1 -189812531.248503 6.64689742203201e-64 1.40698920117654e-60 -2.22505456305053
NC_056065.1:49307219_C/T rna-XR_006061492.1 -189812531.248503 6.64689742203201e-64 1.40698920117654e-60 -2.22505456305053
NC_056065.1:49307974_C/A rna-XR_006061492.1 -189812531.248503 6.64689742203201e-64 1.40698920117654e-60 -2.22505456305053
ilmnseq_rs590106077 rna-XR_006061492.1 -189812531.248503 6.64689742203201e-64 1.40698920117654e-60 -2.22505456305053
NC_056065.1:50265228_C/T rna-XR_006061492.1 189812531.248503 6.64689742203201e-64 1.40698920117654e-60 2.22505456305053
NC_056065.1:49299770_G/C rna-XM_027975760.2 -189812531.248503 6.64689742203201e-64 1.40698920117654e-60 -2.22505456305053
NC_056065.1:49299777_A/T rna-XM_027975760.2 -189812531.248503 6.64689742203201e-64 1.40698920117654e-60 -2.22505456305053
NC_056065.1:49300134_G/C rna-XM_027975760.2 -189812531.248503 6.64689742203201e-64 1.40698920117654e-60 -2.22505456305053
NC_056065.1:49300744_A/G rna-XM_027975760.2 -189812531.248503 6.64689742203201e-64 1.40698920117654e-60 -2.22505456305053
NC_056065.1:49300790_A/G rna-XM_027975760.2 -189812531.248503 6.64689742203201e-64 1.40698920117654e-60 -2.22505456305053
NC_056065.1:49300842_A/G rna-XM_027975760.2 -189812531.248503 6.64689742203201e-64 1.40698920117654e-60 -2.22505456305053
NC_056065.1:49300875_A/C rna-XM_027975760.2 -189812531.248503 6.64689742203201e-64 1.40698920117654e-60 -2.22505456305053
NC_056065.1:49301018_T/G rna-XM_027975760.2 -189812531.248503 6.64689742203201e-64 1.40698920117654e-60 -2.22505456305053
NC_056065.1:49301205_A/C rna-XM_027975760.2 -189812531.248503 6.64689742203201e-64 1.40698920117654e-60 -2.22505456305053
NC_056065.1:49301724_T/G rna-XM_027975760.2 -189812531.248503 6.64689742203201e-64 1.40698920117654e-60 -2.22505456305053
NC_056065.1:49301898_A/G rna-XM_027975760.2 -189812531.248503 6.64689742203201e-64 1.40698920117654e-60 -2.22505456305053
NC_056065.1:49301982_C/T rna-XM_027975760.2 -189812531.248503 6.64689742203201e-64 1.40698920117654e-60 -2.22505456305053
NC_056065.1:49303135_G/C rna-XM_027975760.2 -189812531.248503 6.64689742203201e-64 1.40698920117654e-60 -2.22505456305053
NC_056065.1:49303159_G/A rna-XM_027975760.2 -189812531.248503 6.64689742203201e-64 1.40698920117654e-60 -2.22505456305053
NC_056065.1:49303178_C/G rna-XM_027975760.2 -189812531.248503 6.64689742203201e-64 1.40698920117654e-60 -2.22505456305053
NC_056065.1:49303239_G/T rna-XM_027975760.2 -189812531.248503 6.64689742203201e-64 1.40698920117654e-60 -2.22505456305053
NC_056065.1:49303482_T/C rna-XM_027975760.2 -189812531.248503 6.64689742203201e-64 1.40698920117654e-60 -2.22505456305053
NC_056065.1:49303651_T/G rna-XM_027975760.2 -189812531.248503 6.64689742203201e-64 1.40698920117654e-60 -2.22505456305053
NC_056065.1:49304195_C/A rna-XM_027975760.2 -189812531.248503 6.64689742203201e-64 1.40698920117654e-60 -2.22505456305053
NC_056065.1:49304204_C/G rna-XM_027975760.2 -189812531.248503 6.64689742203201e-64 1.40698920117654e-60 -2.22505456305053
NC_056065.1:49304624_A/G rna-XM_027975760.2 -189812531.248503 6.64689742203201e-64 1.40698920117654e-60 -2.22505456305053
NC_056065.1:49304711_G/C rna-XM_027975760.2 -189812531.248503 6.64689742203201e-64 1.40698920117654e-60 -2.22505456305053
NC_056065.1:49304904_G/A rna-XM_027975760.2 -189812531.248503 6.64689742203201e-64 1.40698920117654e-60 -2.22505456305053
NC_056065.1:49305101_T/C rna-XM_027975760.2 -189812531.248503 6.64689742203201e-64 1.40698920117654e-60 -2.22505456305053
NC_056065.1:49305151_G/A rna-XM_027975760.2 -189812531.248503 6.64689742203201e-64 1.40698920117654e-60 -2.22505456305053
NC_056065.1:49305356_A/C rna-XM_027975760.2 -189812531.248503 6.64689742203201e-64 1.40698920117654e-60 -2.22505456305053
NC_056065.1:49305546_A/G rna-XM_027975760.2 -189812531.248503 6.64689742203201e-64 1.40698920117654e-60 -2.22505456305053
NC_056065.1:49306175_T/C rna-XM_027975760.2 -189812531.248503 6.64689742203201e-64 1.40698920117654e-60 -2.22505456305053
NC_056065.1:49306445_A/G rna-XM_027975760.2 -189812531.248503 6.64689742203201e-64 1.40698920117654e-60 -2.22505456305053
NC_056065.1:49306664_T/C rna-XM_027975760.2 -189812531.248503 6.64689742203201e-64 1.40698920117654e-60 -2.22505456305053
NC_056065.1:49306827_G/A rna-XM_027975760.2 -189812531.248503 6.64689742203201e-64 1.40698920117654e-60 -2.22505456305053
NC_056065.1:49307079_A/G rna-XM_027975760.2 -189812531.248503 6.64689742203201e-64 1.40698920117654e-60 -2.22505456305053
NC_056065.1:49307219_C/T rna-XM_027975760.2 -189812531.248503 6.64689742203201e-64 1.40698920117654e-60 -2.22505456305053
NC_056065.1:49307974_C/A rna-XM_027975760.2 -189812531.248503 6.64689742203201e-64 1.40698920117654e-60 -2.22505456305053
ilmnseq_rs590106077 rna-XM_027975760.2 -189812531.248503 6.64689742203201e-64 1.40698920117654e-60 -2.22505456305053
NC_056065.1:50265228_C/T rna-XM_027975760.2 189812531.248503 6.64689742203201e-64 1.40698920117654e-60 2.22505456305053
NC_056065.1:50959752_G/A rna-XM_027975760.2 189812531.248503 6.64689742203201e-64 1.40698920117654e-60 2.22505456305053
NC_056065.1:51095688_C/T rna-XM_027975760.2 189812531.248503 6.64689742203201e-64 1.40698920117654e-60 2.22505456305053
NC_056065.1:51095689_C/A rna-XM_027975760.2 189812531.248503 6.64689742203201e-64 1.40698920117654e-60 2.22505456305053
NC_056065.1:51096010_T/C rna-XM_027975760.2 189812531.248503 6.64689742203201e-64 1.40698920117654e-60 2.22505456305053
NC_056065.1:51096315_G/C rna-XM_027975760.2 189812531.248503 6.64689742203201e-64 1.40698920117654e-60 2.22505456305053
NC_056065.1:51268810_C/T rna-XR_003591104.1 189812531.248503 6.64689742203201e-64 1.40698920117654e-60 1.1945234608108
OAR12_70745885.1 rna-XM_027975948.2 -189812531.248503 6.64689742203201e-64 1.40698920117654e-60 -4.46194009046523
s65027.1 rna-XM_042229215.1 -189812531.248503 6.64689742203201e-64 1.40698920117654e-60 -6.3569164039561
ilmnseq_rs426172864 rna-XM_042229215.1 -189812531.248503 6.64689742203201e-64 1.40698920117654e-60 -6.3569164039561
s23496.1 rna-XM_042229215.1 -189812531.248503 6.64689742203201e-64 1.40698920117654e-60 -6.3569164039561
NC_056065.1:70224729_C/T rna-XM_042229232.1 189812531.248503 6.64689742203201e-64 1.40698920117654e-60 1.23034657484877
OAR13_1151304.1 rna-XM_042230392.1 -189812531.248503 6.64689742203201e-64 1.40698920117654e-60 -5.3442315609816
s65996.1 rna-XM_042230411.1 -189812531.248503 6.64689742203201e-64 1.40698920117654e-60 -2.22505456305053
s59947.1 rna-XM_042230440.1 189812531.248503 6.64689742203201e-64 1.40698920117654e-60 2.14219399677546
OAR13_16888800.1 rna-XM_042230440.1 189812531.248503 6.64689742203201e-64 1.40698920117654e-60 2.14219399677546
s59947.1 rna-XR_003591170.2 189812531.248503 6.64689742203201e-64 1.40698920117654e-60 1.79601941851667
OAR13_16888800.1 rna-XR_003591170.2 189812531.248503 6.64689742203201e-64 1.40698920117654e-60 1.79601941851667
OAR13_16352990.1 rna-XR_003591170.2 189812531.248503 6.64689742203201e-64 1.40698920117654e-60 1.79601941851667
OAR13_16254632.1 rna-XR_003591170.2 189812531.248503 6.64689742203201e-64 1.40698920117654e-60 0.898009709258334
OAR13_15998766.1 rna-XR_003591170.2 189812531.248503 6.64689742203201e-64 1.40698920117654e-60 1.79601941851667
OAR13_13673407.1 rna-XM_042230304.1 -189812531.248503 6.64689742203201e-64 1.40698920117654e-60 -8.15687632471855
NC_056066.1:17685431_G/A rna-XM_042229564.1 189812531.248503 6.64689742203201e-64 1.40698920117654e-60 1.26711935380896
OAR13_19523580.1 rna-XM_015099547.3 -189812531.248503 6.64689742203201e-64 1.40698920117654e-60 -2.3356959499294
OAR13_27170417.1 rna-XM_042230527.1 189812531.248503 6.64689742203201e-64 1.40698920117654e-60 1.79601941851667
s14997.1 rna-XM_042229611.1 189812531.248503 6.64689742203201e-64 1.40698920117654e-60 1.7423063434733
ilmnseq_rs404441595 rna-XM_042229629.1 189812531.248503 6.64689742203201e-64 1.40698920117654e-60 8.15336273690747
ilmnseq_rs417120621 rna-XM_042229629.1 189812531.248503 6.64689742203201e-64 1.40698920117654e-60 8.15336273690747
NC_056066.1:52705821_G/C rna-XM_042229799.1 189812531.248503 6.64689742203201e-64 1.40698920117654e-60 3.07240168143966
NC_056066.1:52705821_G/C rna-XM_042229800.1 189812531.248503 6.64689742203201e-64 1.40698920117654e-60 2.22935336975092
OAR13_61620127.1 rna-XM_042229936.1 -189812531.248503 6.64689742203201e-64 1.40698920117654e-60 -5.35045588701839
s20232.1 rna-XM_042229936.1 -189812531.248503 6.64689742203201e-64 1.40698920117654e-60 -5.35045588701839
OAR13_62738272.1 rna-XM_042229936.1 -189812531.248503 6.64689742203201e-64 1.40698920117654e-60 -5.35045588701839
s68700.1 rna-XR_003591145.2 -189812531.248503 6.64689742203201e-64 1.40698920117654e-60 -3.63724402688973
NC_056066.1:61765968_T/C rna-XM_015099811.3 -189812531.248503 6.64689742203201e-64 1.40698920117654e-60 -5.96690163129042
NC_056066.1:61540214_G/A rna-XM_042229983.1 189812531.248503 6.64689742203201e-64 1.40698920117654e-60 3.48284003913412
NC_056066.1:61765968_T/C rna-XM_004014472.5 -189812531.248503 6.64689742203201e-64 1.40698920117654e-60 -2.51276142678352
ilmnseq_rs399682545 rna-XM_004014472.5 -189812531.248503 6.64689742203201e-64 1.40698920117654e-60 -2.51276142678352
NC_056066.1:64442064_C/T rna-XM_042229582.1 189812531.248503 6.64689742203201e-64 1.40698920117654e-60 1.7423063434733
NC_056066.1:64901757_G/A rna-XM_042230072.1 189812531.248503 6.64689742203201e-64 1.40698920117654e-60 3.64193293788864
NC_056066.1:64901757_G/A rna-XM_042230071.1 189812531.248503 6.64689742203201e-64 1.40698920117654e-60 1.3082971663256
NC_056066.1:64917340_C/T rna-XM_042230359.1 189812531.248503 6.64689742203201e-64 1.40698920117654e-60 1.23034657484877
NC_056066.1:64917483_G/A rna-XM_042230359.1 189812531.248503 6.64689742203201e-64 1.40698920117654e-60 1.23034657484877
s63108.1 rna-XM_027976451.2 -189812531.248503 6.64689742203201e-64 1.40698920117654e-60 -2.22505456305053
s49832.1 rna-XM_027976451.2 -189812531.248503 6.64689742203201e-64 1.40698920117654e-60 -2.22505456305053
ilmnseq_rs411666701 rna-XM_027976451.2 -189812531.248503 6.64689742203201e-64 1.40698920117654e-60 -2.22505456305053
s12526.1 rna-XM_027976451.2 -189812531.248503 6.64689742203201e-64 1.40698920117654e-60 -2.22505456305053
NC_056066.1:65912758_A/C rna-XM_027976451.2 -189812531.248503 6.64689742203201e-64 1.40698920117654e-60 -2.22505456305053
OAR13_71248464.1 rna-XM_027976451.2 189812531.248503 6.64689742203201e-64 1.40698920117654e-60 2.22505456305053
s43071.1 rna-XR_006055794.1 189812531.248503 6.64689742203201e-64 1.40698920117654e-60 3.40779510925458
s43071.1 rna-XM_042230149.1 189812531.248503 6.64689742203201e-64 1.40698920117654e-60 3.07240168143966
OAR13_80794248.1 rna-XM_004014868.5 189812531.248503 6.64689742203201e-64 1.40698920117654e-60 2.28838498832924
s28292.1 rna-XM_042230221.1 189812531.248503 6.64689742203201e-64 1.40698920117654e-60 1.3082971663256
OAR13_80794248.1 rna-XM_042230239.1 189812531.248503 6.64689742203201e-64 1.40698920117654e-60 2.28838498832924
s39368.1 rna-XM_042230272.1 -189812531.248503 6.64689742203201e-64 1.40698920117654e-60 -7.29011570439677
s23868.1 rna-XR_006056049.1 -189812531.248503 6.64689742203201e-64 1.40698920117654e-60 -3.45337791222096
OAR14_8945560.1 rna-XM_012189617.4 189812531.248503 6.64689742203201e-64 1.40698920117654e-60 1.69414926706845
OAR14_9933996.1 rna-XM_012189617.4 189812531.248503 6.64689742203201e-64 1.40698920117654e-60 1.69414926706845
NC_056067.1:10729152_T/A rna-XM_027977686.1 189812531.248503 6.64689742203201e-64 1.40698920117654e-60 3.08068298344782
s72056.1 rna-XM_042230774.1 189812531.248503 6.64689742203201e-64 1.40698920117654e-60 2.64182667417939
s43948.1 rna-XM_042231519.1 189812531.248503 6.64689742203201e-64 1.40698920117654e-60 3.37862079066673
s18723.1 rna-XM_042231519.1 189812531.248503 6.64689742203201e-64 1.40698920117654e-60 3.37862079066673
s47573.1 rna-XM_042231519.1 189812531.248503 6.64689742203201e-64 1.40698920117654e-60 3.37862079066673
NC_056067.1:11887977_T/A rna-XM_042231519.1 189812531.248503 6.64689742203201e-64 1.40698920117654e-60 3.37862079066673
s43948.1 rna-XR_006056071.1 189812531.248503 6.64689742203201e-64 1.40698920117654e-60 1.69414926706845
s18723.1 rna-XR_006056071.1 189812531.248503 6.64689742203201e-64 1.40698920117654e-60 1.69414926706845
s47573.1 rna-XR_006056071.1 189812531.248503 6.64689742203201e-64 1.40698920117654e-60 1.69414926706845
NC_056067.1:11887977_T/A rna-XR_006056071.1 189812531.248503 6.64689742203201e-64 1.40698920117654e-60 1.69414926706845
NC_056067.1:21301388_T/C rna-XR_003591471.2 189812531.248503 6.64689742203201e-64 1.40698920117654e-60 1.26711935380896
NC_056067.1:24822855_G/C rna-XM_042231692.1 189812531.248503 6.64689742203201e-64 1.40698920117654e-60 2.29333022434112
NC_056067.1:24822856_C/A rna-XM_042231692.1 189812531.248503 6.64689742203201e-64 1.40698920117654e-60 2.29333022434112
OAR14_27152874.1 rna-XM_042231692.1 189812531.248503 6.64689742203201e-64 1.40698920117654e-60 1.14666511217056
OAR14_26968078.1 rna-XR_003591486.2 -189812531.248503 6.64689742203201e-64 1.40698920117654e-60 -4.8125695547363
OAR14_27342805.1 rna-XR_003591486.2 -189812531.248503 6.64689742203201e-64 1.40698920117654e-60 -4.8125695547363
OAR14_27356556.1 rna-XR_003591486.2 -189812531.248503 6.64689742203201e-64 1.40698920117654e-60 -4.8125695547363
OAR14_27813487.1 rna-XR_003591486.2 189812531.248503 6.64689742203201e-64 1.40698920117654e-60 4.8125695547363
NC_056067.1:38598411_T/C rna-XM_027978145.2 189812531.248503 6.64689742203201e-64 1.40698920117654e-60 1.23336136920709
NC_056067.1:38598421_G/C rna-XM_027978145.2 189812531.248503 6.64689742203201e-64 1.40698920117654e-60 1.23336136920709
s14089.1 rna-XM_042230840.1 -189812531.248503 6.64689742203201e-64 1.40698920117654e-60 -4.28943745111295
ilmnseq_rs415188624 rna-XM_042230840.1 -189812531.248503 6.64689742203201e-64 1.40698920117654e-60 -2.14471872555647
NC_056067.1:47848619_A/C rna-XR_006055915.1 189812531.248503 6.64689742203201e-64 1.40698920117654e-60 4.64267187845389
NC_056067.1:48443127_C/T rna-XM_042230924.1 189812531.248503 6.64689742203201e-64 1.40698920117654e-60 5.84797013007684
NC_056067.1:48443127_C/T rna-XM_027977929.2 189812531.248503 6.64689742203201e-64 1.40698920117654e-60 2.02564931263249
NC_056067.1:47848619_A/C rna-XM_042232023.1 189812531.248503 6.64689742203201e-64 1.40698920117654e-60 5.37287897234907
OAR14_52223929.1 rna-XR_006056192.1 -189812531.248503 6.64689742203201e-64 1.40698920117654e-60 -8.13255450083306
NC_056067.1:50281344_C/G rna-XR_006056192.1 -189812531.248503 6.64689742203201e-64 1.40698920117654e-60 -8.13255450083306
NC_056067.1:51217952_T/C rna-XM_042232112.1 189812531.248503 6.64689742203201e-64 1.40698920117654e-60 2.68903901015173
NC_056067.1:53093799_G/C rna-XR_006056216.1 189812531.248503 6.64689742203201e-64 1.40698920117654e-60 2.29333022434112
NC_056067.1:54221378_A/G rna-XR_006056216.1 189812531.248503 6.64689742203201e-64 1.40698920117654e-60 2.29333022434112
ilmnseq_rs402299981 rna-XM_042232263.1 -189812531.248503 6.64689742203201e-64 1.40698920117654e-60 -5.43797542391435
s14316.1 rna-XM_042232263.1 -189812531.248503 6.64689742203201e-64 1.40698920117654e-60 -5.43797542391435
s29456.1 rna-XM_042232263.1 -189812531.248503 6.64689742203201e-64 1.40698920117654e-60 -5.43797542391435
s45391.1 rna-XM_042232263.1 -189812531.248503 6.64689742203201e-64 1.40698920117654e-60 -5.43797542391435
NC_056067.1:54221378_A/G rna-XR_006056223.1 189812531.248503 6.64689742203201e-64 1.40698920117654e-60 2.29333022434112
OAR14_58537282.1 rna-XM_042232263.1 -189812531.248503 6.64689742203201e-64 1.40698920117654e-60 -5.43797542391435
s56709.1 rna-XM_042232263.1 -189812531.248503 6.64689742203201e-64 1.40698920117654e-60 -5.43797542391435
s70225.1 rna-XM_042232263.1 189812531.248503 6.64689742203201e-64 1.40698920117654e-60 2.71898771195717
s70225.1 rna-XM_027978578.2 189812531.248503 6.64689742203201e-64 1.40698920117654e-60 0.898009709258334
s70225.1 rna-XR_003591693.1 189812531.248503 6.64689742203201e-64 1.40698920117654e-60 0.654148583162799
ilmnseq_rs428835692 rna-XR_003591693.1 -189812531.248503 6.64689742203201e-64 1.40698920117654e-60 -0.654148583162799
NC_056067.1:55927341_G/A rna-XM_027978642.2 189812531.248503 6.64689742203201e-64 1.40698920117654e-60 1.88871568568517
NC_056067.1:55927341_G/A rna-XM_027978644.2 189812531.248503 6.64689742203201e-64 1.40698920117654e-60 2.68903901015173
NC_056067.1:55927341_G/A rna-XM_027978645.2 189812531.248503 6.64689742203201e-64 1.40698920117654e-60 1.88871568568517
NC_056067.1:56296872_C/T rna-XM_027977542.2 189812531.248503 6.64689742203201e-64 1.40698920117654e-60 3.40779510925458
ilmnseq_rs403814733 rna-XM_004015395.4 -189812531.248503 6.64689742203201e-64 1.40698920117654e-60 -3.45337791222096
NC_056067.1:56205172_T/C rna-XM_004015395.4 -189812531.248503 6.64689742203201e-64 1.40698920117654e-60 -3.45337791222096
NC_056067.1:57829559_G/A rna-XM_042231009.1 -189812531.248503 6.64689742203201e-64 1.40698920117654e-60 -6.22104095117168
NC_056067.1:57830654_A/G rna-XM_042231036.1 189812531.248503 6.64689742203201e-64 1.40698920117654e-60 2.69607820640232
OAR14_60591309.1 rna-XM_042231048.1 189812531.248503 6.64689742203201e-64 1.40698920117654e-60 1.3082971663256
ilmnseq_rs413726582 rna-XM_042231048.1 189812531.248503 6.64689742203201e-64 1.40698920117654e-60 1.3082971663256
NC_056067.1:58653431_C/T rna-XM_042231048.1 189812531.248503 6.64689742203201e-64 1.40698920117654e-60 1.3082971663256
NC_056067.1:58525626_A/G rna-XR_006055999.1 189812531.248503 6.64689742203201e-64 1.40698920117654e-60 1.7423063434733
NC_056067.1:58655461_A/G rna-XR_006055999.1 189812531.248503 6.64689742203201e-64 1.40698920117654e-60 1.7423063434733
ilmnseq_rs428788382 rna-XM_042231159.1 189812531.248503 6.64689742203201e-64 1.40698920117654e-60 1.32091333708969
NC_056067.1:61604298_C/A rna-XM_042232359.1 189812531.248503 6.64689742203201e-64 1.40698920117654e-60 5.22840138351219
NC_056067.1:61604298_C/A rna-XM_042232363.1 189812531.248503 6.64689742203201e-64 1.40698920117654e-60 2.83211592981781
NC_056067.1:63820230_A/G rna-XM_027978862.2 189812531.248503 6.64689742203201e-64 1.40698920117654e-60 2.02564931263249
OAR15_22756365.1 rna-XM_004016013.5 -189812531.248503 6.64689742203201e-64 1.40698920117654e-60 -2.03018670184817
OAR15_22808400_X.1 rna-XM_004016013.5 -189812531.248503 6.64689742203201e-64 1.40698920117654e-60 -2.03018670184817
s13895.1 rna-XM_027979260.2 189812531.248503 6.64689742203201e-64 1.40698920117654e-60 2.68903901015173
s32313.1 rna-XM_027979260.2 189812531.248503 6.64689742203201e-64 1.40698920117654e-60 2.68903901015173
NC_056068.1:29591647_T/C rna-XM_027979002.2 189812531.248503 6.64689742203201e-64 1.40698920117654e-60 2.14219399677546
NC_056068.1:29595274_T/C rna-XM_027979002.2 189812531.248503 6.64689742203201e-64 1.40698920117654e-60 2.14219399677546
NC_056068.1:28925784_T/C rna-XR_003591765.2 189812531.248503 6.64689742203201e-64 1.40698920117654e-60 2.22935336975092
NC_056068.1:29226005_G/A rna-XR_003591765.2 189812531.248503 6.64689742203201e-64 1.40698920117654e-60 2.22935336975092
NC_056068.1:29390081_C/T rna-XR_003591765.2 189812531.248503 6.64689742203201e-64 1.40698920117654e-60 2.22935336975092
NC_056068.1:29594872_G/A rna-XR_003591765.2 189812531.248503 6.64689742203201e-64 1.40698920117654e-60 2.22935336975092
NC_056068.1:29595975_C/T rna-XR_003591765.2 189812531.248503 6.64689742203201e-64 1.40698920117654e-60 2.22935336975092
NC_056068.1:33963134_C/T rna-XM_027979351.2 189812531.248503 6.64689742203201e-64 1.40698920117654e-60 1.23034657484877
NC_056068.1:33963134_C/T rna-XM_042233017.1 189812531.248503 6.64689742203201e-64 1.40698920117654e-60 5.84797013007684
NC_056068.1:34762969_G/A rna-XM_027979351.2 189812531.248503 6.64689742203201e-64 1.40698920117654e-60 1.23034657484877
NC_056068.1:35156845_A/G rna-NM_001009390.1 189812531.248503 6.64689742203201e-64 1.40698920117654e-60 2.22505456305053
NC_056068.1:34762969_G/A rna-XM_042233017.1 189812531.248503 6.64689742203201e-64 1.40698920117654e-60 5.84797013007684
OAR15_37675957.1 rna-XR_006056344.1 -189812531.248503 6.64689742203201e-64 1.40698920117654e-60 -2.22505456305053
OAR15_37813948.1 rna-XR_006056344.1 189812531.248503 6.64689742203201e-64 1.40698920117654e-60 2.22505456305053
NC_056068.1:46314500_G/A rna-XM_042233119.1 189812531.248503 6.64689742203201e-64 1.40698920117654e-60 2.70156563875713
NC_056068.1:46513753_T/C rna-XM_042233119.1 189812531.248503 6.64689742203201e-64 1.40698920117654e-60 2.70156563875713
NC_056068.1:51092163_C/T rna-XM_027979473.2 189812531.248503 6.64689742203201e-64 1.40698920117654e-60 2.22505456305053
NC_056068.1:50374284_A/G rna-XM_042233190.1 -189812531.248503 6.64689742203201e-64 1.40698920117654e-60 -7.85913312199939
NC_056068.1:50006344_A/G rna-XR_006056366.1 189812531.248503 6.64689742203201e-64 1.40698920117654e-60 0.898009709258334
NC_056068.1:50376364_G/A rna-XR_006056366.1 189812531.248503 6.64689742203201e-64 1.40698920117654e-60 1.79601941851667
NC_056068.1:50115515_C/A rna-XM_027979494.2 -189812531.248503 6.64689742203201e-64 1.40698920117654e-60 -6.1182878810189
NC_056068.1:53201924_C/T rna-XM_012096059.4 -189812531.248503 6.64689742203201e-64 1.40698920117654e-60 -8.40962486378755
NC_056068.1:53203110_T/C rna-XM_012096059.4 -189812531.248503 6.64689742203201e-64 1.40698920117654e-60 -8.40962486378755
NC_056068.1:53203778_G/A rna-XM_012096059.4 -189812531.248503 6.64689742203201e-64 1.40698920117654e-60 -8.40962486378755
NC_056068.1:53203992_C/T rna-XM_012096059.4 -189812531.248503 6.64689742203201e-64 1.40698920117654e-60 -8.40962486378755
NC_056068.1:53204209_A/G rna-XM_012096059.4 -189812531.248503 6.64689742203201e-64 1.40698920117654e-60 -8.40962486378755
NC_056068.1:53204312_T/C rna-XM_012096059.4 -189812531.248503 6.64689742203201e-64 1.40698920117654e-60 -8.40962486378755
NC_056068.1:53204607_G/A rna-XM_012096059.4 -189812531.248503 6.64689742203201e-64 1.40698920117654e-60 -8.40962486378755
NC_056068.1:53205436_A/G rna-XM_012096059.4 -189812531.248503 6.64689742203201e-64 1.40698920117654e-60 -8.40962486378755
NC_056068.1:53207125_C/T rna-XM_012096059.4 -189812531.248503 6.64689742203201e-64 1.40698920117654e-60 -8.40962486378755
NC_056068.1:53215870_G/A rna-XM_012096059.4 -189812531.248503 6.64689742203201e-64 1.40698920117654e-60 -8.40962486378755
NC_056068.1:53216906_G/A rna-XM_012096059.4 -189812531.248503 6.64689742203201e-64 1.40698920117654e-60 -8.40962486378755
OAR15_64263690.1 rna-XM_027979579.2 189812531.248503 6.64689742203201e-64 1.40698920117654e-60 1.69414926706845
s64346.1 rna-XM_042233306.1 189812531.248503 6.64689742203201e-64 1.40698920117654e-60 1.3082971663256
OAR15_65355875.1 rna-XM_042233306.1 189812531.248503 6.64689742203201e-64 1.40698920117654e-60 1.3082971663256
s36214.1 rna-XM_042233358.1 189812531.248503 6.64689742203201e-64 1.40698920117654e-60 4.85455212064926
NC_056068.1:72887462_G/C rna-XM_042233379.1 -189812531.248503 6.64689742203201e-64 1.40698920117654e-60 -4.38300111448321
ilmnseq_rs401523837 rna-XM_004016465.5 189812531.248503 6.64689742203201e-64 1.40698920117654e-60 1.23336136920709
ilmnseq_rs401523837 rna-XM_027968905.2 189812531.248503 6.64689742203201e-64 1.40698920117654e-60 1.23336136920709
ilmnseq_rs405992934 rna-XR_006056435.1 189812531.248503 6.64689742203201e-64 1.40698920117654e-60 2.34846472442298
OAR15_88312594.1 rna-XR_006056435.1 189812531.248503 6.64689742203201e-64 1.40698920117654e-60 2.34846472442298
s26520.1 rna-XR_006056435.1 189812531.248503 6.64689742203201e-64 1.40698920117654e-60 2.34846472442298
NC_056068.1:81587908_C/G rna-XM_042233588.1 189812531.248503 6.64689742203201e-64 1.40698920117654e-60 1.1945234608108
NC_056068.1:81590793_C/T rna-XM_042233588.1 189812531.248503 6.64689742203201e-64 1.40698920117654e-60 1.1945234608108
NC_056068.1:81597404_G/A rna-XM_042233588.1 189812531.248503 6.64689742203201e-64 1.40698920117654e-60 1.1945234608108
NC_056068.1:81605879_A/G rna-XM_042233588.1 189812531.248503 6.64689742203201e-64 1.40698920117654e-60 1.1945234608108
NC_056068.1:81605886_T/C rna-XM_042233588.1 189812531.248503 6.64689742203201e-64 1.40698920117654e-60 1.1945234608108
NC_056068.1:81594389_C/T rna-XM_042232769.1 189812531.248503 6.64689742203201e-64 1.40698920117654e-60 1.88871568568517
NC_056068.1:81587908_C/G rna-XM_042233602.1 189812531.248503 6.64689742203201e-64 1.40698920117654e-60 2.44478399121325
NC_056068.1:81590793_C/T rna-XM_042233602.1 189812531.248503 6.64689742203201e-64 1.40698920117654e-60 2.44478399121325
NC_056068.1:81597404_G/A rna-XM_042233602.1 189812531.248503 6.64689742203201e-64 1.40698920117654e-60 2.44478399121325
NC_056068.1:81605879_A/G rna-XM_042233602.1 189812531.248503 6.64689742203201e-64 1.40698920117654e-60 2.44478399121325
NC_056068.1:81605886_T/C rna-XM_042233602.1 189812531.248503 6.64689742203201e-64 1.40698920117654e-60 2.44478399121325
NC_056068.1:81608416_T/C rna-XR_006056445.1 189812531.248503 6.64689742203201e-64 1.40698920117654e-60 3.64193293788864
NC_056068.1:82089880_G/A rna-XR_006056445.1 189812531.248503 6.64689742203201e-64 1.40698920117654e-60 3.64193293788864
NC_056068.1:81594389_C/T rna-XM_042233603.1 189812531.248503 6.64689742203201e-64 1.40698920117654e-60 1.88871568568517
OAR16_1648586.1 rna-XR_006056453.1 189812531.248503 6.64689742203201e-64 1.40698920117654e-60 2.14219399677546
OAR16_1648586.1 rna-XM_042233649.1 189812531.248503 6.64689742203201e-64 1.40698920117654e-60 1.79601941851667
OAR16_1648586.1 rna-XM_027979975.2 189812531.248503 6.64689742203201e-64 1.40698920117654e-60 1.79601941851667
NC_056069.1:10157202_T/C rna-XM_042233695.1 -189812531.248503 6.64689742203201e-64 1.40698920117654e-60 -5.78870808746578
s38913.1 rna-XM_042233724.1 189812531.248503 6.64689742203201e-64 1.40698920117654e-60 1.88871568568517
OAR16_24684423.1 rna-XM_027980068.2 189812531.248503 6.64689742203201e-64 1.40698920117654e-60 3.08068298344782
NC_056069.1:31456433_A/G rna-XM_042233807.1 189812531.248503 6.64689742203201e-64 1.40698920117654e-60 2.22505456305053
OAR16_34502238.1 rna-XM_042233807.1 -189812531.248503 6.64689742203201e-64 1.40698920117654e-60 -2.22505456305053
OAR16_34620156.1 rna-XM_042233807.1 189812531.248503 6.64689742203201e-64 1.40698920117654e-60 2.22505456305053
OAR16_39888776.1 rna-XM_012097046.4 -189812531.248503 6.64689742203201e-64 1.40698920117654e-60 -3.7953569711863
OAR16_41340313.1 rna-XM_012097046.4 -189812531.248503 6.64689742203201e-64 1.40698920117654e-60 -3.7953569711863
OAR16_39780130.1 rna-XM_042233854.1 -189812531.248503 6.64689742203201e-64 1.40698920117654e-60 -8.8221235336992
OAR16_41943180.1 rna-XR_006056536.1 -189812531.248503 6.64689742203201e-64 1.40698920117654e-60 -1.04041453733466
OAR16_42894008.1 rna-XR_006056536.1 -189812531.248503 6.64689742203201e-64 1.40698920117654e-60 -1.04041453733466
OAR16_72087208.1 rna-XR_001021356.4 189812531.248503 6.64689742203201e-64 1.40698920117654e-60 2.50751148626416
s67375.1 rna-XM_042234264.1 -189812531.248503 6.64689742203201e-64 1.40698920117654e-60 -8.18678182843179
NC_056070.1:4881026_C/G rna-XR_006056570.1 -189812531.248503 6.64689742203201e-64 1.40698920117654e-60 -4.593078482677
NC_056070.1:5076370_C/T rna-XR_006056570.1 189812531.248503 6.64689742203201e-64 1.40698920117654e-60 4.593078482677
NC_056070.1:13215906_T/G rna-XM_042234301.1 189812531.248503 6.64689742203201e-64 1.40698920117654e-60 5.47450667606244
s49307.1 rna-XM_027956250.2 189812531.248503 6.64689742203201e-64 1.40698920117654e-60 8.03948559683957
NC_056070.1:34552281_C/T rna-XM_042234369.1 189812531.248503 6.64689742203201e-64 1.40698920117654e-60 4.32846310846629
NC_056070.1:34552281_C/T rna-NM_001009806.1 189812531.248503 6.64689742203201e-64 1.40698920117654e-60 2.44478399121325
OAR17_43258867.1 rna-XM_042234403.1 -189812531.248503 6.64689742203201e-64 1.40698920117654e-60 -7.29011570439677
NC_056070.1:40347824_T/C rna-XM_042234403.1 -189812531.248503 6.64689742203201e-64 1.40698920117654e-60 -7.29011570439677
OAR17_43682916.1 rna-XM_042234403.1 -189812531.248503 6.64689742203201e-64 1.40698920117654e-60 -7.29011570439677
s16142.1 rna-XM_042234558.1 189812531.248503 6.64689742203201e-64 1.40698920117654e-60 6.58977251936415
NC_056070.1:52094213_G/A rna-XM_042234558.1 189812531.248503 6.64689742203201e-64 1.40698920117654e-60 6.58977251936415
NC_056070.1:52701096_C/T rna-XM_042234558.1 189812531.248503 6.64689742203201e-64 1.40698920117654e-60 6.58977251936415
NC_056070.1:52094213_G/A rna-XM_042234563.1 189812531.248503 6.64689742203201e-64 1.40698920117654e-60 1.1945234608108
NC_056070.1:52701096_C/T rna-XM_042234563.1 189812531.248503 6.64689742203201e-64 1.40698920117654e-60 1.1945234608108
NC_056070.1:53261441_C/T rna-XM_042234563.1 189812531.248503 6.64689742203201e-64 1.40698920117654e-60 1.1945234608108
NC_056070.1:52094213_G/A rna-XM_042234565.1 189812531.248503 6.64689742203201e-64 1.40698920117654e-60 7.41226206567465
NC_056070.1:52701096_C/T rna-XM_042234565.1 189812531.248503 6.64689742203201e-64 1.40698920117654e-60 7.41226206567465
NC_056070.1:53261441_C/T rna-XM_042234565.1 189812531.248503 6.64689742203201e-64 1.40698920117654e-60 7.41226206567465
NC_056070.1:53209372_C/G rna-XM_042234567.1 189812531.248503 6.64689742203201e-64 1.40698920117654e-60 2.64182667417939
NC_056070.1:53554844_C/A rna-XM_042234584.1 189812531.248503 6.64689742203201e-64 1.40698920117654e-60 2.70156563875713
NC_056070.1:53209372_C/G rna-XR_006056575.1 189812531.248503 6.64689742203201e-64 1.40698920117654e-60 2.64182667417939
s00081.1 rna-XR_006056702.1 189812531.248503 6.64689742203201e-64 1.40698920117654e-60 1.1945234608108
NC_056070.1:62327489_A/G rna-XM_042234676.1 189812531.248503 6.64689742203201e-64 1.40698920117654e-60 1.23336136920709
NC_056070.1:62985189_T/A rna-XM_012097937.4 189812531.248503 6.64689742203201e-64 1.40698920117654e-60 1.23336136920709
NC_056070.1:63098584_G/A rna-XM_012097937.4 189812531.248503 6.64689742203201e-64 1.40698920117654e-60 1.23336136920709
NC_056070.1:63430932_G/A rna-XM_012097937.4 189812531.248503 6.64689742203201e-64 1.40698920117654e-60 1.23336136920709
s02326.1 rna-XM_012097937.4 189812531.248503 6.64689742203201e-64 1.40698920117654e-60 1.23336136920709
NC_056070.1:64568591_C/T rna-XM_012097937.4 189812531.248503 6.64689742203201e-64 1.40698920117654e-60 1.23336136920709
NC_056070.1:68590271_T/C rna-XM_012098046.4 189812531.248503 6.64689742203201e-64 1.40698920117654e-60 6.57566013164293
NC_056070.1:68742109_T/C rna-XM_012098046.4 189812531.248503 6.64689742203201e-64 1.40698920117654e-60 6.57566013164293
NC_056070.1:68843226_C/G rna-XM_012098046.4 189812531.248503 6.64689742203201e-64 1.40698920117654e-60 6.57566013164293
NC_056070.1:68613327_C/T rna-XM_042234831.1 189812531.248503 6.64689742203201e-64 1.40698920117654e-60 3.07240168143966
NC_056070.1:69869175_G/A rna-XM_042234831.1 189812531.248503 6.64689742203201e-64 1.40698920117654e-60 3.07240168143966
NC_056070.1:69869220_T/C rna-XM_042234831.1 189812531.248503 6.64689742203201e-64 1.40698920117654e-60 3.07240168143966
NC_056070.1:69869433_G/A rna-XM_042234831.1 189812531.248503 6.64689742203201e-64 1.40698920117654e-60 3.07240168143966
NC_056070.1:69880260_C/G rna-XM_042234831.1 189812531.248503 6.64689742203201e-64 1.40698920117654e-60 3.07240168143966
NC_056070.1:69880313_A/G rna-XM_042234831.1 189812531.248503 6.64689742203201e-64 1.40698920117654e-60 3.07240168143966
NC_056070.1:69881342_G/A rna-XM_042234831.1 189812531.248503 6.64689742203201e-64 1.40698920117654e-60 3.07240168143966
NC_056070.1:70258259_G/A rna-XM_042234831.1 189812531.248503 6.64689742203201e-64 1.40698920117654e-60 3.07240168143966
NC_056070.1:70258807_C/T rna-XM_042234831.1 189812531.248503 6.64689742203201e-64 1.40698920117654e-60 3.07240168143966
NC_056070.1:70375716_C/T rna-XM_042234831.1 189812531.248503 6.64689742203201e-64 1.40698920117654e-60 3.07240168143966
NC_056070.1:70375717_G/T rna-XM_042234831.1 189812531.248503 6.64689742203201e-64 1.40698920117654e-60 3.07240168143966
ilmnseq_rs162089149 rna-XM_027956766.2 -189812531.248503 6.64689742203201e-64 1.40698920117654e-60 -6.94392954447994
s72479.1 rna-XM_027956766.2 -189812531.248503 6.64689742203201e-64 1.40698920117654e-60 -6.94392954447994
NC_056070.1:68613327_C/T rna-XM_027956768.2 189812531.248503 6.64689742203201e-64 1.40698920117654e-60 2.22935336975092
NC_056070.1:69869175_G/A rna-XM_027956768.2 189812531.248503 6.64689742203201e-64 1.40698920117654e-60 2.22935336975092
NC_056070.1:69869220_T/C rna-XM_027956768.2 189812531.248503 6.64689742203201e-64 1.40698920117654e-60 2.22935336975092
NC_056070.1:69869433_G/A rna-XM_027956768.2 189812531.248503 6.64689742203201e-64 1.40698920117654e-60 2.22935336975092
NC_056070.1:69880260_C/G rna-XM_027956768.2 189812531.248503 6.64689742203201e-64 1.40698920117654e-60 2.22935336975092
NC_056070.1:69880313_A/G rna-XM_027956768.2 189812531.248503 6.64689742203201e-64 1.40698920117654e-60 2.22935336975092
NC_056070.1:69881342_G/A rna-XM_027956768.2 189812531.248503 6.64689742203201e-64 1.40698920117654e-60 2.22935336975092
NC_056070.1:70258259_G/A rna-XM_027956768.2 189812531.248503 6.64689742203201e-64 1.40698920117654e-60 2.22935336975092
NC_056070.1:70258807_C/T rna-XM_027956768.2 189812531.248503 6.64689742203201e-64 1.40698920117654e-60 2.22935336975092
NC_056070.1:70375716_C/T rna-XM_027956768.2 189812531.248503 6.64689742203201e-64 1.40698920117654e-60 2.22935336975092
NC_056070.1:70375717_G/T rna-XM_027956768.2 189812531.248503 6.64689742203201e-64 1.40698920117654e-60 2.22935336975092
NC_056070.1:71207100_C/G rna-XM_042234087.1 189812531.248503 6.64689742203201e-64 1.40698920117654e-60 4.38963572939202
NC_056070.1:69869175_G/A rna-XM_042234111.1 189812531.248503 6.64689742203201e-64 1.40698920117654e-60 3.67877703049647
NC_056070.1:69869220_T/C rna-XM_042234111.1 189812531.248503 6.64689742203201e-64 1.40698920117654e-60 3.67877703049647
NC_056070.1:69869433_G/A rna-XM_042234111.1 189812531.248503 6.64689742203201e-64 1.40698920117654e-60 3.67877703049647
NC_056070.1:69880260_C/G rna-XM_042234111.1 189812531.248503 6.64689742203201e-64 1.40698920117654e-60 3.67877703049647
NC_056070.1:69880313_A/G rna-XM_042234111.1 189812531.248503 6.64689742203201e-64 1.40698920117654e-60 3.67877703049647
NC_056070.1:69881342_G/A rna-XM_042234111.1 189812531.248503 6.64689742203201e-64 1.40698920117654e-60 3.67877703049647
NC_056070.1:70258259_G/A rna-XM_042234111.1 189812531.248503 6.64689742203201e-64 1.40698920117654e-60 3.67877703049647
NC_056070.1:70258807_C/T rna-XM_042234111.1 189812531.248503 6.64689742203201e-64 1.40698920117654e-60 3.67877703049647
NC_056070.1:70375716_C/T rna-XM_042234111.1 189812531.248503 6.64689742203201e-64 1.40698920117654e-60 3.67877703049647
NC_056070.1:70375717_G/T rna-XM_042234111.1 189812531.248503 6.64689742203201e-64 1.40698920117654e-60 3.67877703049647
NC_056070.1:70258259_G/A rna-XM_042234123.1 189812531.248503 6.64689742203201e-64 1.40698920117654e-60 14.3495072419444
NC_056070.1:70258807_C/T rna-XM_042234123.1 189812531.248503 6.64689742203201e-64 1.40698920117654e-60 14.3495072419444
NC_056070.1:70375716_C/T rna-XM_042234123.1 189812531.248503 6.64689742203201e-64 1.40698920117654e-60 14.3495072419444
NC_056070.1:70375717_G/T rna-XM_042234123.1 189812531.248503 6.64689742203201e-64 1.40698920117654e-60 14.3495072419444
NC_056070.1:71752912_C/T rna-XM_042234154.1 -189812531.248503 6.64689742203201e-64 1.40698920117654e-60 -6.97314906711071
NC_056070.1:72445633_C/T rna-XM_042234163.1 189812531.248503 6.64689742203201e-64 1.40698920117654e-60 6.02489231596206
NC_056070.1:72473573_G/A rna-XM_042234163.1 189812531.248503 6.64689742203201e-64 1.40698920117654e-60 6.02489231596206
NC_056071.1:1616158_T/A rna-XR_003585933.1 189812531.248503 6.64689742203201e-64 1.40698920117654e-60 1.1945234608108
NC_056071.1:20015529_A/G rna-XM_042235671.1 -189812531.248503 6.64689742203201e-64 1.40698920117654e-60 -4.75502085784797
NC_056071.1:22413927_A/G rna-XR_006056820.1 189812531.248503 6.64689742203201e-64 1.40698920117654e-60 2.14219399677546
s66807.1 rna-XR_006056829.1 189812531.248503 6.64689742203201e-64 1.40698920117654e-60 1.88871568568517
OAR18_31828333.1 rna-XM_004017835.5 -189812531.248503 6.64689742203201e-64 1.40698920117654e-60 -2.22505456305053
OAR18_32637290.1 rna-XM_004017835.5 -189812531.248503 6.64689742203201e-64 1.40698920117654e-60 -2.22505456305053
NC_056071.1:31198045_C/T rna-XR_006056853.1 189812531.248503 6.64689742203201e-64 1.40698920117654e-60 1.1945234608108
NC_056071.1:54305248_A/G rna-XM_042235388.1 189812531.248503 6.64689742203201e-64 1.40698920117654e-60 2.22935336975092
s40016.1 rna-XM_042235396.1 189812531.248503 6.64689742203201e-64 1.40698920117654e-60 3.08068298344782
s45514.1 rna-XM_042235396.1 189812531.248503 6.64689742203201e-64 1.40698920117654e-60 3.08068298344782
OAR18_60724030.1 rna-XM_042235396.1 189812531.248503 6.64689742203201e-64 1.40698920117654e-60 3.08068298344782
NC_056071.1:57774646_T/C rna-XM_042234977.1 189812531.248503 6.64689742203201e-64 1.40698920117654e-60 2.63046266200002
NC_056071.1:57774646_T/C rna-XM_012108359.4 189812531.248503 6.64689742203201e-64 1.40698920117654e-60 1.1945234608108
ilmnseq_rs413691832 rna-XR_006056919.1 189812531.248503 6.64689742203201e-64 1.40698920117654e-60 1.3082971663256
ilmnseq_rs602956208 rna-XR_003585773.2 189812531.248503 6.64689742203201e-64 1.40698920117654e-60 1.7423063434733
ilmnseq_rs602956208 rna-XR_006056927.1 189812531.248503 6.64689742203201e-64 1.40698920117654e-60 2.57124219154127
NC_056071.1:64541119_C/T rna-XR_006056927.1 189812531.248503 6.64689742203201e-64 1.40698920117654e-60 2.57124219154127
ilmnseq_rs409442309 rna-XM_027957528.2 189812531.248503 6.64689742203201e-64 1.40698920117654e-60 1.79601941851667
NC_056071.1:65411807_C/T rna-XM_027957528.2 189812531.248503 6.64689742203201e-64 1.40698920117654e-60 1.79601941851667
NC_056071.1:66038658_G/A rna-XR_006056935.1 189812531.248503 6.64689742203201e-64 1.40698920117654e-60 2.29333022434112
NC_056071.1:66059816_G/A rna-XR_006056935.1 189812531.248503 6.64689742203201e-64 1.40698920117654e-60 2.29333022434112
NC_056071.1:65411861_G/A rna-XM_042235533.1 189812531.248503 6.64689742203201e-64 1.40698920117654e-60 1.23034657484877
NC_056071.1:67720362_A/C rna-XM_042235609.1 189812531.248503 6.64689742203201e-64 1.40698920117654e-60 5.98071801394537
ilmnseq_rs416924841 rna-XM_042235640.1 189812531.248503 6.64689742203201e-64 1.40698920117654e-60 1.23034657484877
NC_056071.1:67578906_T/C rna-XM_042235640.1 189812531.248503 6.64689742203201e-64 1.40698920117654e-60 1.23034657484877
OAR19_11294238.1 rna-XM_042235855.1 -189812531.248503 6.64689742203201e-64 1.40698920117654e-60 -4.26927259725973
NC_056072.1:11459359_G/A rna-XM_042235855.1 189812531.248503 6.64689742203201e-64 1.40698920117654e-60 2.13463629862986
NC_056072.1:11488953_T/C rna-XM_042235855.1 189812531.248503 6.64689742203201e-64 1.40698920117654e-60 4.26927259725973
NC_056072.1:11492571_A/G rna-XM_042235855.1 189812531.248503 6.64689742203201e-64 1.40698920117654e-60 4.26927259725973
OAR19_12791531.1 rna-XM_042235855.1 189812531.248503 6.64689742203201e-64 1.40698920117654e-60 4.26927259725973
NC_056072.1:12432854_G/A rna-XM_042235855.1 189812531.248503 6.64689742203201e-64 1.40698920117654e-60 4.26927259725973
NC_056072.1:11888788_T/C rna-XM_042236509.1 189812531.248503 6.64689742203201e-64 1.40698920117654e-60 1.83938851524823
NC_056072.1:11985091_G/A rna-XM_042236509.1 189812531.248503 6.64689742203201e-64 1.40698920117654e-60 3.67877703049647
NC_056072.1:12042725_G/A rna-XM_042236509.1 189812531.248503 6.64689742203201e-64 1.40698920117654e-60 3.67877703049647
s36549.1 rna-XM_027958053.2 189812531.248503 6.64689742203201e-64 1.40698920117654e-60 2.14219399677546
NC_056072.1:14554307_G/A rna-XM_004018253.5 189812531.248503 6.64689742203201e-64 1.40698920117654e-60 2.44478399121325
OAR19_16568798.1 rna-XM_042235911.1 189812531.248503 6.64689742203201e-64 1.40698920117654e-60 2.29333022434112
s26884.1 rna-XM_042236584.1 -189812531.248503 6.64689742203201e-64 1.40698920117654e-60 -5.28732162439147
NC_056072.1:16856840_C/T rna-XR_001022532.3 189812531.248503 6.64689742203201e-64 1.40698920117654e-60 2.57124219154127
NC_056072.1:16856840_C/T rna-NM_001009752.1 189812531.248503 6.64689742203201e-64 1.40698920117654e-60 2.34846472442298
OAR19_40202713.1 rna-XM_012099764.4 189812531.248503 6.64689742203201e-64 1.40698920117654e-60 1.3082971663256
NC_056072.1:47163420_G/C rna-XR_006057054.1 189812531.248503 6.64689742203201e-64 1.40698920117654e-60 10.1406912115331
NC_056072.1:47163445_A/G rna-XR_006057054.1 189812531.248503 6.64689742203201e-64 1.40698920117654e-60 10.1406912115331
NC_056072.1:47163480_C/T rna-XR_006057054.1 189812531.248503 6.64689742203201e-64 1.40698920117654e-60 10.1406912115331
NC_056072.1:52270980_A/G rna-XM_027957586.2 -189812531.248503 6.64689742203201e-64 1.40698920117654e-60 -4.18319841096747
OAR19_54793195.1 rna-XR_006057093.1 -189812531.248503 6.64689742203201e-64 1.40698920117654e-60 -4.06116824067166
OAR19_54919425.1 rna-XR_006057093.1 -189812531.248503 6.64689742203201e-64 1.40698920117654e-60 -4.06116824067166
NC_056072.1:52816072_T/C rna-XM_042236372.1 189812531.248503 6.64689742203201e-64 1.40698920117654e-60 5.00424669858998
NC_056072.1:54284511_C/A rna-XM_042236671.1 -189812531.248503 6.64689742203201e-64 1.40698920117654e-60 -4.28943745111295
NC_056072.1:54287743_C/T rna-XM_042236671.1 189812531.248503 6.64689742203201e-64 1.40698920117654e-60 4.28943745111295
OAR19_58842437.1 rna-XM_042236410.1 189812531.248503 6.64689742203201e-64 1.40698920117654e-60 1.88871568568517
NC_056072.1:56257197_G/C rna-XM_027957797.2 189812531.248503 6.64689742203201e-64 1.40698920117654e-60 1.5719334434313
NC_056072.1:56411108_C/G rna-XM_027957797.2 189812531.248503 6.64689742203201e-64 1.40698920117654e-60 1.5719334434313
NC_056072.1:56484058_G/A rna-XM_027957797.2 189812531.248503 6.64689742203201e-64 1.40698920117654e-60 1.5719334434313
NC_056072.1:56485494_A/G rna-XM_027957797.2 189812531.248503 6.64689742203201e-64 1.40698920117654e-60 1.5719334434313
NC_056072.1:56670969_C/T rna-XM_027957797.2 189812531.248503 6.64689742203201e-64 1.40698920117654e-60 1.5719334434313
s72187.1 rna-XM_027957838.2 -189812531.248503 6.64689742203201e-64 1.40698920117654e-60 -6.65250579074543
NC_056072.1:59339278_C/A rna-XM_042236474.1 189812531.248503 6.64689742203201e-64 1.40698920117654e-60 2.63046266200002
NC_056072.1:59713891_T/G rna-XM_042236474.1 189812531.248503 6.64689742203201e-64 1.40698920117654e-60 2.63046266200002
NC_056073.1:3926608_C/T rna-XM_042237552.1 189812531.248503 6.64689742203201e-64 1.40698920117654e-60 8.37094908480507
NC_056073.1:7312593_T/C rna-XM_027958639.2 189812531.248503 6.64689742203201e-64 1.40698920117654e-60 6.09620147823128
NC_056073.1:7312593_T/C rna-XM_027958640.2 189812531.248503 6.64689742203201e-64 1.40698920117654e-60 7.30857948229048
s58928.1 rna-XM_027958642.2 -189812531.248503 6.64689742203201e-64 1.40698920117654e-60 -5.09584362696654
NC_056073.1:7444298_C/T rna-XM_042236909.1 189812531.248503 6.64689742203201e-64 1.40698920117654e-60 1.69414926706845
NC_056073.1:7444298_C/T rna-XM_042236922.1 189812531.248503 6.64689742203201e-64 1.40698920117654e-60 6.17550421609707
NC_056073.1:9547859_C/T rna-XR_006057250.1 189812531.248503 6.64689742203201e-64 1.40698920117654e-60 2.64182667417939
NC_056073.1:10263247_C/T rna-XR_006057250.1 189812531.248503 6.64689742203201e-64 1.40698920117654e-60 2.64182667417939
OAR20_9436086.1 rna-XM_042237060.1 189812531.248503 6.64689742203201e-64 1.40698920117654e-60 5.9956694411462
OAR20_8989678.1 rna-XM_042237065.1 189812531.248503 6.64689742203201e-64 1.40698920117654e-60 3.27219656184683
NC_056073.1:16997373_C/T rna-XM_027958973.2 189812531.248503 6.64689742203201e-64 1.40698920117654e-60 6.96141793212793
NC_056073.1:16997425_G/A rna-XM_027958973.2 189812531.248503 6.64689742203201e-64 1.40698920117654e-60 6.96141793212793
NC_056073.1:16997373_C/T rna-XM_042237572.1 189812531.248503 6.64689742203201e-64 1.40698920117654e-60 2.22935336975092
NC_056073.1:16997425_G/A rna-XM_042237572.1 189812531.248503 6.64689742203201e-64 1.40698920117654e-60 2.22935336975092
NC_056073.1:16997373_C/T rna-XR_006057372.1 189812531.248503 6.64689742203201e-64 1.40698920117654e-60 1.1945234608108
NC_056073.1:16997425_G/A rna-XR_006057372.1 189812531.248503 6.64689742203201e-64 1.40698920117654e-60 1.1945234608108
NC_056073.1:17097219_A/G rna-XR_003586370.2 189812531.248503 6.64689742203201e-64 1.40698920117654e-60 1.23336136920709
NC_056073.1:24907330_G/A rna-XM_027959116.2 189812531.248503 6.64689742203201e-64 1.40698920117654e-60 2.52931685746427
[truncated: 3,166,260 more chars]
